# Supplementary material for: Profiling and Identification of Small rDNA-Derived RNAs and Their Potential Biological Functions
Source: PLoS One. 2013 Feb 13;8(2):e56842. doi: 10.1371/journal.pone.0056842 (PMC3572043; doi:10.1371/journal.pone.0056842)
Supplement: Table S1 — Mouse neutrophil srRNAs identified from Solexa small RNA sequencing dataset GSM304914. (XLS) [file pone.0056842.s005.xls]

## Sheet: Sheet1
Table S1. Mouse neutrophil srRNAs identified from Solexa small RNA sequencing dataset GSM304914.
srRNA	Position in rDNA	Length	Sequence	Reads	TPM
srRNA-1-25	1	25	ACTGACACGCTGTCCTTTCCCTATT	2	65.8241
srRNA-270-20	270	20	TCCCGGTTGGAATGGTGGAG	1	32.9121
srRNA-420-18*	420	18	AAAAAAAAAGAAAAAAAA	2	65.8241
srRNA-421-20	421	20	TTTTTTTCTTTTTTTTTTTT	2	65.8241
srRNA-421-20*	421	20	AAAAAAAAAAAAGAAAAAAA	1	32.9121
srRNA-422-23*	422	23	AAAAAAAAAAAAAAAAGAAAAAA	1	32.9121
srRNA-422-24*	422	24	AAAAAAAAAAAAAAAAAGAAAAAA	1	32.9121
srRNA-423-23*	423	23	AAAAAAAAAAAAAAAAAGAAAAA	1	32.9121
srRNA-424-22*	424	22	AAAAAAAAAAAAAAAAAGAAAA	1	32.9121
srRNA-425-25*	425	25	CCAAAAAAAAAAAAAAAAAAAGAAA	1	32.9121
srRNA-650-23	650	23	ACTCTTAGATCGATGTGGTGCTC	1	32.9121
srRNA-651-19	651	19	CTCTTAGATCGATGTGGTG	2	65.8241
srRNA-651-25	651	25	CTCTTAGATCGATGTGGTGCTCCGG	3	98.7362
srRNA-651-26	651	26	CTCTTAGATCGATGTGGTGCTCCGGA	5	164.56
srRNA-651-27	651	27	CTCTTAGATCGATGTGGTGCTCCGGAG	1	32.9121
srRNA-652-18	652	18	TCTTAGATCGATGTGGTG	6	197.472
srRNA-652-19	652	19	TCTTAGATCGATGTGGTGC	7	230.384
srRNA-652-20	652	20	TCTTAGATCGATGTGGTGCT	11	362.033
srRNA-652-21	652	21	TCTTAGATCGATGTGGTGCTC	11	362.033
srRNA-652-22	652	22	TCTTAGATCGATGTGGTGCTCC	2	65.8241
srRNA-652-23	652	23	TCTTAGATCGATGTGGTGCTCCG	2	65.8241
srRNA-652-24	652	24	TCTTAGATCGATGTGGTGCTCCGG	4	131.648
srRNA-652-25	652	25	TCTTAGATCGATGTGGTGCTCCGGA	17	559.505
srRNA-652-26	652	26	TCTTAGATCGATGTGGTGCTCCGGAG	4	131.648
srRNA-652-29	652	29	TCTTAGATCGATGTGGTGCTCCGGAGTTC	4	131.648
srRNA-652-30	652	30	TCTTAGATCGATGTGGTGCTCCGGAGTTCT	1	32.9121
srRNA-653-26	653	26	CTTAGATCGATGTGGTGCTCCGGAGT	3	98.7362
srRNA-655-21	655	21	TAGATCGATGTGGTGCTCCGG	2	65.8241
srRNA-655-24	655	24	TAGATCGATGTGGTGCTCCGGAGT	1	32.9121
srRNA-656-20	656	20	AGATCGATGTGGTGCTCCGG	3	98.7362
srRNA-656-22	656	22	AGATCGATGTGGTGCTCCGGAG	2	65.8241
srRNA-657-19	657	19	GATCGATGTGGTGCTCCGG	6	197.472
srRNA-657-20	657	20	GATCGATGTGGTGCTCCGGA	1	32.9121
srRNA-657-21	657	21	GATCGATGTGGTGCTCCGGAG	1	32.9121
srRNA-657-22	657	22	GATCGATGTGGTGCTCCGGAGT	22	724.065
srRNA-657-23	657	23	GATCGATGTGGTGCTCCGGAGTT	3	98.7362
srRNA-657-26	657	26	GATCGATGTGGTGCTCCGGAGTTCTC	1	32.9121
srRNA-657-29	657	29	GATCGATGTGGTGCTCCGGAGTTCTCTTC	1	32.9121
srRNA-658-18	658	18	ATCGATGTGGTGCTCCGG	5	164.56
srRNA-658-19	658	19	ATCGATGTGGTGCTCCGGA	22	724.065
srRNA-658-20	658	20	ATCGATGTGGTGCTCCGGAG	3	98.7362
srRNA-658-21	658	21	ATCGATGTGGTGCTCCGGAGT	41	1349.39
srRNA-658-23	658	23	ATCGATGTGGTGCTCCGGAGTTC	1	32.9121
srRNA-658-24	658	24	ATCGATGTGGTGCTCCGGAGTTCT	3	98.7362
srRNA-658-27	658	27	ATCGATGTGGTGCTCCGGAGTTCTCTT	3	98.7362
srRNA-658-29	658	29	ATCGATGTGGTGCTCCGGAGTTCTCTTCG	1	32.9121
srRNA-659-18	659	18	TCGATGTGGTGCTCCGGA	5	164.56
srRNA-659-20	659	20	TCGATGTGGTGCTCCGGAGT	3	98.7362
srRNA-660-19	660	19	CGATGTGGTGCTCCGGAGT	3	98.7362
srRNA-701-18	701	18	CGCGCCAGGCGAGGGACG	1	32.9121
srRNA-981-19	981	19	ACCCTTCCCGTCTGGTGTG	1	32.9121
srRNA-1028-19	1028	19	GGTGCTCCTGGAGCGTTCC	1	32.9121
srRNA-1394-19	1394	19	TGGAAGAGAACCTTCCTGT	2	65.8241
srRNA-1534-27	1534	27	AGTGAGAAAGTTTCCTTCTCTAGCTAT	1	32.9121
srRNA-1782-18	1782	18	TGGTGGCTGGGGAGAGGG	1	32.9121
srRNA-1789-20	1789	20	TGGGGAGAGGGCTCCGTGCA	1	32.9121
srRNA-1826-28	1826	28	ACTTTCCTCCCCTCCTGAGGGCCGCCGT	1	32.9121
srRNA-2024-18	2024	18	TGTGTGGTTGTGTCGCCT	1	32.9121
srRNA-2139-22	2139	22	ATTGATCTCGCTCTCGGGGACG	2	65.8241
srRNA-2267-25	2267	25	ATCGGTCTCTCTCTCGTGTCGGTGT	1	32.9121
srRNA-2273-20	2273	20	CTCTCTCTCGTGTCGGTGTC	1	32.9121
srRNA-2420-23	2420	23	CGACGCCCGAGCGGTCTCTCGGT	1	32.9121
srRNA-2633-20	2633	20	GTACGCGTCCGGGCGGTCAC	1	32.9121
srRNA-2633-26	2633	26	GTACGCGTCCGGGCGGTCACCGGGGT	2	65.8241
srRNA-2826-21	2826	21	AGTGGTCATTGTCCCGACGGT	1	32.9121
srRNA-2827-19	2827	19	GTGGTCATTGTCCCGACGG	1	32.9121
srRNA-2827-20	2827	20	GTGGTCATTGTCCCGACGGT	1	32.9121
srRNA-2849-22	2849	22	GGTGGTCTGTTGGCCGAGGTGC	1	32.9121
srRNA-3255-22	3255	22	TTCGCGGACTCCTGGCTTCGCC	1	32.9121
srRNA-3257-19	3257	19	CGCGGACTCCTGGCTTCGC	1	32.9121
srRNA-3286-18	3286	18	AGGGGGCTTCCCGGTTCC	1	32.9121
srRNA-3453-26	3453	26	CGCGGCGGCTAGACGCGGGTGTCGCC	2	65.8241
srRNA-3673-18	3673	18	GTGCGGTCGACGTTCCGG	1	32.9121
srRNA-3685-25	3685	25	TTCCGGCTCTCCCGATGCCGAGGGG	1	32.9121
srRNA-3722-25	3722	25	GCCGGGGACGGAGGGGAGAGCGGGT	1	32.9121
srRNA-3747-18	3747	18	AAGAGAGGTGTCGGAGAG	2	65.8241
srRNA-3791-26	3791	26	CTTTGCCGCGTGCGTGTGCTCGCGGA	1	32.9121
srRNA-3942-20	3942	20	TCCTCTCTCGCGCTCTCTGT	1	32.9121
srRNA-4007-18	4007	18	TACCTGGTTGATCCTGCC	133	4377.3
srRNA-4007-19	4007	19	TACCTGGTTGATCCTGCCA	11	362.033
srRNA-4007-20	4007	20	TACCTGGTTGATCCTGCCAG	4	131.648
srRNA-4008-18	4008	18	ACCTGGTTGATCCTGCCA	3	98.7362
srRNA-4027-20	4027	20	GTAGCATATGCTTGTCTCAA	1	32.9121
srRNA-4028-30	4028	30	TAGCATATGCTTGTCTCAAAGATTAAGCCA	1	32.9121
srRNA-4029-18	4029	18	AGCATATGCTTGTCTCAA	3	98.7362
srRNA-4029-21	4029	21	AGCATATGCTTGTCTCAAAGA	3	98.7362
srRNA-4029-23	4029	23	AGCATATGCTTGTCTCAAAGATT	1	32.9121
srRNA-4029-25	4029	25	AGCATATGCTTGTCTCAAAGATTAA	1	32.9121
srRNA-4032-18	4032	18	ATATGCTTGTCTCAAAGA	2	65.8241
srRNA-4032-28	4032	28	ATATGCTTGTCTCAAAGATTAAGCCATG	1	32.9121
srRNA-4033-18	4033	18	TATGCTTGTCTCAAAGAT	1	32.9121
srRNA-4033-24	4033	24	TATGCTTGTCTCAAAGATTAAGCC	1	32.9121
srRNA-4033-25	4033	25	TATGCTTGTCTCAAAGATTAAGCCA	1	32.9121
srRNA-4036-19	4036	19	GCTTGTCTCAAAGATTAAG	1	32.9121
srRNA-4040-20	4040	20	GTCTCAAAGATTAAGCCATG	2	65.8241
srRNA-4043-18	4043	18	TCAAAGATTAAGCCATGC	2	65.8241
srRNA-4044-21	4044	21	CAAAGATTAAGCCATGCATGT	1	32.9121
srRNA-4045-21	4045	21	AAAGATTAAGCCATGCATGTC	1	32.9121
srRNA-4045-26	4045	26	AAAGATTAAGCCATGCATGTCTAAGT	1	32.9121
srRNA-4046-20	4046	20	AAGATTAAGCCATGCATGTC	1	32.9121
srRNA-4047-23	4047	23	AGATTAAGCCATGCATGTCTAAG	3	98.7362
srRNA-4049-19	4049	19	ATTAAGCCATGCATGTCTA	1	32.9121
srRNA-4050-20	4050	20	TTAAGCCATGCATGTCTAAG	5	164.56
srRNA-4050-30	4050	30	TTAAGCCATGCATGTCTAAGTACGCACGGC	1	32.9121
srRNA-4052-18	4052	18	AAGCCATGCATGTCTAAG	1	32.9121
srRNA-4053-18	4053	18	AGCCATGCATGTCTAAGT	1	32.9121
srRNA-4053-30	4053	30	AGCCATGCATGTCTAAGTACGCACGGCCGG	1	32.9121
srRNA-4059-22	4059	22	GCATGTCTAAGTACGCACGGCC	1	32.9121
srRNA-4059-23	4059	23	GCATGTCTAAGTACGCACGGCCG	1	32.9121
srRNA-4059-25	4059	25	GCATGTCTAAGTACGCACGGCCGGT	2	65.8241
srRNA-4059-28	4059	28	GCATGTCTAAGTACGCACGGCCGGTACA	1	32.9121
srRNA-4060-23	4060	23	CATGTCTAAGTACGCACGGCCGG	1	32.9121
srRNA-4060-25	4060	25	CATGTCTAAGTACGCACGGCCGGTA	2	65.8241
srRNA-4060-30	4060	30	CATGTCTAAGTACGCACGGCCGGTACAGTG	1	32.9121
srRNA-4062-21	4062	21	TGTCTAAGTACGCACGGCCGG	1	32.9121
srRNA-4063-18	4063	18	GTCTAAGTACGCACGGCC	3	98.7362
srRNA-4063-20	4063	20	GTCTAAGTACGCACGGCCGG	5	164.56
srRNA-4063-21	4063	21	GTCTAAGTACGCACGGCCGGT	2	65.8241
srRNA-4063-24	4063	24	GTCTAAGTACGCACGGCCGGTACA	1	32.9121
srRNA-4064-19	4064	19	TCTAAGTACGCACGGCCGG	2	65.8241
srRNA-4064-20	4064	20	TCTAAGTACGCACGGCCGGT	2	65.8241
srRNA-4064-21	4064	21	TCTAAGTACGCACGGCCGGTA	1	32.9121
srRNA-4065-18	4065	18	CTAAGTACGCACGGCCGG	4	131.648
srRNA-4065-19	4065	19	CTAAGTACGCACGGCCGGT	2	65.8241
srRNA-4065-20	4065	20	CTAAGTACGCACGGCCGGTA	1	32.9121
srRNA-4066-18	4066	18	TAAGTACGCACGGCCGGT	2	65.8241
srRNA-4067-20	4067	20	AAGTACGCACGGCCGGTACA	2	65.8241
srRNA-4067-22	4067	22	AAGTACGCACGGCCGGTACAGT	2	65.8241
srRNA-4068-20	4068	20	AGTACGCACGGCCGGTACAG	1	32.9121
srRNA-4069-20	4069	20	GTACGCACGGCCGGTACAGT	1	32.9121
srRNA-4071-20	4071	20	ACGCACGGCCGGTACAGTGA	1	32.9121
srRNA-4071-29	4071	29	ACGCACGGCCGGTACAGTGAAACTGCGAA	2	65.8241
srRNA-4072-20	4072	20	CGCACGGCCGGTACAGTGAA	1	32.9121
srRNA-4073-20	4073	20	GCACGGCCGGTACAGTGAAA	1	32.9121
srRNA-4073-26	4073	26	GCACGGCCGGTACAGTGAAACTGCGA	1	32.9121
srRNA-4074-28	4074	28	CACGGCCGGTACAGTGAAACTGCGAATG	1	32.9121
srRNA-4076-27	4076	27	CGGCCGGTACAGTGAAACTGCGAATGG	2	65.8241
srRNA-4077-20	4077	20	GGCCGGTACAGTGAAACTGC	1	32.9121
srRNA-4079-19	4079	19	CCGGTACAGTGAAACTGCG	1	32.9121
srRNA-4079-24	4079	24	CCGGTACAGTGAAACTGCGAATGG	1	32.9121
srRNA-4082-18	4082	18	GTACAGTGAAACTGCGAA	1	32.9121
srRNA-4083-20	4083	20	TACAGTGAAACTGCGAATGG	1	32.9121
srRNA-4083-25	4083	25	TACAGTGAAACTGCGAATGGCTCAT	1	32.9121
srRNA-4084-19	4084	19	ACAGTGAAACTGCGAATGG	4	131.648
srRNA-4084-21	4084	21	ACAGTGAAACTGCGAATGGCT	1	32.9121
srRNA-4084-24	4084	24	ACAGTGAAACTGCGAATGGCTCAT	1	32.9121
srRNA-4084-25	4084	25	ACAGTGAAACTGCGAATGGCTCATT	2	65.8241
srRNA-4084-27	4084	27	ACAGTGAAACTGCGAATGGCTCATTAA	2	65.8241
srRNA-4085-20	4085	20	CAGTGAAACTGCGAATGGCT	1	32.9121
srRNA-4086-19	4086	19	AGTGAAACTGCGAATGGCT	4	131.648
srRNA-4086-20	4086	20	AGTGAAACTGCGAATGGCTC	1	32.9121
srRNA-4086-23	4086	23	AGTGAAACTGCGAATGGCTCATT	2	65.8241
srRNA-4087-19	4087	19	GTGAAACTGCGAATGGCTC	4	131.648
srRNA-4088-20	4088	20	TGAAACTGCGAATGGCTCAT	3	98.7362
srRNA-4088-21	4088	21	TGAAACTGCGAATGGCTCATT	1	32.9121
srRNA-4088-23	4088	23	TGAAACTGCGAATGGCTCATTAA	1	32.9121
srRNA-4088-24	4088	24	TGAAACTGCGAATGGCTCATTAAA	1	32.9121
srRNA-4088-28	4088	28	TGAAACTGCGAATGGCTCATTAAATCAG	3	98.7362
srRNA-4089-18	4089	18	GAAACTGCGAATGGCTCA	5	164.56
srRNA-4089-19	4089	19	GAAACTGCGAATGGCTCAT	3	98.7362
srRNA-4089-20	4089	20	GAAACTGCGAATGGCTCATT	1	32.9121
srRNA-4089-21	4089	21	GAAACTGCGAATGGCTCATTA	1	32.9121
srRNA-4089-22	4089	22	GAAACTGCGAATGGCTCATTAA	1	32.9121
srRNA-4090-18	4090	18	AAACTGCGAATGGCTCAT	3	98.7362
srRNA-4090-19	4090	19	AAACTGCGAATGGCTCATT	3	98.7362
srRNA-4090-21	4090	21	AAACTGCGAATGGCTCATTAA	2	65.8241
srRNA-4091-18	4091	18	AACTGCGAATGGCTCATT	1	32.9121
srRNA-4091-19	4091	19	AACTGCGAATGGCTCATTA	3	98.7362
srRNA-4091-20	4091	20	AACTGCGAATGGCTCATTAA	1	32.9121
srRNA-4092-27	4092	27	ACTGCGAATGGCTCATTAAATCAGTTA	2	65.8241
srRNA-4093-26	4093	26	CTGCGAATGGCTCATTAAATCAGTTA	3	98.7362
srRNA-4097-19	4097	19	GAATGGCTCATTAAATCAG	1	32.9121
srRNA-4097-21	4097	21	GAATGGCTCATTAAATCAGTT	1	32.9121
srRNA-4097-25	4097	25	GAATGGCTCATTAAATCAGTTATGG	2	65.8241
srRNA-4098-19	4098	19	AATGGCTCATTAAATCAGT	3	98.7362
srRNA-4098-25	4098	25	AATGGCTCATTAAATCAGTTATGGT	2	65.8241
srRNA-4100-19	4100	19	TGGCTCATTAAATCAGTTA	1	32.9121
srRNA-4101-18	4101	18	GGCTCATTAAATCAGTTA	2	65.8241
srRNA-4102-23	4102	23	GCTCATTAAATCAGTTATGGTTC	1	32.9121
srRNA-4103-22	4103	22	CTCATTAAATCAGTTATGGTTC	10	329.121
srRNA-4109-23	4109	23	AAATCAGTTATGGTTCCTTTGGT	6	197.472
srRNA-4109-24	4109	24	AAATCAGTTATGGTTCCTTTGGTC	1	32.9121
srRNA-4109-26	4109	26	AAATCAGTTATGGTTCCTTTGGTCGC	4	131.648
srRNA-4109-27	4109	27	AAATCAGTTATGGTTCCTTTGGTCGCT	2	65.8241
srRNA-4110-28	4110	28	AATCAGTTATGGTTCCTTTGGTCGCTCG	1	32.9121
srRNA-4111-21	4111	21	ATCAGTTATGGTTCCTTTGGT	11	362.033
srRNA-4111-22	4111	22	ATCAGTTATGGTTCCTTTGGTC	4	131.648
srRNA-4111-23	4111	23	ATCAGTTATGGTTCCTTTGGTCG	1	32.9121
srRNA-4111-28	4111	28	ATCAGTTATGGTTCCTTTGGTCGCTCGC	6	197.472
srRNA-4111-29	4111	29	ATCAGTTATGGTTCCTTTGGTCGCTCGCT	5	164.56
srRNA-4111-30	4111	30	ATCAGTTATGGTTCCTTTGGTCGCTCGCTC	3	98.7362
srRNA-4112-19	4112	19	TCAGTTATGGTTCCTTTGG	6	197.472
srRNA-4112-20	4112	20	TCAGTTATGGTTCCTTTGGT	5	164.56
srRNA-4112-21	4112	21	TCAGTTATGGTTCCTTTGGTC	2	65.8241
srRNA-4112-23	4112	23	TCAGTTATGGTTCCTTTGGTCGC	1	32.9121
srRNA-4112-24	4112	24	TCAGTTATGGTTCCTTTGGTCGCT	1	32.9121
srRNA-4112-25	4112	25	TCAGTTATGGTTCCTTTGGTCGCTC	1	32.9121
srRNA-4112-27	4112	27	TCAGTTATGGTTCCTTTGGTCGCTCGC	1	32.9121
srRNA-4112-29	4112	29	TCAGTTATGGTTCCTTTGGTCGCTCGCTC	1	32.9121
srRNA-4112-30	4112	30	TCAGTTATGGTTCCTTTGGTCGCTCGCTCC	1	32.9121
srRNA-4114-18	4114	18	AGTTATGGTTCCTTTGGT	1	32.9121
srRNA-4114-19	4114	19	AGTTATGGTTCCTTTGGTC	1	32.9121
srRNA-4114-26	4114	26	AGTTATGGTTCCTTTGGTCGCTCGCT	2	65.8241
srRNA-4114-27	4114	27	AGTTATGGTTCCTTTGGTCGCTCGCTC	2	65.8241
srRNA-4115-18	4115	18	GTTATGGTTCCTTTGGTC	1	32.9121
srRNA-4115-23	4115	23	GTTATGGTTCCTTTGGTCGCTCG	2	65.8241
srRNA-4115-25	4115	25	GTTATGGTTCCTTTGGTCGCTCGCT	1	32.9121
srRNA-4116-20	4116	20	TTATGGTTCCTTTGGTCGCT	1	32.9121
srRNA-4116-23	4116	23	TTATGGTTCCTTTGGTCGCTCGC	1	32.9121
srRNA-4116-24	4116	24	TTATGGTTCCTTTGGTCGCTCGCT	1	32.9121
srRNA-4116-25	4116	25	TTATGGTTCCTTTGGTCGCTCGCTC	1	32.9121
srRNA-4116-27	4116	27	TTATGGTTCCTTTGGTCGCTCGCTCCT	1	32.9121
srRNA-4117-26	4117	26	TATGGTTCCTTTGGTCGCTCGCTCCT	1	32.9121
srRNA-4118-18	4118	18	ATGGTTCCTTTGGTCGCT	1	32.9121
srRNA-4118-19	4118	19	ATGGTTCCTTTGGTCGCTC	4	131.648
srRNA-4118-23	4118	23	ATGGTTCCTTTGGTCGCTCGCTC	1	32.9121
srRNA-4119-18	4119	18	TGGTTCCTTTGGTCGCTC	1	32.9121
srRNA-4119-22	4119	22	TGGTTCCTTTGGTCGCTCGCTC	2	65.8241
srRNA-4120-20	4120	20	GGTTCCTTTGGTCGCTCGCT	1	32.9121
srRNA-4120-25	4120	25	GGTTCCTTTGGTCGCTCGCTCCTCT	1	32.9121
srRNA-4122-18	4122	18	TTCCTTTGGTCGCTCGCT	4	131.648
srRNA-4131-19	4131	19	TCGCTCGCTCCTCTCCTAC	1	32.9121
srRNA-4132-22	4132	22	CGCTCGCTCCTCTCCTACTTGG	1	32.9121
srRNA-4132-23	4132	23	CGCTCGCTCCTCTCCTACTTGGA	1	32.9121
srRNA-4132-24	4132	24	CGCTCGCTCCTCTCCTACTTGGAT	4	131.648
srRNA-4134-21	4134	21	CTCGCTCCTCTCCTACTTGGA	1	32.9121
srRNA-4135-19	4135	19	TCGCTCCTCTCCTACTTGG	1	32.9121
srRNA-4135-20	4135	20	TCGCTCCTCTCCTACTTGGA	2	65.8241
srRNA-4136-18	4136	18	CGCTCCTCTCCTACTTGG	1	32.9121
srRNA-4136-19	4136	19	CGCTCCTCTCCTACTTGGA	2	65.8241
srRNA-4136-20	4136	20	CGCTCCTCTCCTACTTGGAT	1	32.9121
srRNA-4136-21	4136	21	CGCTCCTCTCCTACTTGGATA	1	32.9121
srRNA-4137-18	4137	18	GCTCCTCTCCTACTTGGA	2	65.8241
srRNA-4137-19	4137	19	GCTCCTCTCCTACTTGGAT	1	32.9121
srRNA-4138-18	4138	18	CTCCTCTCCTACTTGGAT	1	32.9121
srRNA-4141-21	4141	21	CTCTCCTACTTGGATAACTGT	1	32.9121
srRNA-4141-23	4141	23	CTCTCCTACTTGGATAACTGTGG	1	32.9121
srRNA-4142-23	4142	23	TCTCCTACTTGGATAACTGTGGT	1	32.9121
srRNA-4142-28	4142	28	TCTCCTACTTGGATAACTGTGGTAATTC	1	32.9121
srRNA-4143-19	4143	19	CTCCTACTTGGATAACTGT	2	65.8241
srRNA-4143-21	4143	21	CTCCTACTTGGATAACTGTGG	2	65.8241
srRNA-4144-25	4144	25	TCCTACTTGGATAACTGTGGTAATT	1	32.9121
srRNA-4146-19	4146	19	CTACTTGGATAACTGTGGT	2	65.8241
srRNA-4147-19	4147	19	TACTTGGATAACTGTGGTA	2	65.8241
srRNA-4148-20	4148	20	ACTTGGATAACTGTGGTAAT	2	65.8241
srRNA-4150-19	4150	19	TTGGATAACTGTGGTAATT	3	98.7362
srRNA-4151-18	4151	18	TGGATAACTGTGGTAATT	1	32.9121
srRNA-4153-19	4153	19	GATAACTGTGGTAATTCTA	1	32.9121
srRNA-4154-21	4154	21	ATAACTGTGGTAATTCTAGAG	1	32.9121
srRNA-4154-28	4154	28	ATAACTGTGGTAATTCTAGAGCTAATAC	1	32.9121
srRNA-4155-28	4155	28	TAACTGTGGTAATTCTAGAGCTAATACA	1	32.9121
srRNA-4156-19	4156	19	AACTGTGGTAATTCTAGAG	5	164.56
srRNA-4156-27	4156	27	AACTGTGGTAATTCTAGAGCTAATACA	1	32.9121
srRNA-4157-19	4157	19	ACTGTGGTAATTCTAGAGC	1	32.9121
srRNA-4157-25	4157	25	ACTGTGGTAATTCTAGAGCTAATAC	2	65.8241
srRNA-4159-18	4159	18	TGTGGTAATTCTAGAGCT	4	131.648
srRNA-4161-18	4161	18	TGGTAATTCTAGAGCTAA	1	32.9121
srRNA-4165-18	4165	18	AATTCTAGAGCTAATACA	1	32.9121
srRNA-4165-19	4165	19	AATTCTAGAGCTAATACAT	2	65.8241
srRNA-4165-22	4165	22	AATTCTAGAGCTAATACATGCC	2	65.8241
srRNA-4165-25	4165	25	AATTCTAGAGCTAATACATGCCGAC	1	32.9121
srRNA-4165-27	4165	27	AATTCTAGAGCTAATACATGCCGACGG	2	65.8241
srRNA-4165-30	4165	30	AATTCTAGAGCTAATACATGCCGACGGGCG	1	32.9121
srRNA-4166-21	4166	21	ATTCTAGAGCTAATACATGCC	1	32.9121
srRNA-4169-18	4169	18	CTAGAGCTAATACATGCC	1	32.9121
srRNA-4169-23	4169	23	CTAGAGCTAATACATGCCGACGG	4	131.648
srRNA-4169-24	4169	24	CTAGAGCTAATACATGCCGACGGG	1	32.9121
srRNA-4171-23	4171	23	AGAGCTAATACATGCCGACGGGC	1	32.9121
srRNA-4173-18	4173	18	AGCTAATACATGCCGACG	1	32.9121
srRNA-4173-20	4173	20	AGCTAATACATGCCGACGGG	4	131.648
srRNA-4173-21	4173	21	AGCTAATACATGCCGACGGGC	3	98.7362
srRNA-4173-23	4173	23	AGCTAATACATGCCGACGGGCGC	1	32.9121
srRNA-4176-19	4176	19	TAATACATGCCGACGGGCG	1	32.9121
srRNA-4177-27	4177	27	AATACATGCCGACGGGCGCTGACCCCC	2	65.8241
srRNA-4178-20	4178	20	ATACATGCCGACGGGCGCTG	1	32.9121
srRNA-4178-27	4178	27	ATACATGCCGACGGGCGCTGACCCCCC	1	32.9121
srRNA-4179-19	4179	19	TACATGCCGACGGGCGCTG	5	164.56
srRNA-4184-22	4184	22	GCCGACGGGCGCTGACCCCCCT	1	32.9121
srRNA-4184-24	4184	24	GCCGACGGGCGCTGACCCCCCTTC	1	32.9121
srRNA-4186-18	4186	18	CGACGGGCGCTGACCCCC	2	65.8241
srRNA-4186-24	4186	24	CGACGGGCGCTGACCCCCCTTCCC	1	32.9121
srRNA-4188-18	4188	18	ACGGGCGCTGACCCCCCT	5	164.56
srRNA-4189-18	4189	18	CGGGCGCTGACCCCCCTT	2	65.8241
srRNA-4189-30	4189	30	CGGGCGCTGACCCCCCTTCCCGGGGGGGGA	1	32.9121
srRNA-4191-29	4191	29	GGCGCTGACCCCCCTTCCCGGGGGGGGAT	1	32.9121
srRNA-4193-26	4193	26	CGCTGACCCCCCTTCCCGGGGGGGGA	3	98.7362
srRNA-4194-25	4194	25	GCTGACCCCCCTTCCCGGGGGGGGA	1	32.9121
srRNA-4196-23	4196	23	TGACCCCCCTTCCCGGGGGGGGA	11	362.033
srRNA-4197-22	4197	22	GACCCCCCTTCCCGGGGGGGGA	18	592.417
srRNA-4197-23	4197	23	GACCCCCCTTCCCGGGGGGGGAT	1	32.9121
srRNA-4198-21	4198	21	ACCCCCCTTCCCGGGGGGGGA	5	164.56
srRNA-4198-22	4198	22	ACCCCCCTTCCCGGGGGGGGAT	3	98.7362
srRNA-4198-28	4198	28	ACCCCCCTTCCCGGGGGGGGATGCGTGC	1	32.9121
srRNA-4203-19	4203	19	CCTTCCCGGGGGGGGATGC	1	32.9121
srRNA-4214-22	4214	22	GGGGATGCGTGCATTTATCAGA	1	32.9121
srRNA-4218-20	4218	20	ATGCGTGCATTTATCAGATC	4	131.648
srRNA-4219-19	4219	19	TGCGTGCATTTATCAGATC	1	32.9121
srRNA-4220-18	4220	18	GCGTGCATTTATCAGATC	3	98.7362
srRNA-4222-20	4222	20	GTGCATTTATCAGATCAAAA	1	32.9121
srRNA-4223-28	4223	28	TGCATTTATCAGATCAAAACCAACCCGG	1	32.9121
srRNA-4226-25	4226	25	ATTTATCAGATCAAAACCAACCCGG	6	197.472
srRNA-4226-28	4226	28	ATTTATCAGATCAAAACCAACCCGGTGA	10	329.121
srRNA-4227-23	4227	23	TTTATCAGATCAAAACCAACCCG	1	32.9121
srRNA-4227-27	4227	27	TTTATCAGATCAAAACCAACCCGGTGA	10	329.121
srRNA-4229-25	4229	25	TATCAGATCAAAACCAACCCGGTGA	1	32.9121
srRNA-4230-18	4230	18	ATCAGATCAAAACCAACC	1	32.9121
srRNA-4231-18	4231	18	TCAGATCAAAACCAACCC	4	131.648
srRNA-4231-20	4231	20	TCAGATCAAAACCAACCCGG	1	32.9121
srRNA-4232-20	4232	20	CAGATCAAAACCAACCCGGT	1	32.9121
srRNA-4235-19	4235	19	ATCAAAACCAACCCGGTGA	1	32.9121
srRNA-4235-21	4235	21	ATCAAAACCAACCCGGTGAGC	1	32.9121
srRNA-4236-18	4236	18	TCAAAACCAACCCGGTGA	98	3225.38
srRNA-4236-20	4236	20	TCAAAACCAACCCGGTGAGC	1	32.9121
srRNA-4238-30	4238	30	AAAACCAACCCGGTGAGCTCCCTCCCGGCT	1	32.9121
srRNA-4240-23	4240	23	AACCAACCCGGTGAGCTCCCTCC	1	32.9121
srRNA-4242-21	4242	21	CCAACCCGGTGAGCTCCCTCC	1	32.9121
srRNA-4245-23	4245	23	ACCCGGTGAGCTCCCTCCCGGCT	1	32.9121
srRNA-4247-19	4247	19	CCGGTGAGCTCCCTCCCGG	1	32.9121
srRNA-4247-21	4247	21	CCGGTGAGCTCCCTCCCGGCT	1	32.9121
srRNA-4251-28	4251	28	TGAGCTCCCTCCCGGCTCCGGCCGGGGG	1	32.9121
srRNA-4254-19	4254	19	GCTCCCTCCCGGCTCCGGC	1	32.9121
srRNA-4254-25	4254	25	GCTCCCTCCCGGCTCCGGCCGGGGG	2	65.8241
srRNA-4255-22	4255	22	CTCCCTCCCGGCTCCGGCCGGG	1	32.9121
srRNA-4255-24	4255	24	CTCCCTCCCGGCTCCGGCCGGGGG	1	32.9121
srRNA-4255-30	4255	30	CTCCCTCCCGGCTCCGGCCGGGGGTCGGGC	1	32.9121
srRNA-4256-21	4256	21	TCCCTCCCGGCTCCGGCCGGG	1	32.9121
srRNA-4256-23	4256	23	TCCCTCCCGGCTCCGGCCGGGGG	2	65.8241
srRNA-4256-28	4256	28	TCCCTCCCGGCTCCGGCCGGGGGTCGGG	1	32.9121
srRNA-4256-29	4256	29	TCCCTCCCGGCTCCGGCCGGGGGTCGGGC	1	32.9121
srRNA-4257-21	4257	21	CCCTCCCGGCTCCGGCCGGGG	4	131.648
srRNA-4257-22	4257	22	CCCTCCCGGCTCCGGCCGGGGG	65	2139.28
srRNA-4257-24	4257	24	CCCTCCCGGCTCCGGCCGGGGGTC	1	32.9121
srRNA-4257-28	4257	28	CCCTCCCGGCTCCGGCCGGGGGTCGGGC	1	32.9121
srRNA-4257-30	4257	30	CCCTCCCGGCTCCGGCCGGGGGTCGGGCGC	1	32.9121
srRNA-4258-21	4258	21	CCTCCCGGCTCCGGCCGGGGG	28	921.538
srRNA-4258-22	4258	22	CCTCCCGGCTCCGGCCGGGGGT	3	98.7362
srRNA-4260-18	4260	18	TCCCGGCTCCGGCCGGGG	2	65.8241
srRNA-4262-23	4262	23	CCGGCTCCGGCCGGGGGTCGGGC	1	32.9121
srRNA-4263-18	4263	18	CGGCTCCGGCCGGGGGTC	3	98.7362
srRNA-4263-22	4263	22	CGGCTCCGGCCGGGGGTCGGGC	3	98.7362
srRNA-4264-19	4264	19	GGCTCCGGCCGGGGGTCGG	1	32.9121
srRNA-4264-23	4264	23	GGCTCCGGCCGGGGGTCGGGCGC	1	32.9121
srRNA-4264-24	4264	24	GGCTCCGGCCGGGGGTCGGGCGCC	1	32.9121
srRNA-4267-27	4267	27	TCCGGCCGGGGGTCGGGCGCCGGCGGC	1	32.9121
srRNA-4268-24	4268	24	CCGGCCGGGGGTCGGGCGCCGGCG	1	32.9121
srRNA-4274-21	4274	21	GGGGGTCGGGCGCCGGCGGCT	1	32.9121
srRNA-4275-20	4275	20	GGGGTCGGGCGCCGGCGGCT	3	98.7362
srRNA-4281-23	4281	23	GGGCGCCGGCGGCTTGGTGACTC	1	32.9121
srRNA-4298-22	4298	22	TGACTCTAGATAACCTCGGGCC	1	32.9121
srRNA-4298-24	4298	24	TGACTCTAGATAACCTCGGGCCGA	1	32.9121
srRNA-4299-18	4299	18	GACTCTAGATAACCTCGG	2	65.8241
srRNA-4299-20	4299	20	GACTCTAGATAACCTCGGGC	7	230.384
srRNA-4302-26	4302	26	TCTAGATAACCTCGGGCCGATCGCAC	1	32.9121
srRNA-4303-19	4303	19	CTAGATAACCTCGGGCCGA	1	32.9121
srRNA-4304-18	4304	18	TAGATAACCTCGGGCCGA	1	32.9121
srRNA-4304-20	4304	20	TAGATAACCTCGGGCCGATC	2	65.8241
srRNA-4305-19	4305	19	AGATAACCTCGGGCCGATC	1	32.9121
srRNA-4306-18	4306	18	GATAACCTCGGGCCGATC	1	32.9121
srRNA-4307-21	4307	21	ATAACCTCGGGCCGATCGCAC	2	65.8241
srRNA-4309-18	4309	18	AACCTCGGGCCGATCGCA	1	32.9121
srRNA-4309-21	4309	21	AACCTCGGGCCGATCGCACGC	2	65.8241
srRNA-4312-20	4312	20	CTCGGGCCGATCGCACGCCC	1	32.9121
srRNA-4313-19	4313	19	TCGGGCCGATCGCACGCCC	2	65.8241
srRNA-4314-18	4314	18	CGGGCCGATCGCACGCCC	1	32.9121
srRNA-4314-20	4314	20	CGGGCCGATCGCACGCCCCC	2	65.8241
srRNA-4315-20	4315	20	GGGCCGATCGCACGCCCCCC	1	32.9121
srRNA-4322-23	4322	23	TCGCACGCCCCCCGTGGCGGCGA	1	32.9121
srRNA-4341-28	4341	28	GCGACGACCCATTCGAACGTCTGCCCTA	1	32.9121
srRNA-4342-23	4342	23	CGACGACCCATTCGAACGTCTGC	1	32.9121
srRNA-4342-25	4342	25	CGACGACCCATTCGAACGTCTGCCC	1	32.9121
srRNA-4344-18	4344	18	ACGACCCATTCGAACGTC	1	32.9121
srRNA-4346-20	4346	20	GACCCATTCGAACGTCTGCC	1	32.9121
srRNA-4346-21	4346	21	GACCCATTCGAACGTCTGCCC	2	65.8241
srRNA-4346-23	4346	23	GACCCATTCGAACGTCTGCCCTA	1	32.9121
srRNA-4357-27	4357	27	ACGTCTGCCCTATCAACTTTCGATGGT	1	32.9121
srRNA-4358-26	4358	26	CGTCTGCCCTATCAACTTTCGATGGT	2	65.8241
srRNA-4359-21	4359	21	GTCTGCCCTATCAACTTTCGA	1	32.9121
srRNA-4364-20	4364	20	CCCTATCAACTTTCGATGGT	1	32.9121
srRNA-4367-26	4367	26	TATCAACTTTCGATGGTAGTCGCCGT	1	32.9121
srRNA-4371-19	4371	19	AACTTTCGATGGTAGTCGC	1	32.9121
srRNA-4371-20	4371	20	AACTTTCGATGGTAGTCGCC	1	32.9121
srRNA-4373-20	4373	20	CTTTCGATGGTAGTCGCCGT	1	32.9121
srRNA-4373-29	4373	29	CTTTCGATGGTAGTCGCCGTGCCTACCAT	1	32.9121
srRNA-4376-24	4376	24	TCGATGGTAGTCGCCGTGCCTACC	1	32.9121
srRNA-4379-22	4379	22	ATGGTAGTCGCCGTGCCTACCA	1	32.9121
srRNA-4380-19	4380	19	TGGTAGTCGCCGTGCCTAC	1	32.9121
srRNA-4380-21	4380	21	TGGTAGTCGCCGTGCCTACCA	5	164.56
srRNA-4384-20	4384	20	AGTCGCCGTGCCTACCATGG	1	32.9121
srRNA-4384-22	4384	22	AGTCGCCGTGCCTACCATGGTG	1	32.9121
srRNA-4387-18	4387	18	CGCCGTGCCTACCATGGT	1	32.9121
srRNA-4387-19	4387	19	CGCCGTGCCTACCATGGTG	3	98.7362
srRNA-4392-22	4392	22	TGCCTACCATGGTGACCACGGG	1	32.9121
srRNA-4392-28	4392	28	TGCCTACCATGGTGACCACGGGTGACGG	1	32.9121
srRNA-4393-20	4393	20	GCCTACCATGGTGACCACGG	1	32.9121
srRNA-4393-21	4393	21	GCCTACCATGGTGACCACGGG	3	98.7362
srRNA-4393-22	4393	22	GCCTACCATGGTGACCACGGGT	1	32.9121
srRNA-4393-23	4393	23	GCCTACCATGGTGACCACGGGTG	1	32.9121
srRNA-4394-28	4394	28	CCTACCATGGTGACCACGGGTGACGGGG	1	32.9121
srRNA-4399-18	4399	18	CATGGTGACCACGGGTGA	1	32.9121
srRNA-4399-19	4399	19	CATGGTGACCACGGGTGAC	1	32.9121
srRNA-4401-23	4401	23	TGGTGACCACGGGTGACGGGGAA	2	65.8241
srRNA-4402-19	4402	19	GGTGACCACGGGTGACGGG	2	65.8241
srRNA-4402-21	4402	21	GGTGACCACGGGTGACGGGGA	1	32.9121
srRNA-4402-22	4402	22	GGTGACCACGGGTGACGGGGAA	1	32.9121
srRNA-4404-18	4404	18	TGACCACGGGTGACGGGG	1	32.9121
srRNA-4404-19	4404	19	TGACCACGGGTGACGGGGA	5	164.56
srRNA-4404-20	4404	20	TGACCACGGGTGACGGGGAA	8	263.296
srRNA-4405-18	4405	18	GACCACGGGTGACGGGGA	3	98.7362
srRNA-4405-19	4405	19	GACCACGGGTGACGGGGAA	9	296.209
srRNA-4405-23	4405	23	GACCACGGGTGACGGGGAATCAG	1	32.9121
srRNA-4406-18	4406	18	ACCACGGGTGACGGGGAA	13	427.857
srRNA-4406-19	4406	19	ACCACGGGTGACGGGGAAT	2	65.8241
srRNA-4406-20	4406	20	ACCACGGGTGACGGGGAATC	1	32.9121
srRNA-4406-23	4406	23	ACCACGGGTGACGGGGAATCAGG	1	32.9121
srRNA-4406-24	4406	24	ACCACGGGTGACGGGGAATCAGGG	4	131.648
srRNA-4407-18	4407	18	CCACGGGTGACGGGGAAT	1	32.9121
srRNA-4407-20	4407	20	CCACGGGTGACGGGGAATCA	1	32.9121
srRNA-4407-22	4407	22	CCACGGGTGACGGGGAATCAGG	3	98.7362
srRNA-4407-25	4407	25	CCACGGGTGACGGGGAATCAGGGTT	1	32.9121
srRNA-4408-22	4408	22	CACGGGTGACGGGGAATCAGGG	1	32.9121
srRNA-4409-19	4409	19	ACGGGTGACGGGGAATCAG	2	65.8241
srRNA-4409-20	4409	20	ACGGGTGACGGGGAATCAGG	3	98.7362
srRNA-4409-21	4409	21	ACGGGTGACGGGGAATCAGGG	5	164.56
srRNA-4409-22	4409	22	ACGGGTGACGGGGAATCAGGGT	2	65.8241
srRNA-4409-23	4409	23	ACGGGTGACGGGGAATCAGGGTT	1	32.9121
srRNA-4411-19	4411	19	GGGTGACGGGGAATCAGGG	1	32.9121
srRNA-4414-18	4414	18	TGACGGGGAATCAGGGTT	1	32.9121
srRNA-4414-20	4414	20	TGACGGGGAATCAGGGTTCG	1	32.9121
srRNA-4414-21	4414	21	TGACGGGGAATCAGGGTTCGA	1	32.9121
srRNA-4414-22	4414	22	TGACGGGGAATCAGGGTTCGAT	1	32.9121
srRNA-4414-24	4414	24	TGACGGGGAATCAGGGTTCGATTC	1	32.9121
srRNA-4414-27	4414	27	TGACGGGGAATCAGGGTTCGATTCCGG	2	65.8241
srRNA-4414-29	4414	29	TGACGGGGAATCAGGGTTCGATTCCGGAG	1	32.9121
srRNA-4415-20	4415	20	GACGGGGAATCAGGGTTCGA	1	32.9121
srRNA-4415-26	4415	26	GACGGGGAATCAGGGTTCGATTCCGG	1	32.9121
srRNA-4416-20	4416	20	ACGGGGAATCAGGGTTCGAT	1	32.9121
srRNA-4416-25	4416	25	ACGGGGAATCAGGGTTCGATTCCGG	1	32.9121
srRNA-4416-30	4416	30	ACGGGGAATCAGGGTTCGATTCCGGAGAGG	1	32.9121
srRNA-4417-25	4417	25	CGGGGAATCAGGGTTCGATTCCGGA	1	32.9121
srRNA-4419-23	4419	23	GGGAATCAGGGTTCGATTCCGGA	1	32.9121
srRNA-4419-25	4419	25	GGGAATCAGGGTTCGATTCCGGAGA	1	32.9121
srRNA-4421-20	4421	20	GAATCAGGGTTCGATTCCGG	1	32.9121
srRNA-4421-21	4421	21	GAATCAGGGTTCGATTCCGGA	2	65.8241
srRNA-4422-20	4422	20	AATCAGGGTTCGATTCCGGA	1	32.9121
srRNA-4422-26	4422	26	AATCAGGGTTCGATTCCGGAGAGGGA	1	32.9121
srRNA-4423-19	4423	19	ATCAGGGTTCGATTCCGGA	1	32.9121
srRNA-4423-24	4423	24	ATCAGGGTTCGATTCCGGAGAGGG	1	32.9121
srRNA-4423-26	4423	26	ATCAGGGTTCGATTCCGGAGAGGGAG	1	32.9121
srRNA-4424-30	4424	30	TCAGGGTTCGATTCCGGAGAGGGAGCCTGA	1	32.9121
srRNA-4425-22	4425	22	CAGGGTTCGATTCCGGAGAGGG	2	65.8241
srRNA-4425-23	4425	23	CAGGGTTCGATTCCGGAGAGGGA	1	32.9121
srRNA-4427-24	4427	24	GGGTTCGATTCCGGAGAGGGAGCC	1	32.9121
srRNA-4428-26	4428	26	GGTTCGATTCCGGAGAGGGAGCCTGA	1	32.9121
srRNA-4429-25	4429	25	GTTCGATTCCGGAGAGGGAGCCTGA	4	131.648
srRNA-4430-24	4430	24	TTCGATTCCGGAGAGGGAGCCTGA	2	65.8241
srRNA-4431-24	4431	24	TCGATTCCGGAGAGGGAGCCTGAG	1	32.9121
srRNA-4432-22	4432	22	CGATTCCGGAGAGGGAGCCTGA	1	32.9121
srRNA-4433-18	4433	18	GATTCCGGAGAGGGAGCC	4	131.648
srRNA-4433-19	4433	19	GATTCCGGAGAGGGAGCCT	1	32.9121
srRNA-4433-20	4433	20	GATTCCGGAGAGGGAGCCTG	1	32.9121
srRNA-4434-23	4434	23	ATTCCGGAGAGGGAGCCTGAGAA	2	65.8241
srRNA-4435-18	4435	18	TTCCGGAGAGGGAGCCTG	2	65.8241
srRNA-4435-19	4435	19	TTCCGGAGAGGGAGCCTGA	11	362.033
srRNA-4436-18	4436	18	TCCGGAGAGGGAGCCTGA	11	362.033
srRNA-4436-19	4436	19	TCCGGAGAGGGAGCCTGAG	7	230.384
srRNA-4436-20	4436	20	TCCGGAGAGGGAGCCTGAGA	5	164.56
srRNA-4436-24	4436	24	TCCGGAGAGGGAGCCTGAGAAACG	4	131.648
srRNA-4437-19	4437	19	CCGGAGAGGGAGCCTGAGA	1	32.9121
srRNA-4437-21	4437	21	CCGGAGAGGGAGCCTGAGAAA	1	32.9121
srRNA-4437-24	4437	24	CCGGAGAGGGAGCCTGAGAAACGG	1	32.9121
srRNA-4439-20	4439	20	GGAGAGGGAGCCTGAGAAAC	1	32.9121
srRNA-4439-23	4439	23	GGAGAGGGAGCCTGAGAAACGGC	1	32.9121
srRNA-4439-26	4439	26	GGAGAGGGAGCCTGAGAAACGGCTAC	1	32.9121
srRNA-4439-27	4439	27	GGAGAGGGAGCCTGAGAAACGGCTACC	1	32.9121
srRNA-4439-29	4439	29	GGAGAGGGAGCCTGAGAAACGGCTACCAC	1	32.9121
srRNA-4441-18	4441	18	AGAGGGAGCCTGAGAAAC	5	164.56
srRNA-4441-19	4441	19	AGAGGGAGCCTGAGAAACG	1	32.9121
srRNA-4441-20	4441	20	AGAGGGAGCCTGAGAAACGG	9	296.209
srRNA-4441-21	4441	21	AGAGGGAGCCTGAGAAACGGC	1	32.9121
srRNA-4441-22	4441	22	AGAGGGAGCCTGAGAAACGGCT	6	197.472
srRNA-4441-23	4441	23	AGAGGGAGCCTGAGAAACGGCTA	1	32.9121
srRNA-4441-26	4441	26	AGAGGGAGCCTGAGAAACGGCTACCA	1	32.9121
srRNA-4441-27	4441	27	AGAGGGAGCCTGAGAAACGGCTACCAC	1	32.9121
srRNA-4441-29	4441	29	AGAGGGAGCCTGAGAAACGGCTACCACAT	2	65.8241
srRNA-4442-18	4442	18	GAGGGAGCCTGAGAAACG	1	32.9121
srRNA-4442-19	4442	19	GAGGGAGCCTGAGAAACGG	1	32.9121
srRNA-4442-21	4442	21	GAGGGAGCCTGAGAAACGGCT	4	131.648
srRNA-4442-23	4442	23	GAGGGAGCCTGAGAAACGGCTAC	1	32.9121
srRNA-4442-26	4442	26	GAGGGAGCCTGAGAAACGGCTACCAC	6	197.472
srRNA-4443-18	4443	18	AGGGAGCCTGAGAAACGG	3	98.7362
srRNA-4443-20	4443	20	AGGGAGCCTGAGAAACGGCT	2	65.8241
srRNA-4443-25	4443	25	AGGGAGCCTGAGAAACGGCTACCAC	4	131.648
srRNA-4444-19	4444	19	GGGAGCCTGAGAAACGGCT	4	131.648
srRNA-4444-21	4444	21	GGGAGCCTGAGAAACGGCTAC	2	65.8241
srRNA-4444-22	4444	22	GGGAGCCTGAGAAACGGCTACC	2	65.8241
srRNA-4444-24	4444	24	GGGAGCCTGAGAAACGGCTACCAC	1	32.9121
srRNA-4445-19	4445	19	GGAGCCTGAGAAACGGCTA	2	65.8241
srRNA-4445-21	4445	21	GGAGCCTGAGAAACGGCTACC	1	32.9121
srRNA-4447-21	4447	21	AGCCTGAGAAACGGCTACCAC	1	32.9121
srRNA-4449-30	4449	30	CCTGAGAAACGGCTACCACATCCAAGGAAG	2	65.8241
srRNA-4451-27	4451	27	TGAGAAACGGCTACCACATCCAAGGAA	1	32.9121
srRNA-4455-24	4455	24	AAACGGCTACCACATCCAAGGAAG	1	32.9121
srRNA-4455-27	4455	27	AAACGGCTACCACATCCAAGGAAGGCA	1	32.9121
srRNA-4456-19	4456	19	AACGGCTACCACATCCAAG	1	32.9121
srRNA-4456-23	4456	23	AACGGCTACCACATCCAAGGAAG	1	32.9121
srRNA-4456-25	4456	25	AACGGCTACCACATCCAAGGAAGGC	1	32.9121
srRNA-4456-26	4456	26	AACGGCTACCACATCCAAGGAAGGCA	2	65.8241
srRNA-4456-30	4456	30	AACGGCTACCACATCCAAGGAAGGCAGCAG	1	32.9121
srRNA-4458-18	4458	18	CGGCTACCACATCCAAGG	2	65.8241
srRNA-4458-21	4458	21	CGGCTACCACATCCAAGGAAG	1	32.9121
srRNA-4458-22	4458	22	CGGCTACCACATCCAAGGAAGG	2	65.8241
srRNA-4458-30	4458	30	CGGCTACCACATCCAAGGAAGGCAGCAGGC	1	32.9121
srRNA-4459-19	4459	19	GGCTACCACATCCAAGGAA	1	32.9121
srRNA-4460-18	4460	18	GCTACCACATCCAAGGAA	2	65.8241
srRNA-4460-19	4460	19	GCTACCACATCCAAGGAAG	2	65.8241
srRNA-4460-22	4460	22	GCTACCACATCCAAGGAAGGCA	1	32.9121
srRNA-4461-18	4461	18	CTACCACATCCAAGGAAG	3	98.7362
srRNA-4461-19	4461	19	CTACCACATCCAAGGAAGG	4	131.648
srRNA-4462-23	4462	23	TACCACATCCAAGGAAGGCAGCA	2	65.8241
srRNA-4462-24	4462	24	TACCACATCCAAGGAAGGCAGCAG	1	32.9121
srRNA-4463-18	4463	18	ACCACATCCAAGGAAGGC	3	98.7362
srRNA-4463-22	4463	22	ACCACATCCAAGGAAGGCAGCA	1	32.9121
srRNA-4463-23	4463	23	ACCACATCCAAGGAAGGCAGCAG	1	32.9121
srRNA-4463-28	4463	28	ACCACATCCAAGGAAGGCAGCAGGCGCG	1	32.9121
srRNA-4463-29	4463	29	ACCACATCCAAGGAAGGCAGCAGGCGCGC	1	32.9121
srRNA-4464-22	4464	22	CCACATCCAAGGAAGGCAGCAG	1	32.9121
srRNA-4464-28	4464	28	CCACATCCAAGGAAGGCAGCAGGCGCGC	1	32.9121
srRNA-4466-19	4466	19	ACATCCAAGGAAGGCAGCA	1	32.9121
srRNA-4466-20	4466	20	ACATCCAAGGAAGGCAGCAG	3	98.7362
srRNA-4466-21	4466	21	ACATCCAAGGAAGGCAGCAGG	1	32.9121
srRNA-4467-19	4467	19	CATCCAAGGAAGGCAGCAG	3	98.7362
srRNA-4467-22	4467	22	CATCCAAGGAAGGCAGCAGGCG	1	32.9121
srRNA-4467-23	4467	23	CATCCAAGGAAGGCAGCAGGCGC	1	32.9121
srRNA-4468-21	4468	21	ATCCAAGGAAGGCAGCAGGCG	2	65.8241
srRNA-4469-20	4469	20	TCCAAGGAAGGCAGCAGGCG	2	65.8241
srRNA-4469-22	4469	22	TCCAAGGAAGGCAGCAGGCGCG	7	230.384
srRNA-4469-26	4469	26	TCCAAGGAAGGCAGCAGGCGCGCAAA	1	32.9121
srRNA-4470-18	4470	18	CCAAGGAAGGCAGCAGGC	1	32.9121
srRNA-4470-21	4470	21	CCAAGGAAGGCAGCAGGCGCG	5	164.56
srRNA-4472-18	4472	18	AAGGAAGGCAGCAGGCGC	1	32.9121
srRNA-4473-18	4473	18	AGGAAGGCAGCAGGCGCG	1	32.9121
srRNA-4475-19	4475	19	GAAGGCAGCAGGCGCGCAA	1	32.9121
srRNA-4475-20	4475	20	GAAGGCAGCAGGCGCGCAAA	1	32.9121
srRNA-4486-23	4486	23	GCGCGCAAATTACCCACTCCCGA	3	98.7362
srRNA-4495-19	4495	19	TTACCCACTCCCGACCCGG	1	32.9121
srRNA-4495-24	4495	24	TTACCCACTCCCGACCCGGGGAGG	1	32.9121
srRNA-4496-21	4496	21	TACCCACTCCCGACCCGGGGA	1	32.9121
srRNA-4496-23	4496	23	TACCCACTCCCGACCCGGGGAGG	1	32.9121
srRNA-4496-26	4496	26	TACCCACTCCCGACCCGGGGAGGTAG	1	32.9121
srRNA-4497-18	4497	18	ACCCACTCCCGACCCGGG	1	32.9121
srRNA-4497-19	4497	19	ACCCACTCCCGACCCGGGG	3	98.7362
srRNA-4497-20	4497	20	ACCCACTCCCGACCCGGGGA	23	756.977
srRNA-4497-22	4497	22	ACCCACTCCCGACCCGGGGAGG	11	362.033
srRNA-4497-23	4497	23	ACCCACTCCCGACCCGGGGAGGT	4	131.648
srRNA-4497-25	4497	25	ACCCACTCCCGACCCGGGGAGGTAG	18	592.417
srRNA-4497-26	4497	26	ACCCACTCCCGACCCGGGGAGGTAGT	4	131.648
srRNA-4497-27	4497	27	ACCCACTCCCGACCCGGGGAGGTAGTG	1	32.9121
srRNA-4497-30	4497	30	ACCCACTCCCGACCCGGGGAGGTAGTGACG	8	263.296
srRNA-4498-18	4498	18	CCCACTCCCGACCCGGGG	1	32.9121
srRNA-4498-19	4498	19	CCCACTCCCGACCCGGGGA	9	296.209
srRNA-4498-24	4498	24	CCCACTCCCGACCCGGGGAGGTAG	1	32.9121
srRNA-4498-29	4498	29	CCCACTCCCGACCCGGGGAGGTAGTGACG	4	131.648
srRNA-4498-30	4498	30	CCCACTCCCGACCCGGGGAGGTAGTGACGA	2	65.8241
srRNA-4499-18	4499	18	CCACTCCCGACCCGGGGA	2	65.8241
srRNA-4499-20	4499	20	CCACTCCCGACCCGGGGAGG	6	197.472
srRNA-4499-28	4499	28	CCACTCCCGACCCGGGGAGGTAGTGACG	1	32.9121
srRNA-4500-27	4500	27	CACTCCCGACCCGGGGAGGTAGTGACG	1	32.9121
srRNA-4501-18	4501	18	ACTCCCGACCCGGGGAGG	2	65.8241
srRNA-4501-19	4501	19	ACTCCCGACCCGGGGAGGT	1	32.9121
srRNA-4501-21	4501	21	ACTCCCGACCCGGGGAGGTAG	1	32.9121
srRNA-4502-20	4502	20	CTCCCGACCCGGGGAGGTAG	1	32.9121
srRNA-4503-26	4503	26	TCCCGACCCGGGGAGGTAGTGACGAA	1	32.9121
srRNA-4504-18	4504	18	CCCGACCCGGGGAGGTAG	6	197.472
srRNA-4504-19	4504	19	CCCGACCCGGGGAGGTAGT	1	32.9121
srRNA-4504-20	4504	20	CCCGACCCGGGGAGGTAGTG	1	32.9121
srRNA-4504-23	4504	23	CCCGACCCGGGGAGGTAGTGACG	2	65.8241
srRNA-4504-24	4504	24	CCCGACCCGGGGAGGTAGTGACGA	1	32.9121
srRNA-4505-18	4505	18	CCGACCCGGGGAGGTAGT	3	98.7362
srRNA-4505-23	4505	23	CCGACCCGGGGAGGTAGTGACGA	1	32.9121
srRNA-4505-24	4505	24	CCGACCCGGGGAGGTAGTGACGAA	1	32.9121
srRNA-4506-19	4506	19	CGACCCGGGGAGGTAGTGA	1	32.9121
srRNA-4506-20	4506	20	CGACCCGGGGAGGTAGTGAC	2	65.8241
srRNA-4506-21	4506	21	CGACCCGGGGAGGTAGTGACG	4	131.648
srRNA-4506-22	4506	22	CGACCCGGGGAGGTAGTGACGA	1	32.9121
srRNA-4506-24	4506	24	CGACCCGGGGAGGTAGTGACGAAA	1	32.9121
srRNA-4507-20	4507	20	GACCCGGGGAGGTAGTGACG	1	32.9121
srRNA-4507-21	4507	21	GACCCGGGGAGGTAGTGACGA	1	32.9121
srRNA-4507-22	4507	22	GACCCGGGGAGGTAGTGACGAA	1	32.9121
srRNA-4508-19	4508	19	ACCCGGGGAGGTAGTGACG	3	98.7362
srRNA-4508-20	4508	20	ACCCGGGGAGGTAGTGACGA	1	32.9121
srRNA-4509-19	4509	19	CCCGGGGAGGTAGTGACGA	5	164.56
srRNA-4509-20	4509	20	CCCGGGGAGGTAGTGACGAA	1	32.9121
srRNA-4509-21	4509	21	CCCGGGGAGGTAGTGACGAAA	2	65.8241
srRNA-4509-23	4509	23	CCCGGGGAGGTAGTGACGAAAAA	3	98.7362
srRNA-4511-18	4511	18	CGGGGAGGTAGTGACGAA	3	98.7362
srRNA-4512-20	4512	20	GGGGAGGTAGTGACGAAAAA	1	32.9121
srRNA-4515-29	4515	29	GAGGTAGTGACGAAAAATAACAATACAGG	1	32.9121
srRNA-4516-20	4516	20	AGGTAGTGACGAAAAATAAC	1	32.9121
srRNA-4518-29	4518	29	GTAGTGACGAAAAATAACAATACAGGACT	1	32.9121
srRNA-4521-18	4521	18	GTGACGAAAAATAACAAT	2	65.8241
srRNA-4522-25	4522	25	TGACGAAAAATAACAATACAGGACT	1	32.9121
srRNA-4522-28	4522	28	TGACGAAAAATAACAATACAGGACTCTT	1	32.9121
srRNA-4524-20	4524	20	ACGAAAAATAACAATACAGG	1	32.9121
srRNA-4525-19	4525	19	CGAAAAATAACAATACAGG	6	197.472
srRNA-4525-20	4525	20	CGAAAAATAACAATACAGGA	1	32.9121
srRNA-4525-21	4525	21	CGAAAAATAACAATACAGGAC	1	32.9121
srRNA-4525-25	4525	25	CGAAAAATAACAATACAGGACTCTT	1	32.9121
srRNA-4526-18	4526	18	GAAAAATAACAATACAGG	1	32.9121
srRNA-4528-18	4528	18	AAAATAACAATACAGGAC	1	32.9121
srRNA-4528-19	4528	19	AAAATAACAATACAGGACT	1	32.9121
srRNA-4528-20	4528	20	AAAATAACAATACAGGACTC	1	32.9121
srRNA-4528-22	4528	22	AAAATAACAATACAGGACTCTT	1	32.9121
srRNA-4528-23	4528	23	AAAATAACAATACAGGACTCTTT	1	32.9121
srRNA-4533-29	4533	29	AACAATACAGGACTCTTTCGAGGCCCTGT	1	32.9121
srRNA-4536-26	4536	26	AATACAGGACTCTTTCGAGGCCCTGT	1	32.9121
srRNA-4539-20	4539	20	ACAGGACTCTTTCGAGGCCC	5	164.56
srRNA-4539-21	4539	21	ACAGGACTCTTTCGAGGCCCT	1	32.9121
srRNA-4539-23	4539	23	ACAGGACTCTTTCGAGGCCCTGT	7	230.384
srRNA-4541-18	4541	18	AGGACTCTTTCGAGGCCC	3	98.7362
srRNA-4541-21	4541	21	AGGACTCTTTCGAGGCCCTGT	1	32.9121
srRNA-4548-21	4548	21	TTTCGAGGCCCTGTAATTGGA	1	32.9121
srRNA-4549-20	4549	20	TTCGAGGCCCTGTAATTGGA	1	32.9121
srRNA-4549-25	4549	25	TTCGAGGCCCTGTAATTGGAATGAG	1	32.9121
srRNA-4553-18	4553	18	AGGCCCTGTAATTGGAAT	1	32.9121
srRNA-4553-21	4553	21	AGGCCCTGTAATTGGAATGAG	1	32.9121
srRNA-4555-24	4555	24	GCCCTGTAATTGGAATGAGTCCAC	1	32.9121
srRNA-4559-21	4559	21	TGTAATTGGAATGAGTCCACT	1	32.9121
srRNA-4559-28	4559	28	TGTAATTGGAATGAGTCCACTTTAAATC	2	65.8241
srRNA-4560-23	4560	23	GTAATTGGAATGAGTCCACTTTA	1	32.9121
srRNA-4563-19	4563	19	ATTGGAATGAGTCCACTTT	2	65.8241
srRNA-4570-21	4570	21	TGAGTCCACTTTAAATCCTTT	2	65.8241
srRNA-4575-23	4575	23	CCACTTTAAATCCTTTAACGAGG	3	98.7362
srRNA-4575-25	4575	25	CCACTTTAAATCCTTTAACGAGGAT	1	32.9121
srRNA-4576-23	4576	23	CACTTTAAATCCTTTAACGAGGA	2	65.8241
srRNA-4577-22	4577	22	ACTTTAAATCCTTTAACGAGGA	2	65.8241
srRNA-4579-20	4579	20	TTTAAATCCTTTAACGAGGA	1	32.9121
srRNA-4580-30	4580	30	TTAAATCCTTTAACGAGGATCCATTGGAGG	1	32.9121
srRNA-4582-26	4582	26	AAATCCTTTAACGAGGATCCATTGGA	1	32.9121
srRNA-4582-30	4582	30	AAATCCTTTAACGAGGATCCATTGGAGGGC	3	98.7362
srRNA-4583-19	4583	19	AATCCTTTAACGAGGATCC	4	131.648
srRNA-4583-29	4583	29	AATCCTTTAACGAGGATCCATTGGAGGGC	1	32.9121
srRNA-4584-30	4584	30	ATCCTTTAACGAGGATCCATTGGAGGGCAA	4	131.648
srRNA-4588-24	4588	24	TTTAACGAGGATCCATTGGAGGGC	1	32.9121
srRNA-4588-25	4588	25	TTTAACGAGGATCCATTGGAGGGCA	1	32.9121
srRNA-4591-22	4591	22	AACGAGGATCCATTGGAGGGCA	3	98.7362
srRNA-4591-24	4591	24	AACGAGGATCCATTGGAGGGCAAG	2	65.8241
srRNA-4595-18	4595	18	AGGATCCATTGGAGGGCA	1	32.9121
srRNA-4595-20	4595	20	AGGATCCATTGGAGGGCAAG	1	32.9121
srRNA-4595-23	4595	23	AGGATCCATTGGAGGGCAAGTCT	1	32.9121
srRNA-4597-18	4597	18	GATCCATTGGAGGGCAAG	3	98.7362
srRNA-4597-19	4597	19	GATCCATTGGAGGGCAAGT	1	32.9121
srRNA-4597-25	4597	25	GATCCATTGGAGGGCAAGTCTGGTG	2	65.8241
srRNA-4598-18	4598	18	ATCCATTGGAGGGCAAGT	1	32.9121
srRNA-4598-29	4598	29	ATCCATTGGAGGGCAAGTCTGGTGCCAGC	1	32.9121
srRNA-4599-27	4599	27	TCCATTGGAGGGCAAGTCTGGTGCCAG	2	65.8241
srRNA-4600-26	4600	26	CCATTGGAGGGCAAGTCTGGTGCCAG	1	32.9121
srRNA-4601-22	4601	22	CATTGGAGGGCAAGTCTGGTGC	1	32.9121
srRNA-4601-28	4601	28	CATTGGAGGGCAAGTCTGGTGCCAGCAG	1	32.9121
srRNA-4603-18	4603	18	TTGGAGGGCAAGTCTGGT	1	32.9121
srRNA-4605-30	4605	30	GGAGGGCAAGTCTGGTGCCAGCAGCCGCGG	1	32.9121
srRNA-4606-27	4606	27	GAGGGCAAGTCTGGTGCCAGCAGCCGC	1	32.9121
srRNA-4607-26	4607	26	AGGGCAAGTCTGGTGCCAGCAGCCGC	1	32.9121
srRNA-4607-30	4607	30	AGGGCAAGTCTGGTGCCAGCAGCCGCGGTA	1	32.9121
srRNA-4608-19	4608	19	GGGCAAGTCTGGTGCCAGC	2	65.8241
srRNA-4609-28	4609	28	GGCAAGTCTGGTGCCAGCAGCCGCGGTA	1	32.9121
srRNA-4610-23	4610	23	GCAAGTCTGGTGCCAGCAGCCGC	2	65.8241
srRNA-4612-19	4612	19	AAGTCTGGTGCCAGCAGCC	2	65.8241
srRNA-4612-24	4612	24	AAGTCTGGTGCCAGCAGCCGCGGT	1	32.9121
srRNA-4612-26	4612	26	AAGTCTGGTGCCAGCAGCCGCGGTAA	2	65.8241
srRNA-4613-22	4613	22	AGTCTGGTGCCAGCAGCCGCGG	1	32.9121
srRNA-4613-24	4613	24	AGTCTGGTGCCAGCAGCCGCGGTA	3	98.7362
srRNA-4613-26	4613	26	AGTCTGGTGCCAGCAGCCGCGGTAAT	1	32.9121
srRNA-4614-21	4614	21	GTCTGGTGCCAGCAGCCGCGG	1	32.9121
srRNA-4614-23	4614	23	GTCTGGTGCCAGCAGCCGCGGTA	1	32.9121
srRNA-4614-24	4614	24	GTCTGGTGCCAGCAGCCGCGGTAA	5	164.56
srRNA-4615-20	4615	20	TCTGGTGCCAGCAGCCGCGG	2	65.8241
srRNA-4615-22	4615	22	TCTGGTGCCAGCAGCCGCGGTA	7	230.384
srRNA-4615-23	4615	23	TCTGGTGCCAGCAGCCGCGGTAA	2	65.8241
srRNA-4615-24	4615	24	TCTGGTGCCAGCAGCCGCGGTAAT	1	32.9121
srRNA-4615-30	4615	30	TCTGGTGCCAGCAGCCGCGGTAATTCCAGC	1	32.9121
srRNA-4616-18	4616	18	CTGGTGCCAGCAGCCGCG	1	32.9121
srRNA-4616-19	4616	19	CTGGTGCCAGCAGCCGCGG	2	65.8241
srRNA-4616-21	4616	21	CTGGTGCCAGCAGCCGCGGTA	13	427.857
srRNA-4616-22	4616	22	CTGGTGCCAGCAGCCGCGGTAA	13	427.857
srRNA-4616-23	4616	23	CTGGTGCCAGCAGCCGCGGTAAT	1	32.9121
srRNA-4616-24	4616	24	CTGGTGCCAGCAGCCGCGGTAATT	1	32.9121
srRNA-4616-30	4616	30	CTGGTGCCAGCAGCCGCGGTAATTCCAGCT	1	32.9121
srRNA-4617-18	4617	18	TGGTGCCAGCAGCCGCGG	1	32.9121
srRNA-4617-20	4617	20	TGGTGCCAGCAGCCGCGGTA	1	32.9121
srRNA-4619-18	4619	18	GTGCCAGCAGCCGCGGTA	1	32.9121
srRNA-4620-18	4620	18	TGCCAGCAGCCGCGGTAA	1	32.9121
srRNA-4620-19	4620	19	TGCCAGCAGCCGCGGTAAT	1	32.9121
srRNA-4620-26	4620	26	TGCCAGCAGCCGCGGTAATTCCAGCT	1	32.9121
srRNA-4622-18	4622	18	CCAGCAGCCGCGGTAATT	5	164.56
srRNA-4622-22	4622	22	CCAGCAGCCGCGGTAATTCCAG	1	32.9121
srRNA-4622-23	4622	23	CCAGCAGCCGCGGTAATTCCAGC	1	32.9121
srRNA-4622-24	4622	24	CCAGCAGCCGCGGTAATTCCAGCT	2	65.8241
srRNA-4622-28	4622	28	CCAGCAGCCGCGGTAATTCCAGCTCCAA	2	65.8241
srRNA-4622-29	4622	29	CCAGCAGCCGCGGTAATTCCAGCTCCAAT	2	65.8241
srRNA-4623-24	4623	24	CAGCAGCCGCGGTAATTCCAGCTC	2	65.8241
srRNA-4624-22	4624	22	AGCAGCCGCGGTAATTCCAGCT	2	65.8241
srRNA-4626-20	4626	20	CAGCCGCGGTAATTCCAGCT	1	32.9121
srRNA-4627-19	4627	19	AGCCGCGGTAATTCCAGCT	3	98.7362
srRNA-4627-20	4627	20	AGCCGCGGTAATTCCAGCTC	1	32.9121
srRNA-4627-22	4627	22	AGCCGCGGTAATTCCAGCTCCA	2	65.8241
srRNA-4627-27	4627	27	AGCCGCGGTAATTCCAGCTCCAATAGC	1	32.9121
srRNA-4628-22	4628	22	GCCGCGGTAATTCCAGCTCCAA	1	32.9121
srRNA-4633-18	4633	18	GGTAATTCCAGCTCCAAT	1	32.9121
srRNA-4634-22	4634	22	GTAATTCCAGCTCCAATAGCGT	1	32.9121
srRNA-4636-18	4636	18	AATTCCAGCTCCAATAGC	1	32.9121
srRNA-4638-19	4638	19	TTCCAGCTCCAATAGCGTA	1	32.9121
srRNA-4639-18	4639	18	TCCAGCTCCAATAGCGTA	2	65.8241
srRNA-4639-20	4639	20	TCCAGCTCCAATAGCGTATA	3	98.7362
srRNA-4640-21	4640	21	CCAGCTCCAATAGCGTATATT	1	32.9121
srRNA-4644-23	4644	23	CTCCAATAGCGTATATTAAAGTT	1	32.9121
srRNA-4645-22	4645	22	TCCAATAGCGTATATTAAAGTT	2	65.8241
srRNA-4651-18	4651	18	AGCGTATATTAAAGTTGC	1	32.9121
srRNA-4651-19	4651	19	AGCGTATATTAAAGTTGCT	1	32.9121
srRNA-4652-20	4652	20	GCGTATATTAAAGTTGCTGC	3	98.7362
srRNA-4652-27	4652	27	GCGTATATTAAAGTTGCTGCAGTTAAA	1	32.9121
srRNA-4656-19	4656	19	ATATTAAAGTTGCTGCAGT	2	65.8241
srRNA-4656-20	4656	20	ATATTAAAGTTGCTGCAGTT	4	131.648
srRNA-4656-23	4656	23	ATATTAAAGTTGCTGCAGTTAAA	2	65.8241
srRNA-4656-25	4656	25	ATATTAAAGTTGCTGCAGTTAAAAA	1	32.9121
srRNA-4657-18	4657	18	TATTAAAGTTGCTGCAGT	7	230.384
srRNA-4657-19	4657	19	TATTAAAGTTGCTGCAGTT	4	131.648
srRNA-4657-21	4657	21	TATTAAAGTTGCTGCAGTTAA	1	32.9121
srRNA-4657-22	4657	22	TATTAAAGTTGCTGCAGTTAAA	2	65.8241
srRNA-4657-23	4657	23	TATTAAAGTTGCTGCAGTTAAAA	2	65.8241
srRNA-4657-27	4657	27	TATTAAAGTTGCTGCAGTTAAAAAGCT	1	32.9121
srRNA-4661-18	4661	18	AAAGTTGCTGCAGTTAAA	2	65.8241
srRNA-4662-25	4662	25	AAGTTGCTGCAGTTAAAAAGCTCGT	1	32.9121
srRNA-4663-20	4663	20	AGTTGCTGCAGTTAAAAAGC	1	32.9121
srRNA-4665-29	4665	29	TTGCTGCAGTTAAAAAGCTCGTAGTTGGA	1	32.9121
srRNA-4666-27	4666	27	TGCTGCAGTTAAAAAGCTCGTAGTTGG	1	32.9121
srRNA-4666-28	4666	28	TGCTGCAGTTAAAAAGCTCGTAGTTGGA	1	32.9121
srRNA-4671-23	4671	23	CAGTTAAAAAGCTCGTAGTTGGA	1	32.9121
srRNA-4671-25	4671	25	CAGTTAAAAAGCTCGTAGTTGGATC	2	65.8241
srRNA-4672-19	4672	19	AGTTAAAAAGCTCGTAGTT	1	32.9121
srRNA-4672-29	4672	29	AGTTAAAAAGCTCGTAGTTGGATCTTGGG	1	32.9121
srRNA-4674-20	4674	20	TTAAAAAGCTCGTAGTTGGA	1	32.9121
srRNA-4675-18	4675	18	TAAAAAGCTCGTAGTTGG	8	263.296
srRNA-4675-19	4675	19	TAAAAAGCTCGTAGTTGGA	5	164.56
srRNA-4675-26	4675	26	TAAAAAGCTCGTAGTTGGATCTTGGG	1	32.9121
srRNA-4675-27	4675	27	TAAAAAGCTCGTAGTTGGATCTTGGGA	1	32.9121
srRNA-4676-18	4676	18	AAAAAGCTCGTAGTTGGA	1	32.9121
srRNA-4676-20	4676	20	AAAAAGCTCGTAGTTGGATC	1	32.9121
srRNA-4681-21	4681	21	GCTCGTAGTTGGATCTTGGGA	2	65.8241
srRNA-4683-19	4683	19	TCGTAGTTGGATCTTGGGA	1	32.9121
srRNA-4689-20	4689	20	TTGGATCTTGGGAGCGGGCG	1	32.9121
srRNA-4689-27	4689	27	TTGGATCTTGGGAGCGGGCGGGCGGTC	1	32.9121
srRNA-4694-29	4694	29	TCTTGGGAGCGGGCGGGCGGTCCGCCGCG	2	65.8241
srRNA-4696-28	4696	28	TTGGGAGCGGGCGGGCGGTCCGCCGCGA	1	32.9121
srRNA-4697-19	4697	19	TGGGAGCGGGCGGGCGGTC	1	32.9121
srRNA-4697-20	4697	20	TGGGAGCGGGCGGGCGGTCC	1	32.9121
srRNA-4698-18	4698	18	GGGAGCGGGCGGGCGGTC	11	362.033
srRNA-4698-19	4698	19	GGGAGCGGGCGGGCGGTCC	17	559.505
srRNA-4698-23	4698	23	GGGAGCGGGCGGGCGGTCCGCCG	4	131.648
srRNA-4698-26	4698	26	GGGAGCGGGCGGGCGGTCCGCCGCGA	1	32.9121
srRNA-4698-30	4698	30	GGGAGCGGGCGGGCGGTCCGCCGCGAGGCG	1	32.9121
srRNA-4699-18	4699	18	GGAGCGGGCGGGCGGTCC	6	197.472
srRNA-4699-29	4699	29	GGAGCGGGCGGGCGGTCCGCCGCGAGGCG	1	32.9121
srRNA-4699-30	4699	30	GGAGCGGGCGGGCGGTCCGCCGCGAGGCGA	1	32.9121
srRNA-4700-21	4700	21	GAGCGGGCGGGCGGTCCGCCG	1	32.9121
srRNA-4701-28	4701	28	AGCGGGCGGGCGGTCCGCCGCGAGGCGA	1	32.9121
srRNA-4701-30	4701	30	AGCGGGCGGGCGGTCCGCCGCGAGGCGAGT	3	98.7362
srRNA-4702-19	4702	19	GCGGGCGGGCGGTCCGCCG	1	32.9121
srRNA-4702-21	4702	21	GCGGGCGGGCGGTCCGCCGCG	1	32.9121
srRNA-4703-19	4703	19	CGGGCGGGCGGTCCGCCGC	2	65.8241
srRNA-4703-21	4703	21	CGGGCGGGCGGTCCGCCGCGA	1	32.9121
srRNA-4705-19	4705	19	GGCGGGCGGTCCGCCGCGA	1	32.9121
srRNA-4707-21	4707	21	CGGGCGGTCCGCCGCGAGGCG	1	32.9121
srRNA-4707-22	4707	22	CGGGCGGTCCGCCGCGAGGCGA	19	625.329
srRNA-4707-23	4707	23	CGGGCGGTCCGCCGCGAGGCGAG	5	164.56
srRNA-4707-24	4707	24	CGGGCGGTCCGCCGCGAGGCGAGT	2	65.8241
srRNA-4707-25	4707	25	CGGGCGGTCCGCCGCGAGGCGAGTC	1	32.9121
srRNA-4708-23	4708	23	GGGCGGTCCGCCGCGAGGCGAGT	1	32.9121
srRNA-4710-19	4710	19	GCGGTCCGCCGCGAGGCGA	1	32.9121
srRNA-4731-19	4731	19	CACCGCCCGTCCCCGCCCC	1	32.9121
srRNA-4731-21	4731	21	CACCGCCCGTCCCCGCCCCTT	1	32.9121
srRNA-4748-22	4748	22	CCTTGCCTCTCGGCGCCCCCTC	1	32.9121
srRNA-4751-21	4751	21	TGCCTCTCGGCGCCCCCTCGA	1	32.9121
srRNA-4752-20	4752	20	GCCTCTCGGCGCCCCCTCGA	1	32.9121
srRNA-4753-25	4753	25	CCTCTCGGCGCCCCCTCGATGCTCT	1	32.9121
srRNA-4753-27	4753	27	CCTCTCGGCGCCCCCTCGATGCTCTTA	1	32.9121
srRNA-4754-25	4754	25	CTCTCGGCGCCCCCTCGATGCTCTT	1	32.9121
srRNA-4755-22	4755	22	TCTCGGCGCCCCCTCGATGCTC	1	32.9121
srRNA-4756-19	4756	19	CTCGGCGCCCCCTCGATGC	4	131.648
srRNA-4756-20	4756	20	CTCGGCGCCCCCTCGATGCT	3	98.7362
srRNA-4756-21	4756	21	CTCGGCGCCCCCTCGATGCTC	2	65.8241
srRNA-4756-22	4756	22	CTCGGCGCCCCCTCGATGCTCT	6	197.472
srRNA-4757-18	4757	18	TCGGCGCCCCCTCGATGC	8	263.296
srRNA-4757-19	4757	19	TCGGCGCCCCCTCGATGCT	8	263.296
srRNA-4757-20	4757	20	TCGGCGCCCCCTCGATGCTC	22	724.065
srRNA-4757-21	4757	21	TCGGCGCCCCCTCGATGCTCT	36	1184.83
srRNA-4757-22	4757	22	TCGGCGCCCCCTCGATGCTCTT	4	131.648
srRNA-4757-23	4757	23	TCGGCGCCCCCTCGATGCTCTTA	2	65.8241
srRNA-4758-19	4758	19	CGGCGCCCCCTCGATGCTC	2	65.8241
srRNA-4758-20	4758	20	CGGCGCCCCCTCGATGCTCT	16	526.593
srRNA-4758-21	4758	21	CGGCGCCCCCTCGATGCTCTT	3	98.7362
srRNA-4759-18	4759	18	GGCGCCCCCTCGATGCTC	2	65.8241
srRNA-4759-19	4759	19	GGCGCCCCCTCGATGCTCT	1	32.9121
srRNA-4760-18	4760	18	GCGCCCCCTCGATGCTCT	6	197.472
srRNA-4760-19	4760	19	GCGCCCCCTCGATGCTCTT	1	32.9121
srRNA-4761-18	4761	18	CGCCCCCTCGATGCTCTT	1	32.9121
srRNA-4762-18	4762	18	GCCCCCTCGATGCTCTTA	2	65.8241
srRNA-4776-18	4776	18	CTTAGCTGAGTGTCCCGC	1	32.9121
srRNA-4779-28	4779	28	AGCTGAGTGTCCCGCGGGGCCCGAAGCG	2	65.8241
srRNA-4780-24	4780	24	GCTGAGTGTCCCGCGGGGCCCGAA	1	32.9121
srRNA-4780-25	4780	25	GCTGAGTGTCCCGCGGGGCCCGAAG	1	32.9121
srRNA-4781-21	4781	21	CTGAGTGTCCCGCGGGGCCCG	1	32.9121
srRNA-4781-23	4781	23	CTGAGTGTCCCGCGGGGCCCGAA	3	98.7362
srRNA-4781-28	4781	28	CTGAGTGTCCCGCGGGGCCCGAAGCGTT	1	32.9121
srRNA-4782-18	4782	18	TGAGTGTCCCGCGGGGCC	1	32.9121
srRNA-4782-22	4782	22	TGAGTGTCCCGCGGGGCCCGAA	9	296.209
srRNA-4782-25	4782	25	TGAGTGTCCCGCGGGGCCCGAAGCG	1	32.9121
srRNA-4783-18	4783	18	GAGTGTCCCGCGGGGCCC	2	65.8241
srRNA-4783-19	4783	19	GAGTGTCCCGCGGGGCCCG	1	32.9121
srRNA-4783-21	4783	21	GAGTGTCCCGCGGGGCCCGAA	31	1020.27
srRNA-4783-23	4783	23	GAGTGTCCCGCGGGGCCCGAAGC	1	32.9121
srRNA-4783-24	4783	24	GAGTGTCCCGCGGGGCCCGAAGCG	1	32.9121
srRNA-4784-18	4784	18	AGTGTCCCGCGGGGCCCG	1	32.9121
srRNA-4784-20	4784	20	AGTGTCCCGCGGGGCCCGAA	4	131.648
srRNA-4785-19	4785	19	GTGTCCCGCGGGGCCCGAA	2	65.8241
srRNA-4785-27	4785	27	GTGTCCCGCGGGGCCCGAAGCGTTTAC	1	32.9121
srRNA-4786-23	4786	23	TGTCCCGCGGGGCCCGAAGCGTT	1	32.9121
srRNA-4787-22	4787	22	GTCCCGCGGGGCCCGAAGCGTT	3	98.7362
srRNA-4789-18	4789	18	CCCGCGGGGCCCGAAGCG	4	131.648
srRNA-4791-18	4791	18	CGCGGGGCCCGAAGCGTT	3	98.7362
srRNA-4793-24	4793	24	CGGGGCCCGAAGCGTTTACTTTGA	1	32.9121
srRNA-4797-22	4797	22	GCCCGAAGCGTTTACTTTGAAA	1	32.9121
srRNA-4798-21	4798	21	CCCGAAGCGTTTACTTTGAAA	1	32.9121
srRNA-4799-26	4799	26	CCGAAGCGTTTACTTTGAAAAAATTA	2	65.8241
srRNA-4803-18	4803	18	AGCGTTTACTTTGAAAAA	2	65.8241
srRNA-4803-19	4803	19	AGCGTTTACTTTGAAAAAA	3	98.7362
srRNA-4803-21	4803	21	AGCGTTTACTTTGAAAAAATT	5	164.56
srRNA-4804-25	4804	25	GCGTTTACTTTGAAAAAATTAGAGT	1	32.9121
srRNA-4810-19	4810	19	ACTTTGAAAAAATTAGAGT	1	32.9121
srRNA-4812-21	4812	21	TTTGAAAAAATTAGAGTGTTC	1	32.9121
srRNA-4815-18	4815	18	GAAAAAATTAGAGTGTTC	2	65.8241
srRNA-4815-24	4815	24	GAAAAAATTAGAGTGTTCAAAGCA	3	98.7362
srRNA-4816-22	4816	22	AAAAAATTAGAGTGTTCAAAGC	1	32.9121
srRNA-4816-23	4816	23	AAAAAATTAGAGTGTTCAAAGCA	1	32.9121
srRNA-4818-19	4818	19	AAAATTAGAGTGTTCAAAG	2	65.8241
srRNA-4819-20	4819	20	AAATTAGAGTGTTCAAAGCA	1	32.9121
srRNA-4819-26	4819	26	AAATTAGAGTGTTCAAAGCAGGCCCG	1	32.9121
srRNA-4819-27	4819	27	AAATTAGAGTGTTCAAAGCAGGCCCGA	2	65.8241
srRNA-4820-19	4820	19	AATTAGAGTGTTCAAAGCA	2	65.8241
srRNA-4820-20	4820	20	AATTAGAGTGTTCAAAGCAG	1	32.9121
srRNA-4820-21	4820	21	AATTAGAGTGTTCAAAGCAGG	1	32.9121
srRNA-4820-26	4820	26	AATTAGAGTGTTCAAAGCAGGCCCGA	1	32.9121
srRNA-4821-18	4821	18	ATTAGAGTGTTCAAAGCA	1	32.9121
srRNA-4821-25	4821	25	ATTAGAGTGTTCAAAGCAGGCCCGA	2	65.8241
srRNA-4822-18	4822	18	TTAGAGTGTTCAAAGCAG	3	98.7362
srRNA-4822-19	4822	19	TTAGAGTGTTCAAAGCAGG	1	32.9121
srRNA-4822-24	4822	24	TTAGAGTGTTCAAAGCAGGCCCGA	1	32.9121
srRNA-4823-20	4823	20	TAGAGTGTTCAAAGCAGGCC	1	32.9121
srRNA-4823-21	4823	21	TAGAGTGTTCAAAGCAGGCCC	1	32.9121
srRNA-4825-20	4825	20	GAGTGTTCAAAGCAGGCCCG	1	32.9121
srRNA-4826-20	4826	20	AGTGTTCAAAGCAGGCCCGA	1	32.9121
srRNA-4827-18	4827	18	GTGTTCAAAGCAGGCCCG	1	32.9121
srRNA-4828-18	4828	18	TGTTCAAAGCAGGCCCGA	2	65.8241
srRNA-4829-19	4829	19	GTTCAAAGCAGGCCCGAGC	1	32.9121
srRNA-4829-25	4829	25	GTTCAAAGCAGGCCCGAGCCGCCTG	1	32.9121
srRNA-4829-28	4829	28	GTTCAAAGCAGGCCCGAGCCGCCTGGAT	2	65.8241
srRNA-4830-20	4830	20	TTCAAAGCAGGCCCGAGCCG	3	98.7362
srRNA-4831-25	4831	25	TCAAAGCAGGCCCGAGCCGCCTGGA	1	32.9121
srRNA-4832-18	4832	18	CAAAGCAGGCCCGAGCCG	2	65.8241
srRNA-4832-20	4832	20	CAAAGCAGGCCCGAGCCGCC	1	32.9121
srRNA-4832-24	4832	24	CAAAGCAGGCCCGAGCCGCCTGGA	1	32.9121
srRNA-4833-23	4833	23	AAAGCAGGCCCGAGCCGCCTGGA	1	32.9121
srRNA-4834-22	4834	22	AAGCAGGCCCGAGCCGCCTGGA	2	65.8241
srRNA-4835-20	4835	20	AGCAGGCCCGAGCCGCCTGG	3	98.7362
srRNA-4835-21	4835	21	AGCAGGCCCGAGCCGCCTGGA	3	98.7362
srRNA-4836-19	4836	19	GCAGGCCCGAGCCGCCTGG	3	98.7362
srRNA-4836-20	4836	20	GCAGGCCCGAGCCGCCTGGA	19	625.329
srRNA-4836-21	4836	21	GCAGGCCCGAGCCGCCTGGAT	2	65.8241
srRNA-4837-28	4837	28	CAGGCCCGAGCCGCCTGGATACCGCAGC	1	32.9121
srRNA-4838-18	4838	18	AGGCCCGAGCCGCCTGGA	6	197.472
srRNA-4838-19	4838	19	AGGCCCGAGCCGCCTGGAT	2	65.8241
srRNA-4841-22	4841	22	CCCGAGCCGCCTGGATACCGCA	1	32.9121
srRNA-4841-25	4841	25	CCCGAGCCGCCTGGATACCGCAGCT	1	32.9121
srRNA-4843-19	4843	19	CGAGCCGCCTGGATACCGC	1	32.9121
srRNA-4843-20	4843	20	CGAGCCGCCTGGATACCGCA	1	32.9121
srRNA-4845-20	4845	20	AGCCGCCTGGATACCGCAGC	1	32.9121
srRNA-4845-23	4845	23	AGCCGCCTGGATACCGCAGCTAG	1	32.9121
srRNA-4845-26	4845	26	AGCCGCCTGGATACCGCAGCTAGGAA	2	65.8241
srRNA-4846-19	4846	19	GCCGCCTGGATACCGCAGC	1	32.9121
srRNA-4846-20	4846	20	GCCGCCTGGATACCGCAGCT	1	32.9121
srRNA-4847-22	4847	22	CCGCCTGGATACCGCAGCTAGG	1	32.9121
srRNA-4848-21	4848	21	CGCCTGGATACCGCAGCTAGG	1	32.9121
srRNA-4848-22	4848	22	CGCCTGGATACCGCAGCTAGGA	2	65.8241
srRNA-4850-19	4850	19	CCTGGATACCGCAGCTAGG	4	131.648
srRNA-4852-18	4852	18	TGGATACCGCAGCTAGGA	1	32.9121
srRNA-4853-18	4853	18	GGATACCGCAGCTAGGAA	1	32.9121
srRNA-4855-25	4855	25	ATACCGCAGCTAGGAATAATGGAAT	1	32.9121
srRNA-4856-23	4856	23	TACCGCAGCTAGGAATAATGGAA	1	32.9121
srRNA-4857-19	4857	19	ACCGCAGCTAGGAATAATG	1	32.9121
srRNA-4857-21	4857	21	ACCGCAGCTAGGAATAATGGA	1	32.9121
srRNA-4859-19	4859	19	CGCAGCTAGGAATAATGGA	2	65.8241
srRNA-4859-21	4859	21	CGCAGCTAGGAATAATGGAAT	1	32.9121
srRNA-4860-18	4860	18	GCAGCTAGGAATAATGGA	2	65.8241
srRNA-4860-20	4860	20	GCAGCTAGGAATAATGGAAT	1	32.9121
srRNA-4862-19	4862	19	AGCTAGGAATAATGGAATA	1	32.9121
srRNA-4869-28	4869	28	AATAATGGAATAGGACCGCGGTTCTATT	1	32.9121
srRNA-4869-30	4869	30	AATAATGGAATAGGACCGCGGTTCTATTTT	1	32.9121
srRNA-4870-20	4870	20	ATAATGGAATAGGACCGCGG	1	32.9121
srRNA-4870-25	4870	25	ATAATGGAATAGGACCGCGGTTCTA	1	32.9121
srRNA-4870-29	4870	29	ATAATGGAATAGGACCGCGGTTCTATTTT	1	32.9121
srRNA-4871-19	4871	19	TAATGGAATAGGACCGCGG	1	32.9121
srRNA-4872-18	4872	18	AATGGAATAGGACCGCGG	1	32.9121
srRNA-4872-19	4872	19	AATGGAATAGGACCGCGGT	1	32.9121
srRNA-4872-25	4872	25	AATGGAATAGGACCGCGGTTCTATT	1	32.9121
srRNA-4872-27	4872	27	AATGGAATAGGACCGCGGTTCTATTTT	1	32.9121
srRNA-4872-29	4872	29	AATGGAATAGGACCGCGGTTCTATTTTGT	2	65.8241
srRNA-4877-18	4877	18	AATAGGACCGCGGTTCTA	2	65.8241
srRNA-4882-23	4882	23	GACCGCGGTTCTATTTTGTTGGT	3	98.7362
srRNA-4883-18	4883	18	ACCGCGGTTCTATTTTGT	1	32.9121
srRNA-4883-22	4883	22	ACCGCGGTTCTATTTTGTTGGT	2	65.8241
srRNA-4883-28	4883	28	ACCGCGGTTCTATTTTGTTGGTTTTCGG	1	32.9121
srRNA-4883-29	4883	29	ACCGCGGTTCTATTTTGTTGGTTTTCGGA	1	32.9121
srRNA-4887-30	4887	30	CGGTTCTATTTTGTTGGTTTTCGGAACTGA	3	98.7362
srRNA-4888-28	4888	28	GGTTCTATTTTGTTGGTTTTCGGAACTG	1	32.9121
srRNA-4889-24	4889	24	GTTCTATTTTGTTGGTTTTCGGAA	2	65.8241
srRNA-4889-25	4889	25	GTTCTATTTTGTTGGTTTTCGGAAC	1	32.9121
srRNA-4890-22	4890	22	TTCTATTTTGTTGGTTTTCGGA	2	65.8241
srRNA-4891-21	4891	21	TCTATTTTGTTGGTTTTCGGA	2	65.8241
srRNA-4891-24	4891	24	TCTATTTTGTTGGTTTTCGGAACT	6	197.472
srRNA-4895-19	4895	19	TTTTGTTGGTTTTCGGAAC	2	65.8241
srRNA-4895-27	4895	27	TTTTGTTGGTTTTCGGAACTGAGGCCA	1	32.9121
srRNA-4899-21	4899	21	GTTGGTTTTCGGAACTGAGGC	1	32.9121
srRNA-4901-21	4901	21	TGGTTTTCGGAACTGAGGCCA	2	65.8241
srRNA-4902-21	4902	21	GGTTTTCGGAACTGAGGCCAT	1	32.9121
srRNA-4904-18	4904	18	TTTTCGGAACTGAGGCCA	2	65.8241
srRNA-4905-18	4905	18	TTTCGGAACTGAGGCCAT	2	65.8241
srRNA-4911-27	4911	27	AACTGAGGCCATGATTAAGAGGGACGG	1	32.9121
srRNA-4912-24	4912	24	ACTGAGGCCATGATTAAGAGGGAC	1	32.9121
srRNA-4912-26	4912	26	ACTGAGGCCATGATTAAGAGGGACGG	3	98.7362
srRNA-4912-30	4912	30	ACTGAGGCCATGATTAAGAGGGACGGCCGG	1	32.9121
srRNA-4916-27	4916	27	AGGCCATGATTAAGAGGGACGGCCGGG	1	32.9121
srRNA-4917-19	4917	19	GGCCATGATTAAGAGGGAC	2	65.8241
srRNA-4917-20	4917	20	GGCCATGATTAAGAGGGACG	1	32.9121
srRNA-4918-20	4918	20	GCCATGATTAAGAGGGACGG	2	65.8241
srRNA-4919-18	4919	18	CCATGATTAAGAGGGACG	1	32.9121
srRNA-4919-19	4919	19	CCATGATTAAGAGGGACGG	1	32.9121
srRNA-4919-26	4919	26	CCATGATTAAGAGGGACGGCCGGGGG	1	32.9121
srRNA-4922-21	4922	21	TGATTAAGAGGGACGGCCGGG	1	32.9121
srRNA-4923-20	4923	20	GATTAAGAGGGACGGCCGGG	2	65.8241
srRNA-4923-21	4923	21	GATTAAGAGGGACGGCCGGGG	2	65.8241
srRNA-4923-29	4923	29	GATTAAGAGGGACGGCCGGGGGCATTCGT	2	65.8241
srRNA-4924-18	4924	18	ATTAAGAGGGACGGCCGG	1	32.9121
srRNA-4924-20	4924	20	ATTAAGAGGGACGGCCGGGG	1	32.9121
srRNA-4924-21	4924	21	ATTAAGAGGGACGGCCGGGGG	2	65.8241
srRNA-4925-18	4925	18	TTAAGAGGGACGGCCGGG	1	32.9121
srRNA-4925-23	4925	23	TTAAGAGGGACGGCCGGGGGCAT	1	32.9121
srRNA-4926-18	4926	18	TAAGAGGGACGGCCGGGG	1	32.9121
srRNA-4926-19	4926	19	TAAGAGGGACGGCCGGGGG	1	32.9121
srRNA-4926-21	4926	21	TAAGAGGGACGGCCGGGGGCA	2	65.8241
srRNA-4926-22	4926	22	TAAGAGGGACGGCCGGGGGCAT	1	32.9121
srRNA-4926-26	4926	26	TAAGAGGGACGGCCGGGGGCATTCGT	1	32.9121
srRNA-4927-18	4927	18	AAGAGGGACGGCCGGGGG	2	65.8241
srRNA-4927-19	4927	19	AAGAGGGACGGCCGGGGGC	7	230.384
srRNA-4927-20	4927	20	AAGAGGGACGGCCGGGGGCA	5	164.56
srRNA-4927-21	4927	21	AAGAGGGACGGCCGGGGGCAT	2	65.8241
srRNA-4927-22	4927	22	AAGAGGGACGGCCGGGGGCATT	3	98.7362
srRNA-4928-18	4928	18	AGAGGGACGGCCGGGGGC	1	32.9121
srRNA-4928-20	4928	20	AGAGGGACGGCCGGGGGCAT	1	32.9121
srRNA-4929-18	4929	18	GAGGGACGGCCGGGGGCA	3	98.7362
srRNA-4929-19	4929	19	GAGGGACGGCCGGGGGCAT	1	32.9121
srRNA-4930-18	4930	18	AGGGACGGCCGGGGGCAT	3	98.7362
srRNA-4930-23	4930	23	AGGGACGGCCGGGGGCATTCGTA	1	32.9121
srRNA-4930-25	4930	25	AGGGACGGCCGGGGGCATTCGTATT	1	32.9121
srRNA-4931-21	4931	21	GGGACGGCCGGGGGCATTCGT	2	65.8241
srRNA-4932-20	4932	20	GGACGGCCGGGGGCATTCGT	1	32.9121
srRNA-4933-20	4933	20	GACGGCCGGGGGCATTCGTA	2	65.8241
srRNA-4934-18	4934	18	ACGGCCGGGGGCATTCGT	1	32.9121
srRNA-4934-30	4934	30	ACGGCCGGGGGCATTCGTATTGCGCCGCTA	1	32.9121
srRNA-4938-25	4938	25	CCGGGGGCATTCGTATTGCGCCGCT	1	32.9121
srRNA-4940-23	4940	23	GGGGGCATTCGTATTGCGCCGCT	2	65.8241
srRNA-4943-22	4943	22	GGCATTCGTATTGCGCCGCTAG	1	32.9121
srRNA-4944-21	4944	21	GCATTCGTATTGCGCCGCTAG	1	32.9121
srRNA-4944-24	4944	24	GCATTCGTATTGCGCCGCTAGAGG	1	32.9121
srRNA-4945-18	4945	18	CATTCGTATTGCGCCGCT	3	98.7362
srRNA-4945-19	4945	19	CATTCGTATTGCGCCGCTA	1	32.9121
srRNA-4945-20	4945	20	CATTCGTATTGCGCCGCTAG	1	32.9121
srRNA-4946-19	4946	19	ATTCGTATTGCGCCGCTAG	1	32.9121
srRNA-4946-24	4946	24	ATTCGTATTGCGCCGCTAGAGGTG	2	65.8241
srRNA-4947-18	4947	18	TTCGTATTGCGCCGCTAG	2	65.8241
srRNA-4947-19	4947	19	TTCGTATTGCGCCGCTAGA	1	32.9121
srRNA-4947-24	4947	24	TTCGTATTGCGCCGCTAGAGGTGA	1	32.9121
srRNA-4947-25	4947	25	TTCGTATTGCGCCGCTAGAGGTGAA	3	98.7362
srRNA-4947-26	4947	26	TTCGTATTGCGCCGCTAGAGGTGAAA	4	131.648
srRNA-4947-29	4947	29	TTCGTATTGCGCCGCTAGAGGTGAAATTC	1	32.9121
srRNA-4949-21	4949	21	CGTATTGCGCCGCTAGAGGTG	1	32.9121
srRNA-4951-19	4951	19	TATTGCGCCGCTAGAGGTG	1	32.9121
srRNA-4951-21	4951	21	TATTGCGCCGCTAGAGGTGAA	3	98.7362
srRNA-4951-22	4951	22	TATTGCGCCGCTAGAGGTGAAA	1	32.9121
srRNA-4951-23	4951	23	TATTGCGCCGCTAGAGGTGAAAT	1	32.9121
srRNA-4952-18	4952	18	ATTGCGCCGCTAGAGGTG	1	32.9121
srRNA-4952-20	4952	20	ATTGCGCCGCTAGAGGTGAA	1	32.9121
srRNA-4964-25	4964	25	GAGGTGAAATTCTTGGACCGGCGCA	1	32.9121
srRNA-4965-18	4965	18	AGGTGAAATTCTTGGACC	1	32.9121
srRNA-4965-26	4965	26	AGGTGAAATTCTTGGACCGGCGCAAG	1	32.9121
srRNA-4965-30	4965	30	AGGTGAAATTCTTGGACCGGCGCAAGACGG	1	32.9121
srRNA-4969-20	4969	20	GAAATTCTTGGACCGGCGCA	1	32.9121
srRNA-4969-23	4969	23	GAAATTCTTGGACCGGCGCAAGA	1	32.9121
srRNA-4970-18	4970	18	AAATTCTTGGACCGGCGC	1	32.9121
srRNA-4970-21	4970	21	AAATTCTTGGACCGGCGCAAG	2	65.8241
srRNA-4970-22	4970	22	AAATTCTTGGACCGGCGCAAGA	1	32.9121
srRNA-4970-24	4970	24	AAATTCTTGGACCGGCGCAAGACG	1	32.9121
srRNA-4970-25	4970	25	AAATTCTTGGACCGGCGCAAGACGG	1	32.9121
srRNA-4972-20	4972	20	ATTCTTGGACCGGCGCAAGA	2	65.8241
srRNA-4972-22	4972	22	ATTCTTGGACCGGCGCAAGACG	1	32.9121
srRNA-4973-18	4973	18	TTCTTGGACCGGCGCAAG	2	65.8241
srRNA-4973-19	4973	19	TTCTTGGACCGGCGCAAGA	2	65.8241
srRNA-4973-20	4973	20	TTCTTGGACCGGCGCAAGAC	1	32.9121
srRNA-4973-21	4973	21	TTCTTGGACCGGCGCAAGACG	3	98.7362
srRNA-4973-22	4973	22	TTCTTGGACCGGCGCAAGACGG	2	65.8241
srRNA-4973-24	4973	24	TTCTTGGACCGGCGCAAGACGGAC	2	65.8241
srRNA-4973-25	4973	25	TTCTTGGACCGGCGCAAGACGGACC	2	65.8241
srRNA-4973-28	4973	28	TTCTTGGACCGGCGCAAGACGGACCAGA	24	789.889
srRNA-4974-18	4974	18	TCTTGGACCGGCGCAAGA	1	32.9121
srRNA-4974-20	4974	20	TCTTGGACCGGCGCAAGACG	1	32.9121
srRNA-4974-22	4974	22	TCTTGGACCGGCGCAAGACGGA	2	65.8241
srRNA-4974-23	4974	23	TCTTGGACCGGCGCAAGACGGAC	1	32.9121
srRNA-4974-27	4974	27	TCTTGGACCGGCGCAAGACGGACCAGA	2	65.8241
srRNA-4975-18	4975	18	CTTGGACCGGCGCAAGAC	1	32.9121
srRNA-4975-20	4975	20	CTTGGACCGGCGCAAGACGG	1	32.9121
srRNA-4976-18	4976	18	TTGGACCGGCGCAAGACG	1	32.9121
srRNA-4977-21	4977	21	TGGACCGGCGCAAGACGGACC	1	32.9121
srRNA-4978-20	4978	20	GGACCGGCGCAAGACGGACC	1	32.9121
srRNA-4980-18	4980	18	ACCGGCGCAAGACGGACC	2	65.8241
srRNA-4980-24	4980	24	ACCGGCGCAAGACGGACCAGAGCG	1	32.9121
srRNA-4980-26	4980	26	ACCGGCGCAAGACGGACCAGAGCGAA	2	65.8241
srRNA-4980-27	4980	27	ACCGGCGCAAGACGGACCAGAGCGAAA	3	98.7362
srRNA-4981-20	4981	20	CCGGCGCAAGACGGACCAGA	1	32.9121
srRNA-4981-22	4981	22	CCGGCGCAAGACGGACCAGAGC	1	32.9121
srRNA-4981-23	4981	23	CCGGCGCAAGACGGACCAGAGCG	3	98.7362
srRNA-4981-24	4981	24	CCGGCGCAAGACGGACCAGAGCGA	1	32.9121
srRNA-4981-25	4981	25	CCGGCGCAAGACGGACCAGAGCGAA	3	98.7362
srRNA-4982-18	4982	18	CGGCGCAAGACGGACCAG	2	65.8241
srRNA-4982-22	4982	22	CGGCGCAAGACGGACCAGAGCG	3	98.7362
srRNA-4982-24	4982	24	CGGCGCAAGACGGACCAGAGCGAA	1	32.9121
srRNA-4982-25	4982	25	CGGCGCAAGACGGACCAGAGCGAAA	1	32.9121
srRNA-4987-20	4987	20	CAAGACGGACCAGAGCGAAA	1	32.9121
srRNA-4988-18	4988	18	AAGACGGACCAGAGCGAA	2	65.8241
srRNA-4989-19	4989	19	AGACGGACCAGAGCGAAAG	4	131.648
srRNA-4990-19	4990	19	GACGGACCAGAGCGAAAGC	3	98.7362
srRNA-4991-18	4991	18	ACGGACCAGAGCGAAAGC	7	230.384
srRNA-4991-28	4991	28	ACGGACCAGAGCGAAAGCATTTGCCAAG	1	32.9121
srRNA-4992-19	4992	19	CGGACCAGAGCGAAAGCAT	2	65.8241
srRNA-4992-21	4992	21	CGGACCAGAGCGAAAGCATTT	1	32.9121
srRNA-4992-24	4992	24	CGGACCAGAGCGAAAGCATTTGCC	1	32.9121
srRNA-4994-18	4994	18	GACCAGAGCGAAAGCATT	1	32.9121
srRNA-4994-26	4994	26	GACCAGAGCGAAAGCATTTGCCAAGA	1	32.9121
srRNA-4995-22	4995	22	ACCAGAGCGAAAGCATTTGCCA	1	32.9121
srRNA-4995-25	4995	25	ACCAGAGCGAAAGCATTTGCCAAGA	1	32.9121
srRNA-4996-24	4996	24	CCAGAGCGAAAGCATTTGCCAAGA	1	32.9121
srRNA-4998-22	4998	22	AGAGCGAAAGCATTTGCCAAGA	1	32.9121
srRNA-4999-26	4999	26	GAGCGAAAGCATTTGCCAAGAATGTT	1	32.9121
srRNA-5000-25	5000	25	AGCGAAAGCATTTGCCAAGAATGTT	1	32.9121
srRNA-5000-29	5000	29	AGCGAAAGCATTTGCCAAGAATGTTTTCA	5	164.56
srRNA-5001-19	5001	19	GCGAAAGCATTTGCCAAGA	3	98.7362
srRNA-5001-20	5001	20	GCGAAAGCATTTGCCAAGAA	4	131.648
srRNA-5001-28	5001	28	GCGAAAGCATTTGCCAAGAATGTTTTCA	1	32.9121
srRNA-5002-24	5002	24	CGAAAGCATTTGCCAAGAATGTTT	2	65.8241
srRNA-5002-26	5002	26	CGAAAGCATTTGCCAAGAATGTTTTC	1	32.9121
srRNA-5002-27	5002	27	CGAAAGCATTTGCCAAGAATGTTTTCA	4	131.648
srRNA-5024-20	5024	20	TTTCATTAATCAAGAACGAA	1	32.9121
srRNA-5024-22	5024	22	TTTCATTAATCAAGAACGAAAG	3	98.7362
srRNA-5029-23	5029	23	TTAATCAAGAACGAAAGTCGGAG	1	32.9121
srRNA-5031-21	5031	21	AATCAAGAACGAAAGTCGGAG	3	98.7362
srRNA-5031-22	5031	22	AATCAAGAACGAAAGTCGGAGG	1	32.9121
srRNA-5031-23	5031	23	AATCAAGAACGAAAGTCGGAGGT	1	32.9121
srRNA-5031-25	5031	25	AATCAAGAACGAAAGTCGGAGGTTC	2	65.8241
srRNA-5032-21	5032	21	ATCAAGAACGAAAGTCGGAGG	1	32.9121
srRNA-5032-29	5032	29	ATCAAGAACGAAAGTCGGAGGTTCGAAGA	1	32.9121
srRNA-5033-18	5033	18	TCAAGAACGAAAGTCGGA	1	32.9121
srRNA-5033-19	5033	19	TCAAGAACGAAAGTCGGAG	2	65.8241
srRNA-5033-21	5033	21	TCAAGAACGAAAGTCGGAGGT	1	32.9121
srRNA-5033-23	5033	23	TCAAGAACGAAAGTCGGAGGTTC	1	32.9121
srRNA-5033-26	5033	26	TCAAGAACGAAAGTCGGAGGTTCGAA	3	98.7362
srRNA-5034-19	5034	19	CAAGAACGAAAGTCGGAGG	1	32.9121
srRNA-5034-24	5034	24	CAAGAACGAAAGTCGGAGGTTCGA	1	32.9121
srRNA-5035-20	5035	20	AAGAACGAAAGTCGGAGGTT	1	32.9121
srRNA-5035-21	5035	21	AAGAACGAAAGTCGGAGGTTC	2	65.8241
srRNA-5035-23	5035	23	AAGAACGAAAGTCGGAGGTTCGA	2	65.8241
srRNA-5035-25	5035	25	AAGAACGAAAGTCGGAGGTTCGAAG	1	32.9121
srRNA-5035-27	5035	27	AAGAACGAAAGTCGGAGGTTCGAAGAC	2	65.8241
srRNA-5036-18	5036	18	AGAACGAAAGTCGGAGGT	1	32.9121
srRNA-5036-20	5036	20	AGAACGAAAGTCGGAGGTTC	1	32.9121
srRNA-5036-22	5036	22	AGAACGAAAGTCGGAGGTTCGA	1	32.9121
srRNA-5037-18	5037	18	GAACGAAAGTCGGAGGTT	2	65.8241
srRNA-5037-22	5037	22	GAACGAAAGTCGGAGGTTCGAA	1	32.9121
srRNA-5037-23	5037	23	GAACGAAAGTCGGAGGTTCGAAG	2	65.8241
srRNA-5038-18	5038	18	AACGAAAGTCGGAGGTTC	4	131.648
srRNA-5038-19	5038	19	AACGAAAGTCGGAGGTTCG	3	98.7362
srRNA-5038-20	5038	20	AACGAAAGTCGGAGGTTCGA	2	65.8241
srRNA-5038-21	5038	21	AACGAAAGTCGGAGGTTCGAA	1	32.9121
srRNA-5038-22	5038	22	AACGAAAGTCGGAGGTTCGAAG	2	65.8241
srRNA-5038-23	5038	23	AACGAAAGTCGGAGGTTCGAAGA	1	32.9121
srRNA-5038-28	5038	28	AACGAAAGTCGGAGGTTCGAAGACGATC	1	32.9121
srRNA-5039-20	5039	20	ACGAAAGTCGGAGGTTCGAA	1	32.9121
srRNA-5039-22	5039	22	ACGAAAGTCGGAGGTTCGAAGA	1	32.9121
srRNA-5039-23	5039	23	ACGAAAGTCGGAGGTTCGAAGAC	1	32.9121
srRNA-5041-20	5041	20	GAAAGTCGGAGGTTCGAAGA	1	32.9121
srRNA-5041-25	5041	25	GAAAGTCGGAGGTTCGAAGACGATC	1	32.9121
srRNA-5041-28	5041	28	GAAAGTCGGAGGTTCGAAGACGATCAGA	2	65.8241
srRNA-5041-29	5041	29	GAAAGTCGGAGGTTCGAAGACGATCAGAT	4	131.648
srRNA-5042-19	5042	19	AAAGTCGGAGGTTCGAAGA	2	65.8241
srRNA-5042-27	5042	27	AAAGTCGGAGGTTCGAAGACGATCAGA	1	32.9121
srRNA-5043-18	5043	18	AAGTCGGAGGTTCGAAGA	3	98.7362
srRNA-5045-23	5045	23	GTCGGAGGTTCGAAGACGATCAG	1	32.9121
srRNA-5046-18	5046	18	TCGGAGGTTCGAAGACGA	1	32.9121
srRNA-5046-23	5046	23	TCGGAGGTTCGAAGACGATCAGA	1	32.9121
srRNA-5047-23	5047	23	CGGAGGTTCGAAGACGATCAGAT	1	32.9121
srRNA-5047-28	5047	28	CGGAGGTTCGAAGACGATCAGATACCGT	1	32.9121
srRNA-5048-22	5048	22	GGAGGTTCGAAGACGATCAGAT	1	32.9121
srRNA-5056-19	5056	19	GAAGACGATCAGATACCGT	1	32.9121
srRNA-5057-20	5057	20	AAGACGATCAGATACCGTCG	1	32.9121
srRNA-5057-21	5057	21	AAGACGATCAGATACCGTCGT	1	32.9121
srRNA-5058-20	5058	20	AGACGATCAGATACCGTCGT	1	32.9121
srRNA-5059-23	5059	23	GACGATCAGATACCGTCGTAGTT	1	32.9121
srRNA-5059-26	5059	26	GACGATCAGATACCGTCGTAGTTCCG	1	32.9121
srRNA-5060-18	5060	18	ACGATCAGATACCGTCGT	1	32.9121
srRNA-5061-18	5061	18	CGATCAGATACCGTCGTA	1	32.9121
srRNA-5061-21	5061	21	CGATCAGATACCGTCGTAGTT	1	32.9121
srRNA-5062-24	5062	24	GATCAGATACCGTCGTAGTTCCGA	2	65.8241
srRNA-5063-19	5063	19	ATCAGATACCGTCGTAGTT	3	98.7362
srRNA-5063-23	5063	23	ATCAGATACCGTCGTAGTTCCGA	1	32.9121
srRNA-5063-24	5063	24	ATCAGATACCGTCGTAGTTCCGAC	1	32.9121
srRNA-5063-28	5063	28	ATCAGATACCGTCGTAGTTCCGACCATA	1	32.9121
srRNA-5065-24	5065	24	CAGATACCGTCGTAGTTCCGACCA	1	32.9121
srRNA-5065-26	5065	26	CAGATACCGTCGTAGTTCCGACCATA	2	65.8241
srRNA-5065-30	5065	30	CAGATACCGTCGTAGTTCCGACCATAAACG	3	98.7362
srRNA-5066-21	5066	21	AGATACCGTCGTAGTTCCGAC	1	32.9121
srRNA-5067-20	5067	20	GATACCGTCGTAGTTCCGAC	1	32.9121
srRNA-5067-24	5067	24	GATACCGTCGTAGTTCCGACCATA	1	32.9121
srRNA-5067-29	5067	29	GATACCGTCGTAGTTCCGACCATAAACGA	1	32.9121
srRNA-5069-19	5069	19	TACCGTCGTAGTTCCGACC	1	32.9121
srRNA-5069-22	5069	22	TACCGTCGTAGTTCCGACCATA	1	32.9121
srRNA-5070-20	5070	20	ACCGTCGTAGTTCCGACCAT	2	65.8241
srRNA-5070-23	5070	23	ACCGTCGTAGTTCCGACCATAAA	2	65.8241
srRNA-5070-25	5070	25	ACCGTCGTAGTTCCGACCATAAACG	1	32.9121
srRNA-5070-26	5070	26	ACCGTCGTAGTTCCGACCATAAACGA	1	32.9121
srRNA-5071-24	5071	24	CCGTCGTAGTTCCGACCATAAACG	1	32.9121
srRNA-5073-24	5073	24	GTCGTAGTTCCGACCATAAACGAT	1	32.9121
srRNA-5075-21	5075	21	CGTAGTTCCGACCATAAACGA	1	32.9121
srRNA-5076-28	5076	28	GTAGTTCCGACCATAAACGATGCCGACT	1	32.9121
srRNA-5081-21	5081	21	TCCGACCATAAACGATGCCGA	1	32.9121
srRNA-5086-18	5086	18	CCATAAACGATGCCGACT	2	65.8241
srRNA-5086-20	5086	20	CCATAAACGATGCCGACTGG	1	32.9121
srRNA-5086-23	5086	23	CCATAAACGATGCCGACTGGCGA	1	32.9121
srRNA-5091-28	5091	28	AACGATGCCGACTGGCGATGCGGCGGCG	2	65.8241
srRNA-5092-18	5092	18	ACGATGCCGACTGGCGAT	1	32.9121
srRNA-5094-22	5094	22	GATGCCGACTGGCGATGCGGCG	1	32.9121
srRNA-5094-25	5094	25	GATGCCGACTGGCGATGCGGCGGCG	1	32.9121
srRNA-5094-26	5094	26	GATGCCGACTGGCGATGCGGCGGCGT	2	65.8241
srRNA-5094-27	5094	27	GATGCCGACTGGCGATGCGGCGGCGTT	1	32.9121
srRNA-5095-24	5095	24	ATGCCGACTGGCGATGCGGCGGCG	1	32.9121
srRNA-5095-27	5095	27	ATGCCGACTGGCGATGCGGCGGCGTTA	1	32.9121
srRNA-5096-23	5096	23	TGCCGACTGGCGATGCGGCGGCG	1	32.9121
srRNA-5096-27	5096	27	TGCCGACTGGCGATGCGGCGGCGTTAT	2	65.8241
srRNA-5097-23	5097	23	GCCGACTGGCGATGCGGCGGCGT	2	65.8241
srRNA-5097-24	5097	24	GCCGACTGGCGATGCGGCGGCGTT	1	32.9121
srRNA-5098-18	5098	18	CCGACTGGCGATGCGGCG	1	32.9121
srRNA-5098-22	5098	22	CCGACTGGCGATGCGGCGGCGT	1	32.9121
srRNA-5098-23	5098	23	CCGACTGGCGATGCGGCGGCGTT	3	98.7362
srRNA-5101-22	5101	22	ACTGGCGATGCGGCGGCGTTAT	1	32.9121
srRNA-5101-23	5101	23	ACTGGCGATGCGGCGGCGTTATT	4	131.648
srRNA-5102-19	5102	19	CTGGCGATGCGGCGGCGTT	2	65.8241
srRNA-5109-30	5109	30	TGCGGCGGCGTTATTCCCATGACCCGCCGG	1	32.9121
srRNA-5117-20	5117	20	CGTTATTCCCATGACCCGCC	1	32.9121
srRNA-5121-19	5121	19	ATTCCCATGACCCGCCGGG	2	65.8241
srRNA-5121-24	5121	24	ATTCCCATGACCCGCCGGGCAGCT	1	32.9121
srRNA-5123-19	5123	19	TCCCATGACCCGCCGGGCA	2	65.8241
srRNA-5123-21	5123	21	TCCCATGACCCGCCGGGCAGC	1	32.9121
srRNA-5124-20	5124	20	CCCATGACCCGCCGGGCAGC	1	32.9121
srRNA-5124-21	5124	21	CCCATGACCCGCCGGGCAGCT	1	32.9121
srRNA-5124-28	5124	28	CCCATGACCCGCCGGGCAGCTTCCGGGA	1	32.9121
srRNA-5129-23	5129	23	GACCCGCCGGGCAGCTTCCGGGA	1	32.9121
srRNA-5129-26	5129	26	GACCCGCCGGGCAGCTTCCGGGAAAC	2	65.8241
srRNA-5130-21	5130	21	ACCCGCCGGGCAGCTTCCGGG	8	263.296
srRNA-5130-22	5130	22	ACCCGCCGGGCAGCTTCCGGGA	9	296.209
srRNA-5130-25	5130	25	ACCCGCCGGGCAGCTTCCGGGAAAC	1	32.9121
srRNA-5131-18	5131	18	CCCGCCGGGCAGCTTCCG	1	32.9121
srRNA-5131-20	5131	20	CCCGCCGGGCAGCTTCCGGG	4	131.648
srRNA-5131-21	5131	21	CCCGCCGGGCAGCTTCCGGGA	2	65.8241
srRNA-5131-30	5131	30	CCCGCCGGGCAGCTTCCGGGAAACCAAAGT	1	32.9121
srRNA-5134-19	5134	19	GCCGGGCAGCTTCCGGGAA	1	32.9121
srRNA-5136-18	5136	18	CGGGCAGCTTCCGGGAAA	1	32.9121
srRNA-5139-18	5139	18	GCAGCTTCCGGGAAACCA	2	65.8241
srRNA-5140-30	5140	30	CAGCTTCCGGGAAACCAAAGTCTTTGGGTT	2	65.8241
srRNA-5141-18	5141	18	AGCTTCCGGGAAACCAAA	1	32.9121
srRNA-5141-19	5141	19	AGCTTCCGGGAAACCAAAG	1	32.9121
srRNA-5142-18	5142	18	GCTTCCGGGAAACCAAAG	4	131.648
srRNA-5145-22	5145	22	TCCGGGAAACCAAAGTCTTTGG	2	65.8241
srRNA-5145-24	5145	24	TCCGGGAAACCAAAGTCTTTGGGT	2	65.8241
srRNA-5146-23	5146	23	CCGGGAAACCAAAGTCTTTGGGT	2	65.8241
srRNA-5148-20	5148	20	GGGAAACCAAAGTCTTTGGG	1	32.9121
srRNA-5150-18	5150	18	GAAACCAAAGTCTTTGGG	1	32.9121
srRNA-5150-19	5150	19	GAAACCAAAGTCTTTGGGT	14	460.769
srRNA-5151-18	5151	18	AAACCAAAGTCTTTGGGT	4	131.648
srRNA-5151-19	5151	19	AAACCAAAGTCTTTGGGTT	1	32.9121
srRNA-5151-25	5151	25	AAACCAAAGTCTTTGGGTTCCGGGG	1	32.9121
srRNA-5151-27	5151	27	AAACCAAAGTCTTTGGGTTCCGGGGGG	2	65.8241
srRNA-5152-18	5152	18	AACCAAAGTCTTTGGGTT	5	164.56
srRNA-5152-28	5152	28	AACCAAAGTCTTTGGGTTCCGGGGGGAG	1	32.9121
srRNA-5152-29	5152	29	AACCAAAGTCTTTGGGTTCCGGGGGGAGT	1	32.9121
srRNA-5152-30	5152	30	AACCAAAGTCTTTGGGTTCCGGGGGGAGTA	1	32.9121
srRNA-5153-23	5153	23	ACCAAAGTCTTTGGGTTCCGGGG	1	32.9121
srRNA-5153-24	5153	24	ACCAAAGTCTTTGGGTTCCGGGGG	2	65.8241
srRNA-5155-23	5155	23	CAAAGTCTTTGGGTTCCGGGGGG	1	32.9121
srRNA-5155-24	5155	24	CAAAGTCTTTGGGTTCCGGGGGGA	1	32.9121
srRNA-5156-18	5156	18	AAAGTCTTTGGGTTCCGG	2	65.8241
srRNA-5156-19	5156	19	AAAGTCTTTGGGTTCCGGG	3	98.7362
srRNA-5156-20	5156	20	AAAGTCTTTGGGTTCCGGGG	2	65.8241
srRNA-5156-21	5156	21	AAAGTCTTTGGGTTCCGGGGG	2	65.8241
srRNA-5156-22	5156	22	AAAGTCTTTGGGTTCCGGGGGG	1	32.9121
srRNA-5156-23	5156	23	AAAGTCTTTGGGTTCCGGGGGGA	1	32.9121
srRNA-5156-24	5156	24	AAAGTCTTTGGGTTCCGGGGGGAG	1	32.9121
srRNA-5156-25	5156	25	AAAGTCTTTGGGTTCCGGGGGGAGT	2	65.8241
srRNA-5156-29	5156	29	AAAGTCTTTGGGTTCCGGGGGGAGTATGG	1	32.9121
srRNA-5157-22	5157	22	AAGTCTTTGGGTTCCGGGGGGA	1	32.9121
srRNA-5158-19	5158	19	AGTCTTTGGGTTCCGGGGG	3	98.7362
srRNA-5159-18	5159	18	GTCTTTGGGTTCCGGGGG	1	32.9121
srRNA-5159-20	5159	20	GTCTTTGGGTTCCGGGGGGA	4	131.648
srRNA-5159-22	5159	22	GTCTTTGGGTTCCGGGGGGAGT	1	32.9121
srRNA-5159-26	5159	26	GTCTTTGGGTTCCGGGGGGAGTATGG	1	32.9121
srRNA-5160-19	5160	19	TCTTTGGGTTCCGGGGGGA	3	98.7362
srRNA-5160-20	5160	20	TCTTTGGGTTCCGGGGGGAG	2	65.8241
srRNA-5160-21	5160	21	TCTTTGGGTTCCGGGGGGAGT	1	32.9121
srRNA-5160-24	5160	24	TCTTTGGGTTCCGGGGGGAGTATG	1	32.9121
srRNA-5160-25	5160	25	TCTTTGGGTTCCGGGGGGAGTATGG	1	32.9121
srRNA-5161-18	5161	18	CTTTGGGTTCCGGGGGGA	4	131.648
srRNA-5161-19	5161	19	CTTTGGGTTCCGGGGGGAG	2	65.8241
srRNA-5161-20	5161	20	CTTTGGGTTCCGGGGGGAGT	4	131.648
srRNA-5161-23	5161	23	CTTTGGGTTCCGGGGGGAGTATG	2	65.8241
srRNA-5162-18	5162	18	TTTGGGTTCCGGGGGGAG	3	98.7362
srRNA-5162-25	5162	25	TTTGGGTTCCGGGGGGAGTATGGTT	1	32.9121
srRNA-5163-28	5163	28	TTGGGTTCCGGGGGGAGTATGGTTGCAA	1	32.9121
srRNA-5168-19	5168	19	TTCCGGGGGGAGTATGGTT	3	98.7362
srRNA-5168-21	5168	21	TTCCGGGGGGAGTATGGTTGC	1	32.9121
srRNA-5169-22	5169	22	TCCGGGGGGAGTATGGTTGCAA	2	65.8241
srRNA-5169-23	5169	23	TCCGGGGGGAGTATGGTTGCAAA	1	32.9121
srRNA-5171-29	5171	29	CGGGGGGAGTATGGTTGCAAAGCTGAAAC	1	32.9121
srRNA-5175-22	5175	22	GGGAGTATGGTTGCAAAGCTGA	1	32.9121
srRNA-5177-20	5177	20	GAGTATGGTTGCAAAGCTGA	3	98.7362
srRNA-5178-18	5178	18	AGTATGGTTGCAAAGCTG	1	32.9121
srRNA-5178-20	5178	20	AGTATGGTTGCAAAGCTGAA	2	65.8241
srRNA-5179-21	5179	21	GTATGGTTGCAAAGCTGAAAC	2	65.8241
srRNA-5180-20	5180	20	TATGGTTGCAAAGCTGAAAC	1	32.9121
srRNA-5180-22	5180	22	TATGGTTGCAAAGCTGAAACTT	3	98.7362
srRNA-5180-27	5180	27	TATGGTTGCAAAGCTGAAACTTAAAGG	4	131.648
srRNA-5181-19	5181	19	ATGGTTGCAAAGCTGAAAC	3	98.7362
srRNA-5181-21	5181	21	ATGGTTGCAAAGCTGAAACTT	3	98.7362
srRNA-5182-20	5182	20	TGGTTGCAAAGCTGAAACTT	1	32.9121
srRNA-5183-19	5183	19	GGTTGCAAAGCTGAAACTT	2	65.8241
srRNA-5183-27	5183	27	GGTTGCAAAGCTGAAACTTAAAGGAAT	1	32.9121
srRNA-5184-24	5184	24	GTTGCAAAGCTGAAACTTAAAGGA	2	65.8241
srRNA-5186-22	5186	22	TGCAAAGCTGAAACTTAAAGGA	2	65.8241
srRNA-5188-26	5188	26	CAAAGCTGAAACTTAAAGGAATTGAC	1	32.9121
srRNA-5189-19	5189	19	AAAGCTGAAACTTAAAGGA	2	65.8241
srRNA-5189-24	5189	24	AAAGCTGAAACTTAAAGGAATTGA	1	32.9121
srRNA-5193-22	5193	22	CTGAAACTTAAAGGAATTGACG	2	65.8241
srRNA-5194-20	5194	20	TGAAACTTAAAGGAATTGAC	2	65.8241
srRNA-5195-18	5195	18	GAAACTTAAAGGAATTGA	2	65.8241
srRNA-5195-20	5195	20	GAAACTTAAAGGAATTGACG	5	164.56
srRNA-5196-19	5196	19	AAACTTAAAGGAATTGACG	1	32.9121
srRNA-5196-23	5196	23	AAACTTAAAGGAATTGACGGAAG	4	131.648
srRNA-5197-18	5197	18	AACTTAAAGGAATTGACG	5	164.56
srRNA-5197-20	5197	20	AACTTAAAGGAATTGACGGA	2	65.8241
srRNA-5197-21	5197	21	AACTTAAAGGAATTGACGGAA	1	32.9121
srRNA-5197-24	5197	24	AACTTAAAGGAATTGACGGAAGGG	1	32.9121
srRNA-5197-27	5197	27	AACTTAAAGGAATTGACGGAAGGGCAC	2	65.8241
srRNA-5202-19	5202	19	AAAGGAATTGACGGAAGGG	3	98.7362
srRNA-5202-20	5202	20	AAAGGAATTGACGGAAGGGC	5	164.56
srRNA-5202-21	5202	21	AAAGGAATTGACGGAAGGGCA	1	32.9121
srRNA-5202-23	5202	23	AAAGGAATTGACGGAAGGGCACC	1	32.9121
srRNA-5202-24	5202	24	AAAGGAATTGACGGAAGGGCACCA	2	65.8241
srRNA-5202-28	5202	28	AAAGGAATTGACGGAAGGGCACCACCAG	1	32.9121
srRNA-5203-18	5203	18	AAGGAATTGACGGAAGGG	1	32.9121
srRNA-5204-20	5204	20	AGGAATTGACGGAAGGGCAC	1	32.9121
srRNA-5204-21	5204	21	AGGAATTGACGGAAGGGCACC	3	98.7362
srRNA-5204-24	5204	24	AGGAATTGACGGAAGGGCACCACC	1	32.9121
srRNA-5206-21	5206	21	GAATTGACGGAAGGGCACCAC	1	32.9121
srRNA-5207-19	5207	19	AATTGACGGAAGGGCACCA	1	32.9121
srRNA-5207-23	5207	23	AATTGACGGAAGGGCACCACCAG	1	32.9121
srRNA-5207-24	5207	24	AATTGACGGAAGGGCACCACCAGG	4	131.648
srRNA-5208-18	5208	18	ATTGACGGAAGGGCACCA	2	65.8241
srRNA-5209-19	5209	19	TTGACGGAAGGGCACCACC	1	32.9121
srRNA-5209-21	5209	21	TTGACGGAAGGGCACCACCAG	3	98.7362
srRNA-5209-22	5209	22	TTGACGGAAGGGCACCACCAGG	1	32.9121
srRNA-5209-23	5209	23	TTGACGGAAGGGCACCACCAGGA	1	32.9121
srRNA-5210-19	5210	19	TGACGGAAGGGCACCACCA	1	32.9121
srRNA-5211-18	5211	18	GACGGAAGGGCACCACCA	1	32.9121
srRNA-5211-23	5211	23	GACGGAAGGGCACCACCAGGAGT	1	32.9121
srRNA-5212-20	5212	20	ACGGAAGGGCACCACCAGGA	2	65.8241
srRNA-5212-22	5212	22	ACGGAAGGGCACCACCAGGAGT	1	32.9121
srRNA-5213-21	5213	21	CGGAAGGGCACCACCAGGAGT	5	164.56
srRNA-5214-19	5214	19	GGAAGGGCACCACCAGGAG	1	32.9121
srRNA-5215-18	5215	18	GAAGGGCACCACCAGGAG	6	197.472
srRNA-5215-19	5215	19	GAAGGGCACCACCAGGAGT	10	329.121
srRNA-5216-18	5216	18	AAGGGCACCACCAGGAGT	1	32.9121
srRNA-5257-25	5257	25	AACACGGGAAACCTCACCCGGCCCG	1	32.9121
srRNA-5258-22	5258	22	ACACGGGAAACCTCACCCGGCC	1	32.9121
srRNA-5260-20	5260	20	ACGGGAAACCTCACCCGGCC	1	32.9121
srRNA-5260-21	5260	21	ACGGGAAACCTCACCCGGCCC	1	32.9121
srRNA-5260-24	5260	24	ACGGGAAACCTCACCCGGCCCGGA	1	32.9121
srRNA-5260-25	5260	25	ACGGGAAACCTCACCCGGCCCGGAC	3	98.7362
srRNA-5261-19	5261	19	CGGGAAACCTCACCCGGCC	1	32.9121
srRNA-5262-18	5262	18	GGGAAACCTCACCCGGCC	1	32.9121
srRNA-5262-19	5262	19	GGGAAACCTCACCCGGCCC	3	98.7362
srRNA-5262-23	5262	23	GGGAAACCTCACCCGGCCCGGAC	2	65.8241
srRNA-5262-27	5262	27	GGGAAACCTCACCCGGCCCGGACACGG	1	32.9121
srRNA-5263-20	5263	20	GGAAACCTCACCCGGCCCGG	1	32.9121
srRNA-5263-23	5263	23	GGAAACCTCACCCGGCCCGGACA	1	32.9121
srRNA-5264-19	5264	19	GAAACCTCACCCGGCCCGG	1	32.9121
srRNA-5264-20	5264	20	GAAACCTCACCCGGCCCGGA	1	32.9121
srRNA-5264-22	5264	22	GAAACCTCACCCGGCCCGGACA	2	65.8241
srRNA-5264-24	5264	24	GAAACCTCACCCGGCCCGGACACG	1	32.9121
srRNA-5265-18	5265	18	AAACCTCACCCGGCCCGG	2	65.8241
srRNA-5265-19	5265	19	AAACCTCACCCGGCCCGGA	17	559.505
srRNA-5265-22	5265	22	AAACCTCACCCGGCCCGGACAC	1	32.9121
srRNA-5265-23	5265	23	AAACCTCACCCGGCCCGGACACG	1	32.9121
srRNA-5265-24	5265	24	AAACCTCACCCGGCCCGGACACGG	3	98.7362
srRNA-5265-25	5265	25	AAACCTCACCCGGCCCGGACACGGA	4	131.648
srRNA-5265-29	5265	29	AAACCTCACCCGGCCCGGACACGGACAGG	1	32.9121
srRNA-5266-18	5266	18	AACCTCACCCGGCCCGGA	9	296.209
srRNA-5266-19	5266	19	AACCTCACCCGGCCCGGAC	4	131.648
srRNA-5266-21	5266	21	AACCTCACCCGGCCCGGACAC	1	32.9121
srRNA-5266-22	5266	22	AACCTCACCCGGCCCGGACACG	3	98.7362
srRNA-5266-23	5266	23	AACCTCACCCGGCCCGGACACGG	1	32.9121
srRNA-5266-24	5266	24	AACCTCACCCGGCCCGGACACGGA	4	131.648
srRNA-5266-28	5266	28	AACCTCACCCGGCCCGGACACGGACAGG	1	32.9121
srRNA-5266-29	5266	29	AACCTCACCCGGCCCGGACACGGACAGGA	1	32.9121
srRNA-5267-18	5267	18	ACCTCACCCGGCCCGGAC	10	329.121
srRNA-5267-20	5267	20	ACCTCACCCGGCCCGGACAC	2	65.8241
srRNA-5267-21	5267	21	ACCTCACCCGGCCCGGACACG	3	98.7362
srRNA-5267-22	5267	22	ACCTCACCCGGCCCGGACACGG	3	98.7362
srRNA-5267-25	5267	25	ACCTCACCCGGCCCGGACACGGACA	1	32.9121
srRNA-5267-26	5267	26	ACCTCACCCGGCCCGGACACGGACAG	1	32.9121
srRNA-5267-28	5267	28	ACCTCACCCGGCCCGGACACGGACAGGA	1	32.9121
srRNA-5268-18	5268	18	CCTCACCCGGCCCGGACA	2	65.8241
srRNA-5268-19	5268	19	CCTCACCCGGCCCGGACAC	3	98.7362
srRNA-5268-20	5268	20	CCTCACCCGGCCCGGACACG	1	32.9121
srRNA-5268-21	5268	21	CCTCACCCGGCCCGGACACGG	3	98.7362
srRNA-5268-22	5268	22	CCTCACCCGGCCCGGACACGGA	1	32.9121
srRNA-5269-21	5269	21	CTCACCCGGCCCGGACACGGA	1	32.9121
srRNA-5270-18	5270	18	TCACCCGGCCCGGACACG	1	32.9121
srRNA-5270-21	5270	21	TCACCCGGCCCGGACACGGAC	1	32.9121
srRNA-5270-22	5270	22	TCACCCGGCCCGGACACGGACA	5	164.56
srRNA-5271-19	5271	19	CACCCGGCCCGGACACGGA	2	65.8241
srRNA-5271-28	5271	28	CACCCGGCCCGGACACGGACAGGATTGA	1	32.9121
srRNA-5272-18	5272	18	ACCCGGCCCGGACACGGA	10	329.121
srRNA-5272-19	5272	19	ACCCGGCCCGGACACGGAC	7	230.384
srRNA-5272-20	5272	20	ACCCGGCCCGGACACGGACA	3	98.7362
srRNA-5272-21	5272	21	ACCCGGCCCGGACACGGACAG	1	32.9121
srRNA-5273-18	5273	18	CCCGGCCCGGACACGGAC	2	65.8241
srRNA-5277-26	5277	26	GCCCGGACACGGACAGGATTGACAGA	2	65.8241
srRNA-5277-30	5277	30	GCCCGGACACGGACAGGATTGACAGATTGA	1	32.9121
srRNA-5278-20	5278	20	CCCGGACACGGACAGGATTG	1	32.9121
srRNA-5279-18	5279	18	CCGGACACGGACAGGATT	2	65.8241
srRNA-5279-19	5279	19	CCGGACACGGACAGGATTG	1	32.9121
srRNA-5279-20	5279	20	CCGGACACGGACAGGATTGA	3	98.7362
srRNA-5279-24	5279	24	CCGGACACGGACAGGATTGACAGA	3	98.7362
srRNA-5279-28	5279	28	CCGGACACGGACAGGATTGACAGATTGA	2	65.8241
srRNA-5281-24	5281	24	GGACACGGACAGGATTGACAGATT	1	32.9121
srRNA-5283-19	5283	19	ACACGGACAGGATTGACAG	1	32.9121
srRNA-5283-20	5283	20	ACACGGACAGGATTGACAGA	2	65.8241
srRNA-5284-18	5284	18	CACGGACAGGATTGACAG	1	32.9121
srRNA-5284-19	5284	19	CACGGACAGGATTGACAGA	2	65.8241
srRNA-5285-18	5285	18	ACGGACAGGATTGACAGA	3	98.7362
srRNA-5286-21	5286	21	CGGACAGGATTGACAGATTGA	1	32.9121
srRNA-5287-19	5287	19	GGACAGGATTGACAGATTG	3	98.7362
srRNA-5287-21	5287	21	GGACAGGATTGACAGATTGAT	1	32.9121
srRNA-5288-19	5288	19	GACAGGATTGACAGATTGA	1	32.9121
srRNA-5288-20	5288	20	GACAGGATTGACAGATTGAT	1	32.9121
srRNA-5289-18	5289	18	ACAGGATTGACAGATTGA	1	32.9121
srRNA-5291-28	5291	28	AGGATTGACAGATTGATAGCTCTTTCTC	1	32.9121
srRNA-5293-29	5293	29	GATTGACAGATTGATAGCTCTTTCTCGAT	1	32.9121
srRNA-5294-26	5294	26	ATTGACAGATTGATAGCTCTTTCTCG	2	65.8241
srRNA-5294-28	5294	28	ATTGACAGATTGATAGCTCTTTCTCGAT	3	98.7362
srRNA-5300-21	5300	21	AGATTGATAGCTCTTTCTCGA	1	32.9121
srRNA-5301-20	5301	20	GATTGATAGCTCTTTCTCGA	1	32.9121
srRNA-5305-18	5305	18	GATAGCTCTTTCTCGATT	1	32.9121
srRNA-5308-22	5308	22	AGCTCTTTCTCGATTCCGTGGG	4	131.648
srRNA-5308-23	5308	23	AGCTCTTTCTCGATTCCGTGGGT	1	32.9121
srRNA-5308-29	5308	29	AGCTCTTTCTCGATTCCGTGGGTGGTGGT	3	98.7362
srRNA-5310-21	5310	21	CTCTTTCTCGATTCCGTGGGT	1	32.9121
srRNA-5312-19	5312	19	CTTTCTCGATTCCGTGGGT	1	32.9121
srRNA-5313-22	5313	22	TTTCTCGATTCCGTGGGTGGTG	1	32.9121
srRNA-5316-21	5316	21	CTCGATTCCGTGGGTGGTGGT	1	32.9121
srRNA-5317-18	5317	18	TCGATTCCGTGGGTGGTG	1	32.9121
srRNA-5317-20	5317	20	TCGATTCCGTGGGTGGTGGT	1	32.9121
srRNA-5318-19	5318	19	CGATTCCGTGGGTGGTGGT	1	32.9121
srRNA-5318-22	5318	22	CGATTCCGTGGGTGGTGGTGCA	2	65.8241
srRNA-5318-24	5318	24	CGATTCCGTGGGTGGTGGTGCATG	1	32.9121
srRNA-5319-18	5319	18	GATTCCGTGGGTGGTGGT	6	197.472
srRNA-5321-18	5321	18	TTCCGTGGGTGGTGGTGC	1	32.9121
srRNA-5321-20	5321	20	TTCCGTGGGTGGTGGTGCAT	1	32.9121
srRNA-5321-21	5321	21	TTCCGTGGGTGGTGGTGCATG	1	32.9121
srRNA-5322-18	5322	18	TCCGTGGGTGGTGGTGCA	3	98.7362
srRNA-5322-19	5322	19	TCCGTGGGTGGTGGTGCAT	6	197.472
srRNA-5322-20	5322	20	TCCGTGGGTGGTGGTGCATG	2	65.8241
srRNA-5322-21	5322	21	TCCGTGGGTGGTGGTGCATGG	2	65.8241
srRNA-5322-22	5322	22	TCCGTGGGTGGTGGTGCATGGC	1	32.9121
srRNA-5322-23	5322	23	TCCGTGGGTGGTGGTGCATGGCC	1	32.9121
srRNA-5322-24	5322	24	TCCGTGGGTGGTGGTGCATGGCCG	1	32.9121
srRNA-5322-25	5322	25	TCCGTGGGTGGTGGTGCATGGCCGT	1	32.9121
srRNA-5322-26	5322	26	TCCGTGGGTGGTGGTGCATGGCCGTT	2	65.8241
srRNA-5323-18	5323	18	CCGTGGGTGGTGGTGCAT	1	32.9121
srRNA-5323-21	5323	21	CCGTGGGTGGTGGTGCATGGC	1	32.9121
srRNA-5325-22	5325	22	GTGGGTGGTGGTGCATGGCCGT	1	32.9121
srRNA-5326-19	5326	19	TGGGTGGTGGTGCATGGCC	2	65.8241
srRNA-5326-20	5326	20	TGGGTGGTGGTGCATGGCCG	1	32.9121
srRNA-5336-23	5336	23	TGCATGGCCGTTCTTAGTTGGTG	2	65.8241
srRNA-5337-29	5337	29	GCATGGCCGTTCTTAGTTGGTGGAGCGAT	1	32.9121
srRNA-5341-18	5341	18	GGCCGTTCTTAGTTGGTG	2	65.8241
srRNA-5341-19	5341	19	GGCCGTTCTTAGTTGGTGG	1	32.9121
srRNA-5341-20	5341	20	GGCCGTTCTTAGTTGGTGGA	2	65.8241
srRNA-5341-22	5341	22	GGCCGTTCTTAGTTGGTGGAGC	1	32.9121
srRNA-5341-24	5341	24	GGCCGTTCTTAGTTGGTGGAGCGA	2	65.8241
srRNA-5341-26	5341	26	GGCCGTTCTTAGTTGGTGGAGCGATT	1	32.9121
srRNA-5341-27	5341	27	GGCCGTTCTTAGTTGGTGGAGCGATTT	1	32.9121
srRNA-5342-23	5342	23	GCCGTTCTTAGTTGGTGGAGCGA	1	32.9121
srRNA-5343-20	5343	20	CCGTTCTTAGTTGGTGGAGC	1	32.9121
srRNA-5343-21	5343	21	CCGTTCTTAGTTGGTGGAGCG	3	98.7362
srRNA-5344-19	5344	19	CGTTCTTAGTTGGTGGAGC	1	32.9121
srRNA-5345-18	5345	18	GTTCTTAGTTGGTGGAGC	1	32.9121
srRNA-5346-28	5346	28	TTCTTAGTTGGTGGAGCGATTTGTCTGG	2	65.8241
srRNA-5347-18	5347	18	TCTTAGTTGGTGGAGCGA	1	32.9121
srRNA-5349-23	5349	23	TTAGTTGGTGGAGCGATTTGTCT	2	65.8241
srRNA-5350-27	5350	27	TAGTTGGTGGAGCGATTTGTCTGGTTA	1	32.9121
srRNA-5351-19	5351	19	AGTTGGTGGAGCGATTTGT	1	32.9121
srRNA-5354-20	5354	20	TGGTGGAGCGATTTGTCTGG	1	32.9121
srRNA-5355-27	5355	27	GGTGGAGCGATTTGTCTGGTTAATTCC	2	65.8241
srRNA-5357-19	5357	19	TGGAGCGATTTGTCTGGTT	2	65.8241
srRNA-5358-27	5358	27	GGAGCGATTTGTCTGGTTAATTCCGAT	2	65.8241
srRNA-5360-18	5360	18	AGCGATTTGTCTGGTTAA	1	32.9121
srRNA-5360-25	5360	25	AGCGATTTGTCTGGTTAATTCCGAT	1	32.9121
srRNA-5362-18	5362	18	CGATTTGTCTGGTTAATT	1	32.9121
srRNA-5362-24	5362	24	CGATTTGTCTGGTTAATTCCGATA	1	32.9121
srRNA-5363-21	5363	21	GATTTGTCTGGTTAATTCCGA	1	32.9121
srRNA-5364-21	5364	21	ATTTGTCTGGTTAATTCCGAT	1	32.9121
srRNA-5365-19	5365	19	TTTGTCTGGTTAATTCCGA	1	32.9121
srRNA-5365-21	5365	21	TTTGTCTGGTTAATTCCGATA	1	32.9121
srRNA-5368-20	5368	20	GTCTGGTTAATTCCGATAAC	1	32.9121
srRNA-5368-21	5368	21	GTCTGGTTAATTCCGATAACG	1	32.9121
srRNA-5368-26	5368	26	GTCTGGTTAATTCCGATAACGAACGA	1	32.9121
srRNA-5371-21	5371	21	TGGTTAATTCCGATAACGAAC	3	98.7362
srRNA-5371-24	5371	24	TGGTTAATTCCGATAACGAACGAG	1	32.9121
srRNA-5371-25	5371	25	TGGTTAATTCCGATAACGAACGAGA	1	32.9121
srRNA-5372-20	5372	20	GGTTAATTCCGATAACGAAC	1	32.9121
srRNA-5372-24	5372	24	GGTTAATTCCGATAACGAACGAGA	2	65.8241
srRNA-5372-28	5372	28	GGTTAATTCCGATAACGAACGAGACTCT	2	65.8241
srRNA-5375-27	5375	27	TAATTCCGATAACGAACGAGACTCTGG	1	32.9121
srRNA-5375-29	5375	29	TAATTCCGATAACGAACGAGACTCTGGCA	1	32.9121
srRNA-5376-20	5376	20	AATTCCGATAACGAACGAGA	1	32.9121
srRNA-5376-26	5376	26	AATTCCGATAACGAACGAGACTCTGG	1	32.9121
srRNA-5376-28	5376	28	AATTCCGATAACGAACGAGACTCTGGCA	1	32.9121
srRNA-5378-26	5378	26	TTCCGATAACGAACGAGACTCTGGCA	2	65.8241
srRNA-5381-26	5381	26	CGATAACGAACGAGACTCTGGCATGC	1	32.9121
srRNA-5382-19	5382	19	GATAACGAACGAGACTCTG	1	32.9121
srRNA-5382-21	5382	21	GATAACGAACGAGACTCTGGC	2	65.8241
srRNA-5383-21	5383	21	ATAACGAACGAGACTCTGGCA	2	65.8241
srRNA-5384-19	5384	19	TAACGAACGAGACTCTGGC	2	65.8241
srRNA-5384-20	5384	20	TAACGAACGAGACTCTGGCA	6	197.472
srRNA-5384-21	5384	21	TAACGAACGAGACTCTGGCAT	7	230.384
srRNA-5384-28	5384	28	TAACGAACGAGACTCTGGCATGCTAACT	1	32.9121
srRNA-5385-18	5385	18	AACGAACGAGACTCTGGC	3	98.7362
srRNA-5385-19	5385	19	AACGAACGAGACTCTGGCA	13	427.857
srRNA-5385-20	5385	20	AACGAACGAGACTCTGGCAT	5	164.56
srRNA-5385-21	5385	21	AACGAACGAGACTCTGGCATG	1	32.9121
srRNA-5385-22	5385	22	AACGAACGAGACTCTGGCATGC	1	32.9121
srRNA-5385-23	5385	23	AACGAACGAGACTCTGGCATGCT	4	131.648
srRNA-5385-26	5385	26	AACGAACGAGACTCTGGCATGCTAAC	1	32.9121
srRNA-5385-30	5385	30	AACGAACGAGACTCTGGCATGCTAACTAGT	1	32.9121
srRNA-5386-18	5386	18	ACGAACGAGACTCTGGCA	5	164.56
srRNA-5386-19	5386	19	ACGAACGAGACTCTGGCAT	1	32.9121
srRNA-5387-19	5387	19	CGAACGAGACTCTGGCATG	1	32.9121
srRNA-5389-27	5389	27	AACGAGACTCTGGCATGCTAACTAGTT	3	98.7362
srRNA-5390-21	5390	21	ACGAGACTCTGGCATGCTAAC	1	32.9121
srRNA-5392-19	5392	19	GAGACTCTGGCATGCTAAC	1	32.9121
srRNA-5394-24	5394	24	GACTCTGGCATGCTAACTAGTTAC	1	32.9121
srRNA-5395-19	5395	19	ACTCTGGCATGCTAACTAG	2	65.8241
srRNA-5395-26	5395	26	ACTCTGGCATGCTAACTAGTTACGCG	1	32.9121
srRNA-5396-18	5396	18	CTCTGGCATGCTAACTAG	5	164.56
srRNA-5396-26	5396	26	CTCTGGCATGCTAACTAGTTACGCGA	1	32.9121
srRNA-5396-27	5396	27	CTCTGGCATGCTAACTAGTTACGCGAC	1	32.9121
srRNA-5396-30	5396	30	CTCTGGCATGCTAACTAGTTACGCGACCCC	3	98.7362
srRNA-5397-24	5397	24	TCTGGCATGCTAACTAGTTACGCG	3	98.7362
srRNA-5398-28	5398	28	CTGGCATGCTAACTAGTTACGCGACCCC	1	32.9121
srRNA-5401-24	5401	24	GCATGCTAACTAGTTACGCGACCC	2	65.8241
srRNA-5402-19	5402	19	CATGCTAACTAGTTACGCG	5	164.56
srRNA-5402-23	5402	23	CATGCTAACTAGTTACGCGACCC	1	32.9121
srRNA-5402-24	5402	24	CATGCTAACTAGTTACGCGACCCC	3	98.7362
srRNA-5404-18	5404	18	TGCTAACTAGTTACGCGA	2	65.8241
srRNA-5404-19	5404	19	TGCTAACTAGTTACGCGAC	1	32.9121
srRNA-5404-20	5404	20	TGCTAACTAGTTACGCGACC	1	32.9121
srRNA-5404-22	5404	22	TGCTAACTAGTTACGCGACCCC	22	724.065
srRNA-5404-23	5404	23	TGCTAACTAGTTACGCGACCCCC	9	296.209
srRNA-5404-24	5404	24	TGCTAACTAGTTACGCGACCCCCG	1	32.9121
srRNA-5405-21	5405	21	GCTAACTAGTTACGCGACCCC	3	98.7362
srRNA-5405-22	5405	22	GCTAACTAGTTACGCGACCCCC	3	98.7362
srRNA-5405-23	5405	23	GCTAACTAGTTACGCGACCCCCG	1	32.9121
srRNA-5406-20	5406	20	CTAACTAGTTACGCGACCCC	1	32.9121
srRNA-5406-22	5406	22	CTAACTAGTTACGCGACCCCCG	1	32.9121
srRNA-5406-23	5406	23	CTAACTAGTTACGCGACCCCCGA	4	131.648
srRNA-5407-20	5407	20	TAACTAGTTACGCGACCCCC	1	32.9121
srRNA-5407-22	5407	22	TAACTAGTTACGCGACCCCCGA	2	65.8241
srRNA-5408-18	5408	18	AACTAGTTACGCGACCCC	1	32.9121
srRNA-5408-19	5408	19	AACTAGTTACGCGACCCCC	2	65.8241
srRNA-5408-21	5408	21	AACTAGTTACGCGACCCCCGA	2	65.8241
srRNA-5408-22	5408	22	AACTAGTTACGCGACCCCCGAG	1	32.9121
srRNA-5408-26	5408	26	AACTAGTTACGCGACCCCCGAGCGGT	1	32.9121
srRNA-5408-28	5408	28	AACTAGTTACGCGACCCCCGAGCGGTCG	1	32.9121
srRNA-5408-30	5408	30	AACTAGTTACGCGACCCCCGAGCGGTCGGC	2	65.8241
srRNA-5409-20	5409	20	ACTAGTTACGCGACCCCCGA	2	65.8241
srRNA-5409-21	5409	21	ACTAGTTACGCGACCCCCGAG	1	32.9121
srRNA-5409-25	5409	25	ACTAGTTACGCGACCCCCGAGCGGT	1	32.9121
srRNA-5410-18	5410	18	CTAGTTACGCGACCCCCG	1	32.9121
srRNA-5412-25	5412	25	AGTTACGCGACCCCCGAGCGGTCGG	1	32.9121
srRNA-5413-26	5413	26	GTTACGCGACCCCCGAGCGGTCGGCG	1	32.9121
srRNA-5415-23	5415	23	TACGCGACCCCCGAGCGGTCGGC	1	32.9121
srRNA-5415-24	5415	24	TACGCGACCCCCGAGCGGTCGGCG	2	65.8241
srRNA-5415-25	5415	25	TACGCGACCCCCGAGCGGTCGGCGT	1	32.9121
srRNA-5416-21	5416	21	ACGCGACCCCCGAGCGGTCGG	1	32.9121
srRNA-5416-24	5416	24	ACGCGACCCCCGAGCGGTCGGCGT	2	65.8241
srRNA-5416-25	5416	25	ACGCGACCCCCGAGCGGTCGGCGTC	1	32.9121
srRNA-5416-27	5416	27	ACGCGACCCCCGAGCGGTCGGCGTCCC	1	32.9121
srRNA-5417-21	5417	21	CGCGACCCCCGAGCGGTCGGC	1	32.9121
srRNA-5419-18	5419	18	CGACCCCCGAGCGGTCGG	2	65.8241
srRNA-5420-20	5420	20	GACCCCCGAGCGGTCGGCGT	1	32.9121
srRNA-5421-18	5421	18	ACCCCCGAGCGGTCGGCG	1	32.9121
srRNA-5421-19	5421	19	ACCCCCGAGCGGTCGGCGT	3	98.7362
srRNA-5421-20	5421	20	ACCCCCGAGCGGTCGGCGTC	1	32.9121
srRNA-5421-27	5421	27	ACCCCCGAGCGGTCGGCGTCCCCCAAC	1	32.9121
srRNA-5422-19	5422	19	CCCCCGAGCGGTCGGCGTC	3	98.7362
srRNA-5422-20	5422	20	CCCCCGAGCGGTCGGCGTCC	1	32.9121
srRNA-5422-23	5422	23	CCCCCGAGCGGTCGGCGTCCCCC	3	98.7362
srRNA-5422-24	5422	24	CCCCCGAGCGGTCGGCGTCCCCCA	1	32.9121
srRNA-5422-25	5422	25	CCCCCGAGCGGTCGGCGTCCCCCAA	1	32.9121
srRNA-5423-18	5423	18	CCCCGAGCGGTCGGCGTC	1	32.9121
srRNA-5423-22	5423	22	CCCCGAGCGGTCGGCGTCCCCC	1	32.9121
srRNA-5423-26	5423	26	CCCCGAGCGGTCGGCGTCCCCCAACT	1	32.9121
srRNA-5426-19	5426	19	CGAGCGGTCGGCGTCCCCC	1	32.9121
srRNA-5428-18	5428	18	AGCGGTCGGCGTCCCCCA	2	65.8241
srRNA-5428-19	5428	19	AGCGGTCGGCGTCCCCCAA	2	65.8241
srRNA-5428-21	5428	21	AGCGGTCGGCGTCCCCCAACT	1	32.9121
srRNA-5428-29	5428	29	AGCGGTCGGCGTCCCCCAACTTCTTAGAG	1	32.9121
srRNA-5429-18	5429	18	GCGGTCGGCGTCCCCCAA	1	32.9121
srRNA-5429-19	5429	19	GCGGTCGGCGTCCCCCAAC	1	32.9121
srRNA-5430-18	5430	18	CGGTCGGCGTCCCCCAAC	1	32.9121
srRNA-5432-24	5432	24	GTCGGCGTCCCCCAACTTCTTAGA	1	32.9121
srRNA-5436-20	5436	20	GCGTCCCCCAACTTCTTAGA	1	32.9121
srRNA-5436-27	5436	27	GCGTCCCCCAACTTCTTAGAGGGACAA	1	32.9121
srRNA-5437-19	5437	19	CGTCCCCCAACTTCTTAGA	1	32.9121
srRNA-5437-20	5437	20	CGTCCCCCAACTTCTTAGAG	3	98.7362
srRNA-5438-18	5438	18	GTCCCCCAACTTCTTAGA	1	32.9121
srRNA-5439-18	5439	18	TCCCCCAACTTCTTAGAG	1	32.9121
srRNA-5441-20	5441	20	CCCCAACTTCTTAGAGGGAC	1	32.9121
srRNA-5441-26	5441	26	CCCCAACTTCTTAGAGGGACAAGTGG	1	32.9121
srRNA-5442-18	5442	18	CCCAACTTCTTAGAGGGA	2	65.8241
srRNA-5442-19	5442	19	CCCAACTTCTTAGAGGGAC	1	32.9121
srRNA-5442-21	5442	21	CCCAACTTCTTAGAGGGACAA	3	98.7362
srRNA-5442-26	5442	26	CCCAACTTCTTAGAGGGACAAGTGGC	1	32.9121
srRNA-5443-18	5443	18	CCAACTTCTTAGAGGGAC	2	65.8241
srRNA-5443-19	5443	19	CCAACTTCTTAGAGGGACA	1	32.9121
srRNA-5443-23	5443	23	CCAACTTCTTAGAGGGACAAGTG	1	32.9121
srRNA-5443-24	5443	24	CCAACTTCTTAGAGGGACAAGTGG	5	164.56
srRNA-5443-25	5443	25	CCAACTTCTTAGAGGGACAAGTGGC	2	65.8241
srRNA-5443-26	5443	26	CCAACTTCTTAGAGGGACAAGTGGCG	1	32.9121
srRNA-5444-19	5444	19	CAACTTCTTAGAGGGACAA	1	32.9121
srRNA-5444-22	5444	22	CAACTTCTTAGAGGGACAAGTG	2	65.8241
srRNA-5445-21	5445	21	AACTTCTTAGAGGGACAAGTG	3	98.7362
srRNA-5445-22	5445	22	AACTTCTTAGAGGGACAAGTGG	1	32.9121
srRNA-5445-24	5445	24	AACTTCTTAGAGGGACAAGTGGCG	1	32.9121
srRNA-5446-20	5446	20	ACTTCTTAGAGGGACAAGTG	2	65.8241
srRNA-5446-21	5446	21	ACTTCTTAGAGGGACAAGTGG	1	32.9121
srRNA-5446-23	5446	23	ACTTCTTAGAGGGACAAGTGGCG	1	32.9121
srRNA-5447-19	5447	19	CTTCTTAGAGGGACAAGTG	1	32.9121
srRNA-5447-30	5447	30	CTTCTTAGAGGGACAAGTGGCGTTCAGCCA	2	65.8241
srRNA-5448-19	5448	19	TTCTTAGAGGGACAAGTGG	6	197.472
srRNA-5448-21	5448	21	TTCTTAGAGGGACAAGTGGCG	1	32.9121
srRNA-5448-29	5448	29	TTCTTAGAGGGACAAGTGGCGTTCAGCCA	2	65.8241
srRNA-5449-20	5449	20	TCTTAGAGGGACAAGTGGCG	1	32.9121
srRNA-5450-18	5450	18	CTTAGAGGGACAAGTGGC	4	131.648
srRNA-5450-22	5450	22	CTTAGAGGGACAAGTGGCGTTC	1	32.9121
srRNA-5451-24	5451	24	TTAGAGGGACAAGTGGCGTTCAGC	1	32.9121
srRNA-5452-19	5452	19	TAGAGGGACAAGTGGCGTT	2	65.8241
srRNA-5453-18	5453	18	AGAGGGACAAGTGGCGTT	1	32.9121
srRNA-5453-20	5453	20	AGAGGGACAAGTGGCGTTCA	1	32.9121
srRNA-5453-26	5453	26	AGAGGGACAAGTGGCGTTCAGCCACC	1	32.9121
srRNA-5455-21	5455	21	AGGGACAAGTGGCGTTCAGCC	1	32.9121
srRNA-5455-24	5455	24	AGGGACAAGTGGCGTTCAGCCACC	1	32.9121
srRNA-5456-20	5456	20	GGGACAAGTGGCGTTCAGCC	3	98.7362
srRNA-5456-21	5456	21	GGGACAAGTGGCGTTCAGCCA	3	98.7362
srRNA-5456-23	5456	23	GGGACAAGTGGCGTTCAGCCACC	1	32.9121
srRNA-5458-24	5458	24	GACAAGTGGCGTTCAGCCACCCGA	1	32.9121
srRNA-5459-23	5459	23	ACAAGTGGCGTTCAGCCACCCGA	1	32.9121
srRNA-5459-24	5459	24	ACAAGTGGCGTTCAGCCACCCGAG	1	32.9121
srRNA-5460-23	5460	23	CAAGTGGCGTTCAGCCACCCGAG	1	32.9121
srRNA-5460-28	5460	28	CAAGTGGCGTTCAGCCACCCGAGATTGA	1	32.9121
srRNA-5461-22	5461	22	AAGTGGCGTTCAGCCACCCGAG	2	65.8241
srRNA-5462-22	5462	22	AGTGGCGTTCAGCCACCCGAGA	1	32.9121
srRNA-5463-21	5463	21	GTGGCGTTCAGCCACCCGAGA	2	65.8241
srRNA-5465-28	5465	28	GGCGTTCAGCCACCCGAGATTGAGCAAT	1	32.9121
srRNA-5466-20	5466	20	GCGTTCAGCCACCCGAGATT	2	65.8241
srRNA-5468-20	5468	20	GTTCAGCCACCCGAGATTGA	1	32.9121
srRNA-5469-23	5469	23	TTCAGCCACCCGAGATTGAGCAA	1	32.9121
srRNA-5470-21	5470	21	TCAGCCACCCGAGATTGAGCA	1	32.9121
srRNA-5470-22	5470	22	TCAGCCACCCGAGATTGAGCAA	5	164.56
srRNA-5471-21	5471	21	CAGCCACCCGAGATTGAGCAA	1	32.9121
srRNA-5472-19	5472	19	AGCCACCCGAGATTGAGCA	2	65.8241
srRNA-5472-20	5472	20	AGCCACCCGAGATTGAGCAA	5	164.56
srRNA-5473-18	5473	18	GCCACCCGAGATTGAGCA	2	65.8241
srRNA-5473-19	5473	19	GCCACCCGAGATTGAGCAA	2	65.8241
srRNA-5473-26	5473	26	GCCACCCGAGATTGAGCAATAACAGG	1	32.9121
srRNA-5475-18	5475	18	CACCCGAGATTGAGCAAT	1	32.9121
srRNA-5478-18	5478	18	CCGAGATTGAGCAATAAC	1	32.9121
srRNA-5480-19	5480	19	GAGATTGAGCAATAACAGG	1	32.9121
srRNA-5481-19	5481	19	AGATTGAGCAATAACAGGT	2	65.8241
srRNA-5482-24	5482	24	GATTGAGCAATAACAGGTCTGTGA	2	65.8241
srRNA-5483-20	5483	20	ATTGAGCAATAACAGGTCTG	1	32.9121
srRNA-5483-25	5483	25	ATTGAGCAATAACAGGTCTGTGATG	1	32.9121
srRNA-5484-19	5484	19	TTGAGCAATAACAGGTCTG	1	32.9121
srRNA-5484-23	5484	23	TTGAGCAATAACAGGTCTGTGAT	1	32.9121
srRNA-5487-21	5487	21	AGCAATAACAGGTCTGTGATG	1	32.9121
srRNA-5487-22	5487	22	AGCAATAACAGGTCTGTGATGC	1	32.9121
srRNA-5489-19	5489	19	CAATAACAGGTCTGTGATG	1	32.9121
srRNA-5490-27	5490	27	AATAACAGGTCTGTGATGCCCTTAGAT	1	32.9121
srRNA-5491-19	5491	19	ATAACAGGTCTGTGATGCC	1	32.9121
srRNA-5493-18	5493	18	AACAGGTCTGTGATGCCC	1	32.9121
srRNA-5494-19	5494	19	ACAGGTCTGTGATGCCCTT	1	32.9121
srRNA-5495-29	5495	29	CAGGTCTGTGATGCCCTTAGATGTCCGGG	1	32.9121
srRNA-5496-22	5496	22	AGGTCTGTGATGCCCTTAGATG	1	32.9121
srRNA-5500-24	5500	24	CTGTGATGCCCTTAGATGTCCGGG	1	32.9121
srRNA-5501-18	5501	18	TGTGATGCCCTTAGATGT	1	32.9121
srRNA-5506-21	5506	21	TGCCCTTAGATGTCCGGGGCT	1	32.9121
srRNA-5507-27	5507	27	GCCCTTAGATGTCCGGGGCTGCACGCG	1	32.9121
srRNA-5508-18	5508	18	CCCTTAGATGTCCGGGGC	1	32.9121
srRNA-5508-20	5508	20	CCCTTAGATGTCCGGGGCTG	1	32.9121
srRNA-5508-26	5508	26	CCCTTAGATGTCCGGGGCTGCACGCG	1	32.9121
srRNA-5508-27	5508	27	CCCTTAGATGTCCGGGGCTGCACGCGC	1	32.9121
srRNA-5508-28	5508	28	CCCTTAGATGTCCGGGGCTGCACGCGCG	1	32.9121
srRNA-5508-29	5508	29	CCCTTAGATGTCCGGGGCTGCACGCGCGC	1	32.9121
srRNA-5508-30	5508	30	CCCTTAGATGTCCGGGGCTGCACGCGCGCT	2	65.8241
srRNA-5510-18	5510	18	CTTAGATGTCCGGGGCTG	2	65.8241
srRNA-5510-19	5510	19	CTTAGATGTCCGGGGCTGC	1	32.9121
srRNA-5511-20	5511	20	TTAGATGTCCGGGGCTGCAC	1	32.9121
srRNA-5513-19	5513	19	AGATGTCCGGGGCTGCACG	1	32.9121
srRNA-5513-21	5513	21	AGATGTCCGGGGCTGCACGCG	1	32.9121
srRNA-5513-25	5513	25	AGATGTCCGGGGCTGCACGCGCGCT	1	32.9121
srRNA-5513-26	5513	26	AGATGTCCGGGGCTGCACGCGCGCTA	3	98.7362
srRNA-5514-24	5514	24	GATGTCCGGGGCTGCACGCGCGCT	1	32.9121
srRNA-5514-25	5514	25	GATGTCCGGGGCTGCACGCGCGCTA	1	32.9121
srRNA-5515-19	5515	19	ATGTCCGGGGCTGCACGCG	1	32.9121
srRNA-5515-20	5515	20	ATGTCCGGGGCTGCACGCGC	1	32.9121
srRNA-5515-22	5515	22	ATGTCCGGGGCTGCACGCGCGC	3	98.7362
srRNA-5515-23	5515	23	ATGTCCGGGGCTGCACGCGCGCT	3	98.7362
srRNA-5515-25	5515	25	ATGTCCGGGGCTGCACGCGCGCTAC	2	65.8241
srRNA-5516-21	5516	21	TGTCCGGGGCTGCACGCGCGC	1	32.9121
srRNA-5516-22	5516	22	TGTCCGGGGCTGCACGCGCGCT	1	32.9121
srRNA-5517-18	5517	18	GTCCGGGGCTGCACGCGC	1	32.9121
srRNA-5517-20	5517	20	GTCCGGGGCTGCACGCGCGC	1	32.9121
srRNA-5517-21	5517	21	GTCCGGGGCTGCACGCGCGCT	1	32.9121
srRNA-5517-23	5517	23	GTCCGGGGCTGCACGCGCGCTAC	1	32.9121
srRNA-5518-18	5518	18	TCCGGGGCTGCACGCGCG	2	65.8241
srRNA-5518-19	5518	19	TCCGGGGCTGCACGCGCGC	4	131.648
srRNA-5518-20	5518	20	TCCGGGGCTGCACGCGCGCT	3	98.7362
srRNA-5518-22	5518	22	TCCGGGGCTGCACGCGCGCTAC	1	32.9121
srRNA-5519-21	5519	21	CCGGGGCTGCACGCGCGCTAC	1	32.9121
srRNA-5521-18	5521	18	GGGGCTGCACGCGCGCTA	1	32.9121
srRNA-5525-18	5525	18	CTGCACGCGCGCTACACT	1	32.9121
srRNA-5526-19	5526	19	TGCACGCGCGCTACACTGA	2	65.8241
srRNA-5526-29	5526	29	TGCACGCGCGCTACACTGACTGGCTCAGC	1	32.9121
srRNA-5527-18	5527	18	GCACGCGCGCTACACTGA	1	32.9121
srRNA-5527-19	5527	19	GCACGCGCGCTACACTGAC	2	65.8241
srRNA-5528-18	5528	18	CACGCGCGCTACACTGAC	2	65.8241
srRNA-5528-25	5528	25	CACGCGCGCTACACTGACTGGCTCA	1	32.9121
srRNA-5528-30	5528	30	CACGCGCGCTACACTGACTGGCTCAGCGTG	2	65.8241
srRNA-5529-22	5529	22	ACGCGCGCTACACTGACTGGCT	1	32.9121
srRNA-5529-30	5529	30	ACGCGCGCTACACTGACTGGCTCAGCGTGT	3	98.7362
srRNA-5531-20	5531	20	GCGCGCTACACTGACTGGCT	1	32.9121
srRNA-5531-26	5531	26	GCGCGCTACACTGACTGGCTCAGCGT	2	65.8241
srRNA-5532-25	5532	25	CGCGCTACACTGACTGGCTCAGCGT	2	65.8241
srRNA-5533-18	5533	18	GCGCTACACTGACTGGCT	1	32.9121
srRNA-5534-18	5534	18	CGCTACACTGACTGGCTC	1	32.9121
srRNA-5534-23	5534	23	CGCTACACTGACTGGCTCAGCGT	1	32.9121
srRNA-5535-18	5535	18	GCTACACTGACTGGCTCA	1	32.9121
srRNA-5535-20	5535	20	GCTACACTGACTGGCTCAGC	2	65.8241
srRNA-5535-22	5535	22	GCTACACTGACTGGCTCAGCGT	1	32.9121
srRNA-5537-22	5537	22	TACACTGACTGGCTCAGCGTGT	1	32.9121
srRNA-5538-18	5538	18	ACACTGACTGGCTCAGCG	2	65.8241
srRNA-5538-20	5538	20	ACACTGACTGGCTCAGCGTG	1	32.9121
srRNA-5539-19	5539	19	CACTGACTGGCTCAGCGTG	1	32.9121
srRNA-5539-20	5539	20	CACTGACTGGCTCAGCGTGT	2	65.8241
srRNA-5540-19	5540	19	ACTGACTGGCTCAGCGTGT	3	98.7362
srRNA-5540-20	5540	20	ACTGACTGGCTCAGCGTGTG	1	32.9121
srRNA-5542-21	5542	21	TGACTGGCTCAGCGTGTGCCT	1	32.9121
srRNA-5571-18	5571	18	CCGGCAGGCGCGGGTAAC	2	65.8241
srRNA-5575-19	5575	19	CAGGCGCGGGTAACCCGTT	1	32.9121
srRNA-5577-29	5577	29	GGCGCGGGTAACCCGTTGAACCCCATTCG	1	32.9121
srRNA-5586-23	5586	23	AACCCGTTGAACCCCATTCGTGA	1	32.9121
srRNA-5587-28	5587	28	ACCCGTTGAACCCCATTCGTGATGGGGA	2	65.8241
srRNA-5591-23	5591	23	GTTGAACCCCATTCGTGATGGGG	1	32.9121
srRNA-5592-30	5592	30	TTGAACCCCATTCGTGATGGGGATCGGGGA	1	32.9121
srRNA-5593-22	5593	22	TGAACCCCATTCGTGATGGGGA	1	32.9121
srRNA-5594-21	5594	21	GAACCCCATTCGTGATGGGGA	2	65.8241
srRNA-5594-27	5594	27	GAACCCCATTCGTGATGGGGATCGGGG	2	65.8241
srRNA-5595-19	5595	19	AACCCCATTCGTGATGGGG	1	32.9121
srRNA-5595-20	5595	20	AACCCCATTCGTGATGGGGA	1	32.9121
srRNA-5595-25	5595	25	AACCCCATTCGTGATGGGGATCGGG	1	32.9121
srRNA-5595-26	5595	26	AACCCCATTCGTGATGGGGATCGGGG	1	32.9121
srRNA-5595-27	5595	27	AACCCCATTCGTGATGGGGATCGGGGA	1	32.9121
srRNA-5596-19	5596	19	ACCCCATTCGTGATGGGGA	4	131.648
srRNA-5596-24	5596	24	ACCCCATTCGTGATGGGGATCGGG	1	32.9121
srRNA-5596-25	5596	25	ACCCCATTCGTGATGGGGATCGGGG	6	197.472
srRNA-5600-26	5600	26	CATTCGTGATGGGGATCGGGGATTGC	1	32.9121
srRNA-5601-18	5601	18	ATTCGTGATGGGGATCGG	1	32.9121
srRNA-5601-19	5601	19	ATTCGTGATGGGGATCGGG	2	65.8241
srRNA-5602-21	5602	21	TTCGTGATGGGGATCGGGGAT	1	32.9121
srRNA-5604-18	5604	18	CGTGATGGGGATCGGGGA	2	65.8241
srRNA-5604-19	5604	19	CGTGATGGGGATCGGGGAT	1	32.9121
srRNA-5605-18	5605	18	GTGATGGGGATCGGGGAT	1	32.9121
srRNA-5606-18	5606	18	TGATGGGGATCGGGGATT	1	32.9121
srRNA-5607-19	5607	19	GATGGGGATCGGGGATTGC	2	65.8241
srRNA-5608-18	5608	18	ATGGGGATCGGGGATTGC	1	32.9121
srRNA-5611-22	5611	22	GGGATCGGGGATTGCAATTATT	1	32.9121
srRNA-5611-28	5611	28	GGGATCGGGGATTGCAATTATTCCCCAT	1	32.9121
srRNA-5621-19	5621	19	ATTGCAATTATTCCCCATG	1	32.9121
srRNA-5624-22	5624	22	GCAATTATTCCCCATGAACGAG	2	65.8241
srRNA-5627-25	5627	25	ATTATTCCCCATGAACGAGGAATTC	1	32.9121
srRNA-5631-18	5631	18	TTCCCCATGAACGAGGAA	1	32.9121
srRNA-5637-18	5637	18	ATGAACGAGGAATTCCCA	1	32.9121
srRNA-5639-18	5639	18	GAACGAGGAATTCCCAGT	5	164.56
srRNA-5646-18	5646	18	GAATTCCCAGTAAGTGCG	2	65.8241
srRNA-5646-20	5646	20	GAATTCCCAGTAAGTGCGGG	3	98.7362
srRNA-5646-22	5646	22	GAATTCCCAGTAAGTGCGGGTC	1	32.9121
srRNA-5646-25	5646	25	GAATTCCCAGTAAGTGCGGGTCATA	1	32.9121
srRNA-5647-20	5647	20	AATTCCCAGTAAGTGCGGGT	2	65.8241
srRNA-5647-21	5647	21	AATTCCCAGTAAGTGCGGGTC	1	32.9121
srRNA-5647-23	5647	23	AATTCCCAGTAAGTGCGGGTCAT	1	32.9121
srRNA-5647-27	5647	27	AATTCCCAGTAAGTGCGGGTCATAAGC	1	32.9121
srRNA-5648-19	5648	19	ATTCCCAGTAAGTGCGGGT	1	32.9121
srRNA-5649-19	5649	19	TTCCCAGTAAGTGCGGGTC	1	32.9121
srRNA-5654-27	5654	27	AGTAAGTGCGGGTCATAAGCTTGCGTT	1	32.9121
srRNA-5657-19	5657	19	AAGTGCGGGTCATAAGCTT	1	32.9121
srRNA-5657-24	5657	24	AAGTGCGGGTCATAAGCTTGCGTT	1	32.9121
srRNA-5657-26	5657	26	AAGTGCGGGTCATAAGCTTGCGTTGA	4	131.648
srRNA-5657-28	5657	28	AAGTGCGGGTCATAAGCTTGCGTTGATT	3	98.7362
srRNA-5658-27	5658	27	AGTGCGGGTCATAAGCTTGCGTTGATT	1	32.9121
srRNA-5659-29	5659	29	GTGCGGGTCATAAGCTTGCGTTGATTAAG	1	32.9121
srRNA-5662-30	5662	30	CGGGTCATAAGCTTGCGTTGATTAAGTCCC	2	65.8241
srRNA-5664-28	5664	28	GGTCATAAGCTTGCGTTGATTAAGTCCC	1	32.9121
srRNA-5665-18	5665	18	GTCATAAGCTTGCGTTGA	1	32.9121
srRNA-5666-19	5666	19	TCATAAGCTTGCGTTGATT	1	32.9121
srRNA-5666-22	5666	22	TCATAAGCTTGCGTTGATTAAG	2	65.8241
srRNA-5666-23	5666	23	TCATAAGCTTGCGTTGATTAAGT	1	32.9121
srRNA-5666-26	5666	26	TCATAAGCTTGCGTTGATTAAGTCCC	1	32.9121
srRNA-5667-22	5667	22	CATAAGCTTGCGTTGATTAAGT	3	98.7362
srRNA-5667-23	5667	23	CATAAGCTTGCGTTGATTAAGTC	1	32.9121
srRNA-5667-26	5667	26	CATAAGCTTGCGTTGATTAAGTCCCT	1	32.9121
srRNA-5669-20	5669	20	TAAGCTTGCGTTGATTAAGT	5	164.56
srRNA-5669-21	5669	21	TAAGCTTGCGTTGATTAAGTC	5	164.56
srRNA-5669-22	5669	22	TAAGCTTGCGTTGATTAAGTCC	3	98.7362
srRNA-5670-18	5670	18	AAGCTTGCGTTGATTAAG	4	131.648
srRNA-5670-19	5670	19	AAGCTTGCGTTGATTAAGT	6	197.472
srRNA-5670-20	5670	20	AAGCTTGCGTTGATTAAGTC	3	98.7362
srRNA-5670-21	5670	21	AAGCTTGCGTTGATTAAGTCC	1	32.9121
srRNA-5670-25	5670	25	AAGCTTGCGTTGATTAAGTCCCTGC	3	98.7362
srRNA-5670-27	5670	27	AAGCTTGCGTTGATTAAGTCCCTGCCC	1	32.9121
srRNA-5671-18	5671	18	AGCTTGCGTTGATTAAGT	1	32.9121
srRNA-5671-19	5671	19	AGCTTGCGTTGATTAAGTC	1	32.9121
srRNA-5672-18	5672	18	GCTTGCGTTGATTAAGTC	5	164.56
srRNA-5672-19	5672	19	GCTTGCGTTGATTAAGTCC	6	197.472
srRNA-5672-20	5672	20	GCTTGCGTTGATTAAGTCCC	4	131.648
srRNA-5672-21	5672	21	GCTTGCGTTGATTAAGTCCCT	2	65.8241
srRNA-5672-29	5672	29	GCTTGCGTTGATTAAGTCCCTGCCCTTTG	1	32.9121
srRNA-5674-18	5674	18	TTGCGTTGATTAAGTCCC	4	131.648
srRNA-5674-19	5674	19	TTGCGTTGATTAAGTCCCT	2	65.8241
srRNA-5674-25	5674	25	TTGCGTTGATTAAGTCCCTGCCCTT	1	32.9121
srRNA-5675-18	5675	18	TGCGTTGATTAAGTCCCT	8	263.296
srRNA-5675-19	5675	19	TGCGTTGATTAAGTCCCTG	1	32.9121
srRNA-5681-20	5681	20	GATTAAGTCCCTGCCCTTTG	1	32.9121
srRNA-5681-21	5681	21	GATTAAGTCCCTGCCCTTTGT	2	65.8241
srRNA-5683-20	5683	20	TTAAGTCCCTGCCCTTTGTA	1	32.9121
srRNA-5683-30	5683	30	TTAAGTCCCTGCCCTTTGTACACACCGCCC	1	32.9121
srRNA-5685-27	5685	27	AAGTCCCTGCCCTTTGTACACACCGCC	1	32.9121
srRNA-5688-24	5688	24	TCCCTGCCCTTTGTACACACCGCC	1	32.9121
srRNA-5689-24	5689	24	CCCTGCCCTTTGTACACACCGCCC	2	65.8241
srRNA-5689-25	5689	25	CCCTGCCCTTTGTACACACCGCCCG	1	32.9121
srRNA-5698-23	5698	23	TTGTACACACCGCCCGTCGCTAC	1	32.9121
srRNA-5701-25	5701	25	TACACACCGCCCGTCGCTACTACCG	3	98.7362
srRNA-5702-18	5702	18	ACACACCGCCCGTCGCTA	2	65.8241
srRNA-5702-19	5702	19	ACACACCGCCCGTCGCTAC	3	98.7362
srRNA-5702-20	5702	20	ACACACCGCCCGTCGCTACT	1	32.9121
srRNA-5702-23	5702	23	ACACACCGCCCGTCGCTACTACC	1	32.9121
srRNA-5702-25	5702	25	ACACACCGCCCGTCGCTACTACCGA	1	32.9121
srRNA-5702-26	5702	26	ACACACCGCCCGTCGCTACTACCGAT	1	32.9121
srRNA-5702-29	5702	29	ACACACCGCCCGTCGCTACTACCGATTGG	1	32.9121
srRNA-5703-18	5703	18	CACACCGCCCGTCGCTAC	1	32.9121
srRNA-5703-19	5703	19	CACACCGCCCGTCGCTACT	2	65.8241
srRNA-5703-25	5703	25	CACACCGCCCGTCGCTACTACCGAT	1	32.9121
srRNA-5704-18	5704	18	ACACCGCCCGTCGCTACT	2	65.8241
srRNA-5704-20	5704	20	ACACCGCCCGTCGCTACTAC	1	32.9121
srRNA-5704-21	5704	21	ACACCGCCCGTCGCTACTACC	4	131.648
srRNA-5705-25	5705	25	CACCGCCCGTCGCTACTACCGATTG	1	32.9121
srRNA-5706-21	5706	21	ACCGCCCGTCGCTACTACCGA	2	65.8241
srRNA-5707-21	5707	21	CCGCCCGTCGCTACTACCGAT	2	65.8241
srRNA-5707-23	5707	23	CCGCCCGTCGCTACTACCGATTG	2	65.8241
srRNA-5708-19	5708	19	CGCCCGTCGCTACTACCGA	1	32.9121
srRNA-5721-26	5721	26	TACCGATTGGATGGTTTAGTGAGGCC	1	32.9121
srRNA-5722-23	5722	23	ACCGATTGGATGGTTTAGTGAGG	3	98.7362
srRNA-5722-25	5722	25	ACCGATTGGATGGTTTAGTGAGGCC	3	98.7362
srRNA-5723-19	5723	19	CCGATTGGATGGTTTAGTG	3	98.7362
srRNA-5723-24	5723	24	CCGATTGGATGGTTTAGTGAGGCC	2	65.8241
srRNA-5728-18	5728	18	TGGATGGTTTAGTGAGGC	1	32.9121
srRNA-5728-21	5728	21	TGGATGGTTTAGTGAGGCCCT	2	65.8241
srRNA-5728-22	5728	22	TGGATGGTTTAGTGAGGCCCTC	3	98.7362
srRNA-5728-23	5728	23	TGGATGGTTTAGTGAGGCCCTCG	2	65.8241
srRNA-5728-24	5728	24	TGGATGGTTTAGTGAGGCCCTCGG	3	98.7362
srRNA-5728-25	5728	25	TGGATGGTTTAGTGAGGCCCTCGGA	4	131.648
srRNA-5729-18	5729	18	GGATGGTTTAGTGAGGCC	1	32.9121
srRNA-5729-19	5729	19	GGATGGTTTAGTGAGGCCC	4	131.648
srRNA-5729-24	5729	24	GGATGGTTTAGTGAGGCCCTCGGA	1	32.9121
srRNA-5731-22	5731	22	ATGGTTTAGTGAGGCCCTCGGA	1	32.9121
srRNA-5731-24	5731	24	ATGGTTTAGTGAGGCCCTCGGATC	1	32.9121
srRNA-5732-21	5732	21	TGGTTTAGTGAGGCCCTCGGA	1	32.9121
srRNA-5733-18	5733	18	GGTTTAGTGAGGCCCTCG	1	32.9121
srRNA-5733-19	5733	19	GGTTTAGTGAGGCCCTCGG	1	32.9121
srRNA-5733-20	5733	20	GGTTTAGTGAGGCCCTCGGA	2	65.8241
srRNA-5734-19	5734	19	GTTTAGTGAGGCCCTCGGA	1	32.9121
srRNA-5735-26	5735	26	TTTAGTGAGGCCCTCGGATCGGCCCC	1	32.9121
srRNA-5738-21	5738	21	AGTGAGGCCCTCGGATCGGCC	1	32.9121
srRNA-5742-27	5742	27	AGGCCCTCGGATCGGCCCCGCCGGGGT	1	32.9121
srRNA-5742-28	5742	28	AGGCCCTCGGATCGGCCCCGCCGGGGTC	1	32.9121
srRNA-5743-27	5743	27	GGCCCTCGGATCGGCCCCGCCGGGGTC	3	98.7362
srRNA-5743-28	5743	28	GGCCCTCGGATCGGCCCCGCCGGGGTCG	1	32.9121
srRNA-5745-27	5745	27	CCCTCGGATCGGCCCCGCCGGGGTCGG	2	65.8241
srRNA-5745-28	5745	28	CCCTCGGATCGGCCCCGCCGGGGTCGGC	1	32.9121
srRNA-5745-30	5745	30	CCCTCGGATCGGCCCCGCCGGGGTCGGCCC	1	32.9121
srRNA-5746-18	5746	18	CCTCGGATCGGCCCCGCC	1	32.9121
srRNA-5747-21	5747	21	CTCGGATCGGCCCCGCCGGGG	1	32.9121
srRNA-5747-22	5747	22	CTCGGATCGGCCCCGCCGGGGT	1	32.9121
srRNA-5748-20	5748	20	TCGGATCGGCCCCGCCGGGG	1	32.9121
srRNA-5748-22	5748	22	TCGGATCGGCCCCGCCGGGGTC	1	32.9121
srRNA-5750-23	5750	23	GGATCGGCCCCGCCGGGGTCGGC	1	32.9121
srRNA-5751-19	5751	19	GATCGGCCCCGCCGGGGTC	2	65.8241
srRNA-5751-22	5751	22	GATCGGCCCCGCCGGGGTCGGC	4	131.648
srRNA-5752-22	5752	22	ATCGGCCCCGCCGGGGTCGGCC	1	32.9121
srRNA-5753-20	5753	20	TCGGCCCCGCCGGGGTCGGC	2	65.8241
srRNA-5754-19	5754	19	CGGCCCCGCCGGGGTCGGC	2	65.8241
srRNA-5754-20	5754	20	CGGCCCCGCCGGGGTCGGCC	1	32.9121
srRNA-5755-19	5755	19	GGCCCCGCCGGGGTCGGCC	2	65.8241
srRNA-5755-20	5755	20	GGCCCCGCCGGGGTCGGCCC	2	65.8241
srRNA-5756-18	5756	18	GCCCCGCCGGGGTCGGCC	6	197.472
srRNA-5756-19	5756	19	GCCCCGCCGGGGTCGGCCC	8	263.296
srRNA-5756-20	5756	20	GCCCCGCCGGGGTCGGCCCA	2	65.8241
srRNA-5756-21	5756	21	GCCCCGCCGGGGTCGGCCCAC	14	460.769
srRNA-5757-18	5757	18	CCCCGCCGGGGTCGGCCC	1	32.9121
srRNA-5757-19	5757	19	CCCCGCCGGGGTCGGCCCA	2	65.8241
srRNA-5768-18	5768	18	TCGGCCCACGGCCCTGGC	3	98.7362
srRNA-5769-20	5769	20	CGGCCCACGGCCCTGGCGGA	1	32.9121
srRNA-5770-19	5770	19	GGCCCACGGCCCTGGCGGA	2	65.8241
srRNA-5771-18	5771	18	GCCCACGGCCCTGGCGGA	9	296.209
srRNA-5771-19	5771	19	GCCCACGGCCCTGGCGGAG	2	65.8241
srRNA-5771-20	5771	20	GCCCACGGCCCTGGCGGAGC	2	65.8241
srRNA-5771-21	5771	21	GCCCACGGCCCTGGCGGAGCG	17	559.505
srRNA-5771-22	5771	22	GCCCACGGCCCTGGCGGAGCGC	10	329.121
srRNA-5772-18	5772	18	CCCACGGCCCTGGCGGAG	10	329.121
srRNA-5772-20	5772	20	CCCACGGCCCTGGCGGAGCG	65	2139.28
srRNA-5772-21	5772	21	CCCACGGCCCTGGCGGAGCGC	48	1579.78
srRNA-5773-18	5773	18	CCACGGCCCTGGCGGAGC	4	131.648
srRNA-5773-19	5773	19	CCACGGCCCTGGCGGAGCG	120	3949.45
srRNA-5773-20	5773	20	CCACGGCCCTGGCGGAGCGC	69	2270.93
srRNA-5773-26	5773	26	CCACGGCCCTGGCGGAGCGCTGAGAA	1	32.9121
srRNA-5773-28	5773	28	CCACGGCCCTGGCGGAGCGCTGAGAAGA	2	65.8241
srRNA-5774-18	5774	18	CACGGCCCTGGCGGAGCG	9	296.209
srRNA-5774-19	5774	19	CACGGCCCTGGCGGAGCGC	4	131.648
srRNA-5774-20	5774	20	CACGGCCCTGGCGGAGCGCT	1	32.9121
srRNA-5774-26	5774	26	CACGGCCCTGGCGGAGCGCTGAGAAG	1	32.9121
srRNA-5774-27	5774	27	CACGGCCCTGGCGGAGCGCTGAGAAGA	1	32.9121
srRNA-5775-18	5775	18	ACGGCCCTGGCGGAGCGC	262	8622.96
srRNA-5775-19	5775	19	ACGGCCCTGGCGGAGCGCT	4	131.648
srRNA-5775-24	5775	24	ACGGCCCTGGCGGAGCGCTGAGAA	4	131.648
srRNA-5775-25	5775	25	ACGGCCCTGGCGGAGCGCTGAGAAG	4	131.648
srRNA-5775-26	5775	26	ACGGCCCTGGCGGAGCGCTGAGAAGA	4	131.648
srRNA-5775-27	5775	27	ACGGCCCTGGCGGAGCGCTGAGAAGAC	1	32.9121
srRNA-5776-18	5776	18	CGGCCCTGGCGGAGCGCT	8	263.296
srRNA-5777-24	5777	24	GGCCCTGGCGGAGCGCTGAGAAGA	3	98.7362
srRNA-5778-21	5778	21	GCCCTGGCGGAGCGCTGAGAA	3	98.7362
srRNA-5778-22	5778	22	GCCCTGGCGGAGCGCTGAGAAG	1	32.9121
srRNA-5778-23	5778	23	GCCCTGGCGGAGCGCTGAGAAGA	1	32.9121
srRNA-5779-19	5779	19	CCCTGGCGGAGCGCTGAGA	2	65.8241
srRNA-5779-20	5779	20	CCCTGGCGGAGCGCTGAGAA	3	98.7362
srRNA-5779-22	5779	22	CCCTGGCGGAGCGCTGAGAAGA	3	98.7362
srRNA-5780-18	5780	18	CCTGGCGGAGCGCTGAGA	1	32.9121
srRNA-5780-19	5780	19	CCTGGCGGAGCGCTGAGAA	1	32.9121
srRNA-5780-21	5780	21	CCTGGCGGAGCGCTGAGAAGA	1	32.9121
srRNA-5781-20	5781	20	CTGGCGGAGCGCTGAGAAGA	3	98.7362
srRNA-5782-19	5782	19	TGGCGGAGCGCTGAGAAGA	3	98.7362
srRNA-5783-18	5783	18	GGCGGAGCGCTGAGAAGA	2	65.8241
srRNA-5798-18	5798	18	AGACGGTCGAACTTGACT	1	32.9121
srRNA-5798-19	5798	19	AGACGGTCGAACTTGACTA	1	32.9121
srRNA-5799-19	5799	19	GACGGTCGAACTTGACTAT	2	65.8241
srRNA-5800-18	5800	18	ACGGTCGAACTTGACTAT	1	32.9121
srRNA-5800-23	5800	23	ACGGTCGAACTTGACTATCTAGA	2	65.8241
srRNA-5801-18	5801	18	CGGTCGAACTTGACTATC	3	98.7362
srRNA-5801-19	5801	19	CGGTCGAACTTGACTATCT	3	98.7362
srRNA-5801-20	5801	20	CGGTCGAACTTGACTATCTA	1	32.9121
srRNA-5801-21	5801	21	CGGTCGAACTTGACTATCTAG	8	263.296
srRNA-5801-22	5801	22	CGGTCGAACTTGACTATCTAGA	7	230.384
srRNA-5801-24	5801	24	CGGTCGAACTTGACTATCTAGAGG	2	65.8241
srRNA-5801-26	5801	26	CGGTCGAACTTGACTATCTAGAGGAA	1	32.9121
srRNA-5801-27	5801	27	CGGTCGAACTTGACTATCTAGAGGAAG	1	32.9121
srRNA-5801-28	5801	28	CGGTCGAACTTGACTATCTAGAGGAAGT	1	32.9121
srRNA-5802-20	5802	20	GGTCGAACTTGACTATCTAG	1	32.9121
srRNA-5802-21	5802	21	GGTCGAACTTGACTATCTAGA	2	65.8241
srRNA-5803-18	5803	18	GTCGAACTTGACTATCTA	2	65.8241
srRNA-5803-19	5803	19	GTCGAACTTGACTATCTAG	1	32.9121
srRNA-5803-20	5803	20	GTCGAACTTGACTATCTAGA	1	32.9121
srRNA-5803-22	5803	22	GTCGAACTTGACTATCTAGAGG	1	32.9121
srRNA-5804-18	5804	18	TCGAACTTGACTATCTAG	1	32.9121
srRNA-5804-19	5804	19	TCGAACTTGACTATCTAGA	1	32.9121
srRNA-5804-22	5804	22	TCGAACTTGACTATCTAGAGGA	1	32.9121
srRNA-5805-18	5805	18	CGAACTTGACTATCTAGA	1	32.9121
srRNA-5807-22	5807	22	AACTTGACTATCTAGAGGAAGT	1	32.9121
srRNA-5808-21	5808	21	ACTTGACTATCTAGAGGAAGT	12	394.945
srRNA-5808-25	5808	25	ACTTGACTATCTAGAGGAAGTAAAA	1	32.9121
srRNA-5808-27	5808	27	ACTTGACTATCTAGAGGAAGTAAAAGT	3	98.7362
srRNA-5810-18	5810	18	TTGACTATCTAGAGGAAG	5	164.56
srRNA-5815-19	5815	19	TATCTAGAGGAAGTAAAAG	1	32.9121
srRNA-5825-25	5825	25	AAGTAAAAGTCGTAACAAGGTTTCC	2	65.8241
srRNA-5838-19	5838	19	AACAAGGTTTCCGTAGGTG	2	65.8241
srRNA-5839-18	5839	18	ACAAGGTTTCCGTAGGTG	1	32.9121
srRNA-5840-30	5840	30	CAAGGTTTCCGTAGGTGAACCTGCGGAAGG	1	32.9121
srRNA-5841-27	5841	27	AAGGTTTCCGTAGGTGAACCTGCGGAA	1	32.9121
srRNA-5841-29	5841	29	AAGGTTTCCGTAGGTGAACCTGCGGAAGG	1	32.9121
srRNA-5842-25	5842	25	AGGTTTCCGTAGGTGAACCTGCGGA	1	32.9121
srRNA-5842-29	5842	29	AGGTTTCCGTAGGTGAACCTGCGGAAGGA	1	32.9121
srRNA-5843-24	5843	24	GGTTTCCGTAGGTGAACCTGCGGA	1	32.9121
srRNA-5843-26	5843	26	GGTTTCCGTAGGTGAACCTGCGGAAG	1	32.9121
srRNA-5843-27	5843	27	GGTTTCCGTAGGTGAACCTGCGGAAGG	3	98.7362
srRNA-5843-30	5843	30	GGTTTCCGTAGGTGAACCTGCGGAAGGATC	1	32.9121
srRNA-5845-22	5845	22	TTTCCGTAGGTGAACCTGCGGA	2	65.8241
srRNA-5845-23	5845	23	TTTCCGTAGGTGAACCTGCGGAA	1	32.9121
srRNA-5845-28	5845	28	TTTCCGTAGGTGAACCTGCGGAAGGATC	1	32.9121
srRNA-5846-24	5846	24	TTCCGTAGGTGAACCTGCGGAAGG	1	32.9121
srRNA-5847-26	5847	26	TCCGTAGGTGAACCTGCGGAAGGATC	1	32.9121
srRNA-5847-30	5847	30	TCCGTAGGTGAACCTGCGGAAGGATCATTA	2	65.8241
srRNA-5848-29	5848	29	CCGTAGGTGAACCTGCGGAAGGATCATTA	10	329.121
srRNA-5849-25	5849	25	CGTAGGTGAACCTGCGGAAGGATCA	2	65.8241
srRNA-5849-28	5849	28	CGTAGGTGAACCTGCGGAAGGATCATTA	30	987.362
srRNA-5850-18	5850	18	GTAGGTGAACCTGCGGAA	1	32.9121
srRNA-5850-21	5850	21	GTAGGTGAACCTGCGGAAGGA	2	65.8241
srRNA-5850-22	5850	22	GTAGGTGAACCTGCGGAAGGAT	1	32.9121
srRNA-5850-27	5850	27	GTAGGTGAACCTGCGGAAGGATCATTA	25	822.801
srRNA-5851-23	5851	23	TAGGTGAACCTGCGGAAGGATCA	2	65.8241
srRNA-5851-24	5851	24	TAGGTGAACCTGCGGAAGGATCAT	1	32.9121
srRNA-5851-26	5851	26	TAGGTGAACCTGCGGAAGGATCATTA	54	1777.25
srRNA-5852-22	5852	22	AGGTGAACCTGCGGAAGGATCA	2	65.8241
srRNA-5852-24	5852	24	AGGTGAACCTGCGGAAGGATCATT	2	65.8241
srRNA-5852-25	5852	25	AGGTGAACCTGCGGAAGGATCATTA	40	1316.48
srRNA-5853-18	5853	18	GGTGAACCTGCGGAAGGA	7	230.384
srRNA-5853-20	5853	20	GGTGAACCTGCGGAAGGATC	9	296.209
srRNA-5853-21	5853	21	GGTGAACCTGCGGAAGGATCA	3	98.7362
srRNA-5853-22	5853	22	GGTGAACCTGCGGAAGGATCAT	3	98.7362
srRNA-5853-24	5853	24	GGTGAACCTGCGGAAGGATCATTA	23	756.977
srRNA-5854-18	5854	18	GTGAACCTGCGGAAGGAT	3	98.7362
srRNA-5854-19	5854	19	GTGAACCTGCGGAAGGATC	10	329.121
srRNA-5854-20	5854	20	GTGAACCTGCGGAAGGATCA	1	32.9121
srRNA-5854-21	5854	21	GTGAACCTGCGGAAGGATCAT	2	65.8241
srRNA-5854-23	5854	23	GTGAACCTGCGGAAGGATCATTA	9	296.209
srRNA-5854-24	5854	24	GTGAACCTGCGGAAGGATCATTAA	1	32.9121
srRNA-5855-20	5855	20	TGAACCTGCGGAAGGATCAT	1	32.9121
srRNA-5855-21	5855	21	TGAACCTGCGGAAGGATCATT	2	65.8241
srRNA-5855-22	5855	22	TGAACCTGCGGAAGGATCATTA	31	1020.27
srRNA-5856-18	5856	18	GAACCTGCGGAAGGATCA	4	131.648
srRNA-5856-21	5856	21	GAACCTGCGGAAGGATCATTA	14	460.769
srRNA-5857-20	5857	20	AACCTGCGGAAGGATCATTA	7	230.384
srRNA-5858-19	5858	19	ACCTGCGGAAGGATCATTA	24	789.889
srRNA-5859-18	5859	18	CCTGCGGAAGGATCATTA	55	1810.16
srRNA-5878-22	5878	22	ACGGGAGACTGTGGAGGAGCGG	1	32.9121
srRNA-5910-22*	5910	22	CACACACAAGACGGGGAGAGCG	1	32.9121
srRNA-6128-29	6128	29	GTCTTGCCTCTTTCCCGTCCGGCTCTTCC	1	32.9121
srRNA-6132-19	6132	19	TGCCTCTTTCCCGTCCGGC	1	32.9121
srRNA-6385-21	6385	21	CGGGTACCTAGCTGTCGCGTT	1	32.9121
srRNA-6394-26	6394	26	AGCTGTCGCGTTCCGGCGCGGAGGTT	1	32.9121
srRNA-6452-20	6452	20	CAGGGTCGGGGGGCGGTGGG	1	32.9121
srRNA-6453-20	6453	20	AGGGTCGGGGGGCGGTGGGG	2	65.8241
srRNA-6485-18	6485	18	TCGGTCGTTCGGGCGGCT	1	32.9121
srRNA-6514-24	6514	24	TCCATGACCCTCCTCCCCCCGCTG	1	32.9121
srRNA-6797-22	6797	22	GGGGAGAGGAGGGCGGTGGTCG	1	32.9121
srRNA-6871-18	6871	18	CCGATACGACTCTTAGCG	7	230.384
srRNA-6871-20	6871	20	CCGATACGACTCTTAGCGGT	7	230.384
srRNA-6871-21	6871	21	CCGATACGACTCTTAGCGGTG	4	131.648
[truncated: 5,979 more rows]
