# Supplementary material for: Profiling and Identification of Small rDNA-Derived RNAs and Their Potential Biological Functions
Source: PLoS One. 2013 Feb 13;8(2):e56842. doi: 10.1371/journal.pone.0056842 (PMC3572043; doi:10.1371/journal.pone.0056842)
Supplement: Table S2 — Mouse srRNAs identified from Solexa small RNA sequencing dataset GPL7059. (XLS) [file pone.0056842.s006.xls]

## Sheet: Sheet1
Table S2. Mouse srRNAs identified from Solexa small RNA sequencing dataset GPL7059.
srRNA	Position in rDNA	Length	Sequence	Reads	TPM
srRNA-1-18	1	18	ACTGACACGCTGTCCTTT	12	83.8967
srRNA-1-19*	1	19	GAAAGGACAGCGTGTCAGT	1	6.99139
srRNA-1-19	1	19	ACTGACACGCTGTCCTTTC	9	62.9225
srRNA-1-20	1	20	ACTGACACGCTGTCCTTTCC	7	48.9398
srRNA-1-21	1	21	ACTGACACGCTGTCCTTTCCC	30	209.742
srRNA-1-22	1	22	ACTGACACGCTGTCCTTTCCCT	51	356.561
srRNA-1-23	1	23	ACTGACACGCTGTCCTTTCCCTA	13	90.8881
srRNA-1-24	1	24	ACTGACACGCTGTCCTTTCCCTAT	18	125.845
srRNA-1-25	1	25	ACTGACACGCTGTCCTTTCCCTATT	17	118.854
srRNA-1-26	1	26	ACTGACACGCTGTCCTTTCCCTATTA	5	34.957
srRNA-1-28	1	28	ACTGACACGCTGTCCTTTCCCTATTAAC	4	27.9656
srRNA-1-29	1	29	ACTGACACGCTGTCCTTTCCCTATTAACA	3	20.9742
srRNA-1-30	1	30	ACTGACACGCTGTCCTTTCCCTATTAACAC	1	6.99139
srRNA-2-18	2	18	CTGACACGCTGTCCTTTC	1	6.99139
srRNA-2-19	2	19	CTGACACGCTGTCCTTTCC	1	6.99139
srRNA-2-20	2	20	CTGACACGCTGTCCTTTCCC	2	13.9828
srRNA-2-21	2	21	CTGACACGCTGTCCTTTCCCT	2	13.9828
srRNA-2-24	2	24	CTGACACGCTGTCCTTTCCCTATT	2	13.9828
srRNA-4-18	4	18	GACACGCTGTCCTTTCCC	2	13.9828
srRNA-4-19	4	19	GACACGCTGTCCTTTCCCT	1	6.99139
srRNA-4-22	4	22	GACACGCTGTCCTTTCCCTATT	1	6.99139
srRNA-5-18*	5	18	AGGGAAAGGACAGCGTGT	4	27.9656
srRNA-5-20	5	20	ACACGCTGTCCTTTCCCTAT	1	6.99139
srRNA-5-21	5	21	ACACGCTGTCCTTTCCCTATT	3	20.9742
srRNA-6-20	6	20	CACGCTGTCCTTTCCCTATT	2	13.9828
srRNA-6-22	6	22	CACGCTGTCCTTTCCCTATTAA	1	6.99139
srRNA-10-30	10	30	CTGTCCTTTCCCTATTAACACTAAAGGACA	1	6.99139
srRNA-12-23	12	23	GTCCTTTCCCTATTAACACTAAA	1	6.99139
srRNA-12-28	12	28	GTCCTTTCCCTATTAACACTAAAGGACA	1	6.99139
srRNA-17-21	17	21	TTCCCTATTAACACTAAAGGA	1	6.99139
srRNA-17-22	17	22	TTCCCTATTAACACTAAAGGAC	1	6.99139
srRNA-18-19	18	19	TCCCTATTAACACTAAAGG	1	6.99139
srRNA-18-21	18	21	TCCCTATTAACACTAAAGGAC	1	6.99139
srRNA-18-22	18	22	TCCCTATTAACACTAAAGGACA	2	13.9828
srRNA-18-24	18	24	TCCCTATTAACACTAAAGGACACT	1	6.99139
srRNA-23-30	23	30	ATTAACACTAAAGGACACTATAAAGAGACC	1	6.99139
srRNA-25-28	25	28	TAACACTAAAGGACACTATAAAGAGACC	1	6.99139
srRNA-26-24	26	24	AACACTAAAGGACACTATAAAGAG	1	6.99139
srRNA-30-25	30	25	CTAAAGGACACTATAAAGAGACCCT	1	6.99139
srRNA-30-28	30	28	CTAAAGGACACTATAAAGAGACCCTTTC	3	20.9742
srRNA-31-22	31	22	TAAAGGACACTATAAAGAGACC	1	6.99139
srRNA-31-25	31	25	TAAAGGACACTATAAAGAGACCCTT	1	6.99139
srRNA-32-19	32	19	AAAGGACACTATAAAGAGA	1	6.99139
srRNA-32-26	32	26	AAAGGACACTATAAAGAGACCCTTTC	1	6.99139
srRNA-33-23	33	23	AAGGACACTATAAAGAGACCCTT	1	6.99139
srRNA-33-24	33	24	AAGGACACTATAAAGAGACCCTTT	2	13.9828
srRNA-34-23	34	23	AGGACACTATAAAGAGACCCTTT	1	6.99139
srRNA-34-28	34	28	AGGACACTATAAAGAGACCCTTTCGATT	1	6.99139
srRNA-41-30	41	30	TATAAAGAGACCCTTTCGATTTAAGGCTGT	1	6.99139
srRNA-42-18	42	18	ATAAAGAGACCCTTTCGA	1	6.99139
srRNA-46-21	46	21	AGAGACCCTTTCGATTTAAGG	1	6.99139
srRNA-46-22	46	22	AGAGACCCTTTCGATTTAAGGC	2	13.9828
srRNA-47-21	47	21	GAGACCCTTTCGATTTAAGGC	1	6.99139
srRNA-47-22	47	22	GAGACCCTTTCGATTTAAGGCT	3	20.9742
srRNA-47-23	47	23	GAGACCCTTTCGATTTAAGGCTG	1	6.99139
srRNA-49-19	49	19	GACCCTTTCGATTTAAGGC	1	6.99139
srRNA-49-23	49	23	GACCCTTTCGATTTAAGGCTGTT	2	13.9828
srRNA-52-21	52	21	CCTTTCGATTTAAGGCTGTTT	1	6.99139
srRNA-56-21	56	21	TCGATTTAAGGCTGTTTTGCT	1	6.99139
srRNA-60-27	60	27	TTTAAGGCTGTTTTGCTTGTCCAGCCT	1	6.99139
srRNA-62-20	62	20	TAAGGCTGTTTTGCTTGTCC	1	6.99139
srRNA-73-21	73	21	TGCTTGTCCAGCCTATTCTTT	2	13.9828
srRNA-85-20	85	20	CTATTCTTTTTACTGGCTTG	1	6.99139
srRNA-96-25	96	25	ACTGGCTTGGGTCTGTCGCGGTGCC	1	6.99139
srRNA-99-18	99	18	GGCTTGGGTCTGTCGCGG	1	6.99139
srRNA-108-22	108	22	CTGTCGCGGTGCCTGAAGCTGT	1	6.99139
srRNA-113-27	113	27	GCGGTGCCTGAAGCTGTCCCCGAGCCA	1	6.99139
srRNA-116-18	116	18	GTGCCTGAAGCTGTCCCC	1	6.99139
srRNA-122-21	122	21	GAAGCTGTCCCCGAGCCACGC	2	13.9828
srRNA-124-19	124	19	AGCTGTCCCCGAGCCACGC	4	27.9656
srRNA-124-20	124	20	AGCTGTCCCCGAGCCACGCT	4	27.9656
srRNA-124-21	124	21	AGCTGTCCCCGAGCCACGCTT	2	13.9828
srRNA-125-18	125	18	GCTGTCCCCGAGCCACGC	1	6.99139
srRNA-129-24	129	24	TCCCCGAGCCACGCTTCCTGCTTT	1	6.99139
srRNA-135-19	135	19	AGCCACGCTTCCTGCTTTC	1	6.99139
srRNA-141-24	141	24	GCTTCCTGCTTTCCCGGGCTTGCT	1	6.99139
srRNA-148-21	148	21	GCTTTCCCGGGCTTGCTGCTT	1	6.99139
srRNA-166-23	166	23	CTTGCGTGTGCTTGCTGTGGGCA	1	6.99139
srRNA-166-25	166	25	CTTGCGTGTGCTTGCTGTGGGCAGC	1	6.99139
srRNA-167-24	167	24	TTGCGTGTGCTTGCTGTGGGCAGC	1	6.99139
srRNA-167-27	167	27	TTGCGTGTGCTTGCTGTGGGCAGCTTG	1	6.99139
srRNA-169-19	169	19	GCGTGTGCTTGCTGTGGGC	2	13.9828
srRNA-169-20	169	20	GCGTGTGCTTGCTGTGGGCA	1	6.99139
srRNA-169-23	169	23	GCGTGTGCTTGCTGTGGGCAGCT	1	6.99139
srRNA-170-21	170	21	CGTGTGCTTGCTGTGGGCAGC	1	6.99139
srRNA-170-23	170	23	CGTGTGCTTGCTGTGGGCAGCTT	1	6.99139
srRNA-171-18	171	18	GTGTGCTTGCTGTGGGCA	2	13.9828
srRNA-171-19	171	19	GTGTGCTTGCTGTGGGCAG	1	6.99139
srRNA-171-20	171	20	GTGTGCTTGCTGTGGGCAGC	6	41.9484
srRNA-171-23	171	23	GTGTGCTTGCTGTGGGCAGCTTG	3	20.9742
srRNA-172-19	172	19	TGTGCTTGCTGTGGGCAGC	3	20.9742
srRNA-172-22	172	22	TGTGCTTGCTGTGGGCAGCTTG	2	13.9828
srRNA-172-25	172	25	TGTGCTTGCTGTGGGCAGCTTGTGA	1	6.99139
srRNA-172-29	172	29	TGTGCTTGCTGTGGGCAGCTTGTGACAAC	1	6.99139
srRNA-181-20	181	20	TGTGGGCAGCTTGTGACAAC	1	6.99139
srRNA-187-19	187	19	CAGCTTGTGACAACTGGGC	1	6.99139
srRNA-187-27	187	27	CAGCTTGTGACAACTGGGCGCTGTGAC	3	20.9742
srRNA-189-21	189	21	GCTTGTGACAACTGGGCGCTG	1	6.99139
srRNA-195-19	195	19	GACAACTGGGCGCTGTGAC	2	13.9828
srRNA-196-18	196	18	ACAACTGGGCGCTGTGAC	1	6.99139
srRNA-198-18	198	18	AACTGGGCGCTGTGACTT	1	6.99139
srRNA-205-29	205	29	CGCTGTGACTTTGCTGCGTGTCAGACGTT	1	6.99139
srRNA-207-27	207	27	CTGTGACTTTGCTGCGTGTCAGACGTT	1	6.99139
srRNA-212-19	212	19	ACTTTGCTGCGTGTCAGAC	1	6.99139
srRNA-213-21	213	21	CTTTGCTGCGTGTCAGACGTT	1	6.99139
srRNA-214-20	214	20	TTTGCTGCGTGTCAGACGTT	1	6.99139
srRNA-215-19	215	19	TTGCTGCGTGTCAGACGTT	1	6.99139
srRNA-216-18	216	18	TGCTGCGTGTCAGACGTT	2	13.9828
srRNA-217-18	217	18	GCTGCGTGTCAGACGTTT	2	13.9828
srRNA-226-19	226	19	CAGACGTTTTTCCCGATTT	1	6.99139
srRNA-230-24	230	24	CGTTTTTCCCGATTTCCCCGAGGT	1	6.99139
srRNA-232-23	232	23	TTTTTCCCGATTTCCCCGAGGTG	3	20.9742
srRNA-236-18	236	18	TCCCGATTTCCCCGAGGT	1	6.99139
srRNA-244-18	244	18	TCCCCGAGGTGTCGTTGT	1	6.99139
srRNA-244-19	244	19	TCCCCGAGGTGTCGTTGTC	4	27.9656
srRNA-272-20	272	20	CCGGTTGGAATGGTGGAGCC	1	6.99139
srRNA-273-18	273	18	CGGTTGGAATGGTGGAGC	1	6.99139
srRNA-273-19	273	19	CGGTTGGAATGGTGGAGCC	2	13.9828
srRNA-281-24	281	24	ATGGTGGAGCCAGCTGTGGTTGAG	1	6.99139
srRNA-294-18	294	18	CTGTGGTTGAGGGCCACC	1	6.99139
srRNA-302-21	302	21	GAGGGCCACCTTATTTCGGCT	1	6.99139
srRNA-312-20	312	20	TTATTTCGGCTCACTTTTTT	1	6.99139
srRNA-316-22	316	22	TTCGGCTCACTTTTTTTTTTTT	1	6.99139
srRNA-324-20*	324	20	GAAAAAAAAAAAAAAAAAGT	1	6.99139
srRNA-325-19*	325	19	GAAAAAAAAAAAAAAAAAG	1	6.99139
srRNA-326-22*	326	22	AAGAGAAAAAAAAAAAAAAAAA	1	6.99139
srRNA-326-24*	326	24	CCAAGAGAAAAAAAAAAAAAAAAA	1	6.99139
srRNA-331-21	331	21	TTTTTTTTTTTTCTCTTGGAG	1	6.99139
srRNA-333-18	333	18	TTTTTTTTTTCTCTTGGA	1	6.99139
srRNA-333-19	333	19	TTTTTTTTTTCTCTTGGAG	1	6.99139
srRNA-343-27	343	27	CTCTTGGAGTCCCGAACCTCCGCTCTT	1	6.99139
srRNA-345-22	345	22	CTTGGAGTCCCGAACCTCCGCT	1	6.99139
srRNA-346-21	346	21	TTGGAGTCCCGAACCTCCGCT	2	13.9828
srRNA-364-20	364	20	GCTCTTTTCTCTTCCCGGTC	1	6.99139
srRNA-367-18	367	18	CTTTTCTCTTCCCGGTCT	1	6.99139
srRNA-368-19	368	19	TTTTCTCTTCCCGGTCTTT	1	6.99139
srRNA-378-23	378	23	CCGGTCTTTCTTCCACATGCCTC	1	6.99139
srRNA-387-24	387	24	CTTCCACATGCCTCCCGAGTGCAT	1	6.99139
srRNA-412-22*	412	22	AAAAAGAAAAAAAACAAAAAGA	1	6.99139
srRNA-414-21*	414	21	AAAAAAGAAAAAAAACAAAAA	1	6.99139
srRNA-417-21*	417	21	AAAAAAAAAGAAAAAAAACAA	1	6.99139
srRNA-419-25*	419	25	AAAAAAAAAAAAAAAGAAAAAAAAC	1	6.99139
srRNA-420-18*	420	18	AAAAAAAAAGAAAAAAAA	3	20.9742
srRNA-420-19*	420	19	AAAAAAAAAAGAAAAAAAA	5	34.957
srRNA-420-20*	420	20	AAAAAAAAAAAGAAAAAAAA	4	27.9656
srRNA-420-21*	420	21	AAAAAAAAAAAAGAAAAAAAA	1	6.99139
srRNA-420-22*	420	22	AAAAAAAAAAAAAGAAAAAAAA	2	13.9828
srRNA-420-23*	420	23	AAAAAAAAAAAAAAGAAAAAAAA	2	13.9828
srRNA-420-24*	420	24	AAAAAAAAAAAAAAAGAAAAAAAA	1	6.99139
srRNA-420-25*	420	25	AAAAAAAAAAAAAAAAGAAAAAAAA	2	13.9828
srRNA-420-27*	420	27	AAAAAAAAAAAAAAAAAAGAAAAAAAA	2	13.9828
srRNA-421-18*	421	18	AAAAAAAAAAGAAAAAAA	4	27.9656
srRNA-421-19*	421	19	AAAAAAAAAAAGAAAAAAA	5	34.957
srRNA-421-20*	421	20	AAAAAAAAAAAAGAAAAAAA	5	34.957
srRNA-421-21*	421	21	AAAAAAAAAAAAAGAAAAAAA	6	41.9484
srRNA-421-22*	421	22	AAAAAAAAAAAAAAGAAAAAAA	3	20.9742
srRNA-421-23*	421	23	AAAAAAAAAAAAAAAGAAAAAAA	2	13.9828
srRNA-421-24*	421	24	AAAAAAAAAAAAAAAAGAAAAAAA	1	6.99139
srRNA-421-26*	421	26	AAAAAAAAAAAAAAAAAAGAAAAAAA	1	6.99139
srRNA-422-22*	422	22	AAAAAAAAAAAAAAAGAAAAAA	3	20.9742
srRNA-422-24*	422	24	AAAAAAAAAAAAAAAAAGAAAAAA	3	20.9742
srRNA-422-25*	422	25	AAAAAAAAAAAAAAAAAAGAAAAAA	1	6.99139
srRNA-423-21*	423	21	AAAAAAAAAAAAAAAGAAAAA	2	13.9828
srRNA-423-22*	423	22	AAAAAAAAAAAAAAAAGAAAAA	4	27.9656
srRNA-423-24*	423	24	AAAAAAAAAAAAAAAAAAGAAAAA	1	6.99139
srRNA-423-25*	423	25	AAAAAAAAAAAAAAAAAAAGAAAAA	1	6.99139
srRNA-424-20*	424	20	AAAAAAAAAAAAAAAGAAAA	1	6.99139
srRNA-424-21*	424	21	AAAAAAAAAAAAAAAAGAAAA	1	6.99139
srRNA-424-22*	424	22	AAAAAAAAAAAAAAAAAGAAAA	2	13.9828
srRNA-424-23*	424	23	AAAAAAAAAAAAAAAAAAGAAAA	1	6.99139
srRNA-474-18	474	18	CACTCCTGTCTGTGGTGT	1	6.99139
srRNA-494-21	494	21	AAGTGTTCATGCCACGTGCCT	1	6.99139
srRNA-503-20	503	20	TGCCACGTGCCTCCCGAGTG	1	6.99139
srRNA-503-23	503	23	TGCCACGTGCCTCCCGAGTGCAC	1	6.99139
srRNA-504-22	504	22	GCCACGTGCCTCCCGAGTGCAC	1	6.99139
srRNA-520-26*	520	26	AGCGACTGCCACAAAAAAAAGTGCAC	1	6.99139
srRNA-583-25	583	25	AACTGTCTTGCCCCGCGTGTAAGAC	1	6.99139
srRNA-586-22	586	22	TGTCTTGCCCCGCGTGTAAGAC	1	6.99139
srRNA-605-24	605	24	GACATTCCTATCTCGCTTGTTTCT	1	6.99139
srRNA-611-24	611	24	CCTATCTCGCTTGTTTCTCCCGAT	1	6.99139
srRNA-616-27	616	27	CTCGCTTGTTTCTCCCGATTGCGCGTC	1	6.99139
srRNA-620-20	620	20	CTTGTTTCTCCCGATTGCGC	1	6.99139
srRNA-622-21	622	21	TGTTTCTCCCGATTGCGCGTC	1	6.99139
srRNA-626-18	626	18	TCTCCCGATTGCGCGTCG	1	6.99139
srRNA-648-21	648	21	TCACTCTTAGATCGATGTGGT	1	6.99139
srRNA-649-18	649	18	CACTCTTAGATCGATGTG	3	20.9742
srRNA-649-20	649	20	CACTCTTAGATCGATGTGGT	11	76.9053
srRNA-650-18	650	18	ACTCTTAGATCGATGTGG	2	13.9828
srRNA-650-19	650	19	ACTCTTAGATCGATGTGGT	8	55.9311
srRNA-650-20	650	20	ACTCTTAGATCGATGTGGTG	3	20.9742
srRNA-650-22	650	22	ACTCTTAGATCGATGTGGTGCT	3	20.9742
srRNA-650-23	650	23	ACTCTTAGATCGATGTGGTGCTC	4	27.9656
srRNA-650-26	650	26	ACTCTTAGATCGATGTGGTGCTCCGG	10	69.9139
srRNA-650-27	650	27	ACTCTTAGATCGATGTGGTGCTCCGGA	3	20.9742
srRNA-650-28	650	28	ACTCTTAGATCGATGTGGTGCTCCGGAG	6	41.9484
srRNA-650-29	650	29	ACTCTTAGATCGATGTGGTGCTCCGGAGT	2	13.9828
srRNA-650-30	650	30	ACTCTTAGATCGATGTGGTGCTCCGGAGTT	1	6.99139
srRNA-651-18	651	18	CTCTTAGATCGATGTGGT	44	307.621
srRNA-651-19	651	19	CTCTTAGATCGATGTGGTG	11	76.9053
srRNA-651-20	651	20	CTCTTAGATCGATGTGGTGC	7	48.9398
srRNA-651-21	651	21	CTCTTAGATCGATGTGGTGCT	10	69.9139
srRNA-651-22	651	22	CTCTTAGATCGATGTGGTGCTC	23	160.802
srRNA-651-23	651	23	CTCTTAGATCGATGTGGTGCTCC	11	76.9053
srRNA-651-24	651	24	CTCTTAGATCGATGTGGTGCTCCG	10	69.9139
srRNA-651-25	651	25	CTCTTAGATCGATGTGGTGCTCCGG	21	146.819
srRNA-651-26	651	26	CTCTTAGATCGATGTGGTGCTCCGGA	24	167.793
srRNA-651-27	651	27	CTCTTAGATCGATGTGGTGCTCCGGAG	15	104.871
srRNA-651-28	651	28	CTCTTAGATCGATGTGGTGCTCCGGAGT	13	90.8881
srRNA-651-29	651	29	CTCTTAGATCGATGTGGTGCTCCGGAGTT	7	48.9398
srRNA-651-30	651	30	CTCTTAGATCGATGTGGTGCTCCGGAGTTC	1	6.99139
srRNA-652-18	652	18	TCTTAGATCGATGTGGTG	39	272.664
srRNA-652-19	652	19	TCTTAGATCGATGTGGTGC	33	230.716
srRNA-652-20	652	20	TCTTAGATCGATGTGGTGCT	49	342.578
srRNA-652-21	652	21	TCTTAGATCGATGTGGTGCTC	52	363.552
srRNA-652-22	652	22	TCTTAGATCGATGTGGTGCTCC	36	251.69
srRNA-652-23	652	23	TCTTAGATCGATGTGGTGCTCCG	20	139.828
srRNA-652-24	652	24	TCTTAGATCGATGTGGTGCTCCGG	30	209.742
srRNA-652-25	652	25	TCTTAGATCGATGTGGTGCTCCGGA	35	244.699
srRNA-652-26	652	26	TCTTAGATCGATGTGGTGCTCCGGAG	25	174.785
srRNA-652-27	652	27	TCTTAGATCGATGTGGTGCTCCGGAGT	15	104.871
srRNA-652-28	652	28	TCTTAGATCGATGTGGTGCTCCGGAGTT	16	111.862
srRNA-652-29	652	29	TCTTAGATCGATGTGGTGCTCCGGAGTTC	10	69.9139
srRNA-652-30	652	30	TCTTAGATCGATGTGGTGCTCCGGAGTTCT	3	20.9742
srRNA-653-20	653	20	CTTAGATCGATGTGGTGCTC	1	6.99139
srRNA-653-21	653	21	CTTAGATCGATGTGGTGCTCC	2	13.9828
srRNA-653-22	653	22	CTTAGATCGATGTGGTGCTCCG	2	13.9828
srRNA-653-23	653	23	CTTAGATCGATGTGGTGCTCCGG	4	27.9656
srRNA-653-24	653	24	CTTAGATCGATGTGGTGCTCCGGA	6	41.9484
srRNA-653-26	653	26	CTTAGATCGATGTGGTGCTCCGGAGT	2	13.9828
srRNA-653-27	653	27	CTTAGATCGATGTGGTGCTCCGGAGTT	2	13.9828
srRNA-653-28	653	28	CTTAGATCGATGTGGTGCTCCGGAGTTC	1	6.99139
srRNA-653-29	653	29	CTTAGATCGATGTGGTGCTCCGGAGTTCT	1	6.99139
srRNA-654-18	654	18	TTAGATCGATGTGGTGCT	6	41.9484
srRNA-654-19	654	19	TTAGATCGATGTGGTGCTC	2	13.9828
srRNA-654-20	654	20	TTAGATCGATGTGGTGCTCC	1	6.99139
srRNA-654-21	654	21	TTAGATCGATGTGGTGCTCCG	3	20.9742
srRNA-654-22	654	22	TTAGATCGATGTGGTGCTCCGG	2	13.9828
srRNA-654-23	654	23	TTAGATCGATGTGGTGCTCCGGA	5	34.957
srRNA-654-24	654	24	TTAGATCGATGTGGTGCTCCGGAG	4	27.9656
srRNA-654-28	654	28	TTAGATCGATGTGGTGCTCCGGAGTTCT	1	6.99139
srRNA-654-29	654	29	TTAGATCGATGTGGTGCTCCGGAGTTCTC	1	6.99139
srRNA-655-18	655	18	TAGATCGATGTGGTGCTC	2	13.9828
srRNA-655-19	655	19	TAGATCGATGTGGTGCTCC	3	20.9742
srRNA-655-20	655	20	TAGATCGATGTGGTGCTCCG	2	13.9828
srRNA-655-21	655	21	TAGATCGATGTGGTGCTCCGG	10	69.9139
srRNA-655-22	655	22	TAGATCGATGTGGTGCTCCGGA	15	104.871
srRNA-655-23	655	23	TAGATCGATGTGGTGCTCCGGAG	8	55.9311
srRNA-655-24	655	24	TAGATCGATGTGGTGCTCCGGAGT	3	20.9742
srRNA-655-25	655	25	TAGATCGATGTGGTGCTCCGGAGTT	4	27.9656
srRNA-655-26	655	26	TAGATCGATGTGGTGCTCCGGAGTTC	2	13.9828
srRNA-655-27	655	27	TAGATCGATGTGGTGCTCCGGAGTTCT	1	6.99139
srRNA-655-28	655	28	TAGATCGATGTGGTGCTCCGGAGTTCTC	2	13.9828
srRNA-656-18	656	18	AGATCGATGTGGTGCTCC	4	27.9656
srRNA-656-21	656	21	AGATCGATGTGGTGCTCCGGA	4	27.9656
srRNA-656-22	656	22	AGATCGATGTGGTGCTCCGGAG	2	13.9828
srRNA-656-23	656	23	AGATCGATGTGGTGCTCCGGAGT	2	13.9828
srRNA-656-26	656	26	AGATCGATGTGGTGCTCCGGAGTTCT	2	13.9828
srRNA-656-27	656	27	AGATCGATGTGGTGCTCCGGAGTTCTC	1	6.99139
srRNA-657-18	657	18	GATCGATGTGGTGCTCCG	25	174.785
srRNA-657-19	657	19	GATCGATGTGGTGCTCCGG	62	433.466
srRNA-657-20	657	20	GATCGATGTGGTGCTCCGGA	85	594.268
srRNA-657-21	657	21	GATCGATGTGGTGCTCCGGAG	54	377.535
srRNA-657-22	657	22	GATCGATGTGGTGCTCCGGAGT	31	216.733
srRNA-657-23	657	23	GATCGATGTGGTGCTCCGGAGTT	16	111.862
srRNA-657-24	657	24	GATCGATGTGGTGCTCCGGAGTTC	9	62.9225
srRNA-657-25	657	25	GATCGATGTGGTGCTCCGGAGTTCT	13	90.8881
srRNA-657-26	657	26	GATCGATGTGGTGCTCCGGAGTTCTC	10	69.9139
srRNA-657-27	657	27	GATCGATGTGGTGCTCCGGAGTTCTCT	9	62.9225
srRNA-657-28	657	28	GATCGATGTGGTGCTCCGGAGTTCTCTT	4	27.9656
srRNA-657-29	657	29	GATCGATGTGGTGCTCCGGAGTTCTCTTC	5	34.957
srRNA-658-18	658	18	ATCGATGTGGTGCTCCGG	46	321.604
srRNA-658-19	658	19	ATCGATGTGGTGCTCCGGA	88	615.243
srRNA-658-20	658	20	ATCGATGTGGTGCTCCGGAG	57	398.509
srRNA-658-21	658	21	ATCGATGTGGTGCTCCGGAGT	55	384.527
srRNA-658-22	658	22	ATCGATGTGGTGCTCCGGAGTT	59	412.492
srRNA-658-23	658	23	ATCGATGTGGTGCTCCGGAGTTC	16	111.862
srRNA-658-24	658	24	ATCGATGTGGTGCTCCGGAGTTCT	13	90.8881
srRNA-658-25	658	25	ATCGATGTGGTGCTCCGGAGTTCTC	12	83.8967
srRNA-658-26	658	26	ATCGATGTGGTGCTCCGGAGTTCTCT	10	69.9139
srRNA-658-27	658	27	ATCGATGTGGTGCTCCGGAGTTCTCTT	9	62.9225
srRNA-658-28	658	28	ATCGATGTGGTGCTCCGGAGTTCTCTTC	9	62.9225
srRNA-658-29	658	29	ATCGATGTGGTGCTCCGGAGTTCTCTTCG	5	34.957
srRNA-658-30	658	30	ATCGATGTGGTGCTCCGGAGTTCTCTTCGG	2	13.9828
srRNA-659-18	659	18	TCGATGTGGTGCTCCGGA	32	223.725
srRNA-659-19	659	19	TCGATGTGGTGCTCCGGAG	9	62.9225
srRNA-659-20	659	20	TCGATGTGGTGCTCCGGAGT	8	55.9311
srRNA-659-21	659	21	TCGATGTGGTGCTCCGGAGTT	8	55.9311
srRNA-659-22	659	22	TCGATGTGGTGCTCCGGAGTTC	4	27.9656
srRNA-659-23	659	23	TCGATGTGGTGCTCCGGAGTTCT	4	27.9656
srRNA-659-24	659	24	TCGATGTGGTGCTCCGGAGTTCTC	2	13.9828
srRNA-659-25	659	25	TCGATGTGGTGCTCCGGAGTTCTCT	2	13.9828
srRNA-659-26	659	26	TCGATGTGGTGCTCCGGAGTTCTCTT	4	27.9656
srRNA-659-27	659	27	TCGATGTGGTGCTCCGGAGTTCTCTTC	8	55.9311
srRNA-659-28	659	28	TCGATGTGGTGCTCCGGAGTTCTCTTCG	2	13.9828
srRNA-659-29	659	29	TCGATGTGGTGCTCCGGAGTTCTCTTCGG	4	27.9656
srRNA-659-30	659	30	TCGATGTGGTGCTCCGGAGTTCTCTTCGGG	2	13.9828
srRNA-660-18	660	18	CGATGTGGTGCTCCGGAG	3	20.9742
srRNA-660-19	660	19	CGATGTGGTGCTCCGGAGT	4	27.9656
srRNA-660-20	660	20	CGATGTGGTGCTCCGGAGTT	2	13.9828
srRNA-660-21	660	21	CGATGTGGTGCTCCGGAGTTC	1	6.99139
srRNA-660-22	660	22	CGATGTGGTGCTCCGGAGTTCT	1	6.99139
srRNA-660-24	660	24	CGATGTGGTGCTCCGGAGTTCTCT	1	6.99139
srRNA-660-28	660	28	CGATGTGGTGCTCCGGAGTTCTCTTCGG	2	13.9828
srRNA-660-30	660	30	CGATGTGGTGCTCCGGAGTTCTCTTCGGGC	1	6.99139
srRNA-661-18	661	18	GATGTGGTGCTCCGGAGT	4	27.9656
srRNA-661-19	661	19	GATGTGGTGCTCCGGAGTT	6	41.9484
srRNA-661-20	661	20	GATGTGGTGCTCCGGAGTTC	1	6.99139
srRNA-661-21	661	21	GATGTGGTGCTCCGGAGTTCT	1	6.99139
srRNA-661-22	661	22	GATGTGGTGCTCCGGAGTTCTC	2	13.9828
srRNA-661-23	661	23	GATGTGGTGCTCCGGAGTTCTCT	1	6.99139
srRNA-661-24	661	24	GATGTGGTGCTCCGGAGTTCTCTT	2	13.9828
srRNA-661-25	661	25	GATGTGGTGCTCCGGAGTTCTCTTC	3	20.9742
srRNA-661-27	661	27	GATGTGGTGCTCCGGAGTTCTCTTCGG	5	34.957
srRNA-661-28	661	28	GATGTGGTGCTCCGGAGTTCTCTTCGGG	1	6.99139
srRNA-661-29	661	29	GATGTGGTGCTCCGGAGTTCTCTTCGGGC	3	20.9742
srRNA-661-30	661	30	GATGTGGTGCTCCGGAGTTCTCTTCGGGCC	1	6.99139
srRNA-662-18	662	18	ATGTGGTGCTCCGGAGTT	4	27.9656
srRNA-662-19	662	19	ATGTGGTGCTCCGGAGTTC	2	13.9828
srRNA-662-20	662	20	ATGTGGTGCTCCGGAGTTCT	1	6.99139
srRNA-662-21	662	21	ATGTGGTGCTCCGGAGTTCTC	1	6.99139
srRNA-662-22	662	22	ATGTGGTGCTCCGGAGTTCTCT	4	27.9656
srRNA-662-23	662	23	ATGTGGTGCTCCGGAGTTCTCTT	1	6.99139
srRNA-662-24	662	24	ATGTGGTGCTCCGGAGTTCTCTTC	1	6.99139
srRNA-662-25	662	25	ATGTGGTGCTCCGGAGTTCTCTTCG	1	6.99139
srRNA-662-27	662	27	ATGTGGTGCTCCGGAGTTCTCTTCGGG	2	13.9828
srRNA-662-28	662	28	ATGTGGTGCTCCGGAGTTCTCTTCGGGC	3	20.9742
srRNA-662-29	662	29	ATGTGGTGCTCCGGAGTTCTCTTCGGGCC	2	13.9828
srRNA-662-30	662	30	ATGTGGTGCTCCGGAGTTCTCTTCGGGCCA	1	6.99139
srRNA-663-18	663	18	TGTGGTGCTCCGGAGTTC	1	6.99139
srRNA-663-19	663	19	TGTGGTGCTCCGGAGTTCT	4	27.9656
srRNA-663-20	663	20	TGTGGTGCTCCGGAGTTCTC	3	20.9742
srRNA-663-21	663	21	TGTGGTGCTCCGGAGTTCTCT	9	62.9225
srRNA-663-22	663	22	TGTGGTGCTCCGGAGTTCTCTT	2	13.9828
srRNA-663-23	663	23	TGTGGTGCTCCGGAGTTCTCTTC	8	55.9311
srRNA-663-24	663	24	TGTGGTGCTCCGGAGTTCTCTTCG	5	34.957
srRNA-663-25	663	25	TGTGGTGCTCCGGAGTTCTCTTCGG	9	62.9225
srRNA-663-26	663	26	TGTGGTGCTCCGGAGTTCTCTTCGGG	9	62.9225
srRNA-663-27	663	27	TGTGGTGCTCCGGAGTTCTCTTCGGGC	8	55.9311
srRNA-663-28	663	28	TGTGGTGCTCCGGAGTTCTCTTCGGGCC	7	48.9398
srRNA-663-29	663	29	TGTGGTGCTCCGGAGTTCTCTTCGGGCCA	2	13.9828
srRNA-664-21	664	21	GTGGTGCTCCGGAGTTCTCTT	1	6.99139
srRNA-664-24	664	24	GTGGTGCTCCGGAGTTCTCTTCGG	1	6.99139
srRNA-664-25	664	25	GTGGTGCTCCGGAGTTCTCTTCGGG	1	6.99139
srRNA-664-26	664	26	GTGGTGCTCCGGAGTTCTCTTCGGGC	3	20.9742
srRNA-664-27	664	27	GTGGTGCTCCGGAGTTCTCTTCGGGCC	1	6.99139
srRNA-665-25	665	25	TGGTGCTCCGGAGTTCTCTTCGGGC	2	13.9828
srRNA-665-28	665	28	TGGTGCTCCGGAGTTCTCTTCGGGCCAG	2	13.9828
srRNA-665-29	665	29	TGGTGCTCCGGAGTTCTCTTCGGGCCAGG	2	13.9828
srRNA-665-30	665	30	TGGTGCTCCGGAGTTCTCTTCGGGCCAGGG	2	13.9828
srRNA-666-18	666	18	GGTGCTCCGGAGTTCTCT	1	6.99139
srRNA-666-19	666	19	GGTGCTCCGGAGTTCTCTT	2	13.9828
srRNA-666-20	666	20	GGTGCTCCGGAGTTCTCTTC	1	6.99139
srRNA-666-24	666	24	GGTGCTCCGGAGTTCTCTTCGGGC	1	6.99139
srRNA-666-28	666	28	GGTGCTCCGGAGTTCTCTTCGGGCCAGG	3	20.9742
srRNA-666-29	666	29	GGTGCTCCGGAGTTCTCTTCGGGCCAGGG	1	6.99139
srRNA-666-30	666	30	GGTGCTCCGGAGTTCTCTTCGGGCCAGGGC	1	6.99139
srRNA-667-18	667	18	GTGCTCCGGAGTTCTCTT	2	13.9828
srRNA-667-19	667	19	GTGCTCCGGAGTTCTCTTC	1	6.99139
srRNA-667-22	667	22	GTGCTCCGGAGTTCTCTTCGGG	3	20.9742
srRNA-667-23	667	23	GTGCTCCGGAGTTCTCTTCGGGC	1	6.99139
srRNA-667-27	667	27	GTGCTCCGGAGTTCTCTTCGGGCCAGG	1	6.99139
srRNA-667-28	667	28	GTGCTCCGGAGTTCTCTTCGGGCCAGGG	1	6.99139
srRNA-667-29	667	29	GTGCTCCGGAGTTCTCTTCGGGCCAGGGC	1	6.99139
srRNA-667-30	667	30	GTGCTCCGGAGTTCTCTTCGGGCCAGGGCC	1	6.99139
srRNA-668-21	668	21	TGCTCCGGAGTTCTCTTCGGG	2	13.9828
srRNA-668-22	668	22	TGCTCCGGAGTTCTCTTCGGGC	1	6.99139
srRNA-669-18	669	18	GCTCCGGAGTTCTCTTCG	1	6.99139
srRNA-669-20	669	20	GCTCCGGAGTTCTCTTCGGG	1	6.99139
srRNA-669-21	669	21	GCTCCGGAGTTCTCTTCGGGC	1	6.99139
srRNA-669-22	669	22	GCTCCGGAGTTCTCTTCGGGCC	1	6.99139
srRNA-669-28	669	28	GCTCCGGAGTTCTCTTCGGGCCAGGGCC	1	6.99139
srRNA-670-20	670	20	CTCCGGAGTTCTCTTCGGGC	1	6.99139
srRNA-671-20	671	20	TCCGGAGTTCTCTTCGGGCC	1	6.99139
srRNA-672-18	672	18	CCGGAGTTCTCTTCGGGC	2	13.9828
srRNA-672-19	672	19	CCGGAGTTCTCTTCGGGCC	1	6.99139
srRNA-672-24	672	24	CCGGAGTTCTCTTCGGGCCAGGGC	1	6.99139
srRNA-673-18	673	18	CGGAGTTCTCTTCGGGCC	1	6.99139
srRNA-674-18	674	18	GGAGTTCTCTTCGGGCCA	1	6.99139
srRNA-674-20	674	20	GGAGTTCTCTTCGGGCCAGG	1	6.99139
srRNA-674-23	674	23	GGAGTTCTCTTCGGGCCAGGGCC	1	6.99139
srRNA-675-22	675	22	GAGTTCTCTTCGGGCCAGGGCC	1	6.99139
srRNA-677-18	677	18	GTTCTCTTCGGGCCAGGG	1	6.99139
srRNA-678-18	678	18	TTCTCTTCGGGCCAGGGC	2	13.9828
srRNA-699-18	699	18	GCCGCGCCAGGCGAGGGA	1	6.99139
srRNA-701-22	701	22	CGCGCCAGGCGAGGGACGGACA	1	6.99139
srRNA-701-24	701	24	CGCGCCAGGCGAGGGACGGACATT	1	6.99139
srRNA-701-25	701	25	CGCGCCAGGCGAGGGACGGACATTC	1	6.99139
srRNA-703-21	703	21	CGCCAGGCGAGGGACGGACAT	1	6.99139
srRNA-703-28	703	28	CGCCAGGCGAGGGACGGACATTCATGGC	1	6.99139
srRNA-705-18	705	18	CCAGGCGAGGGACGGACA	2	13.9828
srRNA-719-18	719	18	GACATTCATGGCGAATGG	2	13.9828
srRNA-719-19	719	19	GACATTCATGGCGAATGGC	2	13.9828
srRNA-745-21	745	21	CTTCTCGTTCTGCCAGCGGGC	3	20.9742
srRNA-746-19	746	19	TTCTCGTTCTGCCAGCGGG	1	6.99139
srRNA-774-22	774	22	CTCCACCCCATCCGTCTGCCGG	1	6.99139
srRNA-787-26	787	26	GTCTGCCGGTGGTGTGTGGAAGGCAG	1	6.99139
srRNA-794-18	794	18	GGTGGTGTGTGGAAGGCA	1	6.99139
srRNA-794-20	794	20	GGTGGTGTGTGGAAGGCAGG	1	6.99139
srRNA-799-20	799	20	TGTGTGGAAGGCAGGGGTGC	1	6.99139
srRNA-799-21	799	21	TGTGTGGAAGGCAGGGGTGCG	1	6.99139
srRNA-811-22	811	22	AGGGGTGCGGCTCTCCGGCCCG	1	6.99139
srRNA-842-22	842	22	CGCGCGCACTTTTCTCAGTGGT	1	6.99139
srRNA-842-24	842	24	CGCGCGCACTTTTCTCAGTGGTTC	1	6.99139
srRNA-847-19	847	19	GCACTTTTCTCAGTGGTTC	1	6.99139
srRNA-849-19	849	19	ACTTTTCTCAGTGGTTCGC	5	34.957
srRNA-849-20	849	20	ACTTTTCTCAGTGGTTCGCG	1	6.99139
srRNA-850-18	850	18	CTTTTCTCAGTGGTTCGC	1	6.99139
srRNA-851-18	851	18	TTTTCTCAGTGGTTCGCG	1	6.99139
srRNA-851-19	851	19	TTTTCTCAGTGGTTCGCGT	3	20.9742
srRNA-851-20	851	20	TTTTCTCAGTGGTTCGCGTG	3	20.9742
srRNA-851-23	851	23	TTTTCTCAGTGGTTCGCGTGGTC	1	6.99139
srRNA-851-25	851	25	TTTTCTCAGTGGTTCGCGTGGTCCT	1	6.99139
srRNA-852-18	852	18	TTTCTCAGTGGTTCGCGT	5	34.957
srRNA-874-18	874	18	CTTGTGGATGTGTGAGGC	1	6.99139
srRNA-874-20	874	20	CTTGTGGATGTGTGAGGCGC	1	6.99139
srRNA-876-18	876	18	TGTGGATGTGTGAGGCGC	1	6.99139
srRNA-882-27	882	27	TGTGTGAGGCGCCCGGTTGTGCCCTCA	1	6.99139
srRNA-894-24	894	24	CCGGTTGTGCCCTCACGTGTTTCA	1	6.99139
srRNA-896-22	896	22	GGTTGTGCCCTCACGTGTTTCA	1	6.99139
srRNA-900-18	900	18	GTGCCCTCACGTGTTTCA	1	6.99139
srRNA-908-18	908	18	ACGTGTTTCACTTTGGTC	1	6.99139
srRNA-913-30	913	30	TTTCACTTTGGTCGTGTCTCGCTTGACCAT	1	6.99139
srRNA-915-20	915	20	TCACTTTGGTCGTGTCTCGC	1	6.99139
srRNA-917-24	917	24	ACTTTGGTCGTGTCTCGCTTGACC	2	13.9828
srRNA-919-22	919	22	TTTGGTCGTGTCTCGCTTGACC	2	13.9828
srRNA-926-21	926	21	GTGTCTCGCTTGACCATGTTC	1	6.99139
srRNA-928-24	928	24	GTCTCGCTTGACCATGTTCCCAGA	1	6.99139
srRNA-931-18	931	18	TCGCTTGACCATGTTCCC	1	6.99139
srRNA-933-25	933	25	GCTTGACCATGTTCCCAGAGTCGGT	1	6.99139
srRNA-940-20	940	20	CATGTTCCCAGAGTCGGTGG	1	6.99139
srRNA-943-18	943	18	GTTCCCAGAGTCGGTGGA	1	6.99139
srRNA-947-24	947	24	CCAGAGTCGGTGGATGTGGCCGGT	1	6.99139
srRNA-948-18	948	18	CAGAGTCGGTGGATGTGG	1	6.99139
srRNA-948-20	948	20	CAGAGTCGGTGGATGTGGCC	1	6.99139
srRNA-957-19	957	19	TGGATGTGGCCGGTGGCGT	1	6.99139
srRNA-961-19	961	19	TGTGGCCGGTGGCGTTGCA	1	6.99139
srRNA-961-20	961	20	TGTGGCCGGTGGCGTTGCAT	1	6.99139
srRNA-961-27	961	27	TGTGGCCGGTGGCGTTGCATACCCTTC	1	6.99139
srRNA-975-29	975	29	TTGCATACCCTTCCCGTCTGGTGTGTGCA	1	6.99139
srRNA-980-22	980	22	TACCCTTCCCGTCTGGTGTGTG	1	6.99139
srRNA-985-30	985	30	TTCCCGTCTGGTGTGTGCACGCGCTGTTTC	1	6.99139
srRNA-990-18	990	18	GTCTGGTGTGTGCACGCG	1	6.99139
srRNA-990-19	990	19	GTCTGGTGTGTGCACGCGC	1	6.99139
srRNA-990-23	990	23	GTCTGGTGTGTGCACGCGCTGTT	1	6.99139
srRNA-991-18	991	18	TCTGGTGTGTGCACGCGC	1	6.99139
srRNA-995-24	995	24	GTGTGTGCACGCGCTGTTTCTTGT	2	13.9828
srRNA-1003-20	1003	20	ACGCGCTGTTTCTTGTAAGC	1	6.99139
srRNA-1005-22	1005	22	GCGCTGTTTCTTGTAAGCGTCG	2	13.9828
srRNA-1009-20	1009	20	TGTTTCTTGTAAGCGTCGAG	1	6.99139
srRNA-1015-22	1015	22	TTGTAAGCGTCGAGGTGCTCCT	1	6.99139
srRNA-1018-24	1018	24	TAAGCGTCGAGGTGCTCCTGGAGC	1	6.99139
srRNA-1020-20	1020	20	AGCGTCGAGGTGCTCCTGGA	1	6.99139
srRNA-1021-28	1021	28	GCGTCGAGGTGCTCCTGGAGCGTTCCAG	1	6.99139
srRNA-1022-26	1022	26	CGTCGAGGTGCTCCTGGAGCGTTCCA	2	13.9828
srRNA-1023-19	1023	19	GTCGAGGTGCTCCTGGAGC	1	6.99139
srRNA-1023-21	1023	21	GTCGAGGTGCTCCTGGAGCGT	1	6.99139
srRNA-1024-21	1024	21	TCGAGGTGCTCCTGGAGCGTT	1	6.99139
srRNA-1027-18	1027	18	AGGTGCTCCTGGAGCGTT	1	6.99139
srRNA-1027-19	1027	19	AGGTGCTCCTGGAGCGTTC	2	13.9828
srRNA-1027-30	1027	30	AGGTGCTCCTGGAGCGTTCCAGGTTTGTCT	1	6.99139
srRNA-1028-19	1028	19	GGTGCTCCTGGAGCGTTCC	3	20.9742
srRNA-1028-24	1028	24	GGTGCTCCTGGAGCGTTCCAGGTT	2	13.9828
srRNA-1028-28	1028	28	GGTGCTCCTGGAGCGTTCCAGGTTTGTC	1	6.99139
srRNA-1029-21	1029	21	GTGCTCCTGGAGCGTTCCAGG	1	6.99139
srRNA-1029-23	1029	23	GTGCTCCTGGAGCGTTCCAGGTT	2	13.9828
srRNA-1030-22	1030	22	TGCTCCTGGAGCGTTCCAGGTT	1	6.99139
srRNA-1031-21	1031	21	GCTCCTGGAGCGTTCCAGGTT	1	6.99139
srRNA-1032-20	1032	20	CTCCTGGAGCGTTCCAGGTT	1	6.99139
srRNA-1033-21*	1033	21	CAAACCTGGAACGCTCCAGGA	1	6.99139
srRNA-1050-20	1050	20	TTTGTCTCCTAGGTGCCTGC	1	6.99139
srRNA-1052-24	1052	24	TGTCTCCTAGGTGCCTGCTTCTGA	1	6.99139
srRNA-1052-25	1052	25	TGTCTCCTAGGTGCCTGCTTCTGAG	1	6.99139
srRNA-1053-25	1053	25	GTCTCCTAGGTGCCTGCTTCTGAGC	1	6.99139
srRNA-1056-18	1056	18	TCCTAGGTGCCTGCTTCT	1	6.99139
srRNA-1061-19	1061	19	GGTGCCTGCTTCTGAGCTG	2	13.9828
srRNA-1065-23	1065	23	CCTGCTTCTGAGCTGGTGGTGGC	1	6.99139
srRNA-1069-18	1069	18	CTTCTGAGCTGGTGGTGG	1	6.99139
srRNA-1069-25	1069	25	CTTCTGAGCTGGTGGTGGCGCTCCC	1	6.99139
srRNA-1078-26	1078	26	TGGTGGTGGCGCTCCCCATTCCCTGG	1	6.99139
srRNA-1094-26	1094	26	CATTCCCTGGTGTGCCTCCGGTGCTC	1	6.99139
srRNA-1095-20	1095	20	ATTCCCTGGTGTGCCTCCGG	1	6.99139
srRNA-1099-18	1099	18	CCTGGTGTGCCTCCGGTG	1	6.99139
srRNA-1106-19	1106	19	TGCCTCCGGTGCTCCGTCT	1	6.99139
srRNA-1122-20	1122	20	TCTGGCTGTGTGCCTTCCCG	1	6.99139
srRNA-1125-26	1125	26	GGCTGTGTGCCTTCCCGTTTGTGTCT	1	6.99139
srRNA-1150-20	1150	20	TGAGAAGCCCGTGAGAGGGG	2	13.9828
srRNA-1153-20	1153	20	GAAGCCCGTGAGAGGGGGGT	1	6.99139
srRNA-1170-19	1170	19	GGTCGAGGAGAGAAGGAGG	1	6.99139
srRNA-1174-18	1174	18	GAGGAGAGAAGGAGGGGC	1	6.99139
srRNA-1182-21	1182	21	AAGGAGGGGCAAGACCCCCCT	1	6.99139
srRNA-1193-21	1193	21	AGACCCCCCTTCTTCGTCGGG	1	6.99139
srRNA-1194-20	1194	20	GACCCCCCTTCTTCGTCGGG	1	6.99139
srRNA-1194-21	1194	21	GACCCCCCTTCTTCGTCGGGT	1	6.99139
srRNA-1194-23	1194	23	GACCCCCCTTCTTCGTCGGGTGA	1	6.99139
srRNA-1195-23	1195	23	ACCCCCCTTCTTCGTCGGGTGAG	1	6.99139
srRNA-1196-18	1196	18	CCCCCCTTCTTCGTCGGG	3	20.9742
srRNA-1196-19	1196	19	CCCCCCTTCTTCGTCGGGT	1	6.99139
srRNA-1196-20	1196	20	CCCCCCTTCTTCGTCGGGTG	3	20.9742
srRNA-1196-22	1196	22	CCCCCCTTCTTCGTCGGGTGAG	1	6.99139
srRNA-1197-20	1197	20	CCCCCTTCTTCGTCGGGTGA	1	6.99139
srRNA-1232-23	1232	23	ACTAGTACGCCTGTGCGTAGGGC	1	6.99139
srRNA-1235-22	1235	22	AGTACGCCTGTGCGTAGGGCTG	1	6.99139
srRNA-1235-26	1235	26	AGTACGCCTGTGCGTAGGGCTGGTGC	1	6.99139
srRNA-1236-19	1236	19	GTACGCCTGTGCGTAGGGC	1	6.99139
srRNA-1237-18	1237	18	TACGCCTGTGCGTAGGGC	1	6.99139
srRNA-1240-18	1240	18	GCCTGTGCGTAGGGCTGG	1	6.99139
srRNA-1240-19	1240	19	GCCTGTGCGTAGGGCTGGT	1	6.99139
srRNA-1240-24	1240	24	GCCTGTGCGTAGGGCTGGTGCTGA	1	6.99139
srRNA-1241-19	1241	19	CCTGTGCGTAGGGCTGGTG	1	6.99139
srRNA-1241-21	1241	21	CCTGTGCGTAGGGCTGGTGCT	1	6.99139
srRNA-1241-25	1241	25	CCTGTGCGTAGGGCTGGTGCTGAGC	1	6.99139
srRNA-1242-22	1242	22	CTGTGCGTAGGGCTGGTGCTGA	2	13.9828
srRNA-1242-23	1242	23	CTGTGCGTAGGGCTGGTGCTGAG	1	6.99139
srRNA-1242-24	1242	24	CTGTGCGTAGGGCTGGTGCTGAGC	1	6.99139
srRNA-1243-18	1243	18	TGTGCGTAGGGCTGGTGC	1	6.99139
srRNA-1243-19	1243	19	TGTGCGTAGGGCTGGTGCT	1	6.99139
srRNA-1243-23	1243	23	TGTGCGTAGGGCTGGTGCTGAGC	2	13.9828
srRNA-1245-21	1245	21	TGCGTAGGGCTGGTGCTGAGC	2	13.9828
srRNA-1248-18	1248	18	GTAGGGCTGGTGCTGAGC	1	6.99139
srRNA-1248-20	1248	20	GTAGGGCTGGTGCTGAGCGG	1	6.99139
srRNA-1248-22	1248	22	GTAGGGCTGGTGCTGAGCGGTC	1	6.99139
srRNA-1248-23	1248	23	GTAGGGCTGGTGCTGAGCGGTCG	2	13.9828
srRNA-1250-18	1250	18	AGGGCTGGTGCTGAGCGG	1	6.99139
srRNA-1251-25	1251	25	GGGCTGGTGCTGAGCGGTCGCGGCT	1	6.99139
srRNA-1280-21	1280	21	TTGGAAAGTTTCTCGAGAGAC	1	6.99139
srRNA-1280-22	1280	22	TTGGAAAGTTTCTCGAGAGACT	1	6.99139
srRNA-1285-18	1285	18	AAGTTTCTCGAGAGACTC	4	27.9656
srRNA-1296-18	1296	18	GAGACTCATTGCTTTCCC	1	6.99139
srRNA-1302-19	1302	19	CATTGCTTTCCCGTGGGGA	1	6.99139
srRNA-1304-20	1304	20	TTGCTTTCCCGTGGGGAGCT	1	6.99139
srRNA-1308-28	1308	28	TTTCCCGTGGGGAGCTTTGAGAGGCCTG	1	6.99139
srRNA-1310-27	1310	27	TCCCGTGGGGAGCTTTGAGAGGCCTGG	1	6.99139
srRNA-1313-27	1313	27	CGTGGGGAGCTTTGAGAGGCCTGGCTT	1	6.99139
srRNA-1314-20	1314	20	GTGGGGAGCTTTGAGAGGCC	1	6.99139
srRNA-1315-19	1315	19	TGGGGAGCTTTGAGAGGCC	1	6.99139
srRNA-1322-18	1322	18	CTTTGAGAGGCCTGGCTT	1	6.99139
srRNA-1329-19	1329	19	AGGCCTGGCTTTCGGGGGG	1	6.99139
srRNA-1351-22	1351	22	CGGTTGCAGGGTCTCCCCTGTC	3	20.9742
srRNA-1352-21	1352	21	GGTTGCAGGGTCTCCCCTGTC	1	6.99139
srRNA-1358-21	1358	21	AGGGTCTCCCCTGTCCGCGGA	1	6.99139
srRNA-1360-28	1360	28	GGTCTCCCCTGTCCGCGGATGCTCAGAA	1	6.99139
srRNA-1362-20	1362	20	TCTCCCCTGTCCGCGGATGC	1	6.99139
srRNA-1363-24	1363	24	CTCCCCTGTCCGCGGATGCTCAGA	1	6.99139
srRNA-1364-20	1364	20	TCCCCTGTCCGCGGATGCTC	1	6.99139
srRNA-1365-19	1365	19	CCCCTGTCCGCGGATGCTC	3	20.9742
srRNA-1365-22	1365	22	CCCCTGTCCGCGGATGCTCAGA	1	6.99139
srRNA-1368-21	1368	21	CTGTCCGCGGATGCTCAGAAT	2	13.9828
srRNA-1368-24	1368	24	CTGTCCGCGGATGCTCAGAATGCC	1	6.99139
srRNA-1369-18	1369	18	TGTCCGCGGATGCTCAGA	1	6.99139
srRNA-1369-23	1369	23	TGTCCGCGGATGCTCAGAATGCC	1	6.99139
srRNA-1376-18	1376	18	GGATGCTCAGAATGCCCT	1	6.99139
srRNA-1377-27	1377	27	GATGCTCAGAATGCCCTTGGAAGAGAA	2	13.9828
srRNA-1379-19	1379	19	TGCTCAGAATGCCCTTGGA	1	6.99139
srRNA-1379-30	1379	30	TGCTCAGAATGCCCTTGGAAGAGAACCTTC	1	6.99139
srRNA-1384-22	1384	22	AGAATGCCCTTGGAAGAGAACC	1	6.99139
srRNA-1384-23	1384	23	AGAATGCCCTTGGAAGAGAACCT	2	13.9828
srRNA-1385-26	1385	26	GAATGCCCTTGGAAGAGAACCTTCCT	2	13.9828
srRNA-1387-18	1387	18	ATGCCCTTGGAAGAGAAC	1	6.99139
srRNA-1387-20	1387	20	ATGCCCTTGGAAGAGAACCT	1	6.99139
srRNA-1387-25	1387	25	ATGCCCTTGGAAGAGAACCTTCCTG	3	20.9742
srRNA-1388-20	1388	20	TGCCCTTGGAAGAGAACCTT	1	6.99139
srRNA-1388-21	1388	21	TGCCCTTGGAAGAGAACCTTC	1	6.99139
srRNA-1391-18	1391	18	CCTTGGAAGAGAACCTTC	3	20.9742
srRNA-1392-18	1392	18	CTTGGAAGAGAACCTTCC	2	13.9828
srRNA-1393-19	1393	19	TTGGAAGAGAACCTTCCTG	1	6.99139
srRNA-1393-22	1393	22	TTGGAAGAGAACCTTCCTGTTG	1	6.99139
srRNA-1393-30	1393	30	TTGGAAGAGAACCTTCCTGTTGCCGCAGAC	1	6.99139
srRNA-1400-18	1400	18	AGAACCTTCCTGTTGCCG	1	6.99139
srRNA-1402-21	1402	21	AACCTTCCTGTTGCCGCAGAC	1	6.99139
srRNA-1406-19	1406	19	TTCCTGTTGCCGCAGACCC	1	6.99139
srRNA-1431-20	1431	20	GCGGTCGCCCGCGTGTTGGT	2	13.9828
srRNA-1433-18	1433	18	GGTCGCCCGCGTGTTGGT	2	13.9828
srRNA-1441-20	1441	20	GCGTGTTGGTCTTCTGGTTT	1	6.99139
srRNA-1441-21	1441	21	GCGTGTTGGTCTTCTGGTTTC	1	6.99139
srRNA-1443-20	1443	20	GTGTTGGTCTTCTGGTTTCC	2	13.9828
srRNA-1446-29	1446	29	TTGGTCTTCTGGTTTCCCTGTGTGCTCGT	1	6.99139
srRNA-1448-27	1448	27	GGTCTTCTGGTTTCCCTGTGTGCTCGT	1	6.99139
srRNA-1450-22	1450	22	TCTTCTGGTTTCCCTGTGTGCT	1	6.99139
srRNA-1450-23	1450	23	TCTTCTGGTTTCCCTGTGTGCTC	1	6.99139
srRNA-1451-18	1451	18	CTTCTGGTTTCCCTGTGT	2	13.9828
srRNA-1451-19	1451	19	CTTCTGGTTTCCCTGTGTG	1	6.99139
srRNA-1451-22	1451	22	CTTCTGGTTTCCCTGTGTGCTC	1	6.99139
srRNA-1452-19	1452	19	TTCTGGTTTCCCTGTGTGC	1	6.99139
srRNA-1452-21	1452	21	TTCTGGTTTCCCTGTGTGCTC	1	6.99139
srRNA-1454-19	1454	19	CTGGTTTCCCTGTGTGCTC	1	6.99139
srRNA-1458-20	1458	20	TTTCCCTGTGTGCTCGTCGC	1	6.99139
srRNA-1458-24	1458	24	TTTCCCTGTGTGCTCGTCGCATGC	2	13.9828
srRNA-1462-24	1462	24	CCTGTGTGCTCGTCGCATGCATCC	2	13.9828
srRNA-1476-25	1476	25	GCATGCATCCTCTCTCGGTGGCCGG	1	6.99139
srRNA-1479-18	1479	18	TGCATCCTCTCTCGGTGG	1	6.99139
srRNA-1488-18	1488	18	TCTCGGTGGCCGGGGCTC	1	6.99139
srRNA-1507-20	1507	20	TCGGGGTTTTGGGTCCGTCC	2	13.9828
srRNA-1513-18	1513	18	TTTTGGGTCCGTCCCGCC	1	6.99139
srRNA-1524-30	1524	30	TCCCGCCCTCAGTGAGAAAGTTTCCTTCTC	1	6.99139
srRNA-1531-21	1531	21	CTCAGTGAGAAAGTTTCCTTC	1	6.99139
srRNA-1532-27	1532	27	TCAGTGAGAAAGTTTCCTTCTCTAGCT	1	6.99139
srRNA-1533-18	1533	18	CAGTGAGAAAGTTTCCTT	1	6.99139
srRNA-1534-20	1534	20	AGTGAGAAAGTTTCCTTCTC	1	6.99139
srRNA-1534-30	1534	30	AGTGAGAAAGTTTCCTTCTCTAGCTATCTT	1	6.99139
srRNA-1535-19	1535	19	GTGAGAAAGTTTCCTTCTC	1	6.99139
srRNA-1536-23	1536	23	TGAGAAAGTTTCCTTCTCTAGCT	2	13.9828
srRNA-1539-26	1539	26	GAAAGTTTCCTTCTCTAGCTATCTTC	1	6.99139
srRNA-1539-29	1539	29	GAAAGTTTCCTTCTCTAGCTATCTTCCGG	2	13.9828
srRNA-1540-21	1540	21	AAAGTTTCCTTCTCTAGCTAT	1	6.99139
srRNA-1541-21	1541	21	AAGTTTCCTTCTCTAGCTATC	1	6.99139
srRNA-1541-23	1541	23	AAGTTTCCTTCTCTAGCTATCTT	1	6.99139
srRNA-1542-18	1542	18	AGTTTCCTTCTCTAGCTA	1	6.99139
srRNA-1550-22	1550	22	TCTCTAGCTATCTTCCGGAAAG	1	6.99139
srRNA-1553-18	1553	18	CTAGCTATCTTCCGGAAA	1	6.99139
srRNA-1553-22	1553	22	CTAGCTATCTTCCGGAAAGGGT	1	6.99139
srRNA-1554-19	1554	19	TAGCTATCTTCCGGAAAGG	1	6.99139
srRNA-1556-19	1556	19	GCTATCTTCCGGAAAGGGT	3	20.9742
srRNA-1562-20	1562	20	TTCCGGAAAGGGTGCGGGCT	4	27.9656
srRNA-1562-21	1562	21	TTCCGGAAAGGGTGCGGGCTT	2	13.9828
srRNA-1564-19	1564	19	CCGGAAAGGGTGCGGGCTT	1	6.99139
srRNA-1566-18	1566	18	GGAAAGGGTGCGGGCTTC	1	6.99139
srRNA-1568-28	1568	28	AAAGGGTGCGGGCTTCTTACGGTCTCGA	1	6.99139
srRNA-1569-20	1569	20	AAGGGTGCGGGCTTCTTACG	1	6.99139
srRNA-1569-21	1569	21	AAGGGTGCGGGCTTCTTACGG	2	13.9828
srRNA-1570-26	1570	26	AGGGTGCGGGCTTCTTACGGTCTCGA	1	6.99139
srRNA-1571-18	1571	18	GGGTGCGGGCTTCTTACG	1	6.99139
srRNA-1575-21	1575	21	GCGGGCTTCTTACGGTCTCGA	3	20.9742
srRNA-1575-24	1575	24	GCGGGCTTCTTACGGTCTCGAGGG	1	6.99139
srRNA-1580-18	1580	18	CTTCTTACGGTCTCGAGG	1	6.99139
srRNA-1585-20	1585	20	TACGGTCTCGAGGGGTCTCT	1	6.99139
srRNA-1586-18	1586	18	ACGGTCTCGAGGGGTCTC	1	6.99139
srRNA-1586-19	1586	19	ACGGTCTCGAGGGGTCTCT	3	20.9742
srRNA-1586-20	1586	20	ACGGTCTCGAGGGGTCTCTC	2	13.9828
srRNA-1586-21	1586	21	ACGGTCTCGAGGGGTCTCTCC	1	6.99139
srRNA-1586-22	1586	22	ACGGTCTCGAGGGGTCTCTCCC	1	6.99139
srRNA-1586-24	1586	24	ACGGTCTCGAGGGGTCTCTCCCGA	1	6.99139
srRNA-1586-26	1586	26	ACGGTCTCGAGGGGTCTCTCCCGAAT	1	6.99139
srRNA-1587-24	1587	24	CGGTCTCGAGGGGTCTCTCCCGAA	1	6.99139
srRNA-1587-25	1587	25	CGGTCTCGAGGGGTCTCTCCCGAAT	1	6.99139
srRNA-1588-22	1588	22	GGTCTCGAGGGGTCTCTCCCGA	3	20.9742
srRNA-1588-23	1588	23	GGTCTCGAGGGGTCTCTCCCGAA	2	13.9828
srRNA-1589-18	1589	18	GTCTCGAGGGGTCTCTCC	2	13.9828
srRNA-1589-19	1589	19	GTCTCGAGGGGTCTCTCCC	2	13.9828
srRNA-1589-20	1589	20	GTCTCGAGGGGTCTCTCCCG	2	13.9828
srRNA-1589-21	1589	21	GTCTCGAGGGGTCTCTCCCGA	1	6.99139
srRNA-1589-22	1589	22	GTCTCGAGGGGTCTCTCCCGAA	7	48.9398
srRNA-1589-28	1589	28	GTCTCGAGGGGTCTCTCCCGAATGGTCC	2	13.9828
srRNA-1590-20	1590	20	TCTCGAGGGGTCTCTCCCGA	3	20.9742
srRNA-1590-21	1590	21	TCTCGAGGGGTCTCTCCCGAA	2	13.9828
srRNA-1591-20	1591	20	CTCGAGGGGTCTCTCCCGAA	1	6.99139
srRNA-1592-25	1592	25	TCGAGGGGTCTCTCCCGAATGGTCC	1	6.99139
srRNA-1593-18	1593	18	CGAGGGGTCTCTCCCGAA	1	6.99139
srRNA-1593-19	1593	19	CGAGGGGTCTCTCCCGAAT	1	6.99139
srRNA-1594-20	1594	20	GAGGGGTCTCTCCCGAATGG	2	13.9828
srRNA-1594-21	1594	21	GAGGGGTCTCTCCCGAATGGT	1	6.99139
srRNA-1594-22	1594	22	GAGGGGTCTCTCCCGAATGGTC	1	6.99139
srRNA-1594-23	1594	23	GAGGGGTCTCTCCCGAATGGTCC	2	13.9828
srRNA-1594-28	1594	28	GAGGGGTCTCTCCCGAATGGTCCCCTGG	2	13.9828
srRNA-1595-22	1595	22	AGGGGTCTCTCCCGAATGGTCC	2	13.9828
srRNA-1596-21	1596	21	GGGGTCTCTCCCGAATGGTCC	1	6.99139
srRNA-1596-22	1596	22	GGGGTCTCTCCCGAATGGTCCC	1	6.99139
srRNA-1603-26	1603	26	CTCCCGAATGGTCCCCTGGAGGGCTC	3	20.9742
srRNA-1604-22	1604	22	TCCCGAATGGTCCCCTGGAGGG	1	6.99139
srRNA-1606-18	1606	18	CCGAATGGTCCCCTGGAG	1	6.99139
srRNA-1607-21	1607	21	CGAATGGTCCCCTGGAGGGCT	1	6.99139
srRNA-1608-19	1608	19	GAATGGTCCCCTGGAGGGC	2	13.9828
srRNA-1608-20	1608	20	GAATGGTCCCCTGGAGGGCT	2	13.9828
srRNA-1609-19	1609	19	AATGGTCCCCTGGAGGGCT	2	13.9828
srRNA-1615-19	1615	19	CCCCTGGAGGGCTCGCCCC	1	6.99139
srRNA-1621-21	1621	21	GAGGGCTCGCCCCCTGACCGC	1	6.99139
srRNA-1621-26	1621	26	GAGGGCTCGCCCCCTGACCGCCTCCC	1	6.99139
srRNA-1622-22	1622	22	AGGGCTCGCCCCCTGACCGCCT	1	6.99139
srRNA-1627-19	1627	19	TCGCCCCCTGACCGCCTCC	1	6.99139
srRNA-1638-21	1638	21	CCGCCTCCCGCGCGCGCAGCG	1	6.99139
srRNA-1640-18	1640	18	GCCTCCCGCGCGCGCAGC	1	6.99139
srRNA-1640-19	1640	19	GCCTCCCGCGCGCGCAGCG	2	13.9828
srRNA-1640-20	1640	20	GCCTCCCGCGCGCGCAGCGT	1	6.99139
srRNA-1640-23	1640	23	GCCTCCCGCGCGCGCAGCGTTTG	1	6.99139
srRNA-1640-28	1640	28	GCCTCCCGCGCGCGCAGCGTTTGCTCTC	1	6.99139
srRNA-1643-19	1643	19	TCCCGCGCGCGCAGCGTTT	1	6.99139
srRNA-1647-26	1647	26	GCGCGCGCAGCGTTTGCTCTCTCGTC	2	13.9828
srRNA-1647-27	1647	27	GCGCGCGCAGCGTTTGCTCTCTCGTCT	2	13.9828
srRNA-1648-26	1648	26	CGCGCGCAGCGTTTGCTCTCTCGTCT	1	6.99139
srRNA-1651-23	1651	23	GCGCAGCGTTTGCTCTCTCGTCT	3	20.9742
srRNA-1653-19	1653	19	GCAGCGTTTGCTCTCTCGT	1	6.99139
srRNA-1654-20	1654	20	CAGCGTTTGCTCTCTCGTCT	1	6.99139
srRNA-1655-18	1655	18	AGCGTTTGCTCTCTCGTC	1	6.99139
srRNA-1655-19	1655	19	AGCGTTTGCTCTCTCGTCT	1	6.99139
srRNA-1656-18	1656	18	GCGTTTGCTCTCTCGTCT	1	6.99139
srRNA-1664-18	1664	18	TCTCTCGTCTACCGCGGC	1	6.99139
srRNA-1687-28	1687	28	GCCTCCCCGCTCCGAGTTCGGGGAGGGA	1	6.99139
srRNA-1690-20	1690	20	TCCCCGCTCCGAGTTCGGGG	1	6.99139
srRNA-1693-19	1693	19	CCGCTCCGAGTTCGGGGAG	1	6.99139
srRNA-1698-19	1698	19	CCGAGTTCGGGGAGGGATC	1	6.99139
srRNA-1700-18	1700	18	GAGTTCGGGGAGGGATCA	2	13.9828
srRNA-1718-18	1718	18	CGCGGGGCAGAGCCTGTC	1	6.99139
srRNA-1720-18*	1720	18	CAGACAGGCTCTGCCCCG	2	13.9828
srRNA-1727-21	1727	21	GAGCCTGTCTGTCGTCCTGCC	1	6.99139
srRNA-1743-18	1743	18	CTGCCGTTGCTGCGGAGC	1	6.99139
srRNA-1778-29	1778	29	TGGTTGGTGGCTGGGGAGAGGGCTCCGTG	1	6.99139
srRNA-1780-19	1780	19	GTTGGTGGCTGGGGAGAGG	1	6.99139
srRNA-1789-21	1789	21	TGGGGAGAGGGCTCCGTGCAC	2	13.9828
srRNA-1789-24	1789	24	TGGGGAGAGGGCTCCGTGCACACC	1	6.99139
srRNA-1795-18	1795	18	GAGGGCTCCGTGCACACC	1	6.99139
srRNA-1796-18	1796	18	AGGGCTCCGTGCACACCC	1	6.99139
srRNA-1805-19	1805	19	TGCACACCCCCGCGTGCGC	1	6.99139
srRNA-1824-23	1824	23	GTACTTTCCTCCCCTCCTGAGGG	1	6.99139
srRNA-1826-18	1826	18	ACTTTCCTCCCCTCCTGA	1	6.99139
srRNA-1826-24	1826	24	ACTTTCCTCCCCTCCTGAGGGCCG	1	6.99139
srRNA-1828-21	1828	21	TTTCCTCCCCTCCTGAGGGCC	2	13.9828
srRNA-1828-24	1828	24	TTTCCTCCCCTCCTGAGGGCCGCC	1	6.99139
srRNA-1829-20	1829	20	TTCCTCCCCTCCTGAGGGCC	2	13.9828
srRNA-1829-23	1829	23	TTCCTCCCCTCCTGAGGGCCGCC	1	6.99139
srRNA-1830-18	1830	18	TCCTCCCCTCCTGAGGGC	3	20.9742
srRNA-1830-19	1830	19	TCCTCCCCTCCTGAGGGCC	1	6.99139
srRNA-1830-22	1830	22	TCCTCCCCTCCTGAGGGCCGCC	3	20.9742
srRNA-1832-20	1832	20	CTCCCCTCCTGAGGGCCGCC	1	6.99139
srRNA-1832-21	1832	21	CTCCCCTCCTGAGGGCCGCCG	1	6.99139
srRNA-1832-22	1832	22	CTCCCCTCCTGAGGGCCGCCGT	1	6.99139
srRNA-1874-18	1874	18	CGACGGTGGGCTCCCGGG	1	6.99139
srRNA-1875-18	1875	18	GACGGTGGGCTCCCGGGT	1	6.99139
srRNA-1875-25	1875	25	GACGGTGGGCTCCCGGGTCCCCACC	1	6.99139
srRNA-1877-25	1877	25	CGGTGGGCTCCCGGGTCCCCACCCG	5	34.957
srRNA-1884-18	1884	18	CTCCCGGGTCCCCACCCG	1	6.99139
srRNA-1884-20	1884	20	CTCCCGGGTCCCCACCCGTC	1	6.99139
srRNA-1901-19	1901	19	GTCTTCCCGTGCCTCACCC	1	6.99139
srRNA-1904-24	1904	24	TTCCCGTGCCTCACCCGTGCCTTC	1	6.99139
srRNA-1904-30	1904	30	TTCCCGTGCCTCACCCGTGCCTTCCGTCGC	1	6.99139
srRNA-1907-18	1907	18	CCGTGCCTCACCCGTGCC	1	6.99139
srRNA-1913-19	1913	19	CTCACCCGTGCCTTCCGTC	1	6.99139
srRNA-1916-18	1916	18	ACCCGTGCCTTCCGTCGC	1	6.99139
srRNA-1937-28	1937	28	CGTCCCTCTCGCTCGCGTCCACGACTTT	1	6.99139
srRNA-1939-23	1939	23	TCCCTCTCGCTCGCGTCCACGAC	1	6.99139
srRNA-1945-27	1945	27	TCGCTCGCGTCCACGACTTTGGCCGCT	1	6.99139
srRNA-1946-26	1946	26	CGCTCGCGTCCACGACTTTGGCCGCT	1	6.99139
srRNA-1947-22	1947	22	GCTCGCGTCCACGACTTTGGCC	1	6.99139
srRNA-1986-22	1986	22	CTGCGCCGCGCGTGGTGCGTGC	1	6.99139
srRNA-1998-20	1998	20	TGGTGCGTGCTGTGTGCTTC	1	6.99139
srRNA-2000-23	2000	23	GTGCGTGCTGTGTGCTTCTCGGG	1	6.99139
srRNA-2002-22	2002	22	GCGTGCTGTGTGCTTCTCGGGC	1	6.99139
srRNA-2004-20	2004	20	GTGCTGTGTGCTTCTCGGGC	1	6.99139
srRNA-2005-19	2005	19	TGCTGTGTGCTTCTCGGGC	1	6.99139
srRNA-2006-18	2006	18	GCTGTGTGCTTCTCGGGC	1	6.99139
srRNA-2015-18	2015	18	TTCTCGGGCTGTGTGGTT	2	13.9828
srRNA-2019-18	2019	18	CGGGCTGTGTGGTTGTGT	1	6.99139
srRNA-2021-19	2021	19	GGCTGTGTGGTTGTGTCGC	1	6.99139
srRNA-2022-18	2022	18	GCTGTGTGGTTGTGTCGC	1	6.99139
srRNA-2023-18	2023	18	CTGTGTGGTTGTGTCGCC	1	6.99139
srRNA-2023-20	2023	20	CTGTGTGGTTGTGTCGCCTC	1	6.99139
srRNA-2024-18	2024	18	TGTGTGGTTGTGTCGCCT	4	27.9656
srRNA-2025-24	2025	24	GTGTGGTTGTGTCGCCTCGCCCCC	1	6.99139
srRNA-2046-19	2046	19	CCCCCCTTCCCGCGGCAGC	2	13.9828
srRNA-2060-19	2060	19	GCAGCGTTCCCACGGCTGG	1	6.99139
srRNA-2060-21	2060	21	GCAGCGTTCCCACGGCTGGCG	1	6.99139
srRNA-2060-22	2060	22	GCAGCGTTCCCACGGCTGGCGA	1	6.99139
srRNA-2060-23	2060	23	GCAGCGTTCCCACGGCTGGCGAA	1	6.99139
srRNA-2061-22	2061	22	CAGCGTTCCCACGGCTGGCGAA	2	13.9828
srRNA-2063-20	2063	20	GCGTTCCCACGGCTGGCGAA	3	20.9742
srRNA-2073-19	2073	19	GGCTGGCGAAATCGCGGGA	1	6.99139
srRNA-2074-21	2074	21	GCTGGCGAAATCGCGGGAGTC	1	6.99139
srRNA-2074-22	2074	22	GCTGGCGAAATCGCGGGAGTCC	1	6.99139
srRNA-2074-24	2074	24	GCTGGCGAAATCGCGGGAGTCCTC	1	6.99139
srRNA-2074-26	2074	26	GCTGGCGAAATCGCGGGAGTCCTCCT	1	6.99139
srRNA-2074-27	2074	27	GCTGGCGAAATCGCGGGAGTCCTCCTT	1	6.99139
srRNA-2077-28	2077	28	GGCGAAATCGCGGGAGTCCTCCTTCCCC	1	6.99139
srRNA-2078-18	2078	18	GCGAAATCGCGGGAGTCC	1	6.99139
srRNA-2079-19	2079	19	CGAAATCGCGGGAGTCCTC	2	13.9828
srRNA-2079-20	2079	20	CGAAATCGCGGGAGTCCTCC	3	20.9742
srRNA-2079-21	2079	21	CGAAATCGCGGGAGTCCTCCT	6	41.9484
srRNA-2079-25	2079	25	CGAAATCGCGGGAGTCCTCCTTCCC	1	6.99139
srRNA-2079-29	2079	29	CGAAATCGCGGGAGTCCTCCTTCCCCTCC	1	6.99139
srRNA-2080-18	2080	18	GAAATCGCGGGAGTCCTC	1	6.99139
srRNA-2081-25	2081	25	AAATCGCGGGAGTCCTCCTTCCCCT	2	13.9828
srRNA-2082-18	2082	18	AATCGCGGGAGTCCTCCT	1	6.99139
srRNA-2088-26	2088	26	GGGAGTCCTCCTTCCCCTCCTCGGGG	1	6.99139
srRNA-2089-29	2089	29	GGAGTCCTCCTTCCCCTCCTCGGGGTCGA	3	20.9742
srRNA-2090-29	2090	29	GAGTCCTCCTTCCCCTCCTCGGGGTCGAG	1	6.99139
srRNA-2098-22	2098	22	CTTCCCCTCCTCGGGGTCGAGA	1	6.99139
srRNA-2098-23	2098	23	CTTCCCCTCCTCGGGGTCGAGAG	1	6.99139
srRNA-2099-21	2099	21	TTCCCCTCCTCGGGGTCGAGA	1	6.99139
srRNA-2100-21	2100	21	TCCCCTCCTCGGGGTCGAGAG	4	27.9656
srRNA-2101-23	2101	23	CCCCTCCTCGGGGTCGAGAGGGT	1	6.99139
srRNA-2102-23	2102	23	CCCTCCTCGGGGTCGAGAGGGTC	2	13.9828
srRNA-2103-18	2103	18	CCTCCTCGGGGTCGAGAG	3	20.9742
srRNA-2103-20	2103	20	CCTCCTCGGGGTCGAGAGGG	1	6.99139
srRNA-2104-20	2104	20	CTCCTCGGGGTCGAGAGGGT	1	6.99139
srRNA-2105-19	2105	19	TCCTCGGGGTCGAGAGGGT	1	6.99139
srRNA-2107-19	2107	19	CTCGGGGTCGAGAGGGTCC	2	13.9828
srRNA-2110-21	2110	21	GGGGTCGAGAGGGTCCGTGTC	1	6.99139
srRNA-2111-20	2111	20	GGGTCGAGAGGGTCCGTGTC	1	6.99139
srRNA-2116-19	2116	19	GAGAGGGTCCGTGTCTGGC	1	6.99139
srRNA-2116-20	2116	20	GAGAGGGTCCGTGTCTGGCG	2	13.9828
srRNA-2116-22	2116	22	GAGAGGGTCCGTGTCTGGCGTT	2	13.9828
srRNA-2116-29	2116	29	GAGAGGGTCCGTGTCTGGCGTTGATTGAT	1	6.99139
srRNA-2117-18	2117	18	AGAGGGTCCGTGTCTGGC	1	6.99139
srRNA-2117-21	2117	21	AGAGGGTCCGTGTCTGGCGTT	2	13.9828
srRNA-2118-18	2118	18	GAGGGTCCGTGTCTGGCG	1	6.99139
srRNA-2119-23	2119	23	AGGGTCCGTGTCTGGCGTTGATT	1	6.99139
srRNA-2120-18	2120	18	GGGTCCGTGTCTGGCGTT	2	13.9828
srRNA-2120-21	2120	21	GGGTCCGTGTCTGGCGTTGAT	2	13.9828
srRNA-2124-28	2124	28	CCGTGTCTGGCGTTGATTGATCTCGCTC	1	6.99139
srRNA-2125-21	2125	21	CGTGTCTGGCGTTGATTGATC	2	13.9828
srRNA-2129-21	2129	21	TCTGGCGTTGATTGATCTCGC	1	6.99139
srRNA-2131-21	2131	21	TGGCGTTGATTGATCTCGCTC	1	6.99139
srRNA-2132-26	2132	26	GGCGTTGATTGATCTCGCTCTCGGGG	1	6.99139
srRNA-2134-18	2134	18	CGTTGATTGATCTCGCTC	1	6.99139
srRNA-2134-23	2134	23	CGTTGATTGATCTCGCTCTCGGG	3	20.9742
srRNA-2134-25	2134	25	CGTTGATTGATCTCGCTCTCGGGGA	1	6.99139
srRNA-2134-28	2134	28	CGTTGATTGATCTCGCTCTCGGGGACGG	1	6.99139
srRNA-2138-19	2138	19	GATTGATCTCGCTCTCGGG	5	34.957
srRNA-2138-20	2138	20	GATTGATCTCGCTCTCGGGG	1	6.99139
srRNA-2138-24	2138	24	GATTGATCTCGCTCTCGGGGACGG	1	6.99139
srRNA-2139-19	2139	19	ATTGATCTCGCTCTCGGGG	2	13.9828
srRNA-2140-18	2140	18	TTGATCTCGCTCTCGGGG	4	27.9656
srRNA-2140-19	2140	19	TTGATCTCGCTCTCGGGGA	2	13.9828
srRNA-2141-18	2141	18	TGATCTCGCTCTCGGGGA	1	6.99139
srRNA-2141-23	2141	23	TGATCTCGCTCTCGGGGACGGGA	1	6.99139
srRNA-2141-28	2141	28	TGATCTCGCTCTCGGGGACGGGACCGTT	1	6.99139
srRNA-2142-18*	2142	18	GTCCCCGAGAGCGAGATC	2	13.9828
srRNA-2142-21	2142	21	GATCTCGCTCTCGGGGACGGG	2	13.9828
srRNA-2142-24	2142	24	GATCTCGCTCTCGGGGACGGGACC	1	6.99139
srRNA-2144-20	2144	20	TCTCGCTCTCGGGGACGGGA	4	27.9656
srRNA-2148-18	2148	18	GCTCTCGGGGACGGGACC	1	6.99139
srRNA-2151-21	2151	21	CTCGGGGACGGGACCGTTCTG	1	6.99139
srRNA-2163-20	2163	20	ACCGTTCTGTGGGAGAACGG	1	6.99139
srRNA-2165-22	2165	22	CGTTCTGTGGGAGAACGGCTGT	1	6.99139
srRNA-2170-22	2170	22	TGTGGGAGAACGGCTGTTGGCC	1	6.99139
srRNA-2180-21	2180	21	CGGCTGTTGGCCGCGTCCGGC	1	6.99139
srRNA-2182-19	2182	19	GCTGTTGGCCGCGTCCGGC	1	6.99139
srRNA-2182-20	2182	20	GCTGTTGGCCGCGTCCGGCG	2	13.9828
srRNA-2182-21	2182	21	GCTGTTGGCCGCGTCCGGCGC	1	6.99139
srRNA-2183-18	2183	18	CTGTTGGCCGCGTCCGGC	5	34.957
srRNA-2183-19	2183	19	CTGTTGGCCGCGTCCGGCG	9	62.9225
srRNA-2183-20	2183	20	CTGTTGGCCGCGTCCGGCGC	8	55.9311
srRNA-2183-21	2183	21	CTGTTGGCCGCGTCCGGCGCG	1	6.99139
srRNA-2183-23	2183	23	CTGTTGGCCGCGTCCGGCGCGAC	2	13.9828
srRNA-2184-19	2184	19	TGTTGGCCGCGTCCGGCGC	1	6.99139
srRNA-2200-18	2200	18	CGCGACGTCGGACGTGGG	1	6.99139
srRNA-2209-23	2209	23	GGACGTGGGGACCCACTGCCGCT	1	6.99139
srRNA-2221-18	2221	18	CCACTGCCGCTCGGGGGT	1	6.99139
srRNA-2223-20	2223	20	ACTGCCGCTCGGGGGTCTTC	2	13.9828
srRNA-2249-25	2249	25	AGGCATCGGTGTGTCGGCATCGGTC	1	6.99139
srRNA-2251-23	2251	23	GCATCGGTGTGTCGGCATCGGTC	1	6.99139
srRNA-2253-23	2253	23	ATCGGTGTGTCGGCATCGGTCTC	1	6.99139
srRNA-2253-27	2253	27	ATCGGTGTGTCGGCATCGGTCTCTCTC	1	6.99139
srRNA-2254-19	2254	19	TCGGTGTGTCGGCATCGGT	2	13.9828
srRNA-2254-20	2254	20	TCGGTGTGTCGGCATCGGTC	1	6.99139
srRNA-2254-24	2254	24	TCGGTGTGTCGGCATCGGTCTCTC	1	6.99139
srRNA-2255-19	2255	19	CGGTGTGTCGGCATCGGTC	1	6.99139
srRNA-2256-20	2256	20	GGTGTGTCGGCATCGGTCTC	2	13.9828
srRNA-2257-19	2257	19	GTGTGTCGGCATCGGTCTC	1	6.99139
srRNA-2259-18	2259	18	GTGTCGGCATCGGTCTCT	1	6.99139
srRNA-2260-20	2260	20	TGTCGGCATCGGTCTCTCTC	1	6.99139
srRNA-2266-19	2266	19	CATCGGTCTCTCTCTCGTG	1	6.99139
srRNA-2268-18	2268	18	TCGGTCTCTCTCTCGTGT	1	6.99139
srRNA-2270-23	2270	23	GGTCTCTCTCTCGTGTCGGTGTC	2	13.9828
srRNA-2272-18	2272	18	TCTCTCTCTCGTGTCGGT	2	13.9828
srRNA-2294-23	2294	23	CCTCCTCGGGCTCCCGGGGGGCC	1	6.99139
srRNA-2296-22	2296	22	TCCTCGGGCTCCCGGGGGGCCG	1	6.99139
srRNA-2298-19	2298	19	CTCGGGCTCCCGGGGGGCC	1	6.99139
srRNA-2308-21	2308	21	CGGGGGGCCGTCGTGTTTCGG	1	6.99139
srRNA-2350-28	2350	28	TGGTGGGACTGCTCAGGGGAGTGGTGCA	1	6.99139
srRNA-2353-19	2353	19	TGGGACTGCTCAGGGGAGT	1	6.99139
srRNA-2358-21	2358	21	CTGCTCAGGGGAGTGGTGCAG	2	13.9828
srRNA-2364-19	2364	19	AGGGGAGTGGTGCAGTGTG	1	6.99139
srRNA-2364-22	2364	22	AGGGGAGTGGTGCAGTGTGATT	1	6.99139
srRNA-2368-21	2368	21	GAGTGGTGCAGTGTGATTCCC	1	6.99139
srRNA-2370-19	2370	19	GTGGTGCAGTGTGATTCCC	1	6.99139
srRNA-2370-21	2370	21	GTGGTGCAGTGTGATTCCCGC	2	13.9828
srRNA-2372-22	2372	22	GGTGCAGTGTGATTCCCGCCGG	3	20.9742
srRNA-2374-21	2374	21	TGCAGTGTGATTCCCGCCGGT	1	6.99139
srRNA-2378-18	2378	18	GTGTGATTCCCGCCGGTT	2	13.9828
srRNA-2378-20	2378	20	GTGTGATTCCCGCCGGTTTT	1	6.99139
srRNA-2381-22	2381	22	TGATTCCCGCCGGTTTTGCCTC	1	6.99139
srRNA-2393-18	2393	18	GTTTTGCCTCGCGTGCCC	1	6.99139
srRNA-2394-21	2394	21	TTTTGCCTCGCGTGCCCTGAC	1	6.99139
srRNA-2399-22	2399	22	CCTCGCGTGCCCTGACCGGTCC	1	6.99139
srRNA-2403-18	2403	18	GCGTGCCCTGACCGGTCC	2	13.9828
srRNA-2403-19	2403	19	GCGTGCCCTGACCGGTCCG	1	6.99139
srRNA-2404-18	2404	18	CGTGCCCTGACCGGTCCG	1	6.99139
srRNA-2406-20	2406	20	TGCCCTGACCGGTCCGACGC	1	6.99139
srRNA-2412-26	2412	26	GACCGGTCCGACGCCCGAGCGGTCTC	1	6.99139
srRNA-2416-20	2416	20	GGTCCGACGCCCGAGCGGTC	1	6.99139
srRNA-2417-19	2417	19	GTCCGACGCCCGAGCGGTC	3	20.9742
srRNA-2420-20	2420	20	CGACGCCCGAGCGGTCTCTC	1	6.99139
srRNA-2422-22	2422	22	ACGCCCGAGCGGTCTCTCGGTC	2	13.9828
srRNA-2423-18	2423	18	CGCCCGAGCGGTCTCTCG	3	20.9742
srRNA-2423-24	2423	24	CGCCCGAGCGGTCTCTCGGTCCCT	1	6.99139
srRNA-2429-18	2429	18	AGCGGTCTCTCGGTCCCT	1	6.99139
srRNA-2429-30	2429	30	AGCGGTCTCTCGGTCCCTTGTGAGGACCCC	1	6.99139
srRNA-2431-22	2431	22	CGGTCTCTCGGTCCCTTGTGAG	3	20.9742
srRNA-2431-24	2431	24	CGGTCTCTCGGTCCCTTGTGAGGA	2	13.9828
srRNA-2431-25	2431	25	CGGTCTCTCGGTCCCTTGTGAGGAC	3	20.9742
srRNA-2431-26	2431	26	CGGTCTCTCGGTCCCTTGTGAGGACC	1	6.99139
srRNA-2431-27	2431	27	CGGTCTCTCGGTCCCTTGTGAGGACCC	1	6.99139
srRNA-2432-28	2432	28	GGTCTCTCGGTCCCTTGTGAGGACCCCC	1	6.99139
srRNA-2433-21	2433	21	GTCTCTCGGTCCCTTGTGAGG	2	13.9828
srRNA-2433-23	2433	23	GTCTCTCGGTCCCTTGTGAGGAC	3	20.9742
srRNA-2434-20	2434	20	TCTCTCGGTCCCTTGTGAGG	3	20.9742
srRNA-2434-22	2434	22	TCTCTCGGTCCCTTGTGAGGAC	3	20.9742
srRNA-2437-19	2437	19	CTCGGTCCCTTGTGAGGAC	1	6.99139
srRNA-2439-21	2439	21	CGGTCCCTTGTGAGGACCCCC	1	6.99139
srRNA-2450-20	2450	20	GAGGACCCCCTTCCGGGAGG	1	6.99139
srRNA-2475-23	2475	23	GTTTCGGCCGCCCTTGCCGTCGT	1	6.99139
srRNA-2499-22	2499	22	GCCGGCCCTCGTTCTGCTGTGT	1	6.99139
srRNA-2504-18	2504	18	CCCTCGTTCTGCTGTGTC	1	6.99139
srRNA-2519-24	2519	24	GTCGTTCCCCCCTCCCCGCTCGCC	1	6.99139
srRNA-2525-26	2525	26	CCCCCCTCCCCGCTCGCCGCAGCCGG	1	6.99139
srRNA-2528-21	2528	21	CCCTCCCCGCTCGCCGCAGCC	1	6.99139
srRNA-2530-20	2530	20	CTCCCCGCTCGCCGCAGCCG	1	6.99139
srRNA-2533-18	2533	18	CCCGCTCGCCGCAGCCGG	1	6.99139
srRNA-2533-20	2533	20	CCCGCTCGCCGCAGCCGGTC	1	6.99139
srRNA-2540-20	2540	20	GCCGCAGCCGGTCTTTTTTC	1	6.99139
srRNA-2541-23	2541	23	CCGCAGCCGGTCTTTTTTCCTCT	1	6.99139
srRNA-2548-23	2548	23	CGGTCTTTTTTCCTCTCTCCCCC	1	6.99139
srRNA-2549-22	2549	22	GGTCTTTTTTCCTCTCTCCCCC	2	13.9828
srRNA-2552-26	2552	26	CTTTTTTCCTCTCTCCCCCCCTCTCC	1	6.99139
srRNA-2555-20	2555	20	TTTTCCTCTCTCCCCCCCTC	1	6.99139
srRNA-2556-21	2556	21	TTTCCTCTCTCCCCCCCTCTC	1	6.99139
srRNA-2563-27	2563	27	TCTCCCCCCCTCTCCTCTGACTGACCC	1	6.99139
srRNA-2566-18	2566	18	CCCCCCCTCTCCTCTGAC	1	6.99139
srRNA-2577-23	2577	23	CTCTGACTGACCCGTGGCCGTGC	1	6.99139
srRNA-2594-18	2594	18	CCGTGCTGTCGGACCCCC	1	6.99139
srRNA-2594-20	2594	20	CCGTGCTGTCGGACCCCCCG	1	6.99139
srRNA-2600-21	2600	21	TGTCGGACCCCCCGCATGGGG	1	6.99139
srRNA-2628-19	2628	19	GGCACGTACGCGTCCGGGC	1	6.99139
srRNA-2637-21	2637	21	GCGTCCGGGCGGTCACCGGGG	1	6.99139
srRNA-2640-18	2640	18	TCCGGGCGGTCACCGGGG	1	6.99139
srRNA-2673-18	2673	18	GAGGGGTAAGAAAGTCGG	1	6.99139
srRNA-2673-19	2673	19	GAGGGGTAAGAAAGTCGGC	2	13.9828
srRNA-2675-21	2675	21	GGGGTAAGAAAGTCGGCTCGG	1	6.99139
srRNA-2676-18	2676	18	GGGTAAGAAAGTCGGCTC	1	6.99139
srRNA-2677-19	2677	19	GGTAAGAAAGTCGGCTCGG	1	6.99139
srRNA-2682-18	2682	18	GAAAGTCGGCTCGGCGGG	1	6.99139
srRNA-2684-19	2684	19	AAGTCGGCTCGGCGGGCGG	2	13.9828
srRNA-2691-19	2691	19	CTCGGCGGGCGGGAGGAGC	1	6.99139
srRNA-2692-20	2692	20	TCGGCGGGCGGGAGGAGCTG	1	6.99139
srRNA-2724-18	2724	18	CGTCCCGGCCCCGCGGCC	1	6.99139
srRNA-2724-19	2724	19	CGTCCCGGCCCCGCGGCCG	5	34.957
srRNA-2743-19	2743	19	TGGCGGTGTCTTGCGCGGT	2	13.9828
srRNA-2743-20	2743	20	TGGCGGTGTCTTGCGCGGTC	4	27.9656
srRNA-2743-25	2743	25	TGGCGGTGTCTTGCGCGGTCTTGGA	1	6.99139
srRNA-2746-18	2746	18	CGGTGTCTTGCGCGGTCT	1	6.99139
srRNA-2747-26	2747	26	GGTGTCTTGCGCGGTCTTGGAGAGGG	1	6.99139
srRNA-2748-20	2748	20	GTGTCTTGCGCGGTCTTGGA	4	27.9656
srRNA-2748-22	2748	22	GTGTCTTGCGCGGTCTTGGAGA	3	20.9742
srRNA-2750-18	2750	18	GTCTTGCGCGGTCTTGGA	1	6.99139
srRNA-2751-20	2751	20	TCTTGCGCGGTCTTGGAGAG	1	6.99139
srRNA-2753-23	2753	23	TTGCGCGGTCTTGGAGAGGGCTG	1	6.99139
srRNA-2763-18	2763	18	TTGGAGAGGGCTGCGTGC	1	6.99139
srRNA-2763-30	2763	30	TTGGAGAGGGCTGCGTGCGAGGGGAAAAGG	1	6.99139
srRNA-2769-19	2769	19	AGGGCTGCGTGCGAGGGGA	1	6.99139
srRNA-2769-22	2769	22	AGGGCTGCGTGCGAGGGGAAAA	1	6.99139
srRNA-2770-19	2770	19	GGGCTGCGTGCGAGGGGAA	1	6.99139
srRNA-2777-19	2777	19	GTGCGAGGGGAAAAGGTTG	1	6.99139
srRNA-2782-20	2782	20	AGGGGAAAAGGTTGCCCCGC	2	13.9828
srRNA-2782-26	2782	26	AGGGGAAAAGGTTGCCCCGCGAGGGC	1	6.99139
srRNA-2786-18	2786	18	GAAAAGGTTGCCCCGCGA	1	6.99139
srRNA-2786-28	2786	28	GAAAAGGTTGCCCCGCGAGGGCAAAGGG	1	6.99139
srRNA-2788-19	2788	19	AAAGGTTGCCCCGCGAGGG	1	6.99139
srRNA-2788-26	2788	26	AAAGGTTGCCCCGCGAGGGCAAAGGG	2	13.9828
srRNA-2789-20	2789	20	AAGGTTGCCCCGCGAGGGCA	1	6.99139
srRNA-2791-22	2791	22	GGTTGCCCCGCGAGGGCAAAGG	1	6.99139
srRNA-2792-22	2792	22	GTTGCCCCGCGAGGGCAAAGGG	3	20.9742
srRNA-2792-23	2792	23	GTTGCCCCGCGAGGGCAAAGGGA	1	6.99139
srRNA-2793-18	2793	18	TTGCCCCGCGAGGGCAAA	1	6.99139
srRNA-2793-19	2793	19	TTGCCCCGCGAGGGCAAAG	2	13.9828
srRNA-2793-21	2793	21	TTGCCCCGCGAGGGCAAAGGG	1	6.99139
srRNA-2793-25	2793	25	TTGCCCCGCGAGGGCAAAGGGAAAG	1	6.99139
srRNA-2793-26	2793	26	TTGCCCCGCGAGGGCAAAGGGAAAGA	1	6.99139
srRNA-2794-20	2794	20	TGCCCCGCGAGGGCAAAGGG	1	6.99139
srRNA-2794-22	2794	22	TGCCCCGCGAGGGCAAAGGGAA	1	6.99139
srRNA-2794-25	2794	25	TGCCCCGCGAGGGCAAAGGGAAAGA	2	13.9828
srRNA-2796-19	2796	19	CCCCGCGAGGGCAAAGGGA	1	6.99139
srRNA-2798-18	2798	18	CCGCGAGGGCAAAGGGAA	1	6.99139
srRNA-2798-19	2798	19	CCGCGAGGGCAAAGGGAAA	1	6.99139
srRNA-2799-18	2799	18	CGCGAGGGCAAAGGGAAA	1	6.99139
srRNA-2799-21	2799	21	CGCGAGGGCAAAGGGAAAGAG	1	6.99139
srRNA-2799-24	2799	24	CGCGAGGGCAAAGGGAAAGAGGCT	1	6.99139
srRNA-2802-19	2802	19	GAGGGCAAAGGGAAAGAGG	1	6.99139
srRNA-2808-18	2808	18	AAAGGGAAAGAGGCTAGC	1	6.99139
srRNA-2815-18	2815	18	AAGAGGCTAGCAGTGGTC	1	6.99139
srRNA-2816-18	2816	18	AGAGGCTAGCAGTGGTCA	1	6.99139
srRNA-2817-19	2817	19	GAGGCTAGCAGTGGTCATT	1	6.99139
srRNA-2817-21	2817	21	GAGGCTAGCAGTGGTCATTGT	1	6.99139
srRNA-2819-24	2819	24	GGCTAGCAGTGGTCATTGTCCCGA	2	13.9828
srRNA-2819-25	2819	25	GGCTAGCAGTGGTCATTGTCCCGAC	3	20.9742
srRNA-2821-20	2821	20	CTAGCAGTGGTCATTGTCCC	1	6.99139
srRNA-2821-24	2821	24	CTAGCAGTGGTCATTGTCCCGACG	1	6.99139
srRNA-2822-18	2822	18	TAGCAGTGGTCATTGTCC	2	13.9828
srRNA-2822-19	2822	19	TAGCAGTGGTCATTGTCCC	1	6.99139
srRNA-2823-18	2823	18	AGCAGTGGTCATTGTCCC	2	13.9828
srRNA-2823-21	2823	21	AGCAGTGGTCATTGTCCCGAC	1	6.99139
srRNA-2825-23	2825	23	CAGTGGTCATTGTCCCGACGGTG	1	6.99139
srRNA-2826-18	2826	18	AGTGGTCATTGTCCCGAC	1	6.99139
srRNA-2826-19	2826	19	AGTGGTCATTGTCCCGACG	4	27.9656
srRNA-2826-20	2826	20	AGTGGTCATTGTCCCGACGG	2	13.9828
srRNA-2826-22	2826	22	AGTGGTCATTGTCCCGACGGTG	1	6.99139
srRNA-2827-18	2827	18	GTGGTCATTGTCCCGACG	11	76.9053
srRNA-2827-19	2827	19	GTGGTCATTGTCCCGACGG	7	48.9398
srRNA-2827-20	2827	20	GTGGTCATTGTCCCGACGGT	5	34.957
srRNA-2827-21	2827	21	GTGGTCATTGTCCCGACGGTG	2	13.9828
srRNA-2828-20	2828	20	TGGTCATTGTCCCGACGGTG	1	6.99139
srRNA-2833-18	2833	18	ATTGTCCCGACGGTGTGG	1	6.99139
srRNA-2843-21	2843	21	CGGTGTGGTGGTCTGTTGGCC	2	13.9828
srRNA-2844-23	2844	23	GGTGTGGTGGTCTGTTGGCCGAG	1	6.99139
srRNA-2845-19	2845	19	GTGTGGTGGTCTGTTGGCC	2	13.9828
srRNA-2846-18	2846	18	TGTGGTGGTCTGTTGGCC	1	6.99139
srRNA-2847-21	2847	21	GTGGTGGTCTGTTGGCCGAGG	1	6.99139
srRNA-2852-19	2852	19	GGTCTGTTGGCCGAGGTGC	1	6.99139
srRNA-2853-21	2853	21	GTCTGTTGGCCGAGGTGCGTC	1	6.99139
srRNA-2858-18	2858	18	TTGGCCGAGGTGCGTCTG	1	6.99139
srRNA-2862-18	2862	18	CCGAGGTGCGTCTGGGGG	1	6.99139
srRNA-2866-18	2866	18	GGTGCGTCTGGGGGGCTC	2	13.9828
srRNA-2872-21	2872	21	TCTGGGGGGCTCGTCCGGCCC	1	6.99139
srRNA-2885-22	2885	22	TCCGGCCCTGTCGTCCGTCGGG	1	6.99139
srRNA-2886-26	2886	26	CCGGCCCTGTCGTCCGTCGGGAAGGC	1	6.99139
srRNA-2908-24	2908	24	AGGCGCGTGTTGGGGCCTGCCGGA	1	6.99139
srRNA-2908-26	2908	26	AGGCGCGTGTTGGGGCCTGCCGGAGT	1	6.99139
srRNA-2913-24	2913	24	CGTGTTGGGGCCTGCCGGAGTGCC	1	6.99139
srRNA-2914-20	2914	20	GTGTTGGGGCCTGCCGGAGT	1	6.99139
srRNA-2918-18	2918	18	TGGGGCCTGCCGGAGTGC	1	6.99139
srRNA-2926-25	2926	25	GCCGGAGTGCCGAGGTGGGTACCCT	1	6.99139
srRNA-2937-21	2937	21	GAGGTGGGTACCCTGGCGGTG	1	6.99139
srRNA-2941-20	2941	20	TGGGTACCCTGGCGGTGGGA	1	6.99139
srRNA-2941-21	2941	21	TGGGTACCCTGGCGGTGGGAT	1	6.99139
srRNA-2945-18	2945	18	TACCCTGGCGGTGGGATT	1	6.99139
srRNA-3003-21*	3003	21	GAGAGGGAGGTAGACATCGAC	1	6.99139
srRNA-3013-30	3013	30	ACCTCCCTCTCCCCGAGGTCTCAGGCCTTC	1	6.99139
srRNA-3015-19	3015	19	CTCCCTCTCCCCGAGGTCT	1	6.99139
srRNA-3016-24	3016	24	TCCCTCTCCCCGAGGTCTCAGGCC	1	6.99139
srRNA-3020-20	3020	20	TCTCCCCGAGGTCTCAGGCC	1	6.99139
srRNA-3021-18	3021	18	CTCCCCGAGGTCTCAGGC	1	6.99139
srRNA-3025-18	3025	18	CCGAGGTCTCAGGCCTTC	1	6.99139
srRNA-3026-20	3026	20	CGAGGTCTCAGGCCTTCTCC	1	6.99139
srRNA-3026-22	3026	22	CGAGGTCTCAGGCCTTCTCCGC	1	6.99139
srRNA-3027-26	3027	26	GAGGTCTCAGGCCTTCTCCGCGCGGG	1	6.99139
srRNA-3033-20	3033	20	TCAGGCCTTCTCCGCGCGGG	3	20.9742
srRNA-3039-20	3039	20	CTTCTCCGCGCGGGCTCTCG	1	6.99139
srRNA-3039-22	3039	22	CTTCTCCGCGCGGGCTCTCGGC	1	6.99139
srRNA-3050-25	3050	25	GGGCTCTCGGCCCTCCCCTCGTTCC	1	6.99139
srRNA-3051-19	3051	19	GGCTCTCGGCCCTCCCCTC	1	6.99139
srRNA-3064-22	3064	22	CCCCTCGTTCCTCCCTCTCGCG	1	6.99139
srRNA-3066-21	3066	21	CCTCGTTCCTCCCTCTCGCGG	2	13.9828
srRNA-3067-18	3067	18	CTCGTTCCTCCCTCTCGC	1	6.99139
srRNA-3068-19	3068	19	TCGTTCCTCCCTCTCGCGG	1	6.99139
srRNA-3068-21	3068	21	TCGTTCCTCCCTCTCGCGGGG	1	6.99139
srRNA-3068-24	3068	24	TCGTTCCTCCCTCTCGCGGGGTTC	1	6.99139
srRNA-3070-20	3070	20	GTTCCTCCCTCTCGCGGGGT	4	27.9656
srRNA-3070-21	3070	21	GTTCCTCCCTCTCGCGGGGTT	1	6.99139
srRNA-3070-22	3070	22	GTTCCTCCCTCTCGCGGGGTTC	1	6.99139
srRNA-3071-19	3071	19	TTCCTCCCTCTCGCGGGGT	1	6.99139
srRNA-3074-22	3074	22	CTCCCTCTCGCGGGGTTCAAGT	1	6.99139
srRNA-3075-23	3075	23	TCCCTCTCGCGGGGTTCAAGTCG	1	6.99139
srRNA-3083-24	3083	24	GCGGGGTTCAAGTCGCTCGTCGAC	2	13.9828
srRNA-3105-18	3105	18	ACCTCCCCTCCTCCGTCC	1	6.99139
srRNA-3105-19	3105	19	ACCTCCCCTCCTCCGTCCT	1	6.99139
srRNA-3105-22	3105	22	ACCTCCCCTCCTCCGTCCTTCC	1	6.99139
srRNA-3106-22	3106	22	CCTCCCCTCCTCCGTCCTTCCA	1	6.99139
srRNA-3106-23	3106	23	CCTCCCCTCCTCCGTCCTTCCAT	1	6.99139
srRNA-3107-18	3107	18	CTCCCCTCCTCCGTCCTT	1	6.99139
srRNA-3107-25	3107	25	CTCCCCTCCTCCGTCCTTCCATCTC	1	6.99139
srRNA-3108-18	3108	18	TCCCCTCCTCCGTCCTTC	1	6.99139
srRNA-3108-21	3108	21	TCCCCTCCTCCGTCCTTCCAT	1	6.99139
srRNA-3110-21	3110	21	CCCTCCTCCGTCCTTCCATCT	1	6.99139
srRNA-3114-21	3114	21	CCTCCGTCCTTCCATCTCTCG	1	6.99139
srRNA-3119-28	3119	28	GTCCTTCCATCTCTCGCGCAATGGCGCC	3	20.9742
srRNA-3120-18	3120	18	TCCTTCCATCTCTCGCGC	3	20.9742
srRNA-3120-20	3120	20	TCCTTCCATCTCTCGCGCAA	1	6.99139
srRNA-3126-18	3126	18	CATCTCTCGCGCAATGGC	1	6.99139
srRNA-3132-22	3132	22	TCGCGCAATGGCGCCGCCCGAG	1	6.99139
srRNA-3138-24	3138	24	AATGGCGCCGCCCGAGTTCACGGT	1	6.99139
srRNA-3139-20	3139	20	ATGGCGCCGCCCGAGTTCAC	2	13.9828
srRNA-3153-25	3153	25	GTTCACGGTGGGTTCGTCCTCCGCC	1	6.99139
srRNA-3159-26	3159	26	GGTGGGTTCGTCCTCCGCCTCCGCTT	1	6.99139
srRNA-3166-21	3166	21	TCGTCCTCCGCCTCCGCTTCT	1	6.99139
srRNA-3168-18	3168	18	GTCCTCCGCCTCCGCTTC	1	6.99139
srRNA-3171-30	3171	30	CTCCGCCTCCGCTTCTCGCCGGGGGCTGGC	1	6.99139
srRNA-3180-22	3180	22	CGCTTCTCGCCGGGGGCTGGCC	1	6.99139
srRNA-3184-18	3184	18	TCTCGCCGGGGGCTGGCC	1	6.99139
srRNA-3189-29	3189	29	CCGGGGGCTGGCCGCTGTCCGGTCTCTCC	1	6.99139
srRNA-3198-23	3198	23	GGCCGCTGTCCGGTCTCTCCTGC	1	6.99139
srRNA-3201-22	3201	22	CGCTGTCCGGTCTCTCCTGCCC	1	6.99139
srRNA-3202-19	3202	19	GCTGTCCGGTCTCTCCTGC	1	6.99139
srRNA-3202-24	3202	24	GCTGTCCGGTCTCTCCTGCCCGAC	1	6.99139
srRNA-3204-18	3204	18	TGTCCGGTCTCTCCTGCC	2	13.9828
srRNA-3204-19	3204	19	TGTCCGGTCTCTCCTGCCC	1	6.99139
srRNA-3215-21	3215	21	TCCTGCCCGACCCCCGTTGGC	1	6.99139
srRNA-3217-22	3217	22	CTGCCCGACCCCCGTTGGCGTG	1	6.99139
srRNA-3218-21	3218	21	TGCCCGACCCCCGTTGGCGTG	1	6.99139
srRNA-3220-26	3220	26	CCCGACCCCCGTTGGCGTGGTCTTCT	1	6.99139
srRNA-3223-18	3223	18	GACCCCCGTTGGCGTGGT	2	13.9828
srRNA-3223-19	3223	19	GACCCCCGTTGGCGTGGTC	1	6.99139
srRNA-3224-18	3224	18	ACCCCCGTTGGCGTGGTC	2	13.9828
srRNA-3225-29	3225	29	CCCCCGTTGGCGTGGTCTTCTCTCGCCGG	1	6.99139
srRNA-3228-19	3228	19	CCGTTGGCGTGGTCTTCTC	2	13.9828
srRNA-3236-19	3236	19	GTGGTCTTCTCTCGCCGGC	1	6.99139
srRNA-3245-20	3245	20	TCTCGCCGGCTTCGCGGACT	1	6.99139
srRNA-3247-24	3247	24	TCGCCGGCTTCGCGGACTCCTGGC	1	6.99139
srRNA-3249-18	3249	18	GCCGGCTTCGCGGACTCC	1	6.99139
srRNA-3250-18	3250	18	CCGGCTTCGCGGACTCCT	1	6.99139
srRNA-3252-22	3252	22	GGCTTCGCGGACTCCTGGCTTC	1	6.99139
srRNA-3253-22	3253	22	GCTTCGCGGACTCCTGGCTTCG	2	13.9828
srRNA-3253-23	3253	23	GCTTCGCGGACTCCTGGCTTCGC	2	13.9828
srRNA-3253-30	3253	30	GCTTCGCGGACTCCTGGCTTCGCCCGGAGG	1	6.99139
srRNA-3254-18	3254	18	CTTCGCGGACTCCTGGCT	1	6.99139
srRNA-3254-22	3254	22	CTTCGCGGACTCCTGGCTTCGC	1	6.99139
srRNA-3257-19	3257	19	CGCGGACTCCTGGCTTCGC	1	6.99139
srRNA-3258-18	3258	18	GCGGACTCCTGGCTTCGC	1	6.99139
srRNA-3258-19	3258	19	GCGGACTCCTGGCTTCGCC	1	6.99139
srRNA-3259-25	3259	25	CGGACTCCTGGCTTCGCCCGGAGGG	1	6.99139
srRNA-3260-19	3260	19	GGACTCCTGGCTTCGCCCG	1	6.99139
srRNA-3261-20	3261	20	GACTCCTGGCTTCGCCCGGA	2	13.9828
srRNA-3261-23	3261	23	GACTCCTGGCTTCGCCCGGAGGG	2	13.9828
srRNA-3263-19	3263	19	CTCCTGGCTTCGCCCGGAG	1	6.99139
srRNA-3265-19	3265	19	CCTGGCTTCGCCCGGAGGG	1	6.99139
srRNA-3267-20	3267	20	TGGCTTCGCCCGGAGGGTCA	1	6.99139
srRNA-3267-21	3267	21	TGGCTTCGCCCGGAGGGTCAG	1	6.99139
srRNA-3277-23	3277	23	CGGAGGGTCAGGGGGCTTCCCGG	1	6.99139
srRNA-3279-21	3279	21	GAGGGTCAGGGGGCTTCCCGG	3	20.9742
srRNA-3279-22	3279	22	GAGGGTCAGGGGGCTTCCCGGT	2	13.9828
srRNA-3279-29	3279	29	GAGGGTCAGGGGGCTTCCCGGTTCCCCGA	2	13.9828
srRNA-3281-19	3281	19	GGGTCAGGGGGCTTCCCGG	1	6.99139
srRNA-3283-20	3283	20	GTCAGGGGGCTTCCCGGTTC	1	6.99139
srRNA-3286-18	3286	18	AGGGGGCTTCCCGGTTCC	1	6.99139
srRNA-3286-29	3286	29	AGGGGGCTTCCCGGTTCCCCGACGTTGCG	2	13.9828
srRNA-3291-18	3291	18	GCTTCCCGGTTCCCCGAC	1	6.99139
srRNA-3292-19	3292	19	CTTCCCGGTTCCCCGACGT	1	6.99139
srRNA-3293-19	3293	19	TTCCCGGTTCCCCGACGTT	1	6.99139
srRNA-3299-21	3299	21	GTTCCCCGACGTTGCGCCTCG	2	13.9828
srRNA-3300-21	3300	21	TTCCCCGACGTTGCGCCTCGC	1	6.99139
srRNA-3305-20	3305	20	CGACGTTGCGCCTCGCTGCT	1	6.99139
srRNA-3308-18	3308	18	CGTTGCGCCTCGCTGCTG	1	6.99139
srRNA-3317-18	3317	18	TCGCTGCTGTGTGCTTGG	1	6.99139
srRNA-3372-18	3372	18	CTGCCGCACCCGCCGGTG	1	6.99139
srRNA-3373-30	3373	30	TGCCGCACCCGCCGGTGTGCGGTTTCGCGC	1	6.99139
srRNA-3374-18	3374	18	GCCGCACCCGCCGGTGTG	4	27.9656
srRNA-3384-22	3384	22	CCGGTGTGCGGTTTCGCGCCGC	1	6.99139
srRNA-3386-18	3386	18	GGTGTGCGGTTTCGCGCC	1	6.99139
srRNA-3386-24	3386	24	GGTGTGCGGTTTCGCGCCGCGGTC	1	6.99139
srRNA-3389-21	3389	21	GTGCGGTTTCGCGCCGCGGTC	1	6.99139
srRNA-3390-26	3390	26	TGCGGTTTCGCGCCGCGGTCAGTTGG	1	6.99139
srRNA-3394-18	3394	18	GTTTCGCGCCGCGGTCAG	1	6.99139
srRNA-3395-27	3395	27	TTTCGCGCCGCGGTCAGTTGGGCCCTG	1	6.99139
srRNA-3397-21	3397	21	TCGCGCCGCGGTCAGTTGGGC	1	6.99139
srRNA-3401-18	3401	18	GCCGCGGTCAGTTGGGCC	1	6.99139
srRNA-3401-19	3401	19	GCCGCGGTCAGTTGGGCCC	2	13.9828
srRNA-3404-18	3404	18	GCGGTCAGTTGGGCCCTG	1	6.99139
srRNA-3405-19	3405	19	CGGTCAGTTGGGCCCTGGC	1	6.99139
srRNA-3412-24	3412	24	TTGGGCCCTGGCGTTGTGTCGCGT	1	6.99139
srRNA-3413-23	3413	23	TGGGCCCTGGCGTTGTGTCGCGT	1	6.99139
srRNA-3418-19	3418	19	CCTGGCGTTGTGTCGCGTC	1	6.99139
srRNA-3423-21	3423	21	CGTTGTGTCGCGTCGGGAGCG	1	6.99139
srRNA-3438-19	3438	19	GGAGCGTGTCCGCCTCGCG	1	6.99139
srRNA-3438-24	3438	24	GGAGCGTGTCCGCCTCGCGGCGGC	2	13.9828
srRNA-3444-18	3444	18	TGTCCGCCTCGCGGCGGC	1	6.99139
srRNA-3449-18	3449	18	GCCTCGCGGCGGCTAGAC	2	13.9828
srRNA-3460-19	3460	19	GCTAGACGCGGGTGTCGCC	1	6.99139
srRNA-3464-18	3464	18	GACGCGGGTGTCGCCGGG	1	6.99139
srRNA-3465-18	3465	18	ACGCGGGTGTCGCCGGGC	1	6.99139
srRNA-3465-19	3465	19	ACGCGGGTGTCGCCGGGCT	1	6.99139
srRNA-3466-18	3466	18	CGCGGGTGTCGCCGGGCT	2	13.9828
srRNA-3466-19	3466	19	CGCGGGTGTCGCCGGGCTC	1	6.99139
srRNA-3466-24	3466	24	CGCGGGTGTCGCCGGGCTCCGACG	1	6.99139
srRNA-3478-19	3478	19	CGGGCTCCGACGGGTGGCC	1	6.99139
srRNA-3478-21	3478	21	CGGGCTCCGACGGGTGGCCTA	1	6.99139
srRNA-3488-19	3488	19	CGGGTGGCCTATCCAGGGC	1	6.99139
srRNA-3490-18	3490	18	GGTGGCCTATCCAGGGCT	1	6.99139
srRNA-3497-19	3497	19	TATCCAGGGCTCGCCCCCG	1	6.99139
srRNA-3522-22	3522	22	CCCGCCTGCCCGTCCCGGTGGT	1	6.99139
srRNA-3533-21	3533	21	GTCCCGGTGGTGGTCGTTGGT	1	6.99139
srRNA-3533-27	3533	27	GTCCCGGTGGTGGTCGTTGGTGTGGGG	1	6.99139
srRNA-3534-27	3534	27	TCCCGGTGGTGGTCGTTGGTGTGGGGA	1	6.99139
srRNA-3535-23	3535	23	CCCGGTGGTGGTCGTTGGTGTGG	1	6.99139
srRNA-3537-23	3537	23	CGGTGGTGGTCGTTGGTGTGGGG	1	6.99139
srRNA-3538-20	3538	20	GGTGGTGGTCGTTGGTGTGG	1	6.99139
srRNA-3538-22	3538	22	GGTGGTGGTCGTTGGTGTGGGG	1	6.99139
srRNA-3539-19	3539	19	GTGGTGGTCGTTGGTGTGG	2	13.9828
srRNA-3539-20	3539	20	GTGGTGGTCGTTGGTGTGGG	2	13.9828
srRNA-3539-21	3539	21	GTGGTGGTCGTTGGTGTGGGG	2	13.9828
srRNA-3539-22	3539	22	GTGGTGGTCGTTGGTGTGGGGA	2	13.9828
srRNA-3540-19	3540	19	TGGTGGTCGTTGGTGTGGG	5	34.957
srRNA-3540-21	3540	21	TGGTGGTCGTTGGTGTGGGGA	3	20.9742
srRNA-3541-18	3541	18	GGTGGTCGTTGGTGTGGG	1	6.99139
srRNA-3541-19	3541	19	GGTGGTCGTTGGTGTGGGG	2	13.9828
srRNA-3541-20	3541	20	GGTGGTCGTTGGTGTGGGGA	1	6.99139
srRNA-3541-21	3541	21	GGTGGTCGTTGGTGTGGGGAG	1	6.99139
srRNA-3541-25	3541	25	GGTGGTCGTTGGTGTGGGGAGTGAA	1	6.99139
srRNA-3542-18	3542	18	GTGGTCGTTGGTGTGGGG	2	13.9828
srRNA-3545-29	3545	29	GTCGTTGGTGTGGGGAGTGAATGGTGCTA	1	6.99139
srRNA-3553-18	3553	18	TGTGGGGAGTGAATGGTG	1	6.99139
srRNA-3556-20	3556	20	GGGGAGTGAATGGTGCTACC	1	6.99139
srRNA-3559-21	3559	21	GAGTGAATGGTGCTACCGGTC	1	6.99139
srRNA-3567-29	3567	29	GGTGCTACCGGTCATTCCCTCCCGCGTGG	1	6.99139
srRNA-3572-24	3572	24	TACCGGTCATTCCCTCCCGCGTGG	1	6.99139
srRNA-3573-29	3573	29	ACCGGTCATTCCCTCCCGCGTGGTTTGAC	1	6.99139
srRNA-3574-29	3574	29	CCGGTCATTCCCTCCCGCGTGGTTTGACT	1	6.99139
srRNA-3575-27	3575	27	CGGTCATTCCCTCCCGCGTGGTTTGAC	2	13.9828
srRNA-3575-28	3575	28	CGGTCATTCCCTCCCGCGTGGTTTGACT	1	6.99139
srRNA-3575-29	3575	29	CGGTCATTCCCTCCCGCGTGGTTTGACTG	1	6.99139
srRNA-3576-23	3576	23	GGTCATTCCCTCCCGCGTGGTTT	1	6.99139
srRNA-3577-19	3577	19	GTCATTCCCTCCCGCGTGG	1	6.99139
srRNA-3577-26	3577	26	GTCATTCCCTCCCGCGTGGTTTGACT	1	6.99139
srRNA-3586-19	3586	19	TCCCGCGTGGTTTGACTGT	2	13.9828
srRNA-3588-20	3588	20	CCGCGTGGTTTGACTGTCTC	1	6.99139
srRNA-3592-19	3592	19	GTGGTTTGACTGTCTCGCC	1	6.99139
srRNA-3593-18	3593	18	TGGTTTGACTGTCTCGCC	2	13.9828
srRNA-3593-19	3593	19	TGGTTTGACTGTCTCGCCG	1	6.99139
srRNA-3594-18	3594	18	GGTTTGACTGTCTCGCCG	2	13.9828
srRNA-3597-26	3597	26	TTGACTGTCTCGCCGGTGTCGCGCTT	2	13.9828
srRNA-3604-21	3604	21	TCTCGCCGGTGTCGCGCTTCT	1	6.99139
srRNA-3608-29	3608	29	GCCGGTGTCGCGCTTCTCTTTCCGCCAAC	1	6.99139
srRNA-3611-20	3611	20	GGTGTCGCGCTTCTCTTTCC	1	6.99139
srRNA-3615-19	3615	19	TCGCGCTTCTCTTTCCGCC	1	6.99139
srRNA-3618-23	3618	23	CGCTTCTCTTTCCGCCAACCCCC	1	6.99139
srRNA-3619-22	3619	22	GCTTCTCTTTCCGCCAACCCCC	2	13.9828
srRNA-3623-18	3623	18	CTCTTTCCGCCAACCCCC	1	6.99139
srRNA-3624-19	3624	19	TCTTTCCGCCAACCCCCAC	2	13.9828
srRNA-3624-20	3624	20	TCTTTCCGCCAACCCCCACG	5	34.957
srRNA-3626-19	3626	19	TTTCCGCCAACCCCCACGC	1	6.99139
srRNA-3630-19	3630	19	CGCCAACCCCCACGCCAAC	1	6.99139
srRNA-3630-20	3630	20	CGCCAACCCCCACGCCAACC	1	6.99139
srRNA-3635-22	3635	22	ACCCCCACGCCAACCCACCACC	1	6.99139
srRNA-3678-22	3678	22	GTCGACGTTCCGGCTCTCCCGA	2	13.9828
srRNA-3685-21	3685	21	TTCCGGCTCTCCCGATGCCGA	1	6.99139
srRNA-3690-19	3690	19	GCTCTCCCGATGCCGAGGG	1	6.99139
srRNA-3691-26	3691	26	CTCTCCCGATGCCGAGGGGTTCGGGA	2	13.9828
srRNA-3691-28	3691	28	CTCTCCCGATGCCGAGGGGTTCGGGATT	1	6.99139
srRNA-3705-23	3705	23	AGGGGTTCGGGATTTGTGCCGGG	1	6.99139
srRNA-3715-20	3715	20	GATTTGTGCCGGGGACGGAG	1	6.99139
srRNA-3727-18	3727	18	GGACGGAGGGGAGAGCGG	2	13.9828
srRNA-3745-20	3745	20	GTAAGAGAGGTGTCGGAGAG	1	6.99139
srRNA-3747-19	3747	19	AAGAGAGGTGTCGGAGAGC	1	6.99139
srRNA-3747-21	3747	21	AAGAGAGGTGTCGGAGAGCTG	1	6.99139
srRNA-3747-22	3747	22	AAGAGAGGTGTCGGAGAGCTGT	3	20.9742
srRNA-3748-18	3748	18	AGAGAGGTGTCGGAGAGC	1	6.99139
srRNA-3749-18	3749	18	GAGAGGTGTCGGAGAGCT	5	34.957
srRNA-3749-19	3749	19	GAGAGGTGTCGGAGAGCTG	6	41.9484
srRNA-3749-20	3749	20	GAGAGGTGTCGGAGAGCTGT	6	41.9484
srRNA-3749-21	3749	21	GAGAGGTGTCGGAGAGCTGTC	3	20.9742
srRNA-3749-25	3749	25	GAGAGGTGTCGGAGAGCTGTCCCGG	3	20.9742
srRNA-3749-26	3749	26	GAGAGGTGTCGGAGAGCTGTCCCGGG	3	20.9742
srRNA-3750-18	3750	18	AGAGGTGTCGGAGAGCTG	4	27.9656
srRNA-3751-20	3751	20	GAGGTGTCGGAGAGCTGTCC	4	27.9656
srRNA-3752-26	3752	26	AGGTGTCGGAGAGCTGTCCCGGGGCG	1	6.99139
srRNA-3752-30	3752	30	AGGTGTCGGAGAGCTGTCCCGGGGCGACGC	1	6.99139
srRNA-3754-20	3754	20	GTGTCGGAGAGCTGTCCCGG	6	41.9484
srRNA-3754-21	3754	21	GTGTCGGAGAGCTGTCCCGGG	2	13.9828
srRNA-3755-20	3755	20	TGTCGGAGAGCTGTCCCGGG	1	6.99139
srRNA-3757-18	3757	18	TCGGAGAGCTGTCCCGGG	3	20.9742
srRNA-3757-22	3757	22	TCGGAGAGCTGTCCCGGGGCGA	1	6.99139
srRNA-3758-19	3758	19	CGGAGAGCTGTCCCGGGGC	1	6.99139
srRNA-3759-18	3759	18	GGAGAGCTGTCCCGGGGC	1	6.99139
srRNA-3760-27	3760	27	GAGAGCTGTCCCGGGGCGACGCTCGGG	3	20.9742
srRNA-3761-20	3761	20	AGAGCTGTCCCGGGGCGACG	1	6.99139
srRNA-3764-18	3764	18	GCTGTCCCGGGGCGACGC	1	6.99139
srRNA-3766-27	3766	27	TGTCCCGGGGCGACGCTCGGGTTGGCT	1	6.99139
srRNA-3779-20	3779	20	CGCTCGGGTTGGCTTTGCCG	1	6.99139
srRNA-3780-23	3780	23	GCTCGGGTTGGCTTTGCCGCGTG	1	6.99139
srRNA-3781-23	3781	23	CTCGGGTTGGCTTTGCCGCGTGC	2	13.9828
srRNA-3785-25	3785	25	GGTTGGCTTTGCCGCGTGCGTGTGC	1	6.99139
srRNA-3788-22	3788	22	TGGCTTTGCCGCGTGCGTGTGC	1	6.99139
srRNA-3789-19	3789	19	GGCTTTGCCGCGTGCGTGT	1	6.99139
srRNA-3790-20	3790	20	GCTTTGCCGCGTGCGTGTGC	1	6.99139
srRNA-3791-20	3791	20	CTTTGCCGCGTGCGTGTGCT	1	6.99139
srRNA-3791-27	3791	27	CTTTGCCGCGTGCGTGTGCTCGCGGAC	2	13.9828
srRNA-3792-18	3792	18	TTTGCCGCGTGCGTGTGC	1	6.99139
srRNA-3792-20	3792	20	TTTGCCGCGTGCGTGTGCTC	1	6.99139
srRNA-3792-29	3792	29	TTTGCCGCGTGCGTGTGCTCGCGGACGGG	1	6.99139
srRNA-3793-22	3793	22	TTGCCGCGTGCGTGTGCTCGCG	4	27.9656
srRNA-3793-25	3793	25	TTGCCGCGTGCGTGTGCTCGCGGAC	1	6.99139
srRNA-3793-30	3793	30	TTGCCGCGTGCGTGTGCTCGCGGACGGGTT	1	6.99139
srRNA-3794-20	3794	20	TGCCGCGTGCGTGTGCTCGC	1	6.99139
srRNA-3796-18	3796	18	CCGCGTGCGTGTGCTCGC	1	6.99139
srRNA-3798-24	3798	24	GCGTGCGTGTGCTCGCGGACGGGT	1	6.99139
srRNA-3807-19	3807	19	TGCTCGCGGACGGGTTTTG	1	6.99139
srRNA-3819-19	3819	19	GGTTTTGTCGGACCCCGAC	1	6.99139
srRNA-3819-24	3819	24	GGTTTTGTCGGACCCCGACGGGGT	1	6.99139
srRNA-3822-19	3822	19	TTTGTCGGACCCCGACGGG	1	6.99139
srRNA-3822-25	3822	25	TTTGTCGGACCCCGACGGGGTCGGT	1	6.99139
srRNA-3823-25	3823	25	TTGTCGGACCCCGACGGGGTCGGTC	3	20.9742
srRNA-3824-22	3824	22	TGTCGGACCCCGACGGGGTCGG	1	6.99139
srRNA-3824-23	3824	23	TGTCGGACCCCGACGGGGTCGGT	1	6.99139
srRNA-3828-20	3828	20	GGACCCCGACGGGGTCGGTC	1	6.99139
srRNA-3832-21	3832	21	CCCGACGGGGTCGGTCCGGCC	1	6.99139
srRNA-3835-18	3835	18	GACGGGGTCGGTCCGGCC	3	20.9742
srRNA-3838-19*	3838	19	ATGCGGCCGGACCGACCCC	1	6.99139
srRNA-3842-22	3842	22	TCGGTCCGGCCGCATGCACTCT	1	6.99139
srRNA-3846-23	3846	23	TCCGGCCGCATGCACTCTCCCGT	1	6.99139
srRNA-3846-25	3846	25	TCCGGCCGCATGCACTCTCCCGTTC	1	6.99139
srRNA-3862-20	3862	20	CTCCCGTTCCGCGCGAGCGC	1	6.99139
srRNA-3865-18	3865	18	CCGTTCCGCGCGAGCGCC	1	6.99139
srRNA-3865-21	3865	21	CCGTTCCGCGCGAGCGCCCGC	1	6.99139
srRNA-3867-21	3867	21	GTTCCGCGCGAGCGCCCGCCC	4	27.9656
srRNA-3876-18	3876	18	GAGCGCCCGCCCGGCTCA	1	6.99139
srRNA-3877-18	3877	18	AGCGCCCGCCCGGCTCAC	2	13.9828
srRNA-3898-21	3898	21	CGGTTTGTCCTCCCGCGAGGC	1	6.99139
srRNA-3900-22	3900	22	GTTTGTCCTCCCGCGAGGCTCT	4	27.9656
srRNA-3904-26	3904	26	GTCCTCCCGCGAGGCTCTCCGCCGCC	1	6.99139
srRNA-3904-27	3904	27	GTCCTCCCGCGAGGCTCTCCGCCGCCG	1	6.99139
srRNA-3905-19	3905	19	TCCTCCCGCGAGGCTCTCC	2	13.9828
srRNA-3905-20	3905	20	TCCTCCCGCGAGGCTCTCCG	1	6.99139
srRNA-3905-21	3905	21	TCCTCCCGCGAGGCTCTCCGC	2	13.9828
srRNA-3907-18	3907	18	CTCCCGCGAGGCTCTCCG	1	6.99139
srRNA-3908-18	3908	18	TCCCGCGAGGCTCTCCGC	1	6.99139
srRNA-3908-21	3908	21	TCCCGCGAGGCTCTCCGCCGC	1	6.99139
srRNA-3908-22	3908	22	TCCCGCGAGGCTCTCCGCCGCC	1	6.99139
srRNA-3910-18	3910	18	CCGCGAGGCTCTCCGCCG	1	6.99139
srRNA-3910-22	3910	22	CCGCGAGGCTCTCCGCCGCCGC	1	6.99139
srRNA-3911-18	3911	18	CGCGAGGCTCTCCGCCGC	1	6.99139
srRNA-3915-20	3915	20	AGGCTCTCCGCCGCCGCCGC	1	6.99139
srRNA-3926-27	3926	27	CGCCGCCGCCTCCTCCTCCTCTCTCGC	1	6.99139
srRNA-3928-22	3928	22	CCGCCGCCTCCTCCTCCTCTCT	1	6.99139
srRNA-3929-22	3929	22	CGCCGCCTCCTCCTCCTCTCTC	1	6.99139
srRNA-3933-22	3933	22	GCCTCCTCCTCCTCTCTCGCGC	2	13.9828
srRNA-3933-27	3933	27	GCCTCCTCCTCCTCTCTCGCGCTCTCT	1	6.99139
srRNA-3934-26	3934	26	CCTCCTCCTCCTCTCTCGCGCTCTCT	1	6.99139
srRNA-3936-20	3936	20	TCCTCCTCCTCTCTCGCGCT	1	6.99139
srRNA-3936-25	3936	25	TCCTCCTCCTCTCTCGCGCTCTCTG	2	13.9828
srRNA-3937-23	3937	23	CCTCCTCCTCTCTCGCGCTCTCT	1	6.99139
srRNA-3938-24	3938	24	CTCCTCCTCTCTCGCGCTCTCTGT	1	6.99139
srRNA-3939-25	3939	25	TCCTCCTCTCTCGCGCTCTCTGTCC	1	6.99139
srRNA-3940-22	3940	22	CCTCCTCTCTCGCGCTCTCTGT	1	6.99139
srRNA-3942-21	3942	21	TCCTCTCTCGCGCTCTCTGTC	1	6.99139
srRNA-3944-18	3944	18	CTCTCTCGCGCTCTCTGT	1	6.99139
srRNA-3944-20	3944	20	CTCTCTCGCGCTCTCTGTCC	2	13.9828
srRNA-3945-26	3945	26	TCTCTCGCGCTCTCTGTCCCGCCTGG	1	6.99139
srRNA-3949-19	3949	19	TCGCGCTCTCTGTCCCGCC	1	6.99139
srRNA-3949-22	3949	22	TCGCGCTCTCTGTCCCGCCTGG	1	6.99139
srRNA-3950-28	3950	28	CGCGCTCTCTGTCCCGCCTGGTCCTGTC	1	6.99139
srRNA-3951-20	3951	20	GCGCTCTCTGTCCCGCCTGG	1	6.99139
srRNA-3951-25	3951	25	GCGCTCTCTGTCCCGCCTGGTCCTG	1	6.99139
srRNA-3955-22	3955	22	TCTCTGTCCCGCCTGGTCCTGT	1	6.99139
srRNA-3957-20	3957	20	TCTGTCCCGCCTGGTCCTGT	1	6.99139
srRNA-3958-19	3958	19	CTGTCCCGCCTGGTCCTGT	2	13.9828
srRNA-3959-18	3959	18	TGTCCCGCCTGGTCCTGT	4	27.9656
srRNA-3960-18	3960	18	GTCCCGCCTGGTCCTGTC	1	6.99139
srRNA-3960-19	3960	19	GTCCCGCCTGGTCCTGTCC	1	6.99139
srRNA-3968-20	3968	20	TGGTCCTGTCCCACCCCCGA	1	6.99139
srRNA-3996-20	3996	20	TCGCGCTTCCTTACCTGGTT	1	6.99139
srRNA-3999-26	3999	26	CGCTTCCTTACCTGGTTGATCCTGCC	1	6.99139
srRNA-4002-18	4002	18	TTCCTTACCTGGTTGATC	2	13.9828
srRNA-4002-19	4002	19	TTCCTTACCTGGTTGATCC	1	6.99139
srRNA-4002-22	4002	22	TTCCTTACCTGGTTGATCCTGC	1	6.99139
srRNA-4002-23	4002	23	TTCCTTACCTGGTTGATCCTGCC	2	13.9828
srRNA-4003-18	4003	18	TCCTTACCTGGTTGATCC	3	20.9742
srRNA-4003-19	4003	19	TCCTTACCTGGTTGATCCT	2	13.9828
srRNA-4003-21	4003	21	TCCTTACCTGGTTGATCCTGC	3	20.9742
srRNA-4003-22	4003	22	TCCTTACCTGGTTGATCCTGCC	3	20.9742
srRNA-4004-18	4004	18	CCTTACCTGGTTGATCCT	2	13.9828
srRNA-4004-20	4004	20	CCTTACCTGGTTGATCCTGC	1	6.99139
srRNA-4004-21	4004	21	CCTTACCTGGTTGATCCTGCC	2	13.9828
srRNA-4004-22	4004	22	CCTTACCTGGTTGATCCTGCCA	3	20.9742
srRNA-4005-20	4005	20	CTTACCTGGTTGATCCTGCC	1	6.99139
srRNA-4005-21	4005	21	CTTACCTGGTTGATCCTGCCA	1	6.99139
srRNA-4006-18	4006	18	TTACCTGGTTGATCCTGC	1	6.99139
srRNA-4006-19	4006	19	TTACCTGGTTGATCCTGCC	8	55.9311
srRNA-4006-20	4006	20	TTACCTGGTTGATCCTGCCA	5	34.957
srRNA-4007-18	4007	18	TACCTGGTTGATCCTGCC	719	5026.81
srRNA-4007-19	4007	19	TACCTGGTTGATCCTGCCA	279	1950.6
srRNA-4007-20	4007	20	TACCTGGTTGATCCTGCCAG	160	1118.62
srRNA-4007-21	4007	21	TACCTGGTTGATCCTGCCAGG	135	943.838
srRNA-4007-22	4007	22	TACCTGGTTGATCCTGCCAGGT	21	146.819
srRNA-4007-23	4007	23	TACCTGGTTGATCCTGCCAGGTA	6	41.9484
srRNA-4007-24	4007	24	TACCTGGTTGATCCTGCCAGGTAG	1	6.99139
srRNA-4007-25	4007	25	TACCTGGTTGATCCTGCCAGGTAGC	3	20.9742
srRNA-4008-18	4008	18	ACCTGGTTGATCCTGCCA	22	153.811
srRNA-4008-19	4008	19	ACCTGGTTGATCCTGCCAG	13	90.8881
srRNA-4008-20	4008	20	ACCTGGTTGATCCTGCCAGG	4	27.9656
srRNA-4008-21	4008	21	ACCTGGTTGATCCTGCCAGGT	1	6.99139
srRNA-4009-18	4009	18	CCTGGTTGATCCTGCCAG	17	118.854
srRNA-4010-18	4010	18	CTGGTTGATCCTGCCAGG	2	13.9828
srRNA-4026-20	4026	20	GGTAGCATATGCTTGTCTCA	1	6.99139
srRNA-4027-18	4027	18	GTAGCATATGCTTGTCTC	11	76.9053
srRNA-4027-19	4027	19	GTAGCATATGCTTGTCTCA	2	13.9828
srRNA-4027-20	4027	20	GTAGCATATGCTTGTCTCAA	2	13.9828
srRNA-4027-21	4027	21	GTAGCATATGCTTGTCTCAAA	3	20.9742
srRNA-4027-22	4027	22	GTAGCATATGCTTGTCTCAAAG	2	13.9828
srRNA-4027-23	4027	23	GTAGCATATGCTTGTCTCAAAGA	3	20.9742
srRNA-4027-24	4027	24	GTAGCATATGCTTGTCTCAAAGAT	3	20.9742
srRNA-4027-25	4027	25	GTAGCATATGCTTGTCTCAAAGATT	4	27.9656
srRNA-4027-29	4027	29	GTAGCATATGCTTGTCTCAAAGATTAAGC	2	13.9828
srRNA-4027-30	4027	30	GTAGCATATGCTTGTCTCAAAGATTAAGCC	1	6.99139
srRNA-4028-18	4028	18	TAGCATATGCTTGTCTCA	4	27.9656
srRNA-4028-19	4028	19	TAGCATATGCTTGTCTCAA	1	6.99139
srRNA-4028-20	4028	20	TAGCATATGCTTGTCTCAAA	4	27.9656
srRNA-4028-21	4028	21	TAGCATATGCTTGTCTCAAAG	5	34.957
srRNA-4028-22	4028	22	TAGCATATGCTTGTCTCAAAGA	5	34.957
srRNA-4028-23	4028	23	TAGCATATGCTTGTCTCAAAGAT	4	27.9656
srRNA-4028-24	4028	24	TAGCATATGCTTGTCTCAAAGATT	1	6.99139
srRNA-4028-25	4028	25	TAGCATATGCTTGTCTCAAAGATTA	1	6.99139
srRNA-4028-29	4028	29	TAGCATATGCTTGTCTCAAAGATTAAGCC	3	20.9742
srRNA-4029-18	4029	18	AGCATATGCTTGTCTCAA	3	20.9742
srRNA-4029-19	4029	19	AGCATATGCTTGTCTCAAA	9	62.9225
srRNA-4029-20	4029	20	AGCATATGCTTGTCTCAAAG	7	48.9398
srRNA-4029-21	4029	21	AGCATATGCTTGTCTCAAAGA	8	55.9311
srRNA-4029-22	4029	22	AGCATATGCTTGTCTCAAAGAT	10	69.9139
srRNA-4029-23	4029	23	AGCATATGCTTGTCTCAAAGATT	9	62.9225
srRNA-4029-24	4029	24	AGCATATGCTTGTCTCAAAGATTA	3	20.9742
srRNA-4029-26	4029	26	AGCATATGCTTGTCTCAAAGATTAAG	3	20.9742
srRNA-4029-27	4029	27	AGCATATGCTTGTCTCAAAGATTAAGC	5	34.957
srRNA-4029-28	4029	28	AGCATATGCTTGTCTCAAAGATTAAGCC	8	55.9311
srRNA-4029-29	4029	29	AGCATATGCTTGTCTCAAAGATTAAGCCA	2	13.9828
srRNA-4029-30	4029	30	AGCATATGCTTGTCTCAAAGATTAAGCCAT	1	6.99139
srRNA-4030-18	4030	18	GCATATGCTTGTCTCAAA	4	27.9656
srRNA-4030-19	4030	19	GCATATGCTTGTCTCAAAG	1	6.99139
srRNA-4030-20	4030	20	GCATATGCTTGTCTCAAAGA	3	20.9742
srRNA-4030-21	4030	21	GCATATGCTTGTCTCAAAGAT	1	6.99139
srRNA-4030-22	4030	22	GCATATGCTTGTCTCAAAGATT	2	13.9828
srRNA-4030-27	4030	27	GCATATGCTTGTCTCAAAGATTAAGCC	3	20.9742
srRNA-4030-29	4030	29	GCATATGCTTGTCTCAAAGATTAAGCCAT	2	13.9828
srRNA-4030-30	4030	30	GCATATGCTTGTCTCAAAGATTAAGCCATG	1	6.99139
srRNA-4031-18	4031	18	CATATGCTTGTCTCAAAG	2	13.9828
srRNA-4031-19	4031	19	CATATGCTTGTCTCAAAGA	3	20.9742
srRNA-4031-21	4031	21	CATATGCTTGTCTCAAAGATT	5	34.957
srRNA-4031-22	4031	22	CATATGCTTGTCTCAAAGATTA	1	6.99139
srRNA-4031-25	4031	25	CATATGCTTGTCTCAAAGATTAAGC	1	6.99139
srRNA-4031-26	4031	26	CATATGCTTGTCTCAAAGATTAAGCC	6	41.9484
srRNA-4031-28	4031	28	CATATGCTTGTCTCAAAGATTAAGCCAT	1	6.99139
srRNA-4031-29	4031	29	CATATGCTTGTCTCAAAGATTAAGCCATG	2	13.9828
srRNA-4031-30	4031	30	CATATGCTTGTCTCAAAGATTAAGCCATGC	1	6.99139
srRNA-4032-18	4032	18	ATATGCTTGTCTCAAAGA	37	258.682
srRNA-4032-19	4032	19	ATATGCTTGTCTCAAAGAT	8	55.9311
srRNA-4032-20	4032	20	ATATGCTTGTCTCAAAGATT	25	174.785
srRNA-4032-21	4032	21	ATATGCTTGTCTCAAAGATTA	4	27.9656
srRNA-4032-22	4032	22	ATATGCTTGTCTCAAAGATTAA	3	20.9742
srRNA-4032-23	4032	23	ATATGCTTGTCTCAAAGATTAAG	5	34.957
srRNA-4032-24	4032	24	ATATGCTTGTCTCAAAGATTAAGC	21	146.819
srRNA-4032-25	4032	25	ATATGCTTGTCTCAAAGATTAAGCC	20	139.828
srRNA-4032-26	4032	26	ATATGCTTGTCTCAAAGATTAAGCCA	1	6.99139
srRNA-4032-27	4032	27	ATATGCTTGTCTCAAAGATTAAGCCAT	8	55.9311
srRNA-4032-28	4032	28	ATATGCTTGTCTCAAAGATTAAGCCATG	4	27.9656
srRNA-4032-29	4032	29	ATATGCTTGTCTCAAAGATTAAGCCATGC	5	34.957
srRNA-4032-30	4032	30	ATATGCTTGTCTCAAAGATTAAGCCATGCA	1	6.99139
srRNA-4033-18	4033	18	TATGCTTGTCTCAAAGAT	18	125.845
srRNA-4033-19	4033	19	TATGCTTGTCTCAAAGATT	42	293.639
srRNA-4033-20	4033	20	TATGCTTGTCTCAAAGATTA	14	97.8795
srRNA-4033-21	4033	21	TATGCTTGTCTCAAAGATTAA	10	69.9139
srRNA-4033-22	4033	22	TATGCTTGTCTCAAAGATTAAG	18	125.845
srRNA-4033-23	4033	23	TATGCTTGTCTCAAAGATTAAGC	58	405.501
srRNA-4033-24	4033	24	TATGCTTGTCTCAAAGATTAAGCC	38	265.673
srRNA-4033-25	4033	25	TATGCTTGTCTCAAAGATTAAGCCA	6	41.9484
srRNA-4033-26	4033	26	TATGCTTGTCTCAAAGATTAAGCCAT	11	76.9053
srRNA-4033-27	4033	27	TATGCTTGTCTCAAAGATTAAGCCATG	15	104.871
srRNA-4033-28	4033	28	TATGCTTGTCTCAAAGATTAAGCCATGC	5	34.957
srRNA-4033-29	4033	29	TATGCTTGTCTCAAAGATTAAGCCATGCA	1	6.99139
srRNA-4034-18	4034	18	ATGCTTGTCTCAAAGATT	21	146.819
srRNA-4034-19	4034	19	ATGCTTGTCTCAAAGATTA	2	13.9828
srRNA-4034-20	4034	20	ATGCTTGTCTCAAAGATTAA	1	6.99139
srRNA-4034-21	4034	21	ATGCTTGTCTCAAAGATTAAG	3	20.9742
srRNA-4034-22	4034	22	ATGCTTGTCTCAAAGATTAAGC	9	62.9225
srRNA-4034-23	4034	23	ATGCTTGTCTCAAAGATTAAGCC	12	83.8967
srRNA-4034-24	4034	24	ATGCTTGTCTCAAAGATTAAGCCA	1	6.99139
srRNA-4034-25	4034	25	ATGCTTGTCTCAAAGATTAAGCCAT	3	20.9742
srRNA-4034-27	4034	27	ATGCTTGTCTCAAAGATTAAGCCATGC	13	90.8881
srRNA-4034-28	4034	28	ATGCTTGTCTCAAAGATTAAGCCATGCA	2	13.9828
srRNA-4034-30	4034	30	ATGCTTGTCTCAAAGATTAAGCCATGCATG	1	6.99139
srRNA-4035-20	4035	20	TGCTTGTCTCAAAGATTAAG	1	6.99139
srRNA-4035-21	4035	21	TGCTTGTCTCAAAGATTAAGC	3	20.9742
srRNA-4035-22	4035	22	TGCTTGTCTCAAAGATTAAGCC	1	6.99139
srRNA-4035-23	4035	23	TGCTTGTCTCAAAGATTAAGCCA	3	20.9742
srRNA-4035-26	4035	26	TGCTTGTCTCAAAGATTAAGCCATGC	6	41.9484
srRNA-4037-18	4037	18	CTTGTCTCAAAGATTAAG	3	20.9742
srRNA-4037-19	4037	19	CTTGTCTCAAAGATTAAGC	2	13.9828
srRNA-4037-20	4037	20	CTTGTCTCAAAGATTAAGCC	3	20.9742
srRNA-4037-21	4037	21	CTTGTCTCAAAGATTAAGCCA	1	6.99139
srRNA-4037-22	4037	22	CTTGTCTCAAAGATTAAGCCAT	2	13.9828
srRNA-4037-23	4037	23	CTTGTCTCAAAGATTAAGCCATG	2	13.9828
srRNA-4037-24	4037	24	CTTGTCTCAAAGATTAAGCCATGC	2	13.9828
srRNA-4037-26	4037	26	CTTGTCTCAAAGATTAAGCCATGCAT	2	13.9828
srRNA-4037-28	4037	28	CTTGTCTCAAAGATTAAGCCATGCATGT	1	6.99139
srRNA-4037-30	4037	30	CTTGTCTCAAAGATTAAGCCATGCATGTCT	1	6.99139
srRNA-4038-18	4038	18	TTGTCTCAAAGATTAAGC	11	76.9053
srRNA-4038-19	4038	19	TTGTCTCAAAGATTAAGCC	5	34.957
srRNA-4038-20	4038	20	TTGTCTCAAAGATTAAGCCA	2	13.9828
srRNA-4038-21	4038	21	TTGTCTCAAAGATTAAGCCAT	2	13.9828
srRNA-4038-23	4038	23	TTGTCTCAAAGATTAAGCCATGC	1	6.99139
srRNA-4038-25	4038	25	TTGTCTCAAAGATTAAGCCATGCAT	1	6.99139
srRNA-4038-28	4038	28	TTGTCTCAAAGATTAAGCCATGCATGTC	1	6.99139
srRNA-4038-29	4038	29	TTGTCTCAAAGATTAAGCCATGCATGTCT	1	6.99139
srRNA-4039-18	4039	18	TGTCTCAAAGATTAAGCC	9	62.9225
srRNA-4039-19	4039	19	TGTCTCAAAGATTAAGCCA	3	20.9742
srRNA-4039-20	4039	20	TGTCTCAAAGATTAAGCCAT	2	13.9828
srRNA-4039-21	4039	21	TGTCTCAAAGATTAAGCCATG	3	20.9742
srRNA-4039-22	4039	22	TGTCTCAAAGATTAAGCCATGC	1	6.99139
srRNA-4039-23	4039	23	TGTCTCAAAGATTAAGCCATGCA	2	13.9828
srRNA-4039-27	4039	27	TGTCTCAAAGATTAAGCCATGCATGTC	1	6.99139
srRNA-4039-28	4039	28	TGTCTCAAAGATTAAGCCATGCATGTCT	2	13.9828
srRNA-4040-18	4040	18	GTCTCAAAGATTAAGCCA	3	20.9742
srRNA-4040-19	4040	19	GTCTCAAAGATTAAGCCAT	12	83.8967
srRNA-4040-20	4040	20	GTCTCAAAGATTAAGCCATG	4	27.9656
srRNA-4040-21	4040	21	GTCTCAAAGATTAAGCCATGC	17	118.854
srRNA-4040-22	4040	22	GTCTCAAAGATTAAGCCATGCA	1	6.99139
srRNA-4040-23	4040	23	GTCTCAAAGATTAAGCCATGCAT	5	34.957
srRNA-4040-24	4040	24	GTCTCAAAGATTAAGCCATGCATG	3	20.9742
srRNA-4040-25	4040	25	GTCTCAAAGATTAAGCCATGCATGT	4	27.9656
srRNA-4040-26	4040	26	GTCTCAAAGATTAAGCCATGCATGTC	2	13.9828
srRNA-4040-27	4040	27	GTCTCAAAGATTAAGCCATGCATGTCT	2	13.9828
srRNA-4040-28	4040	28	GTCTCAAAGATTAAGCCATGCATGTCTA	1	6.99139
srRNA-4040-29	4040	29	GTCTCAAAGATTAAGCCATGCATGTCTAA	1	6.99139
srRNA-4041-18	4041	18	TCTCAAAGATTAAGCCAT	2	13.9828
srRNA-4041-19	4041	19	TCTCAAAGATTAAGCCATG	2	13.9828
srRNA-4041-20	4041	20	TCTCAAAGATTAAGCCATGC	4	27.9656
srRNA-4041-22	4041	22	TCTCAAAGATTAAGCCATGCAT	1	6.99139
srRNA-4041-23	4041	23	TCTCAAAGATTAAGCCATGCATG	1	6.99139
srRNA-4041-24	4041	24	TCTCAAAGATTAAGCCATGCATGT	1	6.99139
srRNA-4042-19	4042	19	CTCAAAGATTAAGCCATGC	4	27.9656
srRNA-4042-21	4042	21	CTCAAAGATTAAGCCATGCAT	2	13.9828
srRNA-4043-18	4043	18	TCAAAGATTAAGCCATGC	7	48.9398
srRNA-4043-19	4043	19	TCAAAGATTAAGCCATGCA	3	20.9742
srRNA-4043-20	4043	20	TCAAAGATTAAGCCATGCAT	12	83.8967
srRNA-4043-21	4043	21	TCAAAGATTAAGCCATGCATG	2	13.9828
srRNA-4043-22	4043	22	TCAAAGATTAAGCCATGCATGT	2	13.9828
srRNA-4043-23	4043	23	TCAAAGATTAAGCCATGCATGTC	1	6.99139
srRNA-4043-24	4043	24	TCAAAGATTAAGCCATGCATGTCT	1	6.99139
srRNA-4043-28	4043	28	TCAAAGATTAAGCCATGCATGTCTAAGT	2	13.9828
srRNA-4043-29	4043	29	TCAAAGATTAAGCCATGCATGTCTAAGTA	1	6.99139
srRNA-4044-19	4044	19	CAAAGATTAAGCCATGCAT	2	13.9828
srRNA-4044-23	4044	23	CAAAGATTAAGCCATGCATGTCT	2	13.9828
srRNA-4045-18	4045	18	AAAGATTAAGCCATGCAT	32	223.725
srRNA-4045-19	4045	19	AAAGATTAAGCCATGCATG	2	13.9828
srRNA-4045-20	4045	20	AAAGATTAAGCCATGCATGT	3	20.9742
srRNA-4045-21	4045	21	AAAGATTAAGCCATGCATGTC	10	69.9139
srRNA-4045-22	4045	22	AAAGATTAAGCCATGCATGTCT	3	20.9742
srRNA-4045-24	4045	24	AAAGATTAAGCCATGCATGTCTAA	1	6.99139
srRNA-4045-26	4045	26	AAAGATTAAGCCATGCATGTCTAAGT	2	13.9828
srRNA-4045-28	4045	28	AAAGATTAAGCCATGCATGTCTAAGTAC	1	6.99139
srRNA-4045-30	4045	30	AAAGATTAAGCCATGCATGTCTAAGTACGC	1	6.99139
srRNA-4046-18	4046	18	AAGATTAAGCCATGCATG	2	13.9828
srRNA-4046-19	4046	19	AAGATTAAGCCATGCATGT	1	6.99139
srRNA-4046-20	4046	20	AAGATTAAGCCATGCATGTC	2	13.9828
srRNA-4046-21	4046	21	AAGATTAAGCCATGCATGTCT	2	13.9828
srRNA-4046-23	4046	23	AAGATTAAGCCATGCATGTCTAA	1	6.99139
srRNA-4046-24	4046	24	AAGATTAAGCCATGCATGTCTAAG	2	13.9828
srRNA-4046-25	4046	25	AAGATTAAGCCATGCATGTCTAAGT	1	6.99139
srRNA-4046-28	4046	28	AAGATTAAGCCATGCATGTCTAAGTACG	1	6.99139
srRNA-4046-30	4046	30	AAGATTAAGCCATGCATGTCTAAGTACGCA	1	6.99139
srRNA-4047-18	4047	18	AGATTAAGCCATGCATGT	1	6.99139
srRNA-4047-19	4047	19	AGATTAAGCCATGCATGTC	1	6.99139
srRNA-4047-20	4047	20	AGATTAAGCCATGCATGTCT	2	13.9828
srRNA-4047-23	4047	23	AGATTAAGCCATGCATGTCTAAG	1	6.99139
srRNA-4047-24	4047	24	AGATTAAGCCATGCATGTCTAAGT	1	6.99139
srRNA-4048-18	4048	18	GATTAAGCCATGCATGTC	5	34.957
srRNA-4048-19	4048	19	GATTAAGCCATGCATGTCT	8	55.9311
srRNA-4048-21	4048	21	GATTAAGCCATGCATGTCTAA	3	20.9742
srRNA-4048-22	4048	22	GATTAAGCCATGCATGTCTAAG	1	6.99139
srRNA-4048-23	4048	23	GATTAAGCCATGCATGTCTAAGT	2	13.9828
srRNA-4048-24	4048	24	GATTAAGCCATGCATGTCTAAGTA	2	13.9828
srRNA-4049-18	4049	18	ATTAAGCCATGCATGTCT	11	76.9053
srRNA-4049-20	4049	20	ATTAAGCCATGCATGTCTAA	1	6.99139
srRNA-4049-21	4049	21	ATTAAGCCATGCATGTCTAAG	2	13.9828
srRNA-4049-22	4049	22	ATTAAGCCATGCATGTCTAAGT	4	27.9656
srRNA-4049-23	4049	23	ATTAAGCCATGCATGTCTAAGTA	1	6.99139
srRNA-4049-24	4049	24	ATTAAGCCATGCATGTCTAAGTAC	1	6.99139
srRNA-4049-26	4049	26	ATTAAGCCATGCATGTCTAAGTACGC	1	6.99139
srRNA-4049-27	4049	27	ATTAAGCCATGCATGTCTAAGTACGCA	1	6.99139
srRNA-4050-19	4050	19	TTAAGCCATGCATGTCTAA	2	13.9828
srRNA-4050-21	4050	21	TTAAGCCATGCATGTCTAAGT	2	13.9828
srRNA-4050-22	4050	22	TTAAGCCATGCATGTCTAAGTA	2	13.9828
srRNA-4050-23	4050	23	TTAAGCCATGCATGTCTAAGTAC	1	6.99139
srRNA-4050-24	4050	24	TTAAGCCATGCATGTCTAAGTACG	1	6.99139
srRNA-4050-27	4050	27	TTAAGCCATGCATGTCTAAGTACGCAC	1	6.99139
srRNA-4050-28	4050	28	TTAAGCCATGCATGTCTAAGTACGCACG	1	6.99139
srRNA-4050-30	4050	30	TTAAGCCATGCATGTCTAAGTACGCACGGC	1	6.99139
srRNA-4051-19	4051	19	TAAGCCATGCATGTCTAAG	1	6.99139
srRNA-4051-20	4051	20	TAAGCCATGCATGTCTAAGT	2	13.9828
srRNA-4052-18	4052	18	AAGCCATGCATGTCTAAG	1	6.99139
srRNA-4052-19	4052	19	AAGCCATGCATGTCTAAGT	1	6.99139
srRNA-4052-20	4052	20	AAGCCATGCATGTCTAAGTA	1	6.99139
srRNA-4052-23	4052	23	AAGCCATGCATGTCTAAGTACGC	1	6.99139
srRNA-4053-19	4053	19	AGCCATGCATGTCTAAGTA	3	20.9742
srRNA-4054-18	4054	18	GCCATGCATGTCTAAGTA	1	6.99139
srRNA-4054-20	4054	20	GCCATGCATGTCTAAGTACG	1	6.99139
srRNA-4054-21	4054	21	GCCATGCATGTCTAAGTACGC	2	13.9828
srRNA-4055-19	4055	19	CCATGCATGTCTAAGTACG	1	6.99139
srRNA-4055-21	4055	21	CCATGCATGTCTAAGTACGCA	1	6.99139
srRNA-4055-22	4055	22	CCATGCATGTCTAAGTACGCAC	2	13.9828
srRNA-4056-18	4056	18	CATGCATGTCTAAGTACG	2	13.9828
srRNA-4056-19	4056	19	CATGCATGTCTAAGTACGC	2	13.9828
srRNA-4056-20	4056	20	CATGCATGTCTAAGTACGCA	2	13.9828
srRNA-4056-21	4056	21	CATGCATGTCTAAGTACGCAC	2	13.9828
srRNA-4056-22	4056	22	CATGCATGTCTAAGTACGCACG	1	6.99139
srRNA-4056-24	4056	24	CATGCATGTCTAAGTACGCACGGC	1	6.99139
srRNA-4056-28	4056	28	CATGCATGTCTAAGTACGCACGGCCGGT	2	13.9828
srRNA-4056-30	4056	30	CATGCATGTCTAAGTACGCACGGCCGGTAC	1	6.99139
srRNA-4057-18	4057	18	ATGCATGTCTAAGTACGC	6	41.9484
srRNA-4057-19	4057	19	ATGCATGTCTAAGTACGCA	6	41.9484
srRNA-4057-20	4057	20	ATGCATGTCTAAGTACGCAC	2	13.9828
srRNA-4057-21	4057	21	ATGCATGTCTAAGTACGCACG	2	13.9828
srRNA-4057-23	4057	23	ATGCATGTCTAAGTACGCACGGC	4	27.9656
srRNA-4057-24	4057	24	ATGCATGTCTAAGTACGCACGGCC	4	27.9656
srRNA-4057-26	4057	26	ATGCATGTCTAAGTACGCACGGCCGG	1	6.99139
srRNA-4057-27	4057	27	ATGCATGTCTAAGTACGCACGGCCGGT	1	6.99139
srRNA-4057-28	4057	28	ATGCATGTCTAAGTACGCACGGCCGGTA	1	6.99139
srRNA-4057-29	4057	29	ATGCATGTCTAAGTACGCACGGCCGGTAC	2	13.9828
srRNA-4057-30	4057	30	ATGCATGTCTAAGTACGCACGGCCGGTACA	1	6.99139
srRNA-4058-18	4058	18	TGCATGTCTAAGTACGCA	2	13.9828
srRNA-4058-19	4058	19	TGCATGTCTAAGTACGCAC	5	34.957
srRNA-4058-20	4058	20	TGCATGTCTAAGTACGCACG	1	6.99139
srRNA-4058-21	4058	21	TGCATGTCTAAGTACGCACGG	1	6.99139
srRNA-4058-22	4058	22	TGCATGTCTAAGTACGCACGGC	2	13.9828
srRNA-4058-23	4058	23	TGCATGTCTAAGTACGCACGGCC	1	6.99139
srRNA-4059-18	4059	18	GCATGTCTAAGTACGCAC	5	34.957
srRNA-4059-19	4059	19	GCATGTCTAAGTACGCACG	1	6.99139
srRNA-4059-20	4059	20	GCATGTCTAAGTACGCACGG	3	20.9742
srRNA-4059-21	4059	21	GCATGTCTAAGTACGCACGGC	6	41.9484
srRNA-4059-22	4059	22	GCATGTCTAAGTACGCACGGCC	7	48.9398
srRNA-4059-25	4059	25	GCATGTCTAAGTACGCACGGCCGGT	2	13.9828
srRNA-4059-27	4059	27	GCATGTCTAAGTACGCACGGCCGGTAC	3	20.9742
srRNA-4060-18	4060	18	CATGTCTAAGTACGCACG	1	6.99139
srRNA-4060-19	4060	19	CATGTCTAAGTACGCACGG	1	6.99139
srRNA-4060-20	4060	20	CATGTCTAAGTACGCACGGC	1	6.99139
srRNA-4060-21	4060	21	CATGTCTAAGTACGCACGGCC	2	13.9828
srRNA-4060-24	4060	24	CATGTCTAAGTACGCACGGCCGGT	3	20.9742
srRNA-4060-30	4060	30	CATGTCTAAGTACGCACGGCCGGTACAGTG	1	6.99139
srRNA-4061-18	4061	18	ATGTCTAAGTACGCACGG	3	20.9742
srRNA-4061-19	4061	19	ATGTCTAAGTACGCACGGC	6	41.9484
srRNA-4061-20	4061	20	ATGTCTAAGTACGCACGGCC	4	27.9656
srRNA-4061-21	4061	21	ATGTCTAAGTACGCACGGCCG	1	6.99139
srRNA-4061-22	4061	22	ATGTCTAAGTACGCACGGCCGG	1	6.99139
srRNA-4061-23	4061	23	ATGTCTAAGTACGCACGGCCGGT	3	20.9742
srRNA-4061-25	4061	25	ATGTCTAAGTACGCACGGCCGGTAC	2	13.9828
srRNA-4061-26	4061	26	ATGTCTAAGTACGCACGGCCGGTACA	1	6.99139
srRNA-4061-28	4061	28	ATGTCTAAGTACGCACGGCCGGTACAGT	2	13.9828
srRNA-4062-18	4062	18	TGTCTAAGTACGCACGGC	5	34.957
srRNA-4062-19	4062	19	TGTCTAAGTACGCACGGCC	8	55.9311
srRNA-4062-22	4062	22	TGTCTAAGTACGCACGGCCGGT	3	20.9742
srRNA-4062-23	4062	23	TGTCTAAGTACGCACGGCCGGTA	1	6.99139
srRNA-4062-24	4062	24	TGTCTAAGTACGCACGGCCGGTAC	1	6.99139
srRNA-4063-18	4063	18	GTCTAAGTACGCACGGCC	12	83.8967
srRNA-4063-20	4063	20	GTCTAAGTACGCACGGCCGG	1	6.99139
srRNA-4063-21	4063	21	GTCTAAGTACGCACGGCCGGT	1	6.99139
srRNA-4063-22	4063	22	GTCTAAGTACGCACGGCCGGTA	2	13.9828
srRNA-4063-23	4063	23	GTCTAAGTACGCACGGCCGGTAC	4	27.9656
srRNA-4063-29	4063	29	GTCTAAGTACGCACGGCCGGTACAGTGAA	2	13.9828
srRNA-4064-20	4064	20	TCTAAGTACGCACGGCCGGT	3	20.9742
srRNA-4064-21	4064	21	TCTAAGTACGCACGGCCGGTA	4	27.9656
srRNA-4064-22	4064	22	TCTAAGTACGCACGGCCGGTAC	1	6.99139
srRNA-4065-18	4065	18	CTAAGTACGCACGGCCGG	2	13.9828
srRNA-4065-19	4065	19	CTAAGTACGCACGGCCGGT	5	34.957
srRNA-4065-21	4065	21	CTAAGTACGCACGGCCGGTAC	3	20.9742
srRNA-4065-23	4065	23	CTAAGTACGCACGGCCGGTACAG	1	6.99139
srRNA-4065-26	4065	26	CTAAGTACGCACGGCCGGTACAGTGA	1	6.99139
srRNA-4066-18	4066	18	TAAGTACGCACGGCCGGT	5	34.957
srRNA-4066-19	4066	19	TAAGTACGCACGGCCGGTA	1	6.99139
srRNA-4066-20	4066	20	TAAGTACGCACGGCCGGTAC	1	6.99139
srRNA-4066-22	4066	22	TAAGTACGCACGGCCGGTACAG	1	6.99139
srRNA-4066-23	4066	23	TAAGTACGCACGGCCGGTACAGT	1	6.99139
srRNA-4066-24	4066	24	TAAGTACGCACGGCCGGTACAGTG	1	6.99139
srRNA-4066-26	4066	26	TAAGTACGCACGGCCGGTACAGTGAA	1	6.99139
srRNA-4066-29	4066	29	TAAGTACGCACGGCCGGTACAGTGAAACT	1	6.99139
srRNA-4066-30	4066	30	TAAGTACGCACGGCCGGTACAGTGAAACTG	1	6.99139
srRNA-4067-18	4067	18	AAGTACGCACGGCCGGTA	4	27.9656
srRNA-4067-20	4067	20	AAGTACGCACGGCCGGTACA	1	6.99139
srRNA-4067-23	4067	23	AAGTACGCACGGCCGGTACAGTG	1	6.99139
srRNA-4067-25	4067	25	AAGTACGCACGGCCGGTACAGTGAA	1	6.99139
srRNA-4067-26	4067	26	AAGTACGCACGGCCGGTACAGTGAAA	2	13.9828
srRNA-4067-28	4067	28	AAGTACGCACGGCCGGTACAGTGAAACT	2	13.9828
srRNA-4068-18	4068	18	AGTACGCACGGCCGGTAC	2	13.9828
srRNA-4068-19	4068	19	AGTACGCACGGCCGGTACA	1	6.99139
srRNA-4068-20	4068	20	AGTACGCACGGCCGGTACAG	1	6.99139
srRNA-4068-22	4068	22	AGTACGCACGGCCGGTACAGTG	1	6.99139
srRNA-4068-27	4068	27	AGTACGCACGGCCGGTACAGTGAAACT	1	6.99139
srRNA-4069-18	4069	18	GTACGCACGGCCGGTACA	2	13.9828
srRNA-4069-19	4069	19	GTACGCACGGCCGGTACAG	2	13.9828
srRNA-4069-20	4069	20	GTACGCACGGCCGGTACAGT	2	13.9828
srRNA-4069-21	4069	21	GTACGCACGGCCGGTACAGTG	2	13.9828
srRNA-4069-22	4069	22	GTACGCACGGCCGGTACAGTGA	1	6.99139
srRNA-4069-24	4069	24	GTACGCACGGCCGGTACAGTGAAA	1	6.99139
srRNA-4069-25	4069	25	GTACGCACGGCCGGTACAGTGAAAC	1	6.99139
srRNA-4069-26	4069	26	GTACGCACGGCCGGTACAGTGAAACT	2	13.9828
srRNA-4069-28	4069	28	GTACGCACGGCCGGTACAGTGAAACTGC	1	6.99139
srRNA-4069-29	4069	29	GTACGCACGGCCGGTACAGTGAAACTGCG	1	6.99139
srRNA-4070-18	4070	18	TACGCACGGCCGGTACAG	2	13.9828
srRNA-4070-19	4070	19	TACGCACGGCCGGTACAGT	2	13.9828
srRNA-4070-20	4070	20	TACGCACGGCCGGTACAGTG	1	6.99139
srRNA-4070-22	4070	22	TACGCACGGCCGGTACAGTGAA	3	20.9742
srRNA-4070-23	4070	23	TACGCACGGCCGGTACAGTGAAA	1	6.99139
srRNA-4070-26	4070	26	TACGCACGGCCGGTACAGTGAAACTG	1	6.99139
srRNA-4070-27	4070	27	TACGCACGGCCGGTACAGTGAAACTGC	1	6.99139
srRNA-4070-30	4070	30	TACGCACGGCCGGTACAGTGAAACTGCGAA	1	6.99139
srRNA-4071-18	4071	18	ACGCACGGCCGGTACAGT	2	13.9828
srRNA-4071-20	4071	20	ACGCACGGCCGGTACAGTGA	1	6.99139
srRNA-4071-21	4071	21	ACGCACGGCCGGTACAGTGAA	2	13.9828
srRNA-4071-22	4071	22	ACGCACGGCCGGTACAGTGAAA	1	6.99139
srRNA-4071-23	4071	23	ACGCACGGCCGGTACAGTGAAAC	3	20.9742
srRNA-4071-24	4071	24	ACGCACGGCCGGTACAGTGAAACT	5	34.957
srRNA-4071-25	4071	25	ACGCACGGCCGGTACAGTGAAACTG	1	6.99139
srRNA-4071-26	4071	26	ACGCACGGCCGGTACAGTGAAACTGC	1	6.99139
srRNA-4071-28	4071	28	ACGCACGGCCGGTACAGTGAAACTGCGA	1	6.99139
srRNA-4072-18	4072	18	CGCACGGCCGGTACAGTG	2	13.9828
srRNA-4072-21	4072	21	CGCACGGCCGGTACAGTGAAA	1	6.99139
srRNA-4072-22	4072	22	CGCACGGCCGGTACAGTGAAAC	1	6.99139
srRNA-4072-23	4072	23	CGCACGGCCGGTACAGTGAAACT	3	20.9742
srRNA-4072-28	4072	28	CGCACGGCCGGTACAGTGAAACTGCGAA	1	6.99139
srRNA-4072-30	4072	30	CGCACGGCCGGTACAGTGAAACTGCGAATG	1	6.99139
srRNA-4073-19	4073	19	GCACGGCCGGTACAGTGAA	1	6.99139
srRNA-4073-22	4073	22	GCACGGCCGGTACAGTGAAACT	2	13.9828
srRNA-4073-24	4073	24	GCACGGCCGGTACAGTGAAACTGC	2	13.9828
srRNA-4073-26	4073	26	GCACGGCCGGTACAGTGAAACTGCGA	1	6.99139
srRNA-4073-30	4073	30	GCACGGCCGGTACAGTGAAACTGCGAATGG	1	6.99139
srRNA-4074-20	4074	20	CACGGCCGGTACAGTGAAAC	1	6.99139
srRNA-4074-22	4074	22	CACGGCCGGTACAGTGAAACTG	3	20.9742
srRNA-4074-23	4074	23	CACGGCCGGTACAGTGAAACTGC	1	6.99139
srRNA-4074-24	4074	24	CACGGCCGGTACAGTGAAACTGCG	2	13.9828
srRNA-4074-26	4074	26	CACGGCCGGTACAGTGAAACTGCGAA	1	6.99139
srRNA-4074-28	4074	28	CACGGCCGGTACAGTGAAACTGCGAATG	3	20.9742
srRNA-4074-29	4074	29	CACGGCCGGTACAGTGAAACTGCGAATGG	1	6.99139
srRNA-4074-30	4074	30	CACGGCCGGTACAGTGAAACTGCGAATGGC	1	6.99139
srRNA-4075-20	4075	20	ACGGCCGGTACAGTGAAACT	1	6.99139
srRNA-4075-22	4075	22	ACGGCCGGTACAGTGAAACTGC	2	13.9828
srRNA-4075-25	4075	25	ACGGCCGGTACAGTGAAACTGCGAA	1	6.99139
srRNA-4076-18	4076	18	CGGCCGGTACAGTGAAAC	4	27.9656
srRNA-4076-19	4076	19	CGGCCGGTACAGTGAAACT	2	13.9828
srRNA-4076-21	4076	21	CGGCCGGTACAGTGAAACTGC	2	13.9828
srRNA-4076-22	4076	22	CGGCCGGTACAGTGAAACTGCG	2	13.9828
srRNA-4076-23	4076	23	CGGCCGGTACAGTGAAACTGCGA	2	13.9828
srRNA-4076-24	4076	24	CGGCCGGTACAGTGAAACTGCGAA	2	13.9828
srRNA-4076-25	4076	25	CGGCCGGTACAGTGAAACTGCGAAT	1	6.99139
srRNA-4076-26	4076	26	CGGCCGGTACAGTGAAACTGCGAATG	2	13.9828
srRNA-4076-27	4076	27	CGGCCGGTACAGTGAAACTGCGAATGG	2	13.9828
srRNA-4076-28	4076	28	CGGCCGGTACAGTGAAACTGCGAATGGC	6	41.9484
srRNA-4077-18	4077	18	GGCCGGTACAGTGAAACT	15	104.871
srRNA-4077-19	4077	19	GGCCGGTACAGTGAAACTG	5	34.957
srRNA-4077-20	4077	20	GGCCGGTACAGTGAAACTGC	12	83.8967
srRNA-4077-21	4077	21	GGCCGGTACAGTGAAACTGCG	2	13.9828
srRNA-4077-22	4077	22	GGCCGGTACAGTGAAACTGCGA	4	27.9656
srRNA-4077-23	4077	23	GGCCGGTACAGTGAAACTGCGAA	7	48.9398
srRNA-4077-24	4077	24	GGCCGGTACAGTGAAACTGCGAAT	4	27.9656
srRNA-4077-25	4077	25	GGCCGGTACAGTGAAACTGCGAATG	7	48.9398
srRNA-4077-26	4077	26	GGCCGGTACAGTGAAACTGCGAATGG	4	27.9656
srRNA-4077-27	4077	27	GGCCGGTACAGTGAAACTGCGAATGGC	4	27.9656
srRNA-4077-28	4077	28	GGCCGGTACAGTGAAACTGCGAATGGCT	1	6.99139
srRNA-4077-29	4077	29	GGCCGGTACAGTGAAACTGCGAATGGCTC	1	6.99139
srRNA-4078-18	4078	18	GCCGGTACAGTGAAACTG	10	69.9139
srRNA-4078-19	4078	19	GCCGGTACAGTGAAACTGC	10	69.9139
srRNA-4078-20	4078	20	GCCGGTACAGTGAAACTGCG	3	20.9742
srRNA-4078-21	4078	21	GCCGGTACAGTGAAACTGCGA	12	83.8967
srRNA-4078-22	4078	22	GCCGGTACAGTGAAACTGCGAA	17	118.854
srRNA-4078-23	4078	23	GCCGGTACAGTGAAACTGCGAAT	6	41.9484
srRNA-4078-24	4078	24	GCCGGTACAGTGAAACTGCGAATG	12	83.8967
srRNA-4078-25	4078	25	GCCGGTACAGTGAAACTGCGAATGG	13	90.8881
srRNA-4078-26	4078	26	GCCGGTACAGTGAAACTGCGAATGGC	21	146.819
srRNA-4078-27	4078	27	GCCGGTACAGTGAAACTGCGAATGGCT	10	69.9139
srRNA-4078-28	4078	28	GCCGGTACAGTGAAACTGCGAATGGCTC	5	34.957
srRNA-4078-30	4078	30	GCCGGTACAGTGAAACTGCGAATGGCTCAT	2	13.9828
srRNA-4079-18	4079	18	CCGGTACAGTGAAACTGC	8	55.9311
srRNA-4079-19	4079	19	CCGGTACAGTGAAACTGCG	2	13.9828
srRNA-4079-20	4079	20	CCGGTACAGTGAAACTGCGA	4	27.9656
srRNA-4079-21	4079	21	CCGGTACAGTGAAACTGCGAA	16	111.862
srRNA-4079-22	4079	22	CCGGTACAGTGAAACTGCGAAT	4	27.9656
srRNA-4079-23	4079	23	CCGGTACAGTGAAACTGCGAATG	8	55.9311
srRNA-4079-24	4079	24	CCGGTACAGTGAAACTGCGAATGG	10	69.9139
srRNA-4079-25	4079	25	CCGGTACAGTGAAACTGCGAATGGC	6	41.9484
srRNA-4079-26	4079	26	CCGGTACAGTGAAACTGCGAATGGCT	3	20.9742
srRNA-4079-27	4079	27	CCGGTACAGTGAAACTGCGAATGGCTC	1	6.99139
srRNA-4079-29	4079	29	CCGGTACAGTGAAACTGCGAATGGCTCAT	4	27.9656
srRNA-4079-30	4079	30	CCGGTACAGTGAAACTGCGAATGGCTCATT	1	6.99139
srRNA-4080-19	4080	19	CGGTACAGTGAAACTGCGA	2	13.9828
srRNA-4080-20	4080	20	CGGTACAGTGAAACTGCGAA	4	27.9656
srRNA-4080-21	4080	21	CGGTACAGTGAAACTGCGAAT	1	6.99139
srRNA-4080-22	4080	22	CGGTACAGTGAAACTGCGAATG	7	48.9398
srRNA-4080-23	4080	23	CGGTACAGTGAAACTGCGAATGG	6	41.9484
srRNA-4080-24	4080	24	CGGTACAGTGAAACTGCGAATGGC	3	20.9742
srRNA-4080-25	4080	25	CGGTACAGTGAAACTGCGAATGGCT	5	34.957
srRNA-4080-26	4080	26	CGGTACAGTGAAACTGCGAATGGCTC	4	27.9656
srRNA-4080-28	4080	28	CGGTACAGTGAAACTGCGAATGGCTCAT	6	41.9484
srRNA-4080-29	4080	29	CGGTACAGTGAAACTGCGAATGGCTCATT	3	20.9742
srRNA-4081-19	4081	19	GGTACAGTGAAACTGCGAA	4	27.9656
srRNA-4081-21	4081	21	GGTACAGTGAAACTGCGAATG	3	20.9742
srRNA-4081-22	4081	22	GGTACAGTGAAACTGCGAATGG	3	20.9742
srRNA-4081-23	4081	23	GGTACAGTGAAACTGCGAATGGC	5	34.957
srRNA-4081-24	4081	24	GGTACAGTGAAACTGCGAATGGCT	2	13.9828
srRNA-4081-25	4081	25	GGTACAGTGAAACTGCGAATGGCTC	3	20.9742
srRNA-4081-27	4081	27	GGTACAGTGAAACTGCGAATGGCTCAT	4	27.9656
srRNA-4081-28	4081	28	GGTACAGTGAAACTGCGAATGGCTCATT	2	13.9828
srRNA-4082-18	4082	18	GTACAGTGAAACTGCGAA	17	118.854
srRNA-4082-19	4082	19	GTACAGTGAAACTGCGAAT	5	34.957
srRNA-4082-20	4082	20	GTACAGTGAAACTGCGAATG	5	34.957
srRNA-4082-21	4082	21	GTACAGTGAAACTGCGAATGG	10	69.9139
srRNA-4082-22	4082	22	GTACAGTGAAACTGCGAATGGC	3	20.9742
srRNA-4082-23	4082	23	GTACAGTGAAACTGCGAATGGCT	2	13.9828
srRNA-4082-26	4082	26	GTACAGTGAAACTGCGAATGGCTCAT	9	62.9225
srRNA-4082-27	4082	27	GTACAGTGAAACTGCGAATGGCTCATT	2	13.9828
srRNA-4083-18	4083	18	TACAGTGAAACTGCGAAT	2	13.9828
srRNA-4083-19	4083	19	TACAGTGAAACTGCGAATG	6	41.9484
srRNA-4083-20	4083	20	TACAGTGAAACTGCGAATGG	19	132.836
srRNA-4083-21	4083	21	TACAGTGAAACTGCGAATGGC	3	20.9742
srRNA-4083-22	4083	22	TACAGTGAAACTGCGAATGGCT	4	27.9656
srRNA-4083-25	4083	25	TACAGTGAAACTGCGAATGGCTCAT	8	55.9311
srRNA-4083-26	4083	26	TACAGTGAAACTGCGAATGGCTCATT	7	48.9398
srRNA-4083-29	4083	29	TACAGTGAAACTGCGAATGGCTCATTAAA	1	6.99139
srRNA-4083-30	4083	30	TACAGTGAAACTGCGAATGGCTCATTAAAT	1	6.99139
srRNA-4084-18	4084	18	ACAGTGAAACTGCGAATG	3	20.9742
srRNA-4084-19	4084	19	ACAGTGAAACTGCGAATGG	13	90.8881
srRNA-4084-20	4084	20	ACAGTGAAACTGCGAATGGC	9	62.9225
srRNA-4084-21	4084	21	ACAGTGAAACTGCGAATGGCT	4	27.9656
srRNA-4084-22	4084	22	ACAGTGAAACTGCGAATGGCTC	6	41.9484
srRNA-4084-24	4084	24	ACAGTGAAACTGCGAATGGCTCAT	4	27.9656
srRNA-4084-25	4084	25	ACAGTGAAACTGCGAATGGCTCATT	5	34.957
srRNA-4084-26	4084	26	ACAGTGAAACTGCGAATGGCTCATTA	1	6.99139
srRNA-4084-27	4084	27	ACAGTGAAACTGCGAATGGCTCATTAA	2	13.9828
srRNA-4084-28	4084	28	ACAGTGAAACTGCGAATGGCTCATTAAA	1	6.99139
srRNA-4084-29	4084	29	ACAGTGAAACTGCGAATGGCTCATTAAAT	1	6.99139
srRNA-4084-30	4084	30	ACAGTGAAACTGCGAATGGCTCATTAAATC	1	6.99139
srRNA-4085-18	4085	18	CAGTGAAACTGCGAATGG	8	55.9311
srRNA-4085-19	4085	19	CAGTGAAACTGCGAATGGC	9	62.9225
srRNA-4085-20	4085	20	CAGTGAAACTGCGAATGGCT	7	48.9398
srRNA-4085-21	4085	21	CAGTGAAACTGCGAATGGCTC	12	83.8967
srRNA-4085-23	4085	23	CAGTGAAACTGCGAATGGCTCAT	10	69.9139
srRNA-4085-24	4085	24	CAGTGAAACTGCGAATGGCTCATT	3	20.9742
srRNA-4085-29	4085	29	CAGTGAAACTGCGAATGGCTCATTAAATC	3	20.9742
srRNA-4085-30	4085	30	CAGTGAAACTGCGAATGGCTCATTAAATCA	1	6.99139
srRNA-4086-18	4086	18	AGTGAAACTGCGAATGGC	20	139.828
srRNA-4086-19	4086	19	AGTGAAACTGCGAATGGCT	11	76.9053
srRNA-4086-20	4086	20	AGTGAAACTGCGAATGGCTC	18	125.845
srRNA-4086-21	4086	21	AGTGAAACTGCGAATGGCTCA	1	6.99139
srRNA-4086-22	4086	22	AGTGAAACTGCGAATGGCTCAT	14	97.8795
srRNA-4086-23	4086	23	AGTGAAACTGCGAATGGCTCATT	4	27.9656
srRNA-4086-24	4086	24	AGTGAAACTGCGAATGGCTCATTA	1	6.99139
srRNA-4086-26	4086	26	AGTGAAACTGCGAATGGCTCATTAAA	1	6.99139
srRNA-4086-28	4086	28	AGTGAAACTGCGAATGGCTCATTAAATC	4	27.9656
srRNA-4087-18	4087	18	GTGAAACTGCGAATGGCT	9	62.9225
srRNA-4087-19	4087	19	GTGAAACTGCGAATGGCTC	5	34.957
srRNA-4087-20	4087	20	GTGAAACTGCGAATGGCTCA	2	13.9828
srRNA-4087-21	4087	21	GTGAAACTGCGAATGGCTCAT	9	62.9225
srRNA-4087-22	4087	22	GTGAAACTGCGAATGGCTCATT	14	97.8795
srRNA-4087-23	4087	23	GTGAAACTGCGAATGGCTCATTA	2	13.9828
srRNA-4087-24	4087	24	GTGAAACTGCGAATGGCTCATTAA	1	6.99139
srRNA-4087-25	4087	25	GTGAAACTGCGAATGGCTCATTAAA	1	6.99139
srRNA-4087-26	4087	26	GTGAAACTGCGAATGGCTCATTAAAT	1	6.99139
srRNA-4087-27	4087	27	GTGAAACTGCGAATGGCTCATTAAATC	4	27.9656
srRNA-4087-28	4087	28	GTGAAACTGCGAATGGCTCATTAAATCA	3	20.9742
srRNA-4087-29	4087	29	GTGAAACTGCGAATGGCTCATTAAATCAG	1	6.99139
srRNA-4087-30	4087	30	GTGAAACTGCGAATGGCTCATTAAATCAGT	1	6.99139
srRNA-4088-18	4088	18	TGAAACTGCGAATGGCTC	6	41.9484
srRNA-4088-20	4088	20	TGAAACTGCGAATGGCTCAT	6	41.9484
srRNA-4088-21	4088	21	TGAAACTGCGAATGGCTCATT	7	48.9398
srRNA-4088-22	4088	22	TGAAACTGCGAATGGCTCATTA	4	27.9656
srRNA-4088-23	4088	23	TGAAACTGCGAATGGCTCATTAA	4	27.9656
srRNA-4088-24	4088	24	TGAAACTGCGAATGGCTCATTAAA	2	13.9828
srRNA-4088-25	4088	25	TGAAACTGCGAATGGCTCATTAAAT	3	20.9742
srRNA-4088-26	4088	26	TGAAACTGCGAATGGCTCATTAAATC	1	6.99139
srRNA-4088-27	4088	27	TGAAACTGCGAATGGCTCATTAAATCA	2	13.9828
srRNA-4088-30	4088	30	TGAAACTGCGAATGGCTCATTAAATCAGTT	1	6.99139
srRNA-4089-19	4089	19	GAAACTGCGAATGGCTCAT	10	69.9139
srRNA-4089-20	4089	20	GAAACTGCGAATGGCTCATT	9	62.9225
srRNA-4089-21	4089	21	GAAACTGCGAATGGCTCATTA	2	13.9828
srRNA-4089-22	4089	22	GAAACTGCGAATGGCTCATTAA	3	20.9742
srRNA-4089-23	4089	23	GAAACTGCGAATGGCTCATTAAA	2	13.9828
srRNA-4089-24	4089	24	GAAACTGCGAATGGCTCATTAAAT	4	27.9656
srRNA-4089-25	4089	25	GAAACTGCGAATGGCTCATTAAATC	7	48.9398
srRNA-4089-26	4089	26	GAAACTGCGAATGGCTCATTAAATCA	1	6.99139
srRNA-4089-27	4089	27	GAAACTGCGAATGGCTCATTAAATCAG	1	6.99139
srRNA-4089-30	4089	30	GAAACTGCGAATGGCTCATTAAATCAGTTA	1	6.99139
srRNA-4090-18	4090	18	AAACTGCGAATGGCTCAT	2	13.9828
srRNA-4090-19	4090	19	AAACTGCGAATGGCTCATT	4	27.9656
srRNA-4090-21	4090	21	AAACTGCGAATGGCTCATTAA	2	13.9828
srRNA-4090-22	4090	22	AAACTGCGAATGGCTCATTAAA	1	6.99139
srRNA-4090-24	4090	24	AAACTGCGAATGGCTCATTAAATC	1	6.99139
srRNA-4090-25	4090	25	AAACTGCGAATGGCTCATTAAATCA	1	6.99139
srRNA-4090-26	4090	26	AAACTGCGAATGGCTCATTAAATCAG	1	6.99139
srRNA-4090-29	4090	29	AAACTGCGAATGGCTCATTAAATCAGTTA	1	6.99139
srRNA-4090-30	4090	30	AAACTGCGAATGGCTCATTAAATCAGTTAT	1	6.99139
srRNA-4091-18	4091	18	AACTGCGAATGGCTCATT	12	83.8967
srRNA-4091-19	4091	19	AACTGCGAATGGCTCATTA	2	13.9828
srRNA-4091-20	4091	20	AACTGCGAATGGCTCATTAA	1	6.99139
srRNA-4091-21	4091	21	AACTGCGAATGGCTCATTAAA	4	27.9656
srRNA-4091-22	4091	22	AACTGCGAATGGCTCATTAAAT	1	6.99139
srRNA-4091-23	4091	23	AACTGCGAATGGCTCATTAAATC	1	6.99139
srRNA-4091-24	4091	24	AACTGCGAATGGCTCATTAAATCA	3	20.9742
srRNA-4091-25	4091	25	AACTGCGAATGGCTCATTAAATCAG	2	13.9828
srRNA-4091-26	4091	26	AACTGCGAATGGCTCATTAAATCAGT	3	20.9742
srRNA-4091-27	4091	27	AACTGCGAATGGCTCATTAAATCAGTT	8	55.9311
srRNA-4091-28	4091	28	AACTGCGAATGGCTCATTAAATCAGTTA	4	27.9656
srRNA-4091-29	4091	29	AACTGCGAATGGCTCATTAAATCAGTTAT	2	13.9828
srRNA-4092-18	4092	18	ACTGCGAATGGCTCATTA	3	20.9742
srRNA-4092-19	4092	19	ACTGCGAATGGCTCATTAA	3	20.9742
srRNA-4092-20	4092	20	ACTGCGAATGGCTCATTAAA	3	20.9742
srRNA-4092-22	4092	22	ACTGCGAATGGCTCATTAAATC	6	41.9484
srRNA-4092-23	4092	23	ACTGCGAATGGCTCATTAAATCA	1	6.99139
srRNA-4092-24	4092	24	ACTGCGAATGGCTCATTAAATCAG	3	20.9742
srRNA-4092-25	4092	25	ACTGCGAATGGCTCATTAAATCAGT	1	6.99139
srRNA-4092-26	4092	26	ACTGCGAATGGCTCATTAAATCAGTT	3	20.9742
srRNA-4092-27	4092	27	ACTGCGAATGGCTCATTAAATCAGTTA	3	20.9742
srRNA-4092-28	4092	28	ACTGCGAATGGCTCATTAAATCAGTTAT	1	6.99139
srRNA-4092-30	4092	30	ACTGCGAATGGCTCATTAAATCAGTTATGG	1	6.99139
srRNA-4093-19	4093	19	CTGCGAATGGCTCATTAAA	2	13.9828
srRNA-4093-21	4093	21	CTGCGAATGGCTCATTAAATC	2	13.9828
srRNA-4093-22	4093	22	CTGCGAATGGCTCATTAAATCA	3	20.9742
srRNA-4093-24	4093	24	CTGCGAATGGCTCATTAAATCAGT	1	6.99139
srRNA-4093-25	4093	25	CTGCGAATGGCTCATTAAATCAGTT	1	6.99139
srRNA-4093-26	4093	26	CTGCGAATGGCTCATTAAATCAGTTA	1	6.99139
srRNA-4093-27	4093	27	CTGCGAATGGCTCATTAAATCAGTTAT	1	6.99139
srRNA-4094-20	4094	20	TGCGAATGGCTCATTAAATC	2	13.9828
srRNA-4094-21	4094	21	TGCGAATGGCTCATTAAATCA	1	6.99139
srRNA-4094-22	4094	22	TGCGAATGGCTCATTAAATCAG	2	13.9828
srRNA-4094-24	4094	24	TGCGAATGGCTCATTAAATCAGTT	3	20.9742
srRNA-4094-25	4094	25	TGCGAATGGCTCATTAAATCAGTTA	1	6.99139
srRNA-4094-28	4094	28	TGCGAATGGCTCATTAAATCAGTTATGG	1	6.99139
srRNA-4094-29	4094	29	TGCGAATGGCTCATTAAATCAGTTATGGT	1	6.99139
srRNA-4095-19	4095	19	GCGAATGGCTCATTAAATC	4	27.9656
srRNA-4095-21	4095	21	GCGAATGGCTCATTAAATCAG	1	6.99139
srRNA-4095-23	4095	23	GCGAATGGCTCATTAAATCAGTT	1	6.99139
srRNA-4095-28	4095	28	GCGAATGGCTCATTAAATCAGTTATGGT	2	13.9828
srRNA-4095-30	4095	30	GCGAATGGCTCATTAAATCAGTTATGGTTC	1	6.99139
srRNA-4096-18	4096	18	CGAATGGCTCATTAAATC	2	13.9828
srRNA-4096-19	4096	19	CGAATGGCTCATTAAATCA	1	6.99139
srRNA-4096-20	4096	20	CGAATGGCTCATTAAATCAG	2	13.9828
srRNA-4096-21	4096	21	CGAATGGCTCATTAAATCAGT	2	13.9828
srRNA-4096-22	4096	22	CGAATGGCTCATTAAATCAGTT	2	13.9828
srRNA-4096-23	4096	23	CGAATGGCTCATTAAATCAGTTA	3	20.9742
srRNA-4096-24	4096	24	CGAATGGCTCATTAAATCAGTTAT	1	6.99139
srRNA-4096-25	4096	25	CGAATGGCTCATTAAATCAGTTATG	4	27.9656
srRNA-4096-29	4096	29	CGAATGGCTCATTAAATCAGTTATGGTTC	4	27.9656
srRNA-4097-18	4097	18	GAATGGCTCATTAAATCA	4	27.9656
srRNA-4097-19	4097	19	GAATGGCTCATTAAATCAG	12	83.8967
srRNA-4097-20	4097	20	GAATGGCTCATTAAATCAGT	2	13.9828
srRNA-4097-21	4097	21	GAATGGCTCATTAAATCAGTT	3	20.9742
srRNA-4097-22	4097	22	GAATGGCTCATTAAATCAGTTA	2	13.9828
srRNA-4097-25	4097	25	GAATGGCTCATTAAATCAGTTATGG	1	6.99139
srRNA-4097-26	4097	26	GAATGGCTCATTAAATCAGTTATGGT	1	6.99139
srRNA-4098-18	4098	18	AATGGCTCATTAAATCAG	21	146.819
srRNA-4098-19	4098	19	AATGGCTCATTAAATCAGT	15	104.871
srRNA-4098-20	4098	20	AATGGCTCATTAAATCAGTT	5	34.957
srRNA-4098-21	4098	21	AATGGCTCATTAAATCAGTTA	6	41.9484
srRNA-4098-22	4098	22	AATGGCTCATTAAATCAGTTAT	3	20.9742
srRNA-4098-23	4098	23	AATGGCTCATTAAATCAGTTATG	15	104.871
srRNA-4098-24	4098	24	AATGGCTCATTAAATCAGTTATGG	3	20.9742
srRNA-4098-27	4098	27	AATGGCTCATTAAATCAGTTATGGTTC	5	34.957
srRNA-4098-28	4098	28	AATGGCTCATTAAATCAGTTATGGTTCC	1	6.99139
srRNA-4098-30	4098	30	AATGGCTCATTAAATCAGTTATGGTTCCTT	1	6.99139
srRNA-4099-18	4099	18	ATGGCTCATTAAATCAGT	8	55.9311
srRNA-4099-19	4099	19	ATGGCTCATTAAATCAGTT	4	27.9656
srRNA-4099-20	4099	20	ATGGCTCATTAAATCAGTTA	6	41.9484
srRNA-4099-21	4099	21	ATGGCTCATTAAATCAGTTAT	4	27.9656
srRNA-4099-22	4099	22	ATGGCTCATTAAATCAGTTATG	2	13.9828
srRNA-4099-24	4099	24	ATGGCTCATTAAATCAGTTATGGT	2	13.9828
srRNA-4099-25	4099	25	ATGGCTCATTAAATCAGTTATGGTT	1	6.99139
srRNA-4099-26	4099	26	ATGGCTCATTAAATCAGTTATGGTTC	9	62.9225
srRNA-4099-27	4099	27	ATGGCTCATTAAATCAGTTATGGTTCC	1	6.99139
srRNA-4099-29	4099	29	ATGGCTCATTAAATCAGTTATGGTTCCTT	2	13.9828
srRNA-4100-18	4100	18	TGGCTCATTAAATCAGTT	1	6.99139
srRNA-4100-19	4100	19	TGGCTCATTAAATCAGTTA	1	6.99139
srRNA-4100-25	4100	25	TGGCTCATTAAATCAGTTATGGTTC	4	27.9656
srRNA-4100-26	4100	26	TGGCTCATTAAATCAGTTATGGTTCC	1	6.99139
srRNA-4100-28	4100	28	TGGCTCATTAAATCAGTTATGGTTCCTT	1	6.99139
srRNA-4101-24	4101	24	GGCTCATTAAATCAGTTATGGTTC	2	13.9828
srRNA-4102-19	4102	19	GCTCATTAAATCAGTTATG	1	6.99139
srRNA-4102-20	4102	20	GCTCATTAAATCAGTTATGG	1	6.99139
srRNA-4102-21	4102	21	GCTCATTAAATCAGTTATGGT	5	34.957
srRNA-4102-23	4102	23	GCTCATTAAATCAGTTATGGTTC	12	83.8967
srRNA-4102-24	4102	24	GCTCATTAAATCAGTTATGGTTCC	2	13.9828
srRNA-4102-26	4102	26	GCTCATTAAATCAGTTATGGTTCCTT	1	6.99139
srRNA-4102-28	4102	28	GCTCATTAAATCAGTTATGGTTCCTTTG	1	6.99139
srRNA-4103-18	4103	18	CTCATTAAATCAGTTATG	4	27.9656
srRNA-4103-19	4103	19	CTCATTAAATCAGTTATGG	7	48.9398
srRNA-4103-20	4103	20	CTCATTAAATCAGTTATGGT	11	76.9053
srRNA-4103-21	4103	21	CTCATTAAATCAGTTATGGTT	6	41.9484
srRNA-4103-22	4103	22	CTCATTAAATCAGTTATGGTTC	43	300.63
srRNA-4103-23	4103	23	CTCATTAAATCAGTTATGGTTCC	7	48.9398
srRNA-4103-24	4103	24	CTCATTAAATCAGTTATGGTTCCT	1	6.99139
srRNA-4103-25	4103	25	CTCATTAAATCAGTTATGGTTCCTT	2	13.9828
srRNA-4103-28	4103	28	CTCATTAAATCAGTTATGGTTCCTTTGG	1	6.99139
srRNA-4103-29	4103	29	CTCATTAAATCAGTTATGGTTCCTTTGGT	1	6.99139
srRNA-4103-30	4103	30	CTCATTAAATCAGTTATGGTTCCTTTGGTC	1	6.99139
srRNA-4104-18	4104	18	TCATTAAATCAGTTATGG	1	6.99139
srRNA-4104-19	4104	19	TCATTAAATCAGTTATGGT	4	27.9656
srRNA-4104-20	4104	20	TCATTAAATCAGTTATGGTT	1	6.99139
srRNA-4104-21	4104	21	TCATTAAATCAGTTATGGTTC	15	104.871
srRNA-4104-22	4104	22	TCATTAAATCAGTTATGGTTCC	1	6.99139
srRNA-4104-24	4104	24	TCATTAAATCAGTTATGGTTCCTT	3	20.9742
srRNA-4105-18	4105	18	CATTAAATCAGTTATGGT	2	13.9828
srRNA-4105-20	4105	20	CATTAAATCAGTTATGGTTC	3	20.9742
srRNA-4105-21	4105	21	CATTAAATCAGTTATGGTTCC	2	13.9828
srRNA-4105-23	4105	23	CATTAAATCAGTTATGGTTCCTT	1	6.99139
srRNA-4105-25	4105	25	CATTAAATCAGTTATGGTTCCTTTG	1	6.99139
srRNA-4105-26	4105	26	CATTAAATCAGTTATGGTTCCTTTGG	1	6.99139
srRNA-4106-19	4106	19	ATTAAATCAGTTATGGTTC	3	20.9742
srRNA-4106-20	4106	20	ATTAAATCAGTTATGGTTCC	2	13.9828
srRNA-4106-25	4106	25	ATTAAATCAGTTATGGTTCCTTTGG	1	6.99139
srRNA-4106-27	4106	27	ATTAAATCAGTTATGGTTCCTTTGGTC	2	13.9828
srRNA-4106-29	4106	29	ATTAAATCAGTTATGGTTCCTTTGGTCGC	1	6.99139
srRNA-4107-21	4107	21	TTAAATCAGTTATGGTTCCTT	1	6.99139
srRNA-4108-22	4108	22	TAAATCAGTTATGGTTCCTTTG	4	27.9656
srRNA-4108-23	4108	23	TAAATCAGTTATGGTTCCTTTGG	1	6.99139
srRNA-4108-24	4108	24	TAAATCAGTTATGGTTCCTTTGGT	1	6.99139
srRNA-4109-21	4109	21	AAATCAGTTATGGTTCCTTTG	3	20.9742
srRNA-4109-22	4109	22	AAATCAGTTATGGTTCCTTTGG	5	34.957
srRNA-4109-23	4109	23	AAATCAGTTATGGTTCCTTTGGT	8	55.9311
srRNA-4109-24	4109	24	AAATCAGTTATGGTTCCTTTGGTC	1	6.99139
srRNA-4109-25	4109	25	AAATCAGTTATGGTTCCTTTGGTCG	1	6.99139
srRNA-4109-29	4109	29	AAATCAGTTATGGTTCCTTTGGTCGCTCG	1	6.99139
srRNA-4110-20	4110	20	AATCAGTTATGGTTCCTTTG	1	6.99139
srRNA-4110-22	4110	22	AATCAGTTATGGTTCCTTTGGT	11	76.9053
srRNA-4110-23	4110	23	AATCAGTTATGGTTCCTTTGGTC	4	27.9656
srRNA-4110-24	4110	24	AATCAGTTATGGTTCCTTTGGTCG	4	27.9656
srRNA-4110-25	4110	25	AATCAGTTATGGTTCCTTTGGTCGC	1	6.99139
srRNA-4110-26	4110	26	AATCAGTTATGGTTCCTTTGGTCGCT	2	13.9828
srRNA-4110-28	4110	28	AATCAGTTATGGTTCCTTTGGTCGCTCG	3	20.9742
srRNA-4110-29	4110	29	AATCAGTTATGGTTCCTTTGGTCGCTCGC	1	6.99139
srRNA-4110-30	4110	30	AATCAGTTATGGTTCCTTTGGTCGCTCGCT	1	6.99139
srRNA-4111-19	4111	19	ATCAGTTATGGTTCCTTTG	3	20.9742
[truncated: 31,608 more rows]
