# Supplementary material for: Profiling and Identification of Small rDNA-Derived RNAs and Their Potential Biological Functions
Source: PLoS One. 2013 Feb 13;8(2):e56842. doi: 10.1371/journal.pone.0056842 (PMC3572043; doi:10.1371/journal.pone.0056842)
Supplement: Table S3 — Human liver srRNAs identified from Solexa small RNA sequencing dataset GSM531975. (XLS) [file pone.0056842.s007.xls]

## Sheet: Sheet1
Table S3. Human liver srRNAs identified from Solexa small RNA sequencing dataset GSM531975.
srRNA	Position in rDNA	Length	Sequence	Reads	TPM
srRNA-1-18	1	18	GCTGACACGCTGTCCTCT	3	27.8518
srRNA-150-25	150	25	GTCCGAGCGTCCCGACTCCCGGTGC	1	9.28393
srRNA-420-19	420	19	GATCGATGTGGTGACGTCG	1	9.28393
srRNA-420-21	420	21	GATCGATGTGGTGACGTCGTG	3	27.8518
srRNA-420-22	420	22	GATCGATGTGGTGACGTCGTGC	4	37.1357
srRNA-420-23	420	23	GATCGATGTGGTGACGTCGTGCT	6	55.7036
srRNA-420-24	420	24	GATCGATGTGGTGACGTCGTGCTC	1	9.28393
srRNA-420-25	420	25	GATCGATGTGGTGACGTCGTGCTCT	1	9.28393
srRNA-420-26	420	26	GATCGATGTGGTGACGTCGTGCTCTC	1	9.28393
srRNA-420-30	420	30	GATCGATGTGGTGACGTCGTGCTCTCCCGG	1	9.28393
srRNA-421-19	421	19	ATCGATGTGGTGACGTCGT	8	74.2714
srRNA-421-20	421	20	ATCGATGTGGTGACGTCGTG	10	92.8393
srRNA-421-21	421	21	ATCGATGTGGTGACGTCGTGC	12	111.407
srRNA-421-22	421	22	ATCGATGTGGTGACGTCGTGCT	21	194.963
srRNA-421-23	421	23	ATCGATGTGGTGACGTCGTGCTC	1	9.28393
srRNA-421-24	421	24	ATCGATGTGGTGACGTCGTGCTCT	1	9.28393
srRNA-421-25	421	25	ATCGATGTGGTGACGTCGTGCTCTC	1	9.28393
srRNA-421-28	421	28	ATCGATGTGGTGACGTCGTGCTCTCCCG	1	9.28393
srRNA-421-29	421	29	ATCGATGTGGTGACGTCGTGCTCTCCCGG	3	27.8518
srRNA-422-20	422	20	TCGATGTGGTGACGTCGTGC	1	9.28393
srRNA-422-21	422	21	TCGATGTGGTGACGTCGTGCT	1	9.28393
srRNA-422-22	422	22	TCGATGTGGTGACGTCGTGCTC	1	9.28393
srRNA-422-24	422	24	TCGATGTGGTGACGTCGTGCTCTC	1	9.28393
srRNA-429-18	429	18	GGTGACGTCGTGCTCTCC	1	9.28393
srRNA-444-27	444	27	TCCCGGGCCGGGTCCGAGCCGCGACGG	2	18.5679
srRNA-470-22	470	22	GGCGAGGGGCGGACGTTCGTGG	1	9.28393
srRNA-936-19	936	19	TCGGTGTGGGGTTCGAGGC	1	9.28393
srRNA-953-27	953	27	GCGGTTTGAGTGAGACGAGACGAGACG	1	9.28393
srRNA-956-25	956	25	GTTTGAGTGAGACGAGACGAGACGC	2	18.5679
srRNA-957-24	957	24	TTTGAGTGAGACGAGACGAGACGC	1	9.28393
srRNA-961-20	961	20	AGTGAGACGAGACGAGACGC	1	9.28393
srRNA-961-21	961	21	AGTGAGACGAGACGAGACGCG	1	9.28393
srRNA-961-22	961	22	AGTGAGACGAGACGAGACGCGC	1	9.28393
srRNA-964-20	964	20	GAGACGAGACGAGACGCGCC	1	9.28393
srRNA-964-30	964	30	GAGACGAGACGAGACGCGCCCCTCCCACGC	2	18.5679
srRNA-967-18	967	18	ACGAGACGAGACGCGCCC	1	9.28393
srRNA-967-19	967	19	ACGAGACGAGACGCGCCCC	1	9.28393
srRNA-967-24	967	24	ACGAGACGAGACGCGCCCCTCCCA	1	9.28393
srRNA-969-23	969	23	GAGACGAGACGCGCCCCTCCCAC	1	9.28393
srRNA-974-22	974	22	GAGACGCGCCCCTCCCACGCGG	1	9.28393
srRNA-1059-22	1059	22	GGGCCGTGTGAGCGATCGCGGT	1	9.28393
srRNA-1078-18	1078	18	GGTGGGTTCGGGCCGGTG	1	9.28393
srRNA-1086-18	1086	18	CGGGCCGGTGTGACGCGT	1	9.28393
srRNA-1150-21	1150	21	GTGTGTGGGTTGACTTCGGAG	1	9.28393
srRNA-1154-22	1154	22	GTGGGTTGACTTCGGAGGCGCT	1	9.28393
srRNA-1180-19	1180	19	CTCGGAAGGAAGGAGGTGG	1	9.28393
srRNA-1180-21	1180	21	CTCGGAAGGAAGGAGGTGGGT	1	9.28393
srRNA-1181-20	1181	20	TCGGAAGGAAGGAGGTGGGT	1	9.28393
srRNA-1181-24	1181	24	TCGGAAGGAAGGAGGTGGGTGGAC	2	18.5679
srRNA-1183-18	1183	18	GGAAGGAAGGAGGTGGGT	1	9.28393
srRNA-1185-23	1185	23	AAGGAAGGAGGTGGGTGGACGGG	1	9.28393
srRNA-1186-28	1186	28	AGGAAGGAGGTGGGTGGACGGGGGGGCC	1	9.28393
srRNA-1188-19	1188	19	GAAGGAGGTGGGTGGACGG	1	9.28393
srRNA-1189-19	1189	19	AAGGAGGTGGGTGGACGGG	2	18.5679
srRNA-1190-19	1190	19	AGGAGGTGGGTGGACGGGG	2	18.5679
srRNA-1190-20	1190	20	AGGAGGTGGGTGGACGGGGG	1	9.28393
srRNA-1190-21	1190	21	AGGAGGTGGGTGGACGGGGGG	1	9.28393
srRNA-1288-19	1288	19	GGTGTTTCCTCGTACCGCA	1	9.28393
srRNA-1423-20	1423	20	GAGAGGCGTGCCTTGGGGGT	1	9.28393
srRNA-1446-22	1446	22	GGATCCCCCGGGCCGCCGCCTC	1	9.28393
srRNA-1514-24	1514	24	AGAGGACCCTCCTCCGCTTCCCCC	1	9.28393
srRNA-1588-23	1588	23	TGGCCGAGTGCGGCTCGTCGCCT	1	9.28393
srRNA-1780-21	1780	21	CTCCCGTGCCGAGTCGTGACC	1	9.28393
srRNA-1876-21	1876	21	CGCCGGTCTCCCGGAGCGGGA	2	18.5679
srRNA-1894-19	1894	19	GGACCGGGTCGGAGGATGG	4	37.1357
srRNA-1894-20	1894	20	GGACCGGGTCGGAGGATGGA	3	27.8518
srRNA-1894-21	1894	21	GGACCGGGTCGGAGGATGGAC	3	27.8518
srRNA-1894-22	1894	22	GGACCGGGTCGGAGGATGGACG	1	9.28393
srRNA-1894-24	1894	24	GGACCGGGTCGGAGGATGGACGAG	3	27.8518
srRNA-1895-18	1895	18	GACCGGGTCGGAGGATGG	1	9.28393
srRNA-1895-19	1895	19	GACCGGGTCGGAGGATGGA	1	9.28393
srRNA-1895-22	1895	22	GACCGGGTCGGAGGATGGACGA	1	9.28393
srRNA-1896-22	1896	22	ACCGGGTCGGAGGATGGACGAG	1	9.28393
srRNA-1902-19	1902	19	TCGGAGGATGGACGAGAAT	1	9.28393
srRNA-1902-24	1902	24	TCGGAGGATGGACGAGAATCACGA	1	9.28393
srRNA-1902-25	1902	25	TCGGAGGATGGACGAGAATCACGAG	1	9.28393
srRNA-1902-28	1902	28	TCGGAGGATGGACGAGAATCACGAGCGA	1	9.28393
srRNA-1903-24	1903	24	CGGAGGATGGACGAGAATCACGAG	2	18.5679
srRNA-1904-18	1904	18	GGAGGATGGACGAGAATC	1	9.28393
srRNA-1904-21	1904	21	GGAGGATGGACGAGAATCACG	4	37.1357
srRNA-1904-22	1904	22	GGAGGATGGACGAGAATCACGA	8	74.2714
srRNA-1904-23	1904	23	GGAGGATGGACGAGAATCACGAG	47	436.345
srRNA-1904-24	1904	24	GGAGGATGGACGAGAATCACGAGC	1	9.28393
srRNA-1905-18	1905	18	GAGGATGGACGAGAATCA	15	139.259
srRNA-1905-19	1905	19	GAGGATGGACGAGAATCAC	14	129.975
srRNA-1905-20	1905	20	GAGGATGGACGAGAATCACG	67	622.023
srRNA-1905-21	1905	21	GAGGATGGACGAGAATCACGA	41	380.641
srRNA-1905-22	1905	22	GAGGATGGACGAGAATCACGAG	437	4057.08
srRNA-1905-23	1905	23	GAGGATGGACGAGAATCACGAGC	4	37.1357
srRNA-1905-24	1905	24	GAGGATGGACGAGAATCACGAGCG	3	27.8518
srRNA-1905-25	1905	25	GAGGATGGACGAGAATCACGAGCGA	6	55.7036
srRNA-1905-26	1905	26	GAGGATGGACGAGAATCACGAGCGAC	2	18.5679
srRNA-1905-27	1905	27	GAGGATGGACGAGAATCACGAGCGACG	6	55.7036
srRNA-1905-28	1905	28	GAGGATGGACGAGAATCACGAGCGACGG	6	55.7036
srRNA-1905-29	1905	29	GAGGATGGACGAGAATCACGAGCGACGGT	1	9.28393
srRNA-1906-18	1906	18	AGGATGGACGAGAATCAC	1	9.28393
srRNA-1906-19	1906	19	AGGATGGACGAGAATCACG	2	18.5679
srRNA-1906-20	1906	20	AGGATGGACGAGAATCACGA	1	9.28393
srRNA-1906-21	1906	21	AGGATGGACGAGAATCACGAG	13	120.691
srRNA-1906-22	1906	22	AGGATGGACGAGAATCACGAGC	2	18.5679
srRNA-1906-26	1906	26	AGGATGGACGAGAATCACGAGCGACG	1	9.28393
srRNA-1906-27	1906	27	AGGATGGACGAGAATCACGAGCGACGG	3	27.8518
srRNA-1906-28	1906	28	AGGATGGACGAGAATCACGAGCGACGGT	4	37.1357
srRNA-1907-18	1907	18	GGATGGACGAGAATCACG	1	9.28393
srRNA-1908-24	1908	24	GATGGACGAGAATCACGAGCGACG	3	27.8518
srRNA-1908-27	1908	27	GATGGACGAGAATCACGAGCGACGGTG	4	37.1357
srRNA-1909-22	1909	22	ATGGACGAGAATCACGAGCGAC	4	37.1357
srRNA-1909-23	1909	23	ATGGACGAGAATCACGAGCGACG	2	18.5679
srRNA-1909-26	1909	26	ATGGACGAGAATCACGAGCGACGGTG	3	27.8518
srRNA-1910-27	1910	27	TGGACGAGAATCACGAGCGACGGTGGT	1	9.28393
srRNA-1911-23	1911	23	GGACGAGAATCACGAGCGACGGT	1	9.28393
srRNA-1927-18	1927	18	CGACGGTGGTGGTGGCGT	1	9.28393
srRNA-1927-20	1927	20	CGACGGTGGTGGTGGCGTGT	2	18.5679
srRNA-2056-20	2056	20	GCGGGACCGCCCTCGTGTCT	1	9.28393
srRNA-2085-23	2085	23	GGATCCCGCGGCCGTGTTTTCCT	1	9.28393
srRNA-2108-18	2108	18	GGTGGCCCGGCCGTGCCT	2	18.5679
srRNA-2108-20	2108	20	GGTGGCCCGGCCGTGCCTGA	1	9.28393
srRNA-2108-21	2108	21	GGTGGCCCGGCCGTGCCTGAG	1	9.28393
srRNA-2232-25	2232	25	ATCCTCTTCTTCCCCCCGAGCGGCT	3	27.8518
srRNA-2232-26	2232	26	ATCCTCTTCTTCCCCCCGAGCGGCTC	1	9.28393
srRNA-2232-27	2232	27	ATCCTCTTCTTCCCCCCGAGCGGCTCA	1	9.28393
srRNA-2232-28	2232	28	ATCCTCTTCTTCCCCCCGAGCGGCTCAC	1	9.28393
srRNA-2247-26	2247	26	CCGAGCGGCTCACCGGCTTCACGTCC	1	9.28393
srRNA-2248-22	2248	22	CGAGCGGCTCACCGGCTTCACG	1	9.28393
srRNA-2262-18	2262	18	GCTTCACGTCCGTTGGTG	1	9.28393
srRNA-2262-21	2262	21	GCTTCACGTCCGTTGGTGGCC	3	27.8518
srRNA-2262-24	2262	24	GCTTCACGTCCGTTGGTGGCCCCG	1	9.28393
srRNA-2262-26	2262	26	GCTTCACGTCCGTTGGTGGCCCCGCC	2	18.5679
srRNA-2262-27	2262	27	GCTTCACGTCCGTTGGTGGCCCCGCCT	2	18.5679
srRNA-2263-21	2263	21	CTTCACGTCCGTTGGTGGCCC	1	9.28393
srRNA-2263-24	2263	24	CTTCACGTCCGTTGGTGGCCCCGC	1	9.28393
srRNA-2277-30	2277	30	GTGGCCCCGCCTGGGACCGAACCCGGCACC	1	9.28393
srRNA-2290-25	2290	25	GGACCGAACCCGGCACCGCCTCGTG	1	9.28393
srRNA-2293-26	2293	26	CCGAACCCGGCACCGCCTCGTGGGGC	1	9.28393
srRNA-2295-20	2295	20	GAACCCGGCACCGCCTCGTG	1	9.28393
srRNA-2331-24	2331	24	CACTGATCGGCCCGGCGTCCGCGT	1	9.28393
srRNA-2373-19	2373	19	GGGACCGGGTCGGTGGCGC	1	9.28393
srRNA-2407-19	2407	19	GTGGGCTTCCCGGAGGGTT	2	18.5679
srRNA-2407-20	2407	20	GTGGGCTTCCCGGAGGGTTC	1	9.28393
srRNA-2407-21	2407	21	GTGGGCTTCCCGGAGGGTTCC	6	55.7036
srRNA-2411-18	2411	18	GCTTCCCGGAGGGTTCCG	1	9.28393
srRNA-2419-22	2419	22	GAGGGTTCCGGGGGTCGGCCTG	1	9.28393
srRNA-2419-23	2419	23	GAGGGTTCCGGGGGTCGGCCTGC	1	9.28393
srRNA-2419-24	2419	24	GAGGGTTCCGGGGGTCGGCCTGCG	1	9.28393
srRNA-2422-25	2422	25	GGTTCCGGGGGTCGGCCTGCGGCGC	1	9.28393
srRNA-2422-29	2422	29	GGTTCCGGGGGTCGGCCTGCGGCGCGTGC	1	9.28393
srRNA-2425-22	2425	22	TCCGGGGGTCGGCCTGCGGCGC	1	9.28393
srRNA-2431-20	2431	20	GGTCGGCCTGCGGCGCGTGC	1	9.28393
srRNA-2443-21	2443	21	GCGCGTGCGGGGGAGGAGACG	2	18.5679
srRNA-2452-21	2452	21	GGGGAGGAGACGGTTCCGGGG	1	9.28393
srRNA-2453-19	2453	19	GGGAGGAGACGGTTCCGGG	1	9.28393
srRNA-2453-20	2453	20	GGGAGGAGACGGTTCCGGGG	1	9.28393
srRNA-2454-20	2454	20	GGAGGAGACGGTTCCGGGGG	1	9.28393
srRNA-2464-20	2464	20	GTTCCGGGGGACCGGCCGCG	1	9.28393
srRNA-2573-24	2573	24	GTGAGGCCCCGCGCGTGTGTCCCG	1	9.28393
srRNA-2705-20	2705	20	TCCCGGCCCGCTCTTCCGAA	1	9.28393
srRNA-2706-19	2706	19	CCCGGCCCGCTCTTCCGAA	1	9.28393
srRNA-2710-18	2710	18	GCCCGCTCTTCCGAACCG	1	9.28393
srRNA-2710-19	2710	19	GCCCGCTCTTCCGAACCGG	2	18.5679
srRNA-2710-22	2710	22	GCCCGCTCTTCCGAACCGGGTC	1	9.28393
srRNA-2710-23	2710	23	GCCCGCTCTTCCGAACCGGGTCG	1	9.28393
srRNA-2745-23	2745	23	GGTGCGCCTCGCTTCCCGGGCCT	1	9.28393
srRNA-2754-19	2754	19	CGCTTCCCGGGCCTGCCGC	1	9.28393
srRNA-2790-21	2790	21	TCCGTCCCGGGCGTCGGCGTC	1	9.28393
srRNA-2794-19	2794	19	TCCCGGGCGTCGGCGTCGG	1	9.28393
srRNA-2866-23	2866	23	CGAGCGCGGCCCGGTGGTCCCTC	1	9.28393
srRNA-2884-18	2884	18	CCCTCCCGGACAGGCGTT	1	9.28393
srRNA-2887-21	2887	21	TCCCGGACAGGCGTTCGTGCG	1	9.28393
srRNA-2889-19	2889	19	CCGGACAGGCGTTCGTGCG	1	9.28393
srRNA-2889-21	2889	21	CCGGACAGGCGTTCGTGCGAC	2	18.5679
srRNA-2889-23	2889	23	CCGGACAGGCGTTCGTGCGACGT	1	9.28393
srRNA-2890-20	2890	20	CGGACAGGCGTTCGTGCGAC	1	9.28393
srRNA-2890-21	2890	21	CGGACAGGCGTTCGTGCGACG	1	9.28393
srRNA-2892-18	2892	18	GACAGGCGTTCGTGCGAC	2	18.5679
srRNA-2892-23	2892	23	GACAGGCGTTCGTGCGACGTGTG	1	9.28393
srRNA-2892-27	2892	27	GACAGGCGTTCGTGCGACGTGTGGCGT	1	9.28393
srRNA-2892-28	2892	28	GACAGGCGTTCGTGCGACGTGTGGCGTG	1	9.28393
srRNA-2896-22	2896	22	GGCGTTCGTGCGACGTGTGGCG	1	9.28393
srRNA-2896-23	2896	23	GGCGTTCGTGCGACGTGTGGCGT	1	9.28393
srRNA-2896-24	2896	24	GGCGTTCGTGCGACGTGTGGCGTG	2	18.5679
srRNA-2897-19	2897	19	GCGTTCGTGCGACGTGTGG	1	9.28393
srRNA-2897-21	2897	21	GCGTTCGTGCGACGTGTGGCG	1	9.28393
srRNA-2897-22	2897	22	GCGTTCGTGCGACGTGTGGCGT	1	9.28393
srRNA-2925-23	2925	23	ACCTCCGCCTTGCCGGTCGCTCG	1	9.28393
srRNA-2974-20	2974	20	CCCGGGCCGGGGCCTCGGCC	1	9.28393
srRNA-3011-22	3011	22	TCCCGGGCGGGGGCGGGCGCGC	1	9.28393
srRNA-3103-19	3103	19	GGGGCTCGGAGCCGGGCTT	1	9.28393
srRNA-3158-18	3158	18	CGGGCGCTGCGGCCGCAC	1	9.28393
srRNA-3162-25	3162	25	CGCTGCGGCCGCACGGCGCGACTGT	1	9.28393
srRNA-3173-18	3173	18	CACGGCGCGACTGTCCCC	1	9.28393
srRNA-3177-21	3177	21	GCGCGACTGTCCCCGGGCCGG	1	9.28393
srRNA-3346-23	3346	23	GGTCGGGCCGTCCGCCTCCTCGC	1	9.28393
srRNA-3363-29	3363	29	CCTCGCGGGCGGGCGCGACGAAGAAGCGT	1	9.28393
srRNA-3364-27	3364	27	CTCGCGGGCGGGCGCGACGAAGAAGCG	1	9.28393
srRNA-3366-22	3366	22	CGCGGGCGGGCGCGACGAAGAA	1	9.28393
srRNA-3367-23	3367	23	GCGGGCGGGCGCGACGAAGAAGC	1	9.28393
srRNA-3374-18	3374	18	GGCGCGACGAAGAAGCGT	2	18.5679
srRNA-3374-25	3374	25	GGCGCGACGAAGAAGCGTCGCGGGT	2	18.5679
srRNA-3374-27	3374	27	GGCGCGACGAAGAAGCGTCGCGGGTCT	1	9.28393
srRNA-3375-18	3375	18	GCGCGACGAAGAAGCGTC	1	9.28393
srRNA-3376-24	3376	24	CGCGACGAAGAAGCGTCGCGGGTC	1	9.28393
srRNA-3380-21	3380	21	ACGAAGAAGCGTCGCGGGTCT	2	18.5679
srRNA-3383-18	3383	18	AAGAAGCGTCGCGGGTCT	1	9.28393
srRNA-3392-19	3392	19	CGCGGGTCTGTGGCGCGGG	1	9.28393
srRNA-3411-22	3411	22	GCCCCCGGTGGTCGTGTCGCGT	1	9.28393
srRNA-3414-19	3414	19	CCCGGTGGTCGTGTCGCGT	1	9.28393
srRNA-3415-19	3415	19	CCGGTGGTCGTGTCGCGTG	1	9.28393
srRNA-3431-20	3431	20	GTGGGGGGCGGGTGGTTGGG	1	9.28393
srRNA-3441-25	3441	25	GGTGGTTGGGGCGTCCGGTTCGCCG	1	9.28393
srRNA-3595-21	3595	21	CTCGCGAGGCCCCCCGGCCGG	1	9.28393
srRNA-3657-18	3657	18	TACCTGGTTGATCCTGCC	15	139.259
srRNA-3657-19	3657	19	TACCTGGTTGATCCTGCCA	10	92.8393
srRNA-3657-20	3657	20	TACCTGGTTGATCCTGCCAG	2	18.5679
srRNA-3657-21	3657	21	TACCTGGTTGATCCTGCCAGT	4	37.1357
srRNA-3657-22	3657	22	TACCTGGTTGATCCTGCCAGTA	9	83.5554
srRNA-3657-23	3657	23	TACCTGGTTGATCCTGCCAGTAG	8	74.2714
srRNA-3657-24	3657	24	TACCTGGTTGATCCTGCCAGTAGC	3	27.8518
srRNA-3657-25	3657	25	TACCTGGTTGATCCTGCCAGTAGCA	3	27.8518
srRNA-3657-26	3657	26	TACCTGGTTGATCCTGCCAGTAGCAT	2	18.5679
srRNA-3657-28	3657	28	TACCTGGTTGATCCTGCCAGTAGCATAT	5	46.4197
srRNA-3658-22	3658	22	ACCTGGTTGATCCTGCCAGTAG	1	9.28393
srRNA-3661-19	3661	19	TGGTTGATCCTGCCAGTAG	1	9.28393
srRNA-3661-27	3661	27	TGGTTGATCCTGCCAGTAGCATATGCT	1	9.28393
srRNA-3662-22	3662	22	GGTTGATCCTGCCAGTAGCATA	2	18.5679
srRNA-3662-23	3662	23	GGTTGATCCTGCCAGTAGCATAT	7	64.9875
srRNA-3663-22	3663	22	GTTGATCCTGCCAGTAGCATAT	3	27.8518
srRNA-3663-24	3663	24	GTTGATCCTGCCAGTAGCATATGC	1	9.28393
srRNA-3663-27	3663	27	GTTGATCCTGCCAGTAGCATATGCTTG	1	9.28393
srRNA-3664-19	3664	19	TTGATCCTGCCAGTAGCAT	1	9.28393
srRNA-3668-20	3668	20	TCCTGCCAGTAGCATATGCT	1	9.28393
srRNA-3680-23	3680	23	CATATGCTTGTCTCAAAGATTAA	1	9.28393
srRNA-3680-24	3680	24	CATATGCTTGTCTCAAAGATTAAG	1	9.28393
srRNA-3681-23	3681	23	ATATGCTTGTCTCAAAGATTAAG	5	46.4197
srRNA-3683-20	3683	20	ATGCTTGTCTCAAAGATTAA	2	18.5679
srRNA-3683-21	3683	21	ATGCTTGTCTCAAAGATTAAG	2	18.5679
srRNA-3691-21	3691	21	CTCAAAGATTAAGCCATGCAT	1	9.28393
srRNA-3691-22	3691	22	CTCAAAGATTAAGCCATGCATG	1	9.28393
srRNA-3692-22	3692	22	TCAAAGATTAAGCCATGCATGT	4	37.1357
srRNA-3693-20	3693	20	CAAAGATTAAGCCATGCATG	1	9.28393
srRNA-3693-21	3693	21	CAAAGATTAAGCCATGCATGT	1	9.28393
srRNA-3693-22	3693	22	CAAAGATTAAGCCATGCATGTC	2	18.5679
srRNA-3695-19	3695	19	AAGATTAAGCCATGCATGT	2	18.5679
srRNA-3695-20	3695	20	AAGATTAAGCCATGCATGTC	1	9.28393
srRNA-3695-24	3695	24	AAGATTAAGCCATGCATGTCTAAG	1	9.28393
srRNA-3696-27	3696	27	AGATTAAGCCATGCATGTCTAAGTACG	3	27.8518
srRNA-3700-21	3700	21	TAAGCCATGCATGTCTAAGTA	1	9.28393
srRNA-3701-23	3701	23	AAGCCATGCATGTCTAAGTACGC	1	9.28393
srRNA-3702-19	3702	19	AGCCATGCATGTCTAAGTA	1	9.28393
srRNA-3702-20	3702	20	AGCCATGCATGTCTAAGTAC	1	9.28393
srRNA-3702-25	3702	25	AGCCATGCATGTCTAAGTACGCACG	1	9.28393
srRNA-3703-21	3703	21	GCCATGCATGTCTAAGTACGC	1	9.28393
srRNA-3705-19	3705	19	CATGCATGTCTAAGTACGC	1	9.28393
srRNA-3705-26	3705	26	CATGCATGTCTAAGTACGCACGGCCG	2	18.5679
srRNA-3706-18	3706	18	ATGCATGTCTAAGTACGC	1	9.28393
srRNA-3706-21	3706	21	ATGCATGTCTAAGTACGCACG	1	9.28393
srRNA-3707-23	3707	23	TGCATGTCTAAGTACGCACGGCC	1	9.28393
srRNA-3708-18	3708	18	GCATGTCTAAGTACGCAC	1	9.28393
srRNA-3709-20	3709	20	CATGTCTAAGTACGCACGGC	1	9.28393
srRNA-3709-21	3709	21	CATGTCTAAGTACGCACGGCC	1	9.28393
srRNA-3709-22	3709	22	CATGTCTAAGTACGCACGGCCG	1	9.28393
srRNA-3709-24	3709	24	CATGTCTAAGTACGCACGGCCGGT	1	9.28393
srRNA-3710-23	3710	23	ATGTCTAAGTACGCACGGCCGGT	1	9.28393
srRNA-3713-26	3713	26	TCTAAGTACGCACGGCCGGTACAGTG	1	9.28393
srRNA-3716-20	3716	20	AAGTACGCACGGCCGGTACA	1	9.28393
srRNA-3716-21	3716	21	AAGTACGCACGGCCGGTACAG	1	9.28393
srRNA-3716-22	3716	22	AAGTACGCACGGCCGGTACAGT	1	9.28393
srRNA-3716-24	3716	24	AAGTACGCACGGCCGGTACAGTGA	1	9.28393
srRNA-3717-22	3717	22	AGTACGCACGGCCGGTACAGTG	3	27.8518
srRNA-3717-23	3717	23	AGTACGCACGGCCGGTACAGTGA	1	9.28393
srRNA-3718-21	3718	21	GTACGCACGGCCGGTACAGTG	2	18.5679
srRNA-3718-22	3718	22	GTACGCACGGCCGGTACAGTGA	2	18.5679
srRNA-3718-23	3718	23	GTACGCACGGCCGGTACAGTGAA	2	18.5679
srRNA-3718-24	3718	24	GTACGCACGGCCGGTACAGTGAAA	1	9.28393
srRNA-3719-22	3719	22	TACGCACGGCCGGTACAGTGAA	2	18.5679
srRNA-3719-24	3719	24	TACGCACGGCCGGTACAGTGAAAC	1	9.28393
srRNA-3720-22	3720	22	ACGCACGGCCGGTACAGTGAAA	1	9.28393
srRNA-3721-19	3721	19	CGCACGGCCGGTACAGTGA	1	9.28393
srRNA-3721-28	3721	28	CGCACGGCCGGTACAGTGAAACTGCGAA	1	9.28393
srRNA-3722-18	3722	18	GCACGGCCGGTACAGTGA	2	18.5679
srRNA-3722-20	3722	20	GCACGGCCGGTACAGTGAAA	1	9.28393
srRNA-3724-18	3724	18	ACGGCCGGTACAGTGAAA	1	9.28393
srRNA-3725-27	3725	27	CGGCCGGTACAGTGAAACTGCGAATGG	1	9.28393
srRNA-3725-29	3725	29	CGGCCGGTACAGTGAAACTGCGAATGGCT	1	9.28393
srRNA-3727-26	3727	26	GCCGGTACAGTGAAACTGCGAATGGC	1	9.28393
srRNA-3727-27	3727	27	GCCGGTACAGTGAAACTGCGAATGGCT	1	9.28393
srRNA-3728-27	3728	27	CCGGTACAGTGAAACTGCGAATGGCTC	1	9.28393
srRNA-3729-23	3729	23	CGGTACAGTGAAACTGCGAATGG	1	9.28393
srRNA-3729-26	3729	26	CGGTACAGTGAAACTGCGAATGGCTC	4	37.1357
srRNA-3729-28	3729	28	CGGTACAGTGAAACTGCGAATGGCTCAT	3	27.8518
srRNA-3730-24	3730	24	GGTACAGTGAAACTGCGAATGGCT	1	9.28393
srRNA-3730-27	3730	27	GGTACAGTGAAACTGCGAATGGCTCAT	3	27.8518
srRNA-3731-19	3731	19	GTACAGTGAAACTGCGAAT	1	9.28393
srRNA-3731-23	3731	23	GTACAGTGAAACTGCGAATGGCT	1	9.28393
srRNA-3731-24	3731	24	GTACAGTGAAACTGCGAATGGCTC	1	9.28393
srRNA-3731-28	3731	28	GTACAGTGAAACTGCGAATGGCTCATTA	2	18.5679
srRNA-3731-29	3731	29	GTACAGTGAAACTGCGAATGGCTCATTAA	1	9.28393
srRNA-3732-20	3732	20	TACAGTGAAACTGCGAATGG	2	18.5679
srRNA-3732-21	3732	21	TACAGTGAAACTGCGAATGGC	2	18.5679
srRNA-3732-22	3732	22	TACAGTGAAACTGCGAATGGCT	7	64.9875
srRNA-3732-23	3732	23	TACAGTGAAACTGCGAATGGCTC	1	9.28393
srRNA-3732-25	3732	25	TACAGTGAAACTGCGAATGGCTCAT	10	92.8393
srRNA-3732-27	3732	27	TACAGTGAAACTGCGAATGGCTCATTA	1	9.28393
srRNA-3733-19	3733	19	ACAGTGAAACTGCGAATGG	1	9.28393
srRNA-3733-21	3733	21	ACAGTGAAACTGCGAATGGCT	3	27.8518
srRNA-3733-24	3733	24	ACAGTGAAACTGCGAATGGCTCAT	1	9.28393
srRNA-3733-27	3733	27	ACAGTGAAACTGCGAATGGCTCATTAA	3	27.8518
srRNA-3733-28	3733	28	ACAGTGAAACTGCGAATGGCTCATTAAA	1	9.28393
srRNA-3734-18	3734	18	CAGTGAAACTGCGAATGG	1	9.28393
srRNA-3734-19	3734	19	CAGTGAAACTGCGAATGGC	1	9.28393
srRNA-3734-20	3734	20	CAGTGAAACTGCGAATGGCT	6	55.7036
srRNA-3734-21	3734	21	CAGTGAAACTGCGAATGGCTC	2	18.5679
srRNA-3734-23	3734	23	CAGTGAAACTGCGAATGGCTCAT	10	92.8393
srRNA-3734-24	3734	24	CAGTGAAACTGCGAATGGCTCATT	1	9.28393
srRNA-3734-25	3734	25	CAGTGAAACTGCGAATGGCTCATTA	1	9.28393
srRNA-3735-19	3735	19	AGTGAAACTGCGAATGGCT	12	111.407
srRNA-3735-22	3735	22	AGTGAAACTGCGAATGGCTCAT	6	55.7036
srRNA-3735-23	3735	23	AGTGAAACTGCGAATGGCTCATT	4	37.1357
srRNA-3735-24	3735	24	AGTGAAACTGCGAATGGCTCATTA	12	111.407
srRNA-3735-25	3735	25	AGTGAAACTGCGAATGGCTCATTAA	4	37.1357
srRNA-3736-18	3736	18	GTGAAACTGCGAATGGCT	1	9.28393
srRNA-3736-19	3736	19	GTGAAACTGCGAATGGCTC	1	9.28393
srRNA-3736-21	3736	21	GTGAAACTGCGAATGGCTCAT	6	55.7036
srRNA-3736-23	3736	23	GTGAAACTGCGAATGGCTCATTA	4	37.1357
srRNA-3736-24	3736	24	GTGAAACTGCGAATGGCTCATTAA	4	37.1357
srRNA-3736-28	3736	28	GTGAAACTGCGAATGGCTCATTAAATCA	4	37.1357
srRNA-3737-18	3737	18	TGAAACTGCGAATGGCTC	2	18.5679
srRNA-3737-20	3737	20	TGAAACTGCGAATGGCTCAT	2	18.5679
srRNA-3737-21	3737	21	TGAAACTGCGAATGGCTCATT	7	64.9875
srRNA-3737-22	3737	22	TGAAACTGCGAATGGCTCATTA	6	55.7036
srRNA-3737-25	3737	25	TGAAACTGCGAATGGCTCATTAAAT	1	9.28393
srRNA-3737-27	3737	27	TGAAACTGCGAATGGCTCATTAAATCA	1	9.28393
srRNA-3738-19	3738	19	GAAACTGCGAATGGCTCAT	2	18.5679
srRNA-3738-20	3738	20	GAAACTGCGAATGGCTCATT	1	9.28393
srRNA-3738-22	3738	22	GAAACTGCGAATGGCTCATTAA	2	18.5679
srRNA-3738-23	3738	23	GAAACTGCGAATGGCTCATTAAA	1	9.28393
srRNA-3738-25	3738	25	GAAACTGCGAATGGCTCATTAAATC	1	9.28393
srRNA-3739-18	3739	18	AAACTGCGAATGGCTCAT	2	18.5679
srRNA-3739-19	3739	19	AAACTGCGAATGGCTCATT	4	37.1357
srRNA-3739-20	3739	20	AAACTGCGAATGGCTCATTA	9	83.5554
srRNA-3739-21	3739	21	AAACTGCGAATGGCTCATTAA	17	157.827
srRNA-3739-22	3739	22	AAACTGCGAATGGCTCATTAAA	4	37.1357
srRNA-3739-24	3739	24	AAACTGCGAATGGCTCATTAAATC	1	9.28393
srRNA-3739-25	3739	25	AAACTGCGAATGGCTCATTAAATCA	4	37.1357
srRNA-3740-18	3740	18	AACTGCGAATGGCTCATT	11	102.123
srRNA-3740-19	3740	19	AACTGCGAATGGCTCATTA	5	46.4197
srRNA-3740-20	3740	20	AACTGCGAATGGCTCATTAA	1	9.28393
srRNA-3740-23	3740	23	AACTGCGAATGGCTCATTAAATC	5	46.4197
srRNA-3740-24	3740	24	AACTGCGAATGGCTCATTAAATCA	5	46.4197
srRNA-3741-19	3741	19	ACTGCGAATGGCTCATTAA	1	9.28393
srRNA-3741-23	3741	23	ACTGCGAATGGCTCATTAAATCA	4	37.1357
srRNA-3741-27	3741	27	ACTGCGAATGGCTCATTAAATCAGTTA	2	18.5679
srRNA-3742-21	3742	21	CTGCGAATGGCTCATTAAATC	3	27.8518
srRNA-3742-22	3742	22	CTGCGAATGGCTCATTAAATCA	2	18.5679
srRNA-3743-21	3743	21	TGCGAATGGCTCATTAAATCA	1	9.28393
srRNA-3745-19	3745	19	CGAATGGCTCATTAAATCA	1	9.28393
srRNA-3754-19	3754	19	CATTAAATCAGTTATGGTT	1	9.28393
srRNA-3755-20	3755	20	ATTAAATCAGTTATGGTTCC	1	9.28393
srRNA-3755-23	3755	23	ATTAAATCAGTTATGGTTCCTTT	2	18.5679
srRNA-3755-24	3755	24	ATTAAATCAGTTATGGTTCCTTTG	1	9.28393
srRNA-3757-22	3757	22	TAAATCAGTTATGGTTCCTTTG	2	18.5679
srRNA-3757-30	3757	30	TAAATCAGTTATGGTTCCTTTGGTCGCTCG	1	9.28393
srRNA-3758-21	3758	21	AAATCAGTTATGGTTCCTTTG	1	9.28393
srRNA-3758-29	3758	29	AAATCAGTTATGGTTCCTTTGGTCGCTCG	2	18.5679
srRNA-3759-19	3759	19	AATCAGTTATGGTTCCTTT	1	9.28393
srRNA-3759-20	3759	20	AATCAGTTATGGTTCCTTTG	10	92.8393
srRNA-3759-23	3759	23	AATCAGTTATGGTTCCTTTGGTC	2	18.5679
srRNA-3759-24	3759	24	AATCAGTTATGGTTCCTTTGGTCG	2	18.5679
srRNA-3759-25	3759	25	AATCAGTTATGGTTCCTTTGGTCGC	1	9.28393
srRNA-3759-26	3759	26	AATCAGTTATGGTTCCTTTGGTCGCT	1	9.28393
srRNA-3759-28	3759	28	AATCAGTTATGGTTCCTTTGGTCGCTCG	6	55.7036
srRNA-3760-19	3760	19	ATCAGTTATGGTTCCTTTG	10	92.8393
srRNA-3760-21	3760	21	ATCAGTTATGGTTCCTTTGGT	1	9.28393
srRNA-3760-23	3760	23	ATCAGTTATGGTTCCTTTGGTCG	4	37.1357
srRNA-3760-25	3760	25	ATCAGTTATGGTTCCTTTGGTCGCT	4	37.1357
srRNA-3760-27	3760	27	ATCAGTTATGGTTCCTTTGGTCGCTCG	7	64.9875
srRNA-3761-18	3761	18	TCAGTTATGGTTCCTTTG	1	9.28393
srRNA-3761-20	3761	20	TCAGTTATGGTTCCTTTGGT	1	9.28393
srRNA-3761-24	3761	24	TCAGTTATGGTTCCTTTGGTCGCT	1	9.28393
srRNA-3761-26	3761	26	TCAGTTATGGTTCCTTTGGTCGCTCG	2	18.5679
srRNA-3762-18	3762	18	CAGTTATGGTTCCTTTGG	13	120.691
srRNA-3762-19	3762	19	CAGTTATGGTTCCTTTGGT	31	287.802
srRNA-3762-20	3762	20	CAGTTATGGTTCCTTTGGTC	17	157.827
srRNA-3762-21	3762	21	CAGTTATGGTTCCTTTGGTCG	6	55.7036
srRNA-3762-22	3762	22	CAGTTATGGTTCCTTTGGTCGC	19	176.395
srRNA-3762-23	3762	23	CAGTTATGGTTCCTTTGGTCGCT	119	1104.79
srRNA-3762-24	3762	24	CAGTTATGGTTCCTTTGGTCGCTC	6	55.7036
srRNA-3762-25	3762	25	CAGTTATGGTTCCTTTGGTCGCTCG	6	55.7036
srRNA-3762-26	3762	26	CAGTTATGGTTCCTTTGGTCGCTCGC	1	9.28393
srRNA-3762-27	3762	27	CAGTTATGGTTCCTTTGGTCGCTCGCT	1	9.28393
srRNA-3763-19	3763	19	AGTTATGGTTCCTTTGGTC	1	9.28393
srRNA-3763-22	3763	22	AGTTATGGTTCCTTTGGTCGCT	3	27.8518
srRNA-3763-23	3763	23	AGTTATGGTTCCTTTGGTCGCTC	1	9.28393
srRNA-3763-24	3763	24	AGTTATGGTTCCTTTGGTCGCTCG	2	18.5679
srRNA-3763-26	3763	26	AGTTATGGTTCCTTTGGTCGCTCGCT	2	18.5679
srRNA-3764-20	3764	20	GTTATGGTTCCTTTGGTCGC	1	9.28393
srRNA-3764-21	3764	21	GTTATGGTTCCTTTGGTCGCT	2	18.5679
srRNA-3764-22	3764	22	GTTATGGTTCCTTTGGTCGCTC	2	18.5679
srRNA-3764-23	3764	23	GTTATGGTTCCTTTGGTCGCTCG	3	27.8518
srRNA-3764-26	3764	26	GTTATGGTTCCTTTGGTCGCTCGCTC	1	9.28393
srRNA-3765-22	3765	22	TTATGGTTCCTTTGGTCGCTCG	1	9.28393
srRNA-3765-24	3765	24	TTATGGTTCCTTTGGTCGCTCGCT	1	9.28393
srRNA-3766-18	3766	18	TATGGTTCCTTTGGTCGC	1	9.28393
srRNA-3766-19	3766	19	TATGGTTCCTTTGGTCGCT	7	64.9875
srRNA-3766-20	3766	20	TATGGTTCCTTTGGTCGCTC	3	27.8518
srRNA-3766-21	3766	21	TATGGTTCCTTTGGTCGCTCG	47	436.345
srRNA-3766-22	3766	22	TATGGTTCCTTTGGTCGCTCGC	1	9.28393
srRNA-3766-23	3766	23	TATGGTTCCTTTGGTCGCTCGCT	11	102.123
srRNA-3766-24	3766	24	TATGGTTCCTTTGGTCGCTCGCTC	4	37.1357
srRNA-3767-19	3767	19	ATGGTTCCTTTGGTCGCTC	1	9.28393
srRNA-3767-20	3767	20	ATGGTTCCTTTGGTCGCTCG	17	157.827
srRNA-3767-21	3767	21	ATGGTTCCTTTGGTCGCTCGC	3	27.8518
srRNA-3767-22	3767	22	ATGGTTCCTTTGGTCGCTCGCT	13	120.691
srRNA-3767-23	3767	23	ATGGTTCCTTTGGTCGCTCGCTC	1	9.28393
srRNA-3768-19	3768	19	TGGTTCCTTTGGTCGCTCG	1	9.28393
srRNA-3768-21	3768	21	TGGTTCCTTTGGTCGCTCGCT	2	18.5679
srRNA-3769-18	3769	18	GGTTCCTTTGGTCGCTCG	2	18.5679
srRNA-3769-19	3769	19	GGTTCCTTTGGTCGCTCGC	3	27.8518
srRNA-3769-20	3769	20	GGTTCCTTTGGTCGCTCGCT	3	27.8518
srRNA-3769-21	3769	21	GGTTCCTTTGGTCGCTCGCTC	2	18.5679
srRNA-3770-18	3770	18	GTTCCTTTGGTCGCTCGC	2	18.5679
srRNA-3770-19	3770	19	GTTCCTTTGGTCGCTCGCT	1	9.28393
srRNA-3770-20	3770	20	GTTCCTTTGGTCGCTCGCTC	1	9.28393
srRNA-3770-23	3770	23	GTTCCTTTGGTCGCTCGCTCCTC	1	9.28393
srRNA-3771-19	3771	19	TTCCTTTGGTCGCTCGCTC	1	9.28393
srRNA-3772-18	3772	18	TCCTTTGGTCGCTCGCTC	2	18.5679
srRNA-3785-24	3785	24	CGCTCCTCTCCTACTTGGATAACT	1	9.28393
srRNA-3786-23	3786	23	GCTCCTCTCCTACTTGGATAACT	1	9.28393
srRNA-3787-22	3787	22	CTCCTCTCCTACTTGGATAACT	2	18.5679
srRNA-3788-21	3788	21	TCCTCTCCTACTTGGATAACT	2	18.5679
srRNA-3789-20	3789	20	CCTCTCCTACTTGGATAACT	2	18.5679
srRNA-3789-21	3789	21	CCTCTCCTACTTGGATAACTG	2	18.5679
srRNA-3790-19	3790	19	CTCTCCTACTTGGATAACT	4	37.1357
srRNA-3790-27	3790	27	CTCTCCTACTTGGATAACTGTGGTAAT	3	27.8518
srRNA-3791-18	3791	18	TCTCCTACTTGGATAACT	11	102.123
srRNA-3791-19	3791	19	TCTCCTACTTGGATAACTG	1	9.28393
srRNA-3791-20	3791	20	TCTCCTACTTGGATAACTGT	3	27.8518
srRNA-3791-21	3791	21	TCTCCTACTTGGATAACTGTG	1	9.28393
srRNA-3791-26	3791	26	TCTCCTACTTGGATAACTGTGGTAAT	19	176.395
srRNA-3791-27	3791	27	TCTCCTACTTGGATAACTGTGGTAATT	7	64.9875
srRNA-3791-28	3791	28	TCTCCTACTTGGATAACTGTGGTAATTC	1	9.28393
srRNA-3792-18	3792	18	CTCCTACTTGGATAACTG	1	9.28393
srRNA-3792-19	3792	19	CTCCTACTTGGATAACTGT	4	37.1357
srRNA-3792-25	3792	25	CTCCTACTTGGATAACTGTGGTAAT	87	807.702
srRNA-3792-26	3792	26	CTCCTACTTGGATAACTGTGGTAATT	9	83.5554
srRNA-3793-23	3793	23	TCCTACTTGGATAACTGTGGTAA	1	9.28393
srRNA-3793-24	3793	24	TCCTACTTGGATAACTGTGGTAAT	223	2070.32
srRNA-3793-25	3793	25	TCCTACTTGGATAACTGTGGTAATT	24	222.814
srRNA-3793-26	3793	26	TCCTACTTGGATAACTGTGGTAATTC	1	9.28393
srRNA-3794-23	3794	23	CCTACTTGGATAACTGTGGTAAT	187	1736.09
srRNA-3794-24	3794	24	CCTACTTGGATAACTGTGGTAATT	19	176.395
srRNA-3794-25	3794	25	CCTACTTGGATAACTGTGGTAATTC	3	27.8518
srRNA-3794-26	3794	26	CCTACTTGGATAACTGTGGTAATTCT	2	18.5679
srRNA-3795-21	3795	21	CTACTTGGATAACTGTGGTAA	1	9.28393
srRNA-3795-22	3795	22	CTACTTGGATAACTGTGGTAAT	98	909.825
srRNA-3795-23	3795	23	CTACTTGGATAACTGTGGTAATT	5	46.4197
srRNA-3795-24	3795	24	CTACTTGGATAACTGTGGTAATTC	5	46.4197
srRNA-3796-20	3796	20	TACTTGGATAACTGTGGTAA	2	18.5679
srRNA-3796-21	3796	21	TACTTGGATAACTGTGGTAAT	63	584.888
srRNA-3796-22	3796	22	TACTTGGATAACTGTGGTAATT	2	18.5679
srRNA-3796-23	3796	23	TACTTGGATAACTGTGGTAATTC	3	27.8518
srRNA-3796-28	3796	28	TACTTGGATAACTGTGGTAATTCTAGAG	1	9.28393
srRNA-3797-20	3797	20	ACTTGGATAACTGTGGTAAT	2	18.5679
srRNA-3797-22	3797	22	ACTTGGATAACTGTGGTAATTC	1	9.28393
srRNA-3797-27	3797	27	ACTTGGATAACTGTGGTAATTCTAGAG	1	9.28393
srRNA-3798-19	3798	19	CTTGGATAACTGTGGTAAT	3	27.8518
srRNA-3798-26	3798	26	CTTGGATAACTGTGGTAATTCTAGAG	1	9.28393
srRNA-3799-20	3799	20	TTGGATAACTGTGGTAATTC	1	9.28393
srRNA-3800-19	3800	19	TGGATAACTGTGGTAATTC	1	9.28393
srRNA-3801-18	3801	18	GGATAACTGTGGTAATTC	2	18.5679
srRNA-3801-23	3801	23	GGATAACTGTGGTAATTCTAGAG	3	27.8518
srRNA-3802-19	3802	19	GATAACTGTGGTAATTCTA	1	9.28393
srRNA-3802-21	3802	21	GATAACTGTGGTAATTCTAGA	1	9.28393
srRNA-3802-28	3802	28	GATAACTGTGGTAATTCTAGAGCTAATA	1	9.28393
srRNA-3803-24	3803	24	ATAACTGTGGTAATTCTAGAGCTA	1	9.28393
srRNA-3804-22	3804	22	TAACTGTGGTAATTCTAGAGCT	1	9.28393
srRNA-3805-19	3805	19	AACTGTGGTAATTCTAGAG	5	46.4197
srRNA-3805-21	3805	21	AACTGTGGTAATTCTAGAGCT	1	9.28393
srRNA-3806-21	3806	21	ACTGTGGTAATTCTAGAGCTA	1	9.28393
srRNA-3806-26	3806	26	ACTGTGGTAATTCTAGAGCTAATACA	3	27.8518
srRNA-3807-23	3807	23	CTGTGGTAATTCTAGAGCTAATA	2	18.5679
srRNA-3807-27	3807	27	CTGTGGTAATTCTAGAGCTAATACATG	1	9.28393
srRNA-3807-30	3807	30	CTGTGGTAATTCTAGAGCTAATACATGCCG	1	9.28393
srRNA-3808-22	3808	22	TGTGGTAATTCTAGAGCTAATA	1	9.28393
srRNA-3808-24	3808	24	TGTGGTAATTCTAGAGCTAATACA	1	9.28393
srRNA-3809-28	3809	28	GTGGTAATTCTAGAGCTAATACATGCCG	1	9.28393
srRNA-3810-22	3810	22	TGGTAATTCTAGAGCTAATACA	1	9.28393
srRNA-3811-22	3811	22	GGTAATTCTAGAGCTAATACAT	1	9.28393
srRNA-3812-20	3812	20	GTAATTCTAGAGCTAATACA	1	9.28393
srRNA-3812-24	3812	24	GTAATTCTAGAGCTAATACATGCC	1	9.28393
srRNA-3813-21	3813	21	TAATTCTAGAGCTAATACATG	1	9.28393
srRNA-3813-24	3813	24	TAATTCTAGAGCTAATACATGCCG	1	9.28393
srRNA-3813-25	3813	25	TAATTCTAGAGCTAATACATGCCGA	1	9.28393
srRNA-3813-26	3813	26	TAATTCTAGAGCTAATACATGCCGAC	2	18.5679
srRNA-3813-28	3813	28	TAATTCTAGAGCTAATACATGCCGACGG	1	9.28393
srRNA-3813-29	3813	29	TAATTCTAGAGCTAATACATGCCGACGGG	1	9.28393
srRNA-3814-23	3814	23	AATTCTAGAGCTAATACATGCCG	1	9.28393
srRNA-3814-25	3814	25	AATTCTAGAGCTAATACATGCCGAC	1	9.28393
srRNA-3815-20	3815	20	ATTCTAGAGCTAATACATGC	4	37.1357
srRNA-3815-21	3815	21	ATTCTAGAGCTAATACATGCC	2	18.5679
srRNA-3815-22	3815	22	ATTCTAGAGCTAATACATGCCG	1	9.28393
srRNA-3815-23	3815	23	ATTCTAGAGCTAATACATGCCGA	1	9.28393
srRNA-3816-23	3816	23	TTCTAGAGCTAATACATGCCGAC	2	18.5679
srRNA-3817-20	3817	20	TCTAGAGCTAATACATGCCG	1	9.28393
srRNA-3817-25	3817	25	TCTAGAGCTAATACATGCCGACGGG	2	18.5679
srRNA-3817-26	3817	26	TCTAGAGCTAATACATGCCGACGGGC	5	46.4197
srRNA-3818-21	3818	21	CTAGAGCTAATACATGCCGAC	4	37.1357
srRNA-3818-22	3818	22	CTAGAGCTAATACATGCCGACG	1	9.28393
srRNA-3818-24	3818	24	CTAGAGCTAATACATGCCGACGGG	1	9.28393
srRNA-3818-25	3818	25	CTAGAGCTAATACATGCCGACGGGC	1	9.28393
srRNA-3819-18	3819	18	TAGAGCTAATACATGCCG	1	9.28393
srRNA-3819-19	3819	19	TAGAGCTAATACATGCCGA	2	18.5679
srRNA-3819-23	3819	23	TAGAGCTAATACATGCCGACGGG	2	18.5679
srRNA-3820-18	3820	18	AGAGCTAATACATGCCGA	1	9.28393
srRNA-3820-19	3820	19	AGAGCTAATACATGCCGAC	5	46.4197
srRNA-3820-20	3820	20	AGAGCTAATACATGCCGACG	3	27.8518
srRNA-3821-21	3821	21	GAGCTAATACATGCCGACGGG	1	9.28393
srRNA-3821-25	3821	25	GAGCTAATACATGCCGACGGGCGCT	1	9.28393
srRNA-3822-23	3822	23	AGCTAATACATGCCGACGGGCGC	1	9.28393
srRNA-3822-24	3822	24	AGCTAATACATGCCGACGGGCGCT	1	9.28393
srRNA-3823-23	3823	23	GCTAATACATGCCGACGGGCGCT	1	9.28393
srRNA-3825-21	3825	21	TAATACATGCCGACGGGCGCT	2	18.5679
srRNA-3826-20	3826	20	AATACATGCCGACGGGCGCT	2	18.5679
srRNA-3827-19	3827	19	ATACATGCCGACGGGCGCT	1	9.28393
srRNA-3827-23	3827	23	ATACATGCCGACGGGCGCTGACC	1	9.28393
srRNA-3828-18	3828	18	TACATGCCGACGGGCGCT	1	9.28393
srRNA-3834-24	3834	24	CCGACGGGCGCTGACCCCCTTCGC	2	18.5679
srRNA-3834-26	3834	26	CCGACGGGCGCTGACCCCCTTCGCGG	1	9.28393
srRNA-3836-18	3836	18	GACGGGCGCTGACCCCCT	1	9.28393
srRNA-3836-19	3836	19	GACGGGCGCTGACCCCCTT	2	18.5679
srRNA-3836-21	3836	21	GACGGGCGCTGACCCCCTTCG	1	9.28393
srRNA-3855-22	3855	22	CGCGGGGGGGATGCGTGCATTT	3	27.8518
srRNA-3855-26	3855	26	CGCGGGGGGGATGCGTGCATTTATCA	1	9.28393
srRNA-3858-26	3858	26	GGGGGGGATGCGTGCATTTATCAGAT	1	9.28393
srRNA-3861-20	3861	20	GGGGATGCGTGCATTTATCA	1	9.28393
srRNA-3861-26	3861	26	GGGGATGCGTGCATTTATCAGATCAA	1	9.28393
srRNA-3862-25	3862	25	GGGATGCGTGCATTTATCAGATCAA	1	9.28393
srRNA-3863-21	3863	21	GGATGCGTGCATTTATCAGAT	2	18.5679
srRNA-3863-23	3863	23	GGATGCGTGCATTTATCAGATCA	2	18.5679
srRNA-3867-19	3867	19	GCGTGCATTTATCAGATCA	1	9.28393
srRNA-3867-22	3867	22	GCGTGCATTTATCAGATCAAAA	1	9.28393
srRNA-3867-24	3867	24	GCGTGCATTTATCAGATCAAAACC	2	18.5679
srRNA-3867-28	3867	28	GCGTGCATTTATCAGATCAAAACCAACC	1	9.28393
srRNA-3869-25	3869	25	GTGCATTTATCAGATCAAAACCAAC	1	9.28393
srRNA-3871-21	3871	21	GCATTTATCAGATCAAAACCA	1	9.28393
srRNA-3872-19	3872	19	CATTTATCAGATCAAAACC	2	18.5679
srRNA-3874-19	3874	19	TTTATCAGATCAAAACCAA	1	9.28393
srRNA-3875-20	3875	20	TTATCAGATCAAAACCAACC	1	9.28393
srRNA-3875-23	3875	23	TTATCAGATCAAAACCAACCCGG	1	9.28393
srRNA-3876-18	3876	18	TATCAGATCAAAACCAAC	3	27.8518
srRNA-3880-20	3880	20	AGATCAAAACCAACCCGGTC	2	18.5679
srRNA-3882-22	3882	22	ATCAAAACCAACCCGGTCAGCC	5	46.4197
srRNA-3882-23	3882	23	ATCAAAACCAACCCGGTCAGCCC	1	9.28393
srRNA-3882-25	3882	25	ATCAAAACCAACCCGGTCAGCCCCT	1	9.28393
srRNA-3882-26	3882	26	ATCAAAACCAACCCGGTCAGCCCCTC	2	18.5679
srRNA-3882-28	3882	28	ATCAAAACCAACCCGGTCAGCCCCTCTC	1	9.28393
srRNA-3882-29	3882	29	ATCAAAACCAACCCGGTCAGCCCCTCTCC	1	9.28393
srRNA-3883-19	3883	19	TCAAAACCAACCCGGTCAG	1	9.28393
srRNA-3883-22	3883	22	TCAAAACCAACCCGGTCAGCCC	1	9.28393
srRNA-3883-25	3883	25	TCAAAACCAACCCGGTCAGCCCCTC	3	27.8518
srRNA-3883-26	3883	26	TCAAAACCAACCCGGTCAGCCCCTCT	1	9.28393
srRNA-3884-22	3884	22	CAAAACCAACCCGGTCAGCCCC	1	9.28393
srRNA-3884-23	3884	23	CAAAACCAACCCGGTCAGCCCCT	1	9.28393
srRNA-3884-24	3884	24	CAAAACCAACCCGGTCAGCCCCTC	3	27.8518
srRNA-3884-27	3884	27	CAAAACCAACCCGGTCAGCCCCTCTCC	3	27.8518
srRNA-3885-23	3885	23	AAAACCAACCCGGTCAGCCCCTC	3	27.8518
srRNA-3885-26	3885	26	AAAACCAACCCGGTCAGCCCCTCTCC	1	9.28393
srRNA-3890-22	3890	22	CAACCCGGTCAGCCCCTCTCCG	1	9.28393
srRNA-3899-19	3899	19	CAGCCCCTCTCCGGCCCCG	2	18.5679
srRNA-3916-23	3916	23	CGGCCGGGGGGCGGGCGCCGGCG	3	27.8518
srRNA-3917-18	3917	18	GGCCGGGGGGCGGGCGCC	2	18.5679
srRNA-3919-20	3919	20	CCGGGGGGCGGGCGCCGGCG	1	9.28393
srRNA-3920-19	3920	19	CGGGGGGCGGGCGCCGGCG	2	18.5679
srRNA-3928-23	3928	23	GGGCGCCGGCGGCTTTGGTGACT	1	9.28393
srRNA-3929-21	3929	21	GGCGCCGGCGGCTTTGGTGAC	2	18.5679
srRNA-3929-23	3929	23	GGCGCCGGCGGCTTTGGTGACTC	1	9.28393
srRNA-3931-19	3931	19	CGCCGGCGGCTTTGGTGAC	1	9.28393
srRNA-3931-20	3931	20	CGCCGGCGGCTTTGGTGACT	1	9.28393
srRNA-3934-27	3934	27	CGGCGGCTTTGGTGACTCTAGATAACC	1	9.28393
srRNA-3935-26	3935	26	GGCGGCTTTGGTGACTCTAGATAACC	1	9.28393
srRNA-3937-24	3937	24	CGGCTTTGGTGACTCTAGATAACC	5	46.4197
srRNA-3937-28	3937	28	CGGCTTTGGTGACTCTAGATAACCTCGG	1	9.28393
srRNA-3938-18	3938	18	GGCTTTGGTGACTCTAGA	2	18.5679
srRNA-3938-20	3938	20	GGCTTTGGTGACTCTAGATA	4	37.1357
srRNA-3938-21	3938	21	GGCTTTGGTGACTCTAGATAA	2	18.5679
srRNA-3938-22	3938	22	GGCTTTGGTGACTCTAGATAAC	14	129.975
srRNA-3938-23	3938	23	GGCTTTGGTGACTCTAGATAACC	16	148.543
srRNA-3938-24	3938	24	GGCTTTGGTGACTCTAGATAACCT	3	27.8518
srRNA-3938-25	3938	25	GGCTTTGGTGACTCTAGATAACCTC	6	55.7036
srRNA-3938-26	3938	26	GGCTTTGGTGACTCTAGATAACCTCG	8	74.2714
srRNA-3938-27	3938	27	GGCTTTGGTGACTCTAGATAACCTCGG	111	1030.52
srRNA-3939-18	3939	18	GCTTTGGTGACTCTAGAT	1	9.28393
srRNA-3939-21	3939	21	GCTTTGGTGACTCTAGATAAC	5	46.4197
srRNA-3939-22	3939	22	GCTTTGGTGACTCTAGATAACC	10	92.8393
srRNA-3939-23	3939	23	GCTTTGGTGACTCTAGATAACCT	1	9.28393
srRNA-3939-24	3939	24	GCTTTGGTGACTCTAGATAACCTC	1	9.28393
srRNA-3939-25	3939	25	GCTTTGGTGACTCTAGATAACCTCG	1	9.28393
srRNA-3939-26	3939	26	GCTTTGGTGACTCTAGATAACCTCGG	14	129.975
srRNA-3940-25	3940	25	CTTTGGTGACTCTAGATAACCTCGG	1	9.28393
srRNA-3940-26	3940	26	CTTTGGTGACTCTAGATAACCTCGGG	1	9.28393
srRNA-3941-20	3941	20	TTTGGTGACTCTAGATAACC	2	18.5679
srRNA-3941-22	3941	22	TTTGGTGACTCTAGATAACCTC	1	9.28393
srRNA-3942-18	3942	18	TTGGTGACTCTAGATAAC	1	9.28393
srRNA-3943-22	3943	22	TGGTGACTCTAGATAACCTCGG	5	46.4197
srRNA-3944-18	3944	18	GGTGACTCTAGATAACCT	1	9.28393
srRNA-3944-19	3944	19	GGTGACTCTAGATAACCTC	1	9.28393
srRNA-3944-21	3944	21	GGTGACTCTAGATAACCTCGG	2	18.5679
srRNA-3944-26	3944	26	GGTGACTCTAGATAACCTCGGGCCGA	1	9.28393
srRNA-3945-18	3945	18	GTGACTCTAGATAACCTC	1	9.28393
srRNA-3946-29	3946	29	TGACTCTAGATAACCTCGGGCCGATCGCA	1	9.28393
srRNA-3947-24	3947	24	GACTCTAGATAACCTCGGGCCGAT	1	9.28393
srRNA-3947-29	3947	29	GACTCTAGATAACCTCGGGCCGATCGCAC	2	18.5679
srRNA-3948-18	3948	18	ACTCTAGATAACCTCGGG	1	9.28393
srRNA-3948-21	3948	21	ACTCTAGATAACCTCGGGCCG	1	9.28393
srRNA-3948-28	3948	28	ACTCTAGATAACCTCGGGCCGATCGCAC	1	9.28393
srRNA-3949-27	3949	27	CTCTAGATAACCTCGGGCCGATCGCAC	2	18.5679
srRNA-3950-20	3950	20	TCTAGATAACCTCGGGCCGA	1	9.28393
srRNA-3950-25	3950	25	TCTAGATAACCTCGGGCCGATCGCA	2	18.5679
srRNA-3950-26	3950	26	TCTAGATAACCTCGGGCCGATCGCAC	1	9.28393
srRNA-3950-27	3950	27	TCTAGATAACCTCGGGCCGATCGCACG	1	9.28393
srRNA-3950-29	3950	29	TCTAGATAACCTCGGGCCGATCGCACGCC	1	9.28393
srRNA-3951-25	3951	25	CTAGATAACCTCGGGCCGATCGCAC	1	9.28393
srRNA-3951-26	3951	26	CTAGATAACCTCGGGCCGATCGCACG	1	9.28393
srRNA-3952-20	3952	20	TAGATAACCTCGGGCCGATC	2	18.5679
srRNA-3953-18	3953	18	AGATAACCTCGGGCCGAT	2	18.5679
srRNA-3953-21	3953	21	AGATAACCTCGGGCCGATCGC	1	9.28393
srRNA-3953-22	3953	22	AGATAACCTCGGGCCGATCGCA	1	9.28393
srRNA-3953-23	3953	23	AGATAACCTCGGGCCGATCGCAC	4	37.1357
srRNA-3953-25	3953	25	AGATAACCTCGGGCCGATCGCACGC	1	9.28393
srRNA-3953-30	3953	30	AGATAACCTCGGGCCGATCGCACGCCCCCC	1	9.28393
srRNA-3954-22	3954	22	GATAACCTCGGGCCGATCGCAC	1	9.28393
srRNA-3954-23*	3954	23	CGTGCGATCGGCCCGAGGTTATC	1	9.28393
srRNA-3955-20	3955	20	ATAACCTCGGGCCGATCGCA	1	9.28393
srRNA-3955-21	3955	21	ATAACCTCGGGCCGATCGCAC	1	9.28393
srRNA-3956-18	3956	18	TAACCTCGGGCCGATCGC	1	9.28393
srRNA-3956-19	3956	19	TAACCTCGGGCCGATCGCA	1	9.28393
srRNA-3957-19	3957	19	AACCTCGGGCCGATCGCAC	1	9.28393
srRNA-3957-21	3957	21	AACCTCGGGCCGATCGCACGC	1	9.28393
srRNA-3957-22	3957	22	AACCTCGGGCCGATCGCACGCC	2	18.5679
srRNA-3958-20	3958	20	ACCTCGGGCCGATCGCACGC	1	9.28393
srRNA-3958-21	3958	21	ACCTCGGGCCGATCGCACGCC	1	9.28393
srRNA-3960-20	3960	20	CTCGGGCCGATCGCACGCCC	1	9.28393
srRNA-3962-20	3962	20	CGGGCCGATCGCACGCCCCC	1	9.28393
srRNA-3981-20	3981	20	CCGTGGCGGCGACGACCCAT	1	9.28393
srRNA-3982-20	3982	20	CGTGGCGGCGACGACCCATT	1	9.28393
srRNA-3982-24	3982	24	CGTGGCGGCGACGACCCATTCGAA	2	18.5679
srRNA-3983-22	3983	22	GTGGCGGCGACGACCCATTCGA	1	9.28393
srRNA-3985-18	3985	18	GGCGGCGACGACCCATTC	1	9.28393
srRNA-3985-20	3985	20	GGCGGCGACGACCCATTCGA	2	18.5679
srRNA-3985-21	3985	21	GGCGGCGACGACCCATTCGAA	1	9.28393
srRNA-3985-22	3985	22	GGCGGCGACGACCCATTCGAAC	2	18.5679
srRNA-3986-19	3986	19	GCGGCGACGACCCATTCGA	1	9.28393
srRNA-3986-20	3986	20	GCGGCGACGACCCATTCGAA	4	37.1357
srRNA-3986-21	3986	21	GCGGCGACGACCCATTCGAAC	1	9.28393
srRNA-3986-23	3986	23	GCGGCGACGACCCATTCGAACGT	2	18.5679
srRNA-3987-19	3987	19	CGGCGACGACCCATTCGAA	1	9.28393
srRNA-3987-22	3987	22	CGGCGACGACCCATTCGAACGT	1	9.28393
srRNA-3988-18	3988	18	GGCGACGACCCATTCGAA	1	9.28393
srRNA-3988-19	3988	19	GGCGACGACCCATTCGAAC	1	9.28393
srRNA-3990-19	3990	19	CGACGACCCATTCGAACGT	1	9.28393
srRNA-3990-20	3990	20	CGACGACCCATTCGAACGTC	1	9.28393
srRNA-3991-20	3991	20	GACGACCCATTCGAACGTCT	1	9.28393
srRNA-3991-24	3991	24	GACGACCCATTCGAACGTCTGCCC	1	9.28393
srRNA-3993-21	3993	21	CGACCCATTCGAACGTCTGCC	4	37.1357
srRNA-3994-24	3994	24	GACCCATTCGAACGTCTGCCCTAT	3	27.8518
srRNA-3995-19	3995	19	ACCCATTCGAACGTCTGCC	1	9.28393
srRNA-3995-21	3995	21	ACCCATTCGAACGTCTGCCCT	1	9.28393
srRNA-3995-25	3995	25	ACCCATTCGAACGTCTGCCCTATCA	1	9.28393
srRNA-3996-20	3996	20	CCCATTCGAACGTCTGCCCT	1	9.28393
srRNA-3996-23	3996	23	CCCATTCGAACGTCTGCCCTATC	1	9.28393
srRNA-3997-21	3997	21	CCATTCGAACGTCTGCCCTAT	1	9.28393
srRNA-3999-23	3999	23	ATTCGAACGTCTGCCCTATCAAC	1	9.28393
srRNA-4003-20	4003	20	GAACGTCTGCCCTATCAACT	1	9.28393
srRNA-4005-26	4005	26	ACGTCTGCCCTATCAACTTTCGATGG	1	9.28393
srRNA-4022-23	4022	23	TTTCGATGGTAGTCGCCGTGCCT	1	9.28393
srRNA-4030-19	4030	19	GTAGTCGCCGTGCCTACCA	1	9.28393
srRNA-4032-20	4032	20	AGTCGCCGTGCCTACCATGG	1	9.28393
srRNA-4042-18	4042	18	CCTACCATGGTGACCACG	2	18.5679
srRNA-4047-20	4047	20	CATGGTGACCACGGGTGACG	1	9.28393
srRNA-4047-21	4047	21	CATGGTGACCACGGGTGACGG	1	9.28393
srRNA-4050-18	4050	18	GGTGACCACGGGTGACGG	2	18.5679
srRNA-4050-20	4050	20	GGTGACCACGGGTGACGGGG	1	9.28393
srRNA-4051-24	4051	24	GTGACCACGGGTGACGGGGAATCA	1	9.28393
srRNA-4052-23	4052	23	TGACCACGGGTGACGGGGAATCA	1	9.28393
srRNA-4053-19	4053	19	GACCACGGGTGACGGGGAA	1	9.28393
srRNA-4053-23	4053	23	GACCACGGGTGACGGGGAATCAG	2	18.5679
srRNA-4053-24	4053	24	GACCACGGGTGACGGGGAATCAGG	2	18.5679
srRNA-4054-18	4054	18	ACCACGGGTGACGGGGAA	3	27.8518
srRNA-4054-19	4054	19	ACCACGGGTGACGGGGAAT	1	9.28393
srRNA-4054-20	4054	20	ACCACGGGTGACGGGGAATC	6	55.7036
srRNA-4054-21	4054	21	ACCACGGGTGACGGGGAATCA	38	352.789
srRNA-4054-22	4054	22	ACCACGGGTGACGGGGAATCAG	19	176.395
srRNA-4054-23	4054	23	ACCACGGGTGACGGGGAATCAGG	2	18.5679
srRNA-4054-24	4054	24	ACCACGGGTGACGGGGAATCAGGG	1	9.28393
srRNA-4055-19	4055	19	CCACGGGTGACGGGGAATC	1	9.28393
srRNA-4055-21	4055	21	CCACGGGTGACGGGGAATCAG	14	129.975
srRNA-4055-22	4055	22	CCACGGGTGACGGGGAATCAGG	5	46.4197
srRNA-4055-23	4055	23	CCACGGGTGACGGGGAATCAGGG	1	9.28393
srRNA-4056-20	4056	20	CACGGGTGACGGGGAATCAG	5	46.4197
srRNA-4056-21	4056	21	CACGGGTGACGGGGAATCAGG	5	46.4197
srRNA-4057-19	4057	19	ACGGGTGACGGGGAATCAG	2	18.5679
srRNA-4057-20	4057	20	ACGGGTGACGGGGAATCAGG	9	83.5554
srRNA-4057-21	4057	21	ACGGGTGACGGGGAATCAGGG	3	27.8518
srRNA-4057-22	4057	22	ACGGGTGACGGGGAATCAGGGT	2	18.5679
srRNA-4057-23	4057	23	ACGGGTGACGGGGAATCAGGGTT	1	9.28393
srRNA-4057-29	4057	29	ACGGGTGACGGGGAATCAGGGTTCGATTC	2	18.5679
srRNA-4058-18	4058	18	CGGGTGACGGGGAATCAG	1	9.28393
srRNA-4058-19	4058	19	CGGGTGACGGGGAATCAGG	2	18.5679
srRNA-4058-20	4058	20	CGGGTGACGGGGAATCAGGG	1	9.28393
srRNA-4058-21	4058	21	CGGGTGACGGGGAATCAGGGT	2	18.5679
srRNA-4058-22	4058	22	CGGGTGACGGGGAATCAGGGTT	1	9.28393
srRNA-4058-26	4058	26	CGGGTGACGGGGAATCAGGGTTCGAT	2	18.5679
srRNA-4059-18	4059	18	GGGTGACGGGGAATCAGG	1	9.28393
srRNA-4060-22	4060	22	GGTGACGGGGAATCAGGGTTCG	1	9.28393
srRNA-4070-24	4070	24	AATCAGGGTTCGATTCCGGAGAGG	5	46.4197
srRNA-4071-23	4071	23	ATCAGGGTTCGATTCCGGAGAGG	5	46.4197
srRNA-4072-22	4072	22	TCAGGGTTCGATTCCGGAGAGG	1	9.28393
srRNA-4072-23	4072	23	TCAGGGTTCGATTCCGGAGAGGG	1	9.28393
srRNA-4073-21	4073	21	CAGGGTTCGATTCCGGAGAGG	5	46.4197
srRNA-4073-25	4073	25	CAGGGTTCGATTCCGGAGAGGGAGC	1	9.28393
srRNA-4074-20	4074	20	AGGGTTCGATTCCGGAGAGG	4	37.1357
srRNA-4074-23	4074	23	AGGGTTCGATTCCGGAGAGGGAG	2	18.5679
srRNA-4075-19	4075	19	GGGTTCGATTCCGGAGAGG	3	27.8518
srRNA-4076-18	4076	18	GGTTCGATTCCGGAGAGG	15	139.259
srRNA-4076-20	4076	20	GGTTCGATTCCGGAGAGGGA	1	9.28393
srRNA-4076-21	4076	21	GGTTCGATTCCGGAGAGGGAG	2	18.5679
srRNA-4076-26	4076	26	GGTTCGATTCCGGAGAGGGAGCCTGA	1	9.28393
srRNA-4077-19	4077	19	GTTCGATTCCGGAGAGGGA	1	9.28393
srRNA-4079-18	4079	18	TCGATTCCGGAGAGGGAG	1	9.28393
srRNA-4080-20	4080	20	CGATTCCGGAGAGGGAGCCT	1	9.28393
srRNA-4081-28	4081	28	GATTCCGGAGAGGGAGCCTGAGAAACGG	8	74.2714
srRNA-4082-27	4082	27	ATTCCGGAGAGGGAGCCTGAGAAACGG	2	18.5679
srRNA-4082-28	4082	28	ATTCCGGAGAGGGAGCCTGAGAAACGGC	1	9.28393
srRNA-4083-23	4083	23	TTCCGGAGAGGGAGCCTGAGAAA	1	9.28393
srRNA-4083-26	4083	26	TTCCGGAGAGGGAGCCTGAGAAACGG	1	9.28393
srRNA-4084-19	4084	19	TCCGGAGAGGGAGCCTGAG	1	9.28393
srRNA-4084-20	4084	20	TCCGGAGAGGGAGCCTGAGA	1	9.28393
srRNA-4084-24	4084	24	TCCGGAGAGGGAGCCTGAGAAACG	1	9.28393
srRNA-4084-25	4084	25	TCCGGAGAGGGAGCCTGAGAAACGG	9	83.5554
srRNA-4085-22	4085	22	CCGGAGAGGGAGCCTGAGAAAC	1	9.28393
srRNA-4085-24	4085	24	CCGGAGAGGGAGCCTGAGAAACGG	5	46.4197
srRNA-4086-21	4086	21	CGGAGAGGGAGCCTGAGAAAC	1	9.28393
srRNA-4086-23	4086	23	CGGAGAGGGAGCCTGAGAAACGG	10	92.8393
srRNA-4086-25	4086	25	CGGAGAGGGAGCCTGAGAAACGGCT	2	18.5679
srRNA-4087-22	4087	22	GGAGAGGGAGCCTGAGAAACGG	2	18.5679
srRNA-4088-21	4088	21	GAGAGGGAGCCTGAGAAACGG	4	37.1357
srRNA-4089-18	4089	18	AGAGGGAGCCTGAGAAAC	4	37.1357
srRNA-4089-19	4089	19	AGAGGGAGCCTGAGAAACG	3	27.8518
srRNA-4089-20	4089	20	AGAGGGAGCCTGAGAAACGG	5	46.4197
srRNA-4090-19	4090	19	GAGGGAGCCTGAGAAACGG	3	27.8518
srRNA-4091-18	4091	18	AGGGAGCCTGAGAAACGG	1	9.28393
srRNA-4096-22	4096	22	GCCTGAGAAACGGCTACCACAT	1	9.28393
srRNA-4097-21	4097	21	CCTGAGAAACGGCTACCACAT	1	9.28393
srRNA-4100-19	4100	19	GAGAAACGGCTACCACATC	1	9.28393
srRNA-4104-23	4104	23	AACGGCTACCACATCCAAGGAAG	1	9.28393
srRNA-4105-19	4105	19	ACGGCTACCACATCCAAGG	1	9.28393
srRNA-4106-22	4106	22	CGGCTACCACATCCAAGGAAGG	1	9.28393
srRNA-4110-18	4110	18	TACCACATCCAAGGAAGG	3	27.8518
srRNA-4111-24	4111	24	ACCACATCCAAGGAAGGCAGCAGG	4	37.1357
srRNA-4111-29	4111	29	ACCACATCCAAGGAAGGCAGCAGGCGCGC	1	9.28393
srRNA-4112-18	4112	18	CCACATCCAAGGAAGGCA	1	9.28393
srRNA-4112-20	4112	20	CCACATCCAAGGAAGGCAGC	1	9.28393
srRNA-4112-23	4112	23	CCACATCCAAGGAAGGCAGCAGG	1	9.28393
srRNA-4113-23	4113	23	CACATCCAAGGAAGGCAGCAGGC	1	9.28393
srRNA-4113-26	4113	26	CACATCCAAGGAAGGCAGCAGGCGCG	1	9.28393
srRNA-4114-22	4114	22	ACATCCAAGGAAGGCAGCAGGC	1	9.28393
srRNA-4114-23	4114	23	ACATCCAAGGAAGGCAGCAGGCG	3	27.8518
srRNA-4115-21	4115	21	CATCCAAGGAAGGCAGCAGGC	1	9.28393
srRNA-4115-24	4115	24	CATCCAAGGAAGGCAGCAGGCGCG	1	9.28393
srRNA-4116-18	4116	18	ATCCAAGGAAGGCAGCAG	1	9.28393
srRNA-4117-18	4117	18	TCCAAGGAAGGCAGCAGG	1	9.28393
srRNA-4117-22	4117	22	TCCAAGGAAGGCAGCAGGCGCG	2	18.5679
srRNA-4117-28	4117	28	TCCAAGGAAGGCAGCAGGCGCGCAAATT	1	9.28393
srRNA-4118-21	4118	21	CCAAGGAAGGCAGCAGGCGCG	2	18.5679
srRNA-4118-22	4118	22	CCAAGGAAGGCAGCAGGCGCGC	2	18.5679
srRNA-4120-18	4120	18	AAGGAAGGCAGCAGGCGC	1	9.28393
srRNA-4121-24	4121	24	AGGAAGGCAGCAGGCGCGCAAATT	1	9.28393
srRNA-4128-25	4128	25	CAGCAGGCGCGCAAATTACCCACTC	1	9.28393
srRNA-4132-20	4132	20	AGGCGCGCAAATTACCCACT	1	9.28393
srRNA-4136-26	4136	26	GCGCAAATTACCCACTCCCGACCCGG	1	9.28393
srRNA-4145-22	4145	22	ACCCACTCCCGACCCGGGGAGG	1	9.28393
srRNA-4151-26	4151	26	TCCCGACCCGGGGAGGTAGTGACGAA	1	9.28393
srRNA-4153-24	4153	24	CCGACCCGGGGAGGTAGTGACGAA	1	9.28393
srRNA-4155-20	4155	20	GACCCGGGGAGGTAGTGACG	1	9.28393
srRNA-4155-22	4155	22	GACCCGGGGAGGTAGTGACGAA	2	18.5679
srRNA-4155-23	4155	23	GACCCGGGGAGGTAGTGACGAAA	4	37.1357
srRNA-4155-24	4155	24	GACCCGGGGAGGTAGTGACGAAAA	1	9.28393
srRNA-4155-25	4155	25	GACCCGGGGAGGTAGTGACGAAAAA	1	9.28393
srRNA-4155-26	4155	26	GACCCGGGGAGGTAGTGACGAAAAAT	2	18.5679
srRNA-4156-20	4156	20	ACCCGGGGAGGTAGTGACGA	1	9.28393
srRNA-4156-21	4156	21	ACCCGGGGAGGTAGTGACGAA	10	92.8393
srRNA-4156-22	4156	22	ACCCGGGGAGGTAGTGACGAAA	8	74.2714
srRNA-4156-23	4156	23	ACCCGGGGAGGTAGTGACGAAAA	1	9.28393
srRNA-4156-24	4156	24	ACCCGGGGAGGTAGTGACGAAAAA	2	18.5679
srRNA-4156-25	4156	25	ACCCGGGGAGGTAGTGACGAAAAAT	3	27.8518
srRNA-4157-20	4157	20	CCCGGGGAGGTAGTGACGAA	3	27.8518
srRNA-4157-21	4157	21	CCCGGGGAGGTAGTGACGAAA	6	55.7036
srRNA-4157-22	4157	22	CCCGGGGAGGTAGTGACGAAAA	1	9.28393
srRNA-4157-23	4157	23	CCCGGGGAGGTAGTGACGAAAAA	1	9.28393
srRNA-4157-24	4157	24	CCCGGGGAGGTAGTGACGAAAAAT	1	9.28393
srRNA-4158-19	4158	19	CCGGGGAGGTAGTGACGAA	6	55.7036
srRNA-4158-20	4158	20	CCGGGGAGGTAGTGACGAAA	4	37.1357
srRNA-4158-21	4158	21	CCGGGGAGGTAGTGACGAAAA	4	37.1357
srRNA-4158-22	4158	22	CCGGGGAGGTAGTGACGAAAAA	5	46.4197
srRNA-4158-23	4158	23	CCGGGGAGGTAGTGACGAAAAAT	1	9.28393
srRNA-4158-24	4158	24	CCGGGGAGGTAGTGACGAAAAATA	1	9.28393
srRNA-4159-18	4159	18	CGGGGAGGTAGTGACGAA	9	83.5554
srRNA-4159-19	4159	19	CGGGGAGGTAGTGACGAAA	12	111.407
srRNA-4159-20	4159	20	CGGGGAGGTAGTGACGAAAA	2	18.5679
srRNA-4159-21	4159	21	CGGGGAGGTAGTGACGAAAAA	2	18.5679
srRNA-4159-22	4159	22	CGGGGAGGTAGTGACGAAAAAT	11	102.123
srRNA-4160-18	4160	18	GGGGAGGTAGTGACGAAA	4	37.1357
srRNA-4160-19	4160	19	GGGGAGGTAGTGACGAAAA	8	74.2714
srRNA-4160-20	4160	20	GGGGAGGTAGTGACGAAAAA	6	55.7036
srRNA-4160-21	4160	21	GGGGAGGTAGTGACGAAAAAT	4	37.1357
srRNA-4160-22	4160	22	GGGGAGGTAGTGACGAAAAATA	1	9.28393
srRNA-4160-23	4160	23	GGGGAGGTAGTGACGAAAAATAA	2	18.5679
srRNA-4160-24	4160	24	GGGGAGGTAGTGACGAAAAATAAC	3	27.8518
srRNA-4161-18	4161	18	GGGAGGTAGTGACGAAAA	1	9.28393
srRNA-4161-19	4161	19	GGGAGGTAGTGACGAAAAA	1	9.28393
srRNA-4161-20	4161	20	GGGAGGTAGTGACGAAAAAT	1	9.28393
srRNA-4161-22	4161	22	GGGAGGTAGTGACGAAAAATAA	1	9.28393
srRNA-4161-24	4161	24	GGGAGGTAGTGACGAAAAATAACA	1	9.28393
srRNA-4161-26	4161	26	GGGAGGTAGTGACGAAAAATAACAAT	1	9.28393
srRNA-4163-23	4163	23	GAGGTAGTGACGAAAAATAACAA	1	9.28393
srRNA-4163-25	4163	25	GAGGTAGTGACGAAAAATAACAATA	1	9.28393
srRNA-4164-18	4164	18	AGGTAGTGACGAAAAATA	3	27.8518
srRNA-4164-19	4164	19	AGGTAGTGACGAAAAATAA	1	9.28393
srRNA-4164-21	4164	21	AGGTAGTGACGAAAAATAACA	3	27.8518
srRNA-4164-22	4164	22	AGGTAGTGACGAAAAATAACAA	10	92.8393
srRNA-4164-23	4164	23	AGGTAGTGACGAAAAATAACAAT	9	83.5554
srRNA-4164-24	4164	24	AGGTAGTGACGAAAAATAACAATA	12	111.407
srRNA-4164-25	4164	25	AGGTAGTGACGAAAAATAACAATAC	3	27.8518
srRNA-4164-26	4164	26	AGGTAGTGACGAAAAATAACAATACA	1	9.28393
srRNA-4165-18	4165	18	GGTAGTGACGAAAAATAA	1	9.28393
srRNA-4165-22	4165	22	GGTAGTGACGAAAAATAACAAT	1	9.28393
srRNA-4166-28	4166	28	GTAGTGACGAAAAATAACAATACAGGAC	1	9.28393
srRNA-4167-20	4167	20	TAGTGACGAAAAATAACAAT	1	9.28393
srRNA-4167-21	4167	21	TAGTGACGAAAAATAACAATA	1	9.28393
srRNA-4167-23	4167	23	TAGTGACGAAAAATAACAATACA	7	64.9875
srRNA-4167-24	4167	24	TAGTGACGAAAAATAACAATACAG	18	167.111
srRNA-4167-25	4167	25	TAGTGACGAAAAATAACAATACAGG	27	250.666
srRNA-4167-26	4167	26	TAGTGACGAAAAATAACAATACAGGA	6	55.7036
srRNA-4168-20	4168	20	AGTGACGAAAAATAACAATA	2	18.5679
srRNA-4168-21	4168	21	AGTGACGAAAAATAACAATAC	1	9.28393
srRNA-4168-22	4168	22	AGTGACGAAAAATAACAATACA	6	55.7036
srRNA-4168-23	4168	23	AGTGACGAAAAATAACAATACAG	41	380.641
srRNA-4168-24	4168	24	AGTGACGAAAAATAACAATACAGG	134	1244.05
srRNA-4168-25	4168	25	AGTGACGAAAAATAACAATACAGGA	28	259.95
srRNA-4168-26	4168	26	AGTGACGAAAAATAACAATACAGGAC	2	18.5679
srRNA-4168-27	4168	27	AGTGACGAAAAATAACAATACAGGACT	2	18.5679
srRNA-4168-28	4168	28	AGTGACGAAAAATAACAATACAGGACTC	3	27.8518
srRNA-4169-22	4169	22	GTGACGAAAAATAACAATACAG	7	64.9875
srRNA-4169-23	4169	23	GTGACGAAAAATAACAATACAGG	40	371.357
srRNA-4169-24	4169	24	GTGACGAAAAATAACAATACAGGA	4	37.1357
srRNA-4169-25	4169	25	GTGACGAAAAATAACAATACAGGAC	1	9.28393
srRNA-4169-26	4169	26	GTGACGAAAAATAACAATACAGGACT	1	9.28393
srRNA-4170-21	4170	21	TGACGAAAAATAACAATACAG	1	9.28393
srRNA-4170-22	4170	22	TGACGAAAAATAACAATACAGG	9	83.5554
srRNA-4170-23	4170	23	TGACGAAAAATAACAATACAGGA	4	37.1357
srRNA-4170-24	4170	24	TGACGAAAAATAACAATACAGGAC	2	18.5679
srRNA-4171-19	4171	19	GACGAAAAATAACAATACA	3	27.8518
srRNA-4171-20	4171	20	GACGAAAAATAACAATACAG	26	241.382
srRNA-4171-21	4171	21	GACGAAAAATAACAATACAGG	30	278.518
srRNA-4171-22	4171	22	GACGAAAAATAACAATACAGGA	7	64.9875
srRNA-4171-23	4171	23	GACGAAAAATAACAATACAGGAC	1	9.28393
srRNA-4172-18	4172	18	ACGAAAAATAACAATACA	4	37.1357
srRNA-4172-19	4172	19	ACGAAAAATAACAATACAG	31	287.802
srRNA-4172-20	4172	20	ACGAAAAATAACAATACAGG	18	167.111
srRNA-4172-21	4172	21	ACGAAAAATAACAATACAGGA	14	129.975
srRNA-4172-22	4172	22	ACGAAAAATAACAATACAGGAC	3	27.8518
srRNA-4173-18	4173	18	CGAAAAATAACAATACAG	27	250.666
srRNA-4173-19	4173	19	CGAAAAATAACAATACAGG	22	204.246
srRNA-4173-20	4173	20	CGAAAAATAACAATACAGGA	1	9.28393
srRNA-4173-21	4173	21	CGAAAAATAACAATACAGGAC	2	18.5679
srRNA-4173-26	4173	26	CGAAAAATAACAATACAGGACTCTTT	1	9.28393
srRNA-4174-18	4174	18	GAAAAATAACAATACAGG	9	83.5554
srRNA-4175-18	4175	18	AAAAATAACAATACAGGA	8	74.2714
srRNA-4175-19	4175	19	AAAAATAACAATACAGGAC	2	18.5679
srRNA-4175-25	4175	25	AAAAATAACAATACAGGACTCTTTC	1	9.28393
srRNA-4176-19	4176	19	AAAATAACAATACAGGACT	2	18.5679
srRNA-4176-25	4176	25	AAAATAACAATACAGGACTCTTTCG	1	9.28393
srRNA-4177-21	4177	21	AAATAACAATACAGGACTCTT	1	9.28393
srRNA-4177-22	4177	22	AAATAACAATACAGGACTCTTT	12	111.407
srRNA-4177-23	4177	23	AAATAACAATACAGGACTCTTTC	6	55.7036
srRNA-4178-21	4178	21	AATAACAATACAGGACTCTTT	3	27.8518
srRNA-4178-22	4178	22	AATAACAATACAGGACTCTTTC	1	9.28393
srRNA-4178-23	4178	23	AATAACAATACAGGACTCTTTCG	2	18.5679
srRNA-4178-24	4178	24	AATAACAATACAGGACTCTTTCGA	2	18.5679
srRNA-4178-27	4178	27	AATAACAATACAGGACTCTTTCGAGGC	1	9.28393
srRNA-4179-20	4179	20	ATAACAATACAGGACTCTTT	1	9.28393
srRNA-4179-22	4179	22	ATAACAATACAGGACTCTTTCG	2	18.5679
srRNA-4180-19	4180	19	TAACAATACAGGACTCTTT	2	18.5679
srRNA-4180-20	4180	20	TAACAATACAGGACTCTTTC	1	9.28393
srRNA-4180-23	4180	23	TAACAATACAGGACTCTTTCGAG	1	9.28393
srRNA-4180-24	4180	24	TAACAATACAGGACTCTTTCGAGG	2	18.5679
srRNA-4181-18	4181	18	AACAATACAGGACTCTTT	1	9.28393
srRNA-4181-20	4181	20	AACAATACAGGACTCTTTCG	3	27.8518
srRNA-4181-21	4181	21	AACAATACAGGACTCTTTCGA	1	9.28393
srRNA-4181-22	4181	22	AACAATACAGGACTCTTTCGAG	3	27.8518
srRNA-4181-23	4181	23	AACAATACAGGACTCTTTCGAGG	1	9.28393
srRNA-4182-21	4182	21	ACAATACAGGACTCTTTCGAG	2	18.5679
srRNA-4183-20	4183	20	CAATACAGGACTCTTTCGAG	3	27.8518
srRNA-4183-22	4183	22	CAATACAGGACTCTTTCGAGGC	1	9.28393
srRNA-4184-19	4184	19	AATACAGGACTCTTTCGAG	1	9.28393
srRNA-4184-20	4184	20	AATACAGGACTCTTTCGAGG	1	9.28393
srRNA-4185-19	4185	19	ATACAGGACTCTTTCGAGG	3	27.8518
srRNA-4192-23	4192	23	ACTCTTTCGAGGCCCTGTAATTG	1	9.28393
srRNA-4195-19	4195	19	CTTTCGAGGCCCTGTAATT	1	9.28393
srRNA-4199-21	4199	21	CGAGGCCCTGTAATTGGAATG	1	9.28393
srRNA-4200-22	4200	22	GAGGCCCTGTAATTGGAATGAG	1	9.28393
srRNA-4201-21	4201	21	AGGCCCTGTAATTGGAATGAG	3	27.8518
srRNA-4204-18	4204	18	CCCTGTAATTGGAATGAG	2	18.5679
srRNA-4209-20	4209	20	TAATTGGAATGAGTCCACTT	2	18.5679
srRNA-4209-23	4209	23	TAATTGGAATGAGTCCACTTTAA	1	9.28393
srRNA-4219-25	4219	25	GAGTCCACTTTAAATCCTTTAACGA	1	9.28393
srRNA-4229-24	4229	24	TAAATCCTTTAACGAGGATCCATT	1	9.28393
srRNA-4237-22	4237	22	TTAACGAGGATCCATTGGAGGG	4	37.1357
srRNA-4237-24	4237	24	TTAACGAGGATCCATTGGAGGGCA	1	9.28393
srRNA-4237-25	4237	25	TTAACGAGGATCCATTGGAGGGCAA	1	9.28393
srRNA-4238-21	4238	21	TAACGAGGATCCATTGGAGGG	4	37.1357
srRNA-4238-24	4238	24	TAACGAGGATCCATTGGAGGGCAA	1	9.28393
srRNA-4238-25	4238	25	TAACGAGGATCCATTGGAGGGCAAG	2	18.5679
srRNA-4239-20	4239	20	AACGAGGATCCATTGGAGGG	7	64.9875
srRNA-4239-22	4239	22	AACGAGGATCCATTGGAGGGCA	1	9.28393
srRNA-4239-24	4239	24	AACGAGGATCCATTGGAGGGCAAG	4	37.1357
srRNA-4239-26	4239	26	AACGAGGATCCATTGGAGGGCAAGTC	1	9.28393
srRNA-4240-19	4240	19	ACGAGGATCCATTGGAGGG	2	18.5679
srRNA-4240-22	4240	22	ACGAGGATCCATTGGAGGGCAA	1	9.28393
srRNA-4240-23	4240	23	ACGAGGATCCATTGGAGGGCAAG	3	27.8518
srRNA-4240-24	4240	24	ACGAGGATCCATTGGAGGGCAAGT	1	9.28393
srRNA-4240-25	4240	25	ACGAGGATCCATTGGAGGGCAAGTC	2	18.5679
srRNA-4240-26	4240	26	ACGAGGATCCATTGGAGGGCAAGTCT	1	9.28393
srRNA-4241-18	4241	18	CGAGGATCCATTGGAGGG	3	27.8518
srRNA-4241-21	4241	21	CGAGGATCCATTGGAGGGCAA	2	18.5679
srRNA-4241-22	4241	22	CGAGGATCCATTGGAGGGCAAG	9	83.5554
srRNA-4241-23	4241	23	CGAGGATCCATTGGAGGGCAAGT	5	46.4197
srRNA-4241-24	4241	24	CGAGGATCCATTGGAGGGCAAGTC	5	46.4197
srRNA-4242-21	4242	21	GAGGATCCATTGGAGGGCAAG	11	102.123
srRNA-4242-22	4242	22	GAGGATCCATTGGAGGGCAAGT	2	18.5679
srRNA-4242-23	4242	23	GAGGATCCATTGGAGGGCAAGTC	8	74.2714
srRNA-4242-24	4242	24	GAGGATCCATTGGAGGGCAAGTCT	13	120.691
srRNA-4243-20	4243	20	AGGATCCATTGGAGGGCAAG	6	55.7036
srRNA-4243-21	4243	21	AGGATCCATTGGAGGGCAAGT	6	55.7036
srRNA-4243-22	4243	22	AGGATCCATTGGAGGGCAAGTC	10	92.8393
srRNA-4243-23	4243	23	AGGATCCATTGGAGGGCAAGTCT	8	74.2714
srRNA-4244-20	4244	20	GGATCCATTGGAGGGCAAGT	2	18.5679
srRNA-4244-21	4244	21	GGATCCATTGGAGGGCAAGTC	3	27.8518
srRNA-4244-22	4244	22	GGATCCATTGGAGGGCAAGTCT	8	74.2714
srRNA-4245-18	4245	18	GATCCATTGGAGGGCAAG	6	55.7036
srRNA-4245-19	4245	19	GATCCATTGGAGGGCAAGT	2	18.5679
srRNA-4245-20	4245	20	GATCCATTGGAGGGCAAGTC	12	111.407
srRNA-4245-21	4245	21	GATCCATTGGAGGGCAAGTCT	14	129.975
srRNA-4246-18	4246	18	ATCCATTGGAGGGCAAGT	1	9.28393
srRNA-4246-19	4246	19	ATCCATTGGAGGGCAAGTC	7	64.9875
srRNA-4246-20	4246	20	ATCCATTGGAGGGCAAGTCT	14	129.975
srRNA-4246-22	4246	22	ATCCATTGGAGGGCAAGTCTGG	1	9.28393
srRNA-4246-23	4246	23	ATCCATTGGAGGGCAAGTCTGGT	1	9.28393
srRNA-4247-18	4247	18	TCCATTGGAGGGCAAGTC	3	27.8518
srRNA-4247-19	4247	19	TCCATTGGAGGGCAAGTCT	7	64.9875
srRNA-4248-18	4248	18	CCATTGGAGGGCAAGTCT	7	64.9875
srRNA-4249-28	4249	28	CATTGGAGGGCAAGTCTGGTGCCAGCAG	1	9.28393
srRNA-4250-20	4250	20	ATTGGAGGGCAAGTCTGGTG	1	9.28393
srRNA-4250-21	4250	21	ATTGGAGGGCAAGTCTGGTGC	2	18.5679
srRNA-4250-24	4250	24	ATTGGAGGGCAAGTCTGGTGCCAG	2	18.5679
srRNA-4250-25	4250	25	ATTGGAGGGCAAGTCTGGTGCCAGC	1	9.28393
srRNA-4253-23	4253	23	GGAGGGCAAGTCTGGTGCCAGCA	1	9.28393
srRNA-4254-20	4254	20	GAGGGCAAGTCTGGTGCCAG	2	18.5679
srRNA-4254-22	4254	22	GAGGGCAAGTCTGGTGCCAGCA	1	9.28393
srRNA-4254-27	4254	27	GAGGGCAAGTCTGGTGCCAGCAGCCGC	1	9.28393
srRNA-4270-19	4270	19	CCAGCAGCCGCGGTAATTC	1	9.28393
srRNA-4271-21	4271	21	CAGCAGCCGCGGTAATTCCAG	1	9.28393
srRNA-4271-23	4271	23	CAGCAGCCGCGGTAATTCCAGCT	1	9.28393
srRNA-4272-21	4272	21	AGCAGCCGCGGTAATTCCAGC	1	9.28393
srRNA-4272-22	4272	22	AGCAGCCGCGGTAATTCCAGCT	1	9.28393
srRNA-4274-20	4274	20	CAGCCGCGGTAATTCCAGCT	4	37.1357
srRNA-4276-18	4276	18	GCCGCGGTAATTCCAGCT	1	9.28393
srRNA-4291-24	4291	24	GCTCCAATAGCGTATATTAAAGTT	1	9.28393
srRNA-4292-20	4292	20	CTCCAATAGCGTATATTAAA	1	9.28393
srRNA-4294-24	4294	24	CCAATAGCGTATATTAAAGTTGCT	1	9.28393
srRNA-4297-18	4297	18	ATAGCGTATATTAAAGTT	2	18.5679
srRNA-4298-20	4298	20	TAGCGTATATTAAAGTTGCT	2	18.5679
srRNA-4298-23	4298	23	TAGCGTATATTAAAGTTGCTGCA	2	18.5679
srRNA-4300-21	4300	21	GCGTATATTAAAGTTGCTGCA	1	9.28393
srRNA-4302-19	4302	19	GTATATTAAAGTTGCTGCA	1	9.28393
srRNA-4303-24	4303	24	TATATTAAAGTTGCTGCAGTTAAA	1	9.28393
srRNA-4304-22	4304	22	ATATTAAAGTTGCTGCAGTTAA	1	9.28393
srRNA-4304-23	4304	23	ATATTAAAGTTGCTGCAGTTAAA	2	18.5679
srRNA-4304-26	4304	26	ATATTAAAGTTGCTGCAGTTAAAAAG	1	9.28393
srRNA-4305-23	4305	23	TATTAAAGTTGCTGCAGTTAAAA	1	9.28393
srRNA-4305-25	4305	25	TATTAAAGTTGCTGCAGTTAAAAAG	4	37.1357
srRNA-4305-26	4305	26	TATTAAAGTTGCTGCAGTTAAAAAGC	2	18.5679
srRNA-4307-23	4307	23	TTAAAGTTGCTGCAGTTAAAAAG	2	18.5679
srRNA-4307-24	4307	24	TTAAAGTTGCTGCAGTTAAAAAGC	1	9.28393
srRNA-4308-22	4308	22	TAAAGTTGCTGCAGTTAAAAAG	1	9.28393
srRNA-4308-23	4308	23	TAAAGTTGCTGCAGTTAAAAAGC	2	18.5679
srRNA-4310-21	4310	21	AAGTTGCTGCAGTTAAAAAGC	4	37.1357
srRNA-4311-19	4311	19	AGTTGCTGCAGTTAAAAAG	2	18.5679
srRNA-4311-21	4311	21	AGTTGCTGCAGTTAAAAAGCT	2	18.5679
srRNA-4315-26	4315	26	GCTGCAGTTAAAAAGCTCGTAGTTGG	6	55.7036
srRNA-4316-24	4316	24	CTGCAGTTAAAAAGCTCGTAGTTG	1	9.28393
srRNA-4316-25	4316	25	CTGCAGTTAAAAAGCTCGTAGTTGG	4	37.1357
srRNA-4317-24	4317	24	TGCAGTTAAAAAGCTCGTAGTTGG	3	27.8518
srRNA-4318-23	4318	23	GCAGTTAAAAAGCTCGTAGTTGG	9	83.5554
srRNA-4318-24	4318	24	GCAGTTAAAAAGCTCGTAGTTGGA	1	9.28393
srRNA-4319-21	4319	21	CAGTTAAAAAGCTCGTAGTTG	1	9.28393
srRNA-4319-22	4319	22	CAGTTAAAAAGCTCGTAGTTGG	11	102.123
srRNA-4319-23	4319	23	CAGTTAAAAAGCTCGTAGTTGGA	1	9.28393
srRNA-4320-21	4320	21	AGTTAAAAAGCTCGTAGTTGG	16	148.543
srRNA-4320-22	4320	22	AGTTAAAAAGCTCGTAGTTGGA	2	18.5679
srRNA-4320-24	4320	24	AGTTAAAAAGCTCGTAGTTGGATC	1	9.28393
srRNA-4320-25	4320	25	AGTTAAAAAGCTCGTAGTTGGATCT	1	9.28393
srRNA-4321-20	4321	20	GTTAAAAAGCTCGTAGTTGG	3	27.8518
srRNA-4321-21	4321	21	GTTAAAAAGCTCGTAGTTGGA	1	9.28393
srRNA-4322-19	4322	19	TTAAAAAGCTCGTAGTTGG	2	18.5679
srRNA-4323-18	4323	18	TAAAAAGCTCGTAGTTGG	3	27.8518
srRNA-4323-19	4323	19	TAAAAAGCTCGTAGTTGGA	1	9.28393
srRNA-4323-26	4323	26	TAAAAAGCTCGTAGTTGGATCTTGGG	1	9.28393
srRNA-4324-19	4324	19	AAAAAGCTCGTAGTTGGAT	1	9.28393
srRNA-4324-20	4324	20	AAAAAGCTCGTAGTTGGATC	1	9.28393
srRNA-4324-23	4324	23	AAAAAGCTCGTAGTTGGATCTTG	2	18.5679
srRNA-4324-25	4324	25	AAAAAGCTCGTAGTTGGATCTTGGG	3	27.8518
srRNA-4324-26	4324	26	AAAAAGCTCGTAGTTGGATCTTGGGA	2	18.5679
srRNA-4325-22	4325	22	AAAAGCTCGTAGTTGGATCTTG	1	9.28393
srRNA-4325-24	4325	24	AAAAGCTCGTAGTTGGATCTTGGG	2	18.5679
srRNA-4325-25	4325	25	AAAAGCTCGTAGTTGGATCTTGGGA	1	9.28393
srRNA-4326-19	4326	19	AAAGCTCGTAGTTGGATCT	3	27.8518
srRNA-4326-21	4326	21	AAAGCTCGTAGTTGGATCTTG	1	9.28393
srRNA-4326-22	4326	22	AAAGCTCGTAGTTGGATCTTGG	1	9.28393
srRNA-4326-25	4326	25	AAAGCTCGTAGTTGGATCTTGGGAG	2	18.5679
srRNA-4326-26	4326	26	AAAGCTCGTAGTTGGATCTTGGGAGC	1	9.28393
srRNA-4327-19	4327	19	AAGCTCGTAGTTGGATCTT	1	9.28393
srRNA-4327-20	4327	20	AAGCTCGTAGTTGGATCTTG	1	9.28393
srRNA-4327-22	4327	22	AAGCTCGTAGTTGGATCTTGGG	2	18.5679
srRNA-4328-19	4328	19	AGCTCGTAGTTGGATCTTG	7	64.9875
srRNA-4328-20	4328	20	AGCTCGTAGTTGGATCTTGG	2	18.5679
srRNA-4328-21	4328	21	AGCTCGTAGTTGGATCTTGGG	2	18.5679
srRNA-4328-22	4328	22	AGCTCGTAGTTGGATCTTGGGA	1	9.28393
srRNA-4328-23	4328	23	AGCTCGTAGTTGGATCTTGGGAG	2	18.5679
srRNA-4328-24	4328	24	AGCTCGTAGTTGGATCTTGGGAGC	1	9.28393
srRNA-4329-28	4329	28	GCTCGTAGTTGGATCTTGGGAGCGGGCG	1	9.28393
srRNA-4329-30	4329	30	GCTCGTAGTTGGATCTTGGGAGCGGGCGGG	2	18.5679
srRNA-4330-18	4330	18	CTCGTAGTTGGATCTTGG	3	27.8518
srRNA-4330-19	4330	19	CTCGTAGTTGGATCTTGGG	4	37.1357
srRNA-4330-20	4330	20	CTCGTAGTTGGATCTTGGGA	5	46.4197
srRNA-4330-21	4330	21	CTCGTAGTTGGATCTTGGGAG	2	18.5679
srRNA-4330-24	4330	24	CTCGTAGTTGGATCTTGGGAGCGG	1	9.28393
srRNA-4331-18	4331	18	TCGTAGTTGGATCTTGGG	2	18.5679
srRNA-4331-19	4331	19	TCGTAGTTGGATCTTGGGA	1	9.28393
srRNA-4331-20	4331	20	TCGTAGTTGGATCTTGGGAG	2	18.5679
srRNA-4331-21	4331	21	TCGTAGTTGGATCTTGGGAGC	1	9.28393
srRNA-4331-22	4331	22	TCGTAGTTGGATCTTGGGAGCG	2	18.5679
srRNA-4331-29	4331	29	TCGTAGTTGGATCTTGGGAGCGGGCGGGC	1	9.28393
srRNA-4332-18	4332	18	CGTAGTTGGATCTTGGGA	8	74.2714
srRNA-4332-19	4332	19	CGTAGTTGGATCTTGGGAG	15	139.259
srRNA-4332-20	4332	20	CGTAGTTGGATCTTGGGAGC	4	37.1357
srRNA-4332-21	4332	21	CGTAGTTGGATCTTGGGAGCG	1	9.28393
srRNA-4332-22	4332	22	CGTAGTTGGATCTTGGGAGCGG	2	18.5679
srRNA-4332-23	4332	23	CGTAGTTGGATCTTGGGAGCGGG	1	9.28393
srRNA-4333-21	4333	21	GTAGTTGGATCTTGGGAGCGG	1	9.28393
srRNA-4333-26	4333	26	GTAGTTGGATCTTGGGAGCGGGCGGG	1	9.28393
srRNA-4334-24	4334	24	TAGTTGGATCTTGGGAGCGGGCGG	1	9.28393
srRNA-4334-25	4334	25	TAGTTGGATCTTGGGAGCGGGCGGG	1	9.28393
srRNA-4338-19	4338	19	TGGATCTTGGGAGCGGGCG	1	9.28393
srRNA-4338-21	4338	21	TGGATCTTGGGAGCGGGCGGG	1	9.28393
srRNA-4343-22	4343	22	CTTGGGAGCGGGCGGGCGGTCC	1	9.28393
srRNA-4346-18	4346	18	GGGAGCGGGCGGGCGGTC	1	9.28393
srRNA-4346-20	4346	20	GGGAGCGGGCGGGCGGTCCG	1	9.28393
srRNA-4351-24	4351	24	CGGGCGGGCGGTCCGCCGCGAGGC	1	9.28393
srRNA-4352-18	4352	18	GGGCGGGCGGTCCGCCGC	1	9.28393
srRNA-4355-20	4355	20	CGGGCGGTCCGCCGCGAGGC	1	9.28393
srRNA-4355-22	4355	22	CGGGCGGTCCGCCGCGAGGCGA	1	9.28393
srRNA-4355-23	4355	23	CGGGCGGTCCGCCGCGAGGCGAG	1	9.28393
srRNA-4376-20	4376	20	AGCCACCGCCCGTCCCCGCC	1	9.28393
srRNA-4395-23	4395	23	CCCTTGCCTCTCGGCGCCCCCTC	2	18.5679
srRNA-4396-20	4396	20	CCTTGCCTCTCGGCGCCCCC	1	9.28393
srRNA-4402-20	4402	20	CTCTCGGCGCCCCCTCGATG	1	9.28393
srRNA-4402-22	4402	22	CTCTCGGCGCCCCCTCGATGCT	1	9.28393
srRNA-4402-24	4402	24	CTCTCGGCGCCCCCTCGATGCTCT	2	18.5679
srRNA-4402-28	4402	28	CTCTCGGCGCCCCCTCGATGCTCTTAGC	1	9.28393
srRNA-4403-20	4403	20	TCTCGGCGCCCCCTCGATGC	1	9.28393
srRNA-4403-21	4403	21	TCTCGGCGCCCCCTCGATGCT	1	9.28393
srRNA-4404-19	4404	19	CTCGGCGCCCCCTCGATGC	1	9.28393
srRNA-4404-20	4404	20	CTCGGCGCCCCCTCGATGCT	6	55.7036
srRNA-4404-21	4404	21	CTCGGCGCCCCCTCGATGCTC	1	9.28393
srRNA-4404-22	4404	22	CTCGGCGCCCCCTCGATGCTCT	1	9.28393
srRNA-4404-23	4404	23	CTCGGCGCCCCCTCGATGCTCTT	1	9.28393
srRNA-4405-19	4405	19	TCGGCGCCCCCTCGATGCT	2	18.5679
srRNA-4406-18	4406	18	CGGCGCCCCCTCGATGCT	4	37.1357
srRNA-4407-19	4407	19	GGCGCCCCCTCGATGCTCT	1	9.28393
srRNA-4423-23	4423	23	TCTTAGCTGAGTGTCCCGCGGGG	1	9.28393
srRNA-4436-20	4436	20	TCCCGCGGGGCCCGAAGCGT	1	9.28393
srRNA-4437-22	4437	22	CCCGCGGGGCCCGAAGCGTTTA	1	9.28393
srRNA-4438-22	4438	22	CCGCGGGGCCCGAAGCGTTTAC	1	9.28393
srRNA-4439-22	4439	22	CGCGGGGCCCGAAGCGTTTACT	1	9.28393
srRNA-4439-23	4439	23	CGCGGGGCCCGAAGCGTTTACTT	1	9.28393
srRNA-4439-24	4439	24	CGCGGGGCCCGAAGCGTTTACTTT	3	27.8518
srRNA-4439-26	4439	26	CGCGGGGCCCGAAGCGTTTACTTTGA	1	9.28393
srRNA-4440-21	4440	21	GCGGGGCCCGAAGCGTTTACT	1	9.28393
srRNA-4441-19	4441	19	CGGGGCCCGAAGCGTTTAC	1	9.28393
srRNA-4441-20	4441	20	CGGGGCCCGAAGCGTTTACT	2	18.5679
srRNA-4441-21	4441	21	CGGGGCCCGAAGCGTTTACTT	1	9.28393
srRNA-4441-22	4441	22	CGGGGCCCGAAGCGTTTACTTT	7	64.9875
srRNA-4441-23	4441	23	CGGGGCCCGAAGCGTTTACTTTG	1	9.28393
srRNA-4441-25	4441	25	CGGGGCCCGAAGCGTTTACTTTGAA	1	9.28393
srRNA-4441-27	4441	27	CGGGGCCCGAAGCGTTTACTTTGAAAA	1	9.28393
srRNA-4442-19	4442	19	GGGGCCCGAAGCGTTTACT	3	27.8518
srRNA-4442-20	4442	20	GGGGCCCGAAGCGTTTACTT	2	18.5679
srRNA-4442-25	4442	25	GGGGCCCGAAGCGTTTACTTTGAAA	1	9.28393
srRNA-4443-20	4443	20	GGGCCCGAAGCGTTTACTTT	3	27.8518
srRNA-4444-21	4444	21	GGCCCGAAGCGTTTACTTTGA	2	18.5679
srRNA-4445-18	4445	18	GCCCGAAGCGTTTACTTT	6	55.7036
srRNA-4445-20	4445	20	GCCCGAAGCGTTTACTTTGA	1	9.28393
srRNA-4445-21	4445	21	GCCCGAAGCGTTTACTTTGAA	1	9.28393
srRNA-4445-22	4445	22	GCCCGAAGCGTTTACTTTGAAA	2	18.5679
srRNA-4446-18	4446	18	CCCGAAGCGTTTACTTTG	1	9.28393
srRNA-4446-19	4446	19	CCCGAAGCGTTTACTTTGA	2	18.5679
srRNA-4447-20	4447	20	CCGAAGCGTTTACTTTGAAA	1	9.28393
srRNA-4447-22	4447	22	CCGAAGCGTTTACTTTGAAAAA	1	9.28393
srRNA-4447-23	4447	23	CCGAAGCGTTTACTTTGAAAAAA	1	9.28393
srRNA-4447-27	4447	27	CCGAAGCGTTTACTTTGAAAAAATTAG	1	9.28393
srRNA-4448-18	4448	18	CGAAGCGTTTACTTTGAA	3	27.8518
srRNA-4448-20	4448	20	CGAAGCGTTTACTTTGAAAA	1	9.28393
srRNA-4448-21	4448	21	CGAAGCGTTTACTTTGAAAAA	1	9.28393
srRNA-4448-22	4448	22	CGAAGCGTTTACTTTGAAAAAA	1	9.28393
srRNA-4449-18	4449	18	GAAGCGTTTACTTTGAAA	6	55.7036
srRNA-4449-19	4449	19	GAAGCGTTTACTTTGAAAA	1	9.28393
srRNA-4449-20	4449	20	GAAGCGTTTACTTTGAAAAA	4	37.1357
srRNA-4449-21	4449	21	GAAGCGTTTACTTTGAAAAAA	4	37.1357
srRNA-4449-22	4449	22	GAAGCGTTTACTTTGAAAAAAT	2	18.5679
srRNA-4450-19	4450	19	AAGCGTTTACTTTGAAAAA	1	9.28393
srRNA-4450-20	4450	20	AAGCGTTTACTTTGAAAAAA	1	9.28393
srRNA-4450-25	4450	25	AAGCGTTTACTTTGAAAAAATTAGA	1	9.28393
srRNA-4451-18	4451	18	AGCGTTTACTTTGAAAAA	1	9.28393
srRNA-4451-19	4451	19	AGCGTTTACTTTGAAAAAA	3	27.8518
srRNA-4451-21	4451	21	AGCGTTTACTTTGAAAAAATT	1	9.28393
srRNA-4451-25	4451	25	AGCGTTTACTTTGAAAAAATTAGAG	4	37.1357
srRNA-4452-18	4452	18	GCGTTTACTTTGAAAAAA	2	18.5679
srRNA-4452-23	4452	23	GCGTTTACTTTGAAAAAATTAGA	3	27.8518
srRNA-4464-24	4464	24	AAAAAATTAGAGTGTTCAAAGCAG	2	18.5679
srRNA-4465-23	4465	23	AAAAATTAGAGTGTTCAAAGCAG	1	9.28393
srRNA-4465-24	4465	24	AAAAATTAGAGTGTTCAAAGCAGG	1	9.28393
srRNA-4465-26	4465	26	AAAAATTAGAGTGTTCAAAGCAGGCC	1	9.28393
srRNA-4465-27	4465	27	AAAAATTAGAGTGTTCAAAGCAGGCCC	1	9.28393
srRNA-4466-23	4466	23	AAAATTAGAGTGTTCAAAGCAGG	1	9.28393
srRNA-4467-18	4467	18	AAATTAGAGTGTTCAAAG	1	9.28393
srRNA-4467-19	4467	19	AAATTAGAGTGTTCAAAGC	2	18.5679
srRNA-4467-20	4467	20	AAATTAGAGTGTTCAAAGCA	14	129.975
srRNA-4467-21	4467	21	AAATTAGAGTGTTCAAAGCAG	22	204.246
srRNA-4467-22	4467	22	AAATTAGAGTGTTCAAAGCAGG	10	92.8393
srRNA-4467-23	4467	23	AAATTAGAGTGTTCAAAGCAGGC	21	194.963
srRNA-4467-24	4467	24	AAATTAGAGTGTTCAAAGCAGGCC	30	278.518
srRNA-4467-25	4467	25	AAATTAGAGTGTTCAAAGCAGGCCC	9	83.5554
srRNA-4467-26	4467	26	AAATTAGAGTGTTCAAAGCAGGCCCG	19	176.395
srRNA-4467-27	4467	27	AAATTAGAGTGTTCAAAGCAGGCCCGA	4	37.1357
srRNA-4468-18	4468	18	AATTAGAGTGTTCAAAGC	1	9.28393
srRNA-4468-19	4468	19	AATTAGAGTGTTCAAAGCA	1	9.28393
srRNA-4468-21	4468	21	AATTAGAGTGTTCAAAGCAGG	4	37.1357
srRNA-4468-22	4468	22	AATTAGAGTGTTCAAAGCAGGC	2	18.5679
srRNA-4468-23	4468	23	AATTAGAGTGTTCAAAGCAGGCC	1	9.28393
srRNA-4468-24	4468	24	AATTAGAGTGTTCAAAGCAGGCCC	1	9.28393
srRNA-4468-25	4468	25	AATTAGAGTGTTCAAAGCAGGCCCG	3	27.8518
srRNA-4469-18	4469	18	ATTAGAGTGTTCAAAGCA	1	9.28393
srRNA-4469-20	4469	20	ATTAGAGTGTTCAAAGCAGG	2	18.5679
srRNA-4469-23	4469	23	ATTAGAGTGTTCAAAGCAGGCCC	3	27.8518
srRNA-4469-24	4469	24	ATTAGAGTGTTCAAAGCAGGCCCG	1	9.28393
srRNA-4471-18	4471	18	TAGAGTGTTCAAAGCAGG	3	27.8518
srRNA-4471-20	4471	20	TAGAGTGTTCAAAGCAGGCC	2	18.5679
srRNA-4471-28	4471	28	TAGAGTGTTCAAAGCAGGCCCGAGCCGC	1	9.28393
srRNA-4472-18	4472	18	AGAGTGTTCAAAGCAGGC	1	9.28393
srRNA-4472-19	4472	19	AGAGTGTTCAAAGCAGGCC	3	27.8518
srRNA-4472-20	4472	20	AGAGTGTTCAAAGCAGGCCC	6	55.7036
srRNA-4472-21	4472	21	AGAGTGTTCAAAGCAGGCCCG	19	176.395
srRNA-4472-22	4472	22	AGAGTGTTCAAAGCAGGCCCGA	2	18.5679
srRNA-4474-19	4474	19	AGTGTTCAAAGCAGGCCCG	1	9.28393
srRNA-4474-20	4474	20	AGTGTTCAAAGCAGGCCCGA	1	9.28393
srRNA-4474-25	4474	25	AGTGTTCAAAGCAGGCCCGAGCCGC	1	9.28393
srRNA-4474-27	4474	27	AGTGTTCAAAGCAGGCCCGAGCCGCCT	1	9.28393
srRNA-4476-24	4476	24	TGTTCAAAGCAGGCCCGAGCCGCC	1	9.28393
srRNA-4480-19	4480	19	CAAAGCAGGCCCGAGCCGC	1	9.28393
srRNA-4480-20	4480	20	CAAAGCAGGCCCGAGCCGCC	1	9.28393
srRNA-4483-22	4483	22	AGCAGGCCCGAGCCGCCTGGAT	1	9.28393
srRNA-4486-27	4486	27	AGGCCCGAGCCGCCTGGATACCGCAGC	1	9.28393
srRNA-4489-24	4489	24	CCCGAGCCGCCTGGATACCGCAGC	1	9.28393
srRNA-4490-21	4490	21	CCGAGCCGCCTGGATACCGCA	1	9.28393
srRNA-4492-20	4492	20	GAGCCGCCTGGATACCGCAG	1	9.28393
srRNA-4492-22	4492	22	GAGCCGCCTGGATACCGCAGCT	1	9.28393
srRNA-4492-24	4492	24	GAGCCGCCTGGATACCGCAGCTAG	1	9.28393
srRNA-4493-19	4493	19	AGCCGCCTGGATACCGCAG	2	18.5679
srRNA-4493-23	4493	23	AGCCGCCTGGATACCGCAGCTAG	1	9.28393
srRNA-4493-24	4493	24	AGCCGCCTGGATACCGCAGCTAGG	1	9.28393
srRNA-4496-20	4496	20	CGCCTGGATACCGCAGCTAG	3	27.8518
srRNA-4499-26	4499	26	CTGGATACCGCAGCTAGGAATAATGG	3	27.8518
srRNA-4500-21	4500	21	TGGATACCGCAGCTAGGAATA	5	46.4197
srRNA-4500-22	4500	22	TGGATACCGCAGCTAGGAATAA	1	9.28393
srRNA-4500-24	4500	24	TGGATACCGCAGCTAGGAATAATG	1	9.28393
srRNA-4500-25	4500	25	TGGATACCGCAGCTAGGAATAATGG	1	9.28393
srRNA-4502-27	4502	27	GATACCGCAGCTAGGAATAATGGAATA	1	9.28393
srRNA-4503-19	4503	19	ATACCGCAGCTAGGAATAA	1	9.28393
srRNA-4503-26	4503	26	ATACCGCAGCTAGGAATAATGGAATA	1	9.28393
srRNA-4505-20	4505	20	ACCGCAGCTAGGAATAATGG	3	27.8518
srRNA-4505-22	4505	22	ACCGCAGCTAGGAATAATGGAA	4	37.1357
srRNA-4505-24	4505	24	ACCGCAGCTAGGAATAATGGAATA	1	9.28393
srRNA-4505-26	4505	26	ACCGCAGCTAGGAATAATGGAATAGG	1	9.28393
srRNA-4506-19	4506	19	CCGCAGCTAGGAATAATGG	2	18.5679
srRNA-4506-20	4506	20	CCGCAGCTAGGAATAATGGA	2	18.5679
srRNA-4506-22	4506	22	CCGCAGCTAGGAATAATGGAAT	5	46.4197
srRNA-4506-23	4506	23	CCGCAGCTAGGAATAATGGAATA	7	64.9875
srRNA-4506-24	4506	24	CCGCAGCTAGGAATAATGGAATAG	2	18.5679
srRNA-4506-25	4506	25	CCGCAGCTAGGAATAATGGAATAGG	1	9.28393
srRNA-4507-18	4507	18	CGCAGCTAGGAATAATGG	2	18.5679
srRNA-4507-20	4507	20	CGCAGCTAGGAATAATGGAA	1	9.28393
srRNA-4507-21	4507	21	CGCAGCTAGGAATAATGGAAT	1	9.28393
srRNA-4507-22	4507	22	CGCAGCTAGGAATAATGGAATA	9	83.5554
srRNA-4507-23	4507	23	CGCAGCTAGGAATAATGGAATAG	1	9.28393
srRNA-4508-19	4508	19	GCAGCTAGGAATAATGGAA	2	18.5679
srRNA-4508-20	4508	20	GCAGCTAGGAATAATGGAAT	3	27.8518
srRNA-4508-21	4508	21	GCAGCTAGGAATAATGGAATA	2	18.5679
srRNA-4508-22	4508	22	GCAGCTAGGAATAATGGAATAG	6	55.7036
srRNA-4508-23	4508	23	GCAGCTAGGAATAATGGAATAGG	2	18.5679
srRNA-4508-24	4508	24	GCAGCTAGGAATAATGGAATAGGA	3	27.8518
srRNA-4508-27	4508	27	GCAGCTAGGAATAATGGAATAGGACCG	2	18.5679
srRNA-4508-28	4508	28	GCAGCTAGGAATAATGGAATAGGACCGC	1	9.28393
srRNA-4508-29	4508	29	GCAGCTAGGAATAATGGAATAGGACCGCG	2	18.5679
srRNA-4509-18	4509	18	CAGCTAGGAATAATGGAA	2	18.5679
srRNA-4509-20	4509	20	CAGCTAGGAATAATGGAATA	9	83.5554
srRNA-4509-21	4509	21	CAGCTAGGAATAATGGAATAG	3	27.8518
srRNA-4509-22	4509	22	CAGCTAGGAATAATGGAATAGG	5	46.4197
srRNA-4510-19	4510	19	AGCTAGGAATAATGGAATA	7	64.9875
srRNA-4510-20	4510	20	AGCTAGGAATAATGGAATAG	5	46.4197
srRNA-4510-21	4510	21	AGCTAGGAATAATGGAATAGG	2	18.5679
srRNA-4510-22	4510	22	AGCTAGGAATAATGGAATAGGA	2	18.5679
srRNA-4510-24	4510	24	AGCTAGGAATAATGGAATAGGACC	1	9.28393
srRNA-4510-25	4510	25	AGCTAGGAATAATGGAATAGGACCG	1	9.28393
srRNA-4510-26	4510	26	AGCTAGGAATAATGGAATAGGACCGC	1	9.28393
srRNA-4510-27	4510	27	AGCTAGGAATAATGGAATAGGACCGCG	1	9.28393
srRNA-4511-18	4511	18	GCTAGGAATAATGGAATA	2	18.5679
srRNA-4511-19	4511	19	GCTAGGAATAATGGAATAG	4	37.1357
srRNA-4511-20	4511	20	GCTAGGAATAATGGAATAGG	1	9.28393
srRNA-4511-21	4511	21	GCTAGGAATAATGGAATAGGA	1	9.28393
srRNA-4511-25	4511	25	GCTAGGAATAATGGAATAGGACCGC	2	18.5679
srRNA-4511-27	4511	27	GCTAGGAATAATGGAATAGGACCGCGG	2	18.5679
srRNA-4511-28	4511	28	GCTAGGAATAATGGAATAGGACCGCGGT	1	9.28393
srRNA-4512-18	4512	18	CTAGGAATAATGGAATAG	1	9.28393
srRNA-4512-19	4512	19	CTAGGAATAATGGAATAGG	1	9.28393
srRNA-4512-20	4512	20	CTAGGAATAATGGAATAGGA	3	27.8518
srRNA-4512-21	4512	21	CTAGGAATAATGGAATAGGAC	1	9.28393
srRNA-4512-24	4512	24	CTAGGAATAATGGAATAGGACCGC	2	18.5679
srRNA-4512-27	4512	27	CTAGGAATAATGGAATAGGACCGCGGT	2	18.5679
srRNA-4513-18	4513	18	TAGGAATAATGGAATAGG	1	9.28393
srRNA-4513-19	4513	19	TAGGAATAATGGAATAGGA	2	18.5679
srRNA-4513-20	4513	20	TAGGAATAATGGAATAGGAC	1	9.28393
srRNA-4513-21	4513	21	TAGGAATAATGGAATAGGACC	3	27.8518
srRNA-4513-23	4513	23	TAGGAATAATGGAATAGGACCGC	6	55.7036
srRNA-4513-24	4513	24	TAGGAATAATGGAATAGGACCGCG	1	9.28393
srRNA-4513-25	4513	25	TAGGAATAATGGAATAGGACCGCGG	3	27.8518
srRNA-4513-26	4513	26	TAGGAATAATGGAATAGGACCGCGGT	5	46.4197
srRNA-4513-27	4513	27	TAGGAATAATGGAATAGGACCGCGGTT	1	9.28393
srRNA-4513-28	4513	28	TAGGAATAATGGAATAGGACCGCGGTTC	2	18.5679
srRNA-4514-18	4514	18	AGGAATAATGGAATAGGA	2	18.5679
srRNA-4514-19	4514	19	AGGAATAATGGAATAGGAC	2	18.5679
srRNA-4514-22	4514	22	AGGAATAATGGAATAGGACCGC	2	18.5679
srRNA-4514-23	4514	23	AGGAATAATGGAATAGGACCGCG	5	46.4197
srRNA-4514-24	4514	24	AGGAATAATGGAATAGGACCGCGG	2	18.5679
srRNA-4514-25	4514	25	AGGAATAATGGAATAGGACCGCGGT	6	55.7036
srRNA-4514-26	4514	26	AGGAATAATGGAATAGGACCGCGGTT	8	74.2714
srRNA-4514-27	4514	27	AGGAATAATGGAATAGGACCGCGGTTC	6	55.7036
srRNA-4515-21	4515	21	GGAATAATGGAATAGGACCGC	4	37.1357
srRNA-4515-23	4515	23	GGAATAATGGAATAGGACCGCGG	1	9.28393
srRNA-4515-24	4515	24	GGAATAATGGAATAGGACCGCGGT	3	27.8518
srRNA-4515-25	4515	25	GGAATAATGGAATAGGACCGCGGTT	3	27.8518
srRNA-4515-26	4515	26	GGAATAATGGAATAGGACCGCGGTTC	8	74.2714
srRNA-4516-20	4516	20	GAATAATGGAATAGGACCGC	3	27.8518
srRNA-4516-23	4516	23	GAATAATGGAATAGGACCGCGGT	4	37.1357
srRNA-4516-24	4516	24	GAATAATGGAATAGGACCGCGGTT	3	27.8518
srRNA-4516-25	4516	25	GAATAATGGAATAGGACCGCGGTTC	4	37.1357
srRNA-4517-21	4517	21	AATAATGGAATAGGACCGCGG	2	18.5679
srRNA-4517-22	4517	22	AATAATGGAATAGGACCGCGGT	11	102.123
srRNA-4517-23	4517	23	AATAATGGAATAGGACCGCGGTT	49	454.913
srRNA-4517-24	4517	24	AATAATGGAATAGGACCGCGGTTC	9	83.5554
srRNA-4517-25	4517	25	AATAATGGAATAGGACCGCGGTTCT	2	18.5679
srRNA-4518-22	4518	22	ATAATGGAATAGGACCGCGGTT	18	167.111
srRNA-4519-22	4519	22	TAATGGAATAGGACCGCGGTTC	2	18.5679
srRNA-4520-19	4520	19	AATGGAATAGGACCGCGGT	3	27.8518
srRNA-4520-20	4520	20	AATGGAATAGGACCGCGGTT	7	64.9875
srRNA-4520-21	4520	21	AATGGAATAGGACCGCGGTTC	3	27.8518
srRNA-4521-20	4521	20	ATGGAATAGGACCGCGGTTC	1	9.28393
srRNA-4528-19	4528	19	AGGACCGCGGTTCTATTTT	1	9.28393
srRNA-4528-21	4528	21	AGGACCGCGGTTCTATTTTGT	5	46.4197
srRNA-4528-22	4528	22	AGGACCGCGGTTCTATTTTGTT	2	18.5679
srRNA-4533-25	4533	25	CGCGGTTCTATTTTGTTGGTTTTCG	1	9.28393
srRNA-4533-26	4533	26	CGCGGTTCTATTTTGTTGGTTTTCGG	1	9.28393
srRNA-4533-29	4533	29	CGCGGTTCTATTTTGTTGGTTTTCGGAAC	2	18.5679
srRNA-4534-21	4534	21	GCGGTTCTATTTTGTTGGTTT	1	9.28393
srRNA-4534-22	4534	22	GCGGTTCTATTTTGTTGGTTTT	2	18.5679
srRNA-4534-23	4534	23	GCGGTTCTATTTTGTTGGTTTTC	4	37.1357
srRNA-4534-26	4534	26	GCGGTTCTATTTTGTTGGTTTTCGGA	1	9.28393
srRNA-4534-27	4534	27	GCGGTTCTATTTTGTTGGTTTTCGGAA	1	9.28393
srRNA-4534-29	4534	29	GCGGTTCTATTTTGTTGGTTTTCGGAACT	1	9.28393
srRNA-4535-20	4535	20	CGGTTCTATTTTGTTGGTTT	9	83.5554
srRNA-4535-21	4535	21	CGGTTCTATTTTGTTGGTTTT	28	259.95
srRNA-4535-22	4535	22	CGGTTCTATTTTGTTGGTTTTC	7	64.9875
srRNA-4535-23	4535	23	CGGTTCTATTTTGTTGGTTTTCG	5	46.4197
srRNA-4535-24	4535	24	CGGTTCTATTTTGTTGGTTTTCGG	7	64.9875
srRNA-4535-25	4535	25	CGGTTCTATTTTGTTGGTTTTCGGA	3	27.8518
srRNA-4535-26	4535	26	CGGTTCTATTTTGTTGGTTTTCGGAA	4	37.1357
srRNA-4535-27	4535	27	CGGTTCTATTTTGTTGGTTTTCGGAAC	3	27.8518
srRNA-4535-28	4535	28	CGGTTCTATTTTGTTGGTTTTCGGAACT	2	18.5679
srRNA-4536-19	4536	19	GGTTCTATTTTGTTGGTTT	3	27.8518
srRNA-4536-20	4536	20	GGTTCTATTTTGTTGGTTTT	37	343.505
srRNA-4536-21	4536	21	GGTTCTATTTTGTTGGTTTTC	5	46.4197
srRNA-4536-22	4536	22	GGTTCTATTTTGTTGGTTTTCG	2	18.5679
srRNA-4536-23	4536	23	GGTTCTATTTTGTTGGTTTTCGG	14	129.975
srRNA-4536-24	4536	24	GGTTCTATTTTGTTGGTTTTCGGA	6	55.7036
srRNA-4536-25	4536	25	GGTTCTATTTTGTTGGTTTTCGGAA	11	102.123
srRNA-4536-26	4536	26	GGTTCTATTTTGTTGGTTTTCGGAAC	7	64.9875
srRNA-4536-28	4536	28	GGTTCTATTTTGTTGGTTTTCGGAACTG	1	9.28393
srRNA-4537-18	4537	18	GTTCTATTTTGTTGGTTT	1	9.28393
srRNA-4537-19	4537	19	GTTCTATTTTGTTGGTTTT	6	55.7036
srRNA-4537-20	4537	20	GTTCTATTTTGTTGGTTTTC	1	9.28393
srRNA-4537-22	4537	22	GTTCTATTTTGTTGGTTTTCGG	3	27.8518
srRNA-4537-24	4537	24	GTTCTATTTTGTTGGTTTTCGGAA	1	9.28393
srRNA-4538-21	4538	21	TTCTATTTTGTTGGTTTTCGG	2	18.5679
srRNA-4538-22	4538	22	TTCTATTTTGTTGGTTTTCGGA	1	9.28393
srRNA-4538-24	4538	24	TTCTATTTTGTTGGTTTTCGGAAC	1	9.28393
srRNA-4539-22	4539	22	TCTATTTTGTTGGTTTTCGGAA	3	27.8518
srRNA-4539-23	4539	23	TCTATTTTGTTGGTTTTCGGAAC	1	9.28393
srRNA-4540-20	4540	20	CTATTTTGTTGGTTTTCGGA	1	9.28393
srRNA-4540-21	4540	21	CTATTTTGTTGGTTTTCGGAA	1	9.28393
srRNA-4541-18	4541	18	TATTTTGTTGGTTTTCGG	3	27.8518
srRNA-4541-19	4541	19	TATTTTGTTGGTTTTCGGA	1	9.28393
srRNA-4541-20	4541	20	TATTTTGTTGGTTTTCGGAA	2	18.5679
srRNA-4542-18	4542	18	ATTTTGTTGGTTTTCGGA	1	9.28393
srRNA-4542-19	4542	19	ATTTTGTTGGTTTTCGGAA	2	18.5679
srRNA-4542-22	4542	22	ATTTTGTTGGTTTTCGGAACTG	3	27.8518
srRNA-4543-18	4543	18	TTTTGTTGGTTTTCGGAA	1	9.28393
srRNA-4544-18	4544	18	TTTGTTGGTTTTCGGAAC	1	9.28393
srRNA-4549-23	4549	23	TGGTTTTCGGAACTGAGGCCATG	2	18.5679
srRNA-4550-19	4550	19	GGTTTTCGGAACTGAGGCC	1	9.28393
srRNA-4550-22	4550	22	GGTTTTCGGAACTGAGGCCATG	3	27.8518
srRNA-4551-21	4551	21	GTTTTCGGAACTGAGGCCATG	3	27.8518
srRNA-4552-20	4552	20	TTTTCGGAACTGAGGCCATG	2	18.5679
srRNA-4552-23	4552	23	TTTTCGGAACTGAGGCCATGATT	1	9.28393
srRNA-4552-24	4552	24	TTTTCGGAACTGAGGCCATGATTA	1	9.28393
srRNA-4552-29	4552	29	TTTTCGGAACTGAGGCCATGATTAAGAGG	1	9.28393
srRNA-4553-19	4553	19	TTTCGGAACTGAGGCCATG	1	9.28393
srRNA-4553-28	4553	28	TTTCGGAACTGAGGCCATGATTAAGAGG	1	9.28393
srRNA-4553-29	4553	29	TTTCGGAACTGAGGCCATGATTAAGAGGG	1	9.28393
srRNA-4553-30	4553	30	TTTCGGAACTGAGGCCATGATTAAGAGGGA	1	9.28393
srRNA-4554-18	4554	18	TTCGGAACTGAGGCCATG	1	9.28393
srRNA-4554-27	4554	27	TTCGGAACTGAGGCCATGATTAAGAGG	1	9.28393
srRNA-4554-29	4554	29	TTCGGAACTGAGGCCATGATTAAGAGGGA	1	9.28393
srRNA-4555-24	4555	24	TCGGAACTGAGGCCATGATTAAGA	1	9.28393
srRNA-4555-26	4555	26	TCGGAACTGAGGCCATGATTAAGAGG	5	46.4197
srRNA-4555-27	4555	27	TCGGAACTGAGGCCATGATTAAGAGGG	4	37.1357
srRNA-4555-28	4555	28	TCGGAACTGAGGCCATGATTAAGAGGGA	4	37.1357
srRNA-4555-29	4555	29	TCGGAACTGAGGCCATGATTAAGAGGGAC	3	27.8518
srRNA-4555-30	4555	30	TCGGAACTGAGGCCATGATTAAGAGGGACG	1	9.28393
srRNA-4556-20	4556	20	CGGAACTGAGGCCATGATTA	1	9.28393
srRNA-4556-26	4556	26	CGGAACTGAGGCCATGATTAAGAGGG	11	102.123
srRNA-4556-27	4556	27	CGGAACTGAGGCCATGATTAAGAGGGA	5	46.4197
srRNA-4556-28	4556	28	CGGAACTGAGGCCATGATTAAGAGGGAC	4	37.1357
srRNA-4556-29	4556	29	CGGAACTGAGGCCATGATTAAGAGGGACG	1	9.28393
srRNA-4557-23	4557	23	GGAACTGAGGCCATGATTAAGAG	1	9.28393
srRNA-4557-24	4557	24	GGAACTGAGGCCATGATTAAGAGG	1	9.28393
srRNA-4557-26	4557	26	GGAACTGAGGCCATGATTAAGAGGGA	1	9.28393
srRNA-4558-18	4558	18	GAACTGAGGCCATGATTA	1	9.28393
srRNA-4558-23	4558	23	GAACTGAGGCCATGATTAAGAGG	4	37.1357
srRNA-4558-24	4558	24	GAACTGAGGCCATGATTAAGAGGG	2	18.5679
srRNA-4558-25	4558	25	GAACTGAGGCCATGATTAAGAGGGA	2	18.5679
srRNA-4559-18	4559	18	AACTGAGGCCATGATTAA	1	9.28393
srRNA-4559-19	4559	19	AACTGAGGCCATGATTAAG	3	27.8518
srRNA-4559-20	4559	20	AACTGAGGCCATGATTAAGA	1	9.28393
srRNA-4559-21	4559	21	AACTGAGGCCATGATTAAGAG	2	18.5679
srRNA-4559-22	4559	22	AACTGAGGCCATGATTAAGAGG	2	18.5679
srRNA-4559-23	4559	23	AACTGAGGCCATGATTAAGAGGG	7	64.9875
srRNA-4559-24	4559	24	AACTGAGGCCATGATTAAGAGGGA	1	9.28393
srRNA-4560-18	4560	18	ACTGAGGCCATGATTAAG	2	18.5679
srRNA-4560-19	4560	19	ACTGAGGCCATGATTAAGA	1	9.28393
srRNA-4560-20	4560	20	ACTGAGGCCATGATTAAGAG	2	18.5679
srRNA-4560-21	4560	21	ACTGAGGCCATGATTAAGAGG	3	27.8518
srRNA-4560-22	4560	22	ACTGAGGCCATGATTAAGAGGG	1	9.28393
srRNA-4560-23	4560	23	ACTGAGGCCATGATTAAGAGGGA	1	9.28393
srRNA-4561-18	4561	18	CTGAGGCCATGATTAAGA	1	9.28393
srRNA-4561-20	4561	20	CTGAGGCCATGATTAAGAGG	2	18.5679
srRNA-4561-21	4561	21	CTGAGGCCATGATTAAGAGGG	4	37.1357
srRNA-4561-22	4561	22	CTGAGGCCATGATTAAGAGGGA	2	18.5679
srRNA-4561-23	4561	23	CTGAGGCCATGATTAAGAGGGAC	1	9.28393
srRNA-4561-25	4561	25	CTGAGGCCATGATTAAGAGGGACGG	3	27.8518
srRNA-4562-18	4562	18	TGAGGCCATGATTAAGAG	1	9.28393
srRNA-4562-20	4562	20	TGAGGCCATGATTAAGAGGG	1	9.28393
srRNA-4563-18	4563	18	GAGGCCATGATTAAGAGG	4	37.1357
srRNA-4563-19	4563	19	GAGGCCATGATTAAGAGGG	2	18.5679
srRNA-4563-20	4563	20	GAGGCCATGATTAAGAGGGA	1	9.28393
srRNA-4563-22	4563	22	GAGGCCATGATTAAGAGGGACG	1	9.28393
srRNA-4563-29	4563	29	GAGGCCATGATTAAGAGGGACGGCCGGGG	1	9.28393
srRNA-4564-18	4564	18	AGGCCATGATTAAGAGGG	2	18.5679
srRNA-4564-20	4564	20	AGGCCATGATTAAGAGGGAC	1	9.28393
srRNA-4564-22	4564	22	AGGCCATGATTAAGAGGGACGG	1	9.28393
srRNA-4564-27	4564	27	AGGCCATGATTAAGAGGGACGGCCGGG	1	9.28393
srRNA-4565-18	4565	18	GGCCATGATTAAGAGGGA	3	27.8518
srRNA-4565-19	4565	19	GGCCATGATTAAGAGGGAC	1	9.28393
srRNA-4566-18	4566	18	GCCATGATTAAGAGGGAC	1	9.28393
srRNA-4566-22	4566	22	GCCATGATTAAGAGGGACGGCC	2	18.5679
srRNA-4566-24	4566	24	GCCATGATTAAGAGGGACGGCCGG	4	37.1357
srRNA-4566-25	4566	25	GCCATGATTAAGAGGGACGGCCGGG	1	9.28393
srRNA-4566-26	4566	26	GCCATGATTAAGAGGGACGGCCGGGG	1	9.28393
srRNA-4567-19	4567	19	CCATGATTAAGAGGGACGG	2	18.5679
srRNA-4567-22	4567	22	CCATGATTAAGAGGGACGGCCG	6	55.7036
srRNA-4567-23	4567	23	CCATGATTAAGAGGGACGGCCGG	1	9.28393
srRNA-4568-21	4568	21	CATGATTAAGAGGGACGGCCG	1	9.28393
srRNA-4568-26	4568	26	CATGATTAAGAGGGACGGCCGGGGGC	1	9.28393
srRNA-4568-28	4568	28	CATGATTAAGAGGGACGGCCGGGGGCAT	2	18.5679
srRNA-4569-20	4569	20	ATGATTAAGAGGGACGGCCG	2	18.5679
srRNA-4569-23	4569	23	ATGATTAAGAGGGACGGCCGGGG	1	9.28393
srRNA-4569-27	4569	27	ATGATTAAGAGGGACGGCCGGGGGCAT	1	9.28393
srRNA-4571-20	4571	20	GATTAAGAGGGACGGCCGGG	1	9.28393
srRNA-4571-25	4571	25	GATTAAGAGGGACGGCCGGGGGCAT	3	27.8518
srRNA-4571-26	4571	26	GATTAAGAGGGACGGCCGGGGGCATT	4	37.1357
srRNA-4572-18	4572	18	ATTAAGAGGGACGGCCGG	5	46.4197
srRNA-4572-19	4572	19	ATTAAGAGGGACGGCCGGG	5	46.4197
srRNA-4572-20	4572	20	ATTAAGAGGGACGGCCGGGG	5	46.4197
srRNA-4572-21	4572	21	ATTAAGAGGGACGGCCGGGGG	10	92.8393
srRNA-4572-22	4572	22	ATTAAGAGGGACGGCCGGGGGC	1	9.28393
srRNA-4572-23	4572	23	ATTAAGAGGGACGGCCGGGGGCA	4	37.1357
srRNA-4572-24	4572	24	ATTAAGAGGGACGGCCGGGGGCAT	1	9.28393
srRNA-4572-25	4572	25	ATTAAGAGGGACGGCCGGGGGCATT	5	46.4197
srRNA-4574-20	4574	20	TAAGAGGGACGGCCGGGGGC	2	18.5679
srRNA-4574-21	4574	21	TAAGAGGGACGGCCGGGGGCA	2	18.5679
srRNA-4574-23	4574	23	TAAGAGGGACGGCCGGGGGCATT	1	9.28393
srRNA-4575-20	4575	20	AAGAGGGACGGCCGGGGGCA	1	9.28393
srRNA-4575-21	4575	21	AAGAGGGACGGCCGGGGGCAT	1	9.28393
srRNA-4575-22	4575	22	AAGAGGGACGGCCGGGGGCATT	2	18.5679
srRNA-4576-19	4576	19	AGAGGGACGGCCGGGGGCA	1	9.28393
srRNA-4576-20	4576	20	AGAGGGACGGCCGGGGGCAT	1	9.28393
srRNA-4576-21	4576	21	AGAGGGACGGCCGGGGGCATT	1	9.28393
srRNA-4577-20	4577	20	GAGGGACGGCCGGGGGCATT	1	9.28393
srRNA-4577-22	4577	22	GAGGGACGGCCGGGGGCATTCG	1	9.28393
srRNA-4577-23	4577	23	GAGGGACGGCCGGGGGCATTCGT	1	9.28393
srRNA-4578-19	4578	19	AGGGACGGCCGGGGGCATT	1	9.28393
srRNA-4578-22	4578	22	AGGGACGGCCGGGGGCATTCGT	1	9.28393
srRNA-4578-26	4578	26	AGGGACGGCCGGGGGCATTCGTATTG	1	9.28393
srRNA-4579-21	4579	21	GGGACGGCCGGGGGCATTCGT	1	9.28393
srRNA-4579-24	4579	24	GGGACGGCCGGGGGCATTCGTATT	1	9.28393
srRNA-4579-26	4579	26	GGGACGGCCGGGGGCATTCGTATTGC	1	9.28393
srRNA-4581-19	4581	19	GACGGCCGGGGGCATTCGT	1	9.28393
srRNA-4581-22	4581	22	GACGGCCGGGGGCATTCGTATT	2	18.5679
srRNA-4581-23	4581	23	GACGGCCGGGGGCATTCGTATTG	1	9.28393
srRNA-4581-25	4581	25	GACGGCCGGGGGCATTCGTATTGCG	1	9.28393
srRNA-4583-20	4583	20	CGGCCGGGGGCATTCGTATT	1	9.28393
srRNA-4583-21	4583	21	CGGCCGGGGGCATTCGTATTG	1	9.28393
srRNA-4583-22	4583	22	CGGCCGGGGGCATTCGTATTGC	2	18.5679
srRNA-4587-20	4587	20	CGGGGGCATTCGTATTGCGC	5	46.4197
srRNA-4587-21	4587	21	CGGGGGCATTCGTATTGCGCC	1	9.28393
srRNA-4590-22	4590	22	GGGCATTCGTATTGCGCCGCTA	1	9.28393
srRNA-4591-22	4591	22	GGCATTCGTATTGCGCCGCTAG	2	18.5679
srRNA-4592-21	4592	21	GCATTCGTATTGCGCCGCTAG	2	18.5679
srRNA-4593-19	4593	19	CATTCGTATTGCGCCGCTA	5	46.4197
srRNA-4593-20	4593	20	CATTCGTATTGCGCCGCTAG	1	9.28393
srRNA-4593-23	4593	23	CATTCGTATTGCGCCGCTAGAGG	1	9.28393
srRNA-4594-18	4594	18	ATTCGTATTGCGCCGCTA	5	46.4197
srRNA-4594-19	4594	19	ATTCGTATTGCGCCGCTAG	3	27.8518
srRNA-4594-20	4594	20	ATTCGTATTGCGCCGCTAGA	1	9.28393
srRNA-4594-23	4594	23	ATTCGTATTGCGCCGCTAGAGGT	1	9.28393
srRNA-4597-23	4597	23	CGTATTGCGCCGCTAGAGGTGAA	1	9.28393
srRNA-4602-24	4602	24	TGCGCCGCTAGAGGTGAAATTCTT	1	9.28393
srRNA-4605-18	4605	18	GCCGCTAGAGGTGAAATT	2	18.5679
srRNA-4606-29	4606	29	CCGCTAGAGGTGAAATTCTTGGACCGGCG	1	9.28393
srRNA-4607-20	4607	20	CGCTAGAGGTGAAATTCTTG	2	18.5679
srRNA-4608-19	4608	19	GCTAGAGGTGAAATTCTTG	1	9.28393
srRNA-4608-27	4608	27	GCTAGAGGTGAAATTCTTGGACCGGCG	1	9.28393
srRNA-4609-22	4609	22	CTAGAGGTGAAATTCTTGGACC	1	9.28393
srRNA-4610-19	4610	19	TAGAGGTGAAATTCTTGGA	1	9.28393
srRNA-4610-27	4610	27	TAGAGGTGAAATTCTTGGACCGGCGCA	1	9.28393
srRNA-4610-28	4610	28	TAGAGGTGAAATTCTTGGACCGGCGCAA	1	9.28393
srRNA-4610-29	4610	29	TAGAGGTGAAATTCTTGGACCGGCGCAAG	5	46.4197
srRNA-4611-18	4611	18	AGAGGTGAAATTCTTGGA	1	9.28393
srRNA-4611-22	4611	22	AGAGGTGAAATTCTTGGACCGG	2	18.5679
srRNA-4611-24	4611	24	AGAGGTGAAATTCTTGGACCGGCG	6	55.7036
srRNA-4611-26	4611	26	AGAGGTGAAATTCTTGGACCGGCGCA	3	27.8518
srRNA-4612-21	4612	21	GAGGTGAAATTCTTGGACCGG	3	27.8518
srRNA-4612-22	4612	22	GAGGTGAAATTCTTGGACCGGC	1	9.28393
srRNA-4612-23	4612	23	GAGGTGAAATTCTTGGACCGGCG	7	64.9875
srRNA-4612-24	4612	24	GAGGTGAAATTCTTGGACCGGCGC	1	9.28393
srRNA-4612-25	4612	25	GAGGTGAAATTCTTGGACCGGCGCA	7	64.9875
srRNA-4612-27	4612	27	GAGGTGAAATTCTTGGACCGGCGCAAG	1	9.28393
srRNA-4612-30	4612	30	GAGGTGAAATTCTTGGACCGGCGCAAGACG	1	9.28393
srRNA-4613-20	4613	20	AGGTGAAATTCTTGGACCGG	2	18.5679
srRNA-4613-22	4613	22	AGGTGAAATTCTTGGACCGGCG	5	46.4197
srRNA-4613-23	4613	23	AGGTGAAATTCTTGGACCGGCGC	2	18.5679
srRNA-4613-24	4613	24	AGGTGAAATTCTTGGACCGGCGCA	6	55.7036
srRNA-4613-25	4613	25	AGGTGAAATTCTTGGACCGGCGCAA	3	27.8518
srRNA-4613-26	4613	26	AGGTGAAATTCTTGGACCGGCGCAAG	11	102.123
srRNA-4613-28	4613	28	AGGTGAAATTCTTGGACCGGCGCAAGAC	1	9.28393
srRNA-4613-29	4613	29	AGGTGAAATTCTTGGACCGGCGCAAGACG	3	27.8518
srRNA-4613-30	4613	30	AGGTGAAATTCTTGGACCGGCGCAAGACGG	2	18.5679
srRNA-4614-19	4614	19	GGTGAAATTCTTGGACCGG	1	9.28393
srRNA-4614-21	4614	21	GGTGAAATTCTTGGACCGGCG	1	9.28393
srRNA-4614-22	4614	22	GGTGAAATTCTTGGACCGGCGC	1	9.28393
srRNA-4614-24	4614	24	GGTGAAATTCTTGGACCGGCGCAA	1	9.28393
srRNA-4614-25	4614	25	GGTGAAATTCTTGGACCGGCGCAAG	3	27.8518
srRNA-4614-26	4614	26	GGTGAAATTCTTGGACCGGCGCAAGA	2	18.5679
srRNA-4614-27	4614	27	GGTGAAATTCTTGGACCGGCGCAAGAC	2	18.5679
srRNA-4614-29	4614	29	GGTGAAATTCTTGGACCGGCGCAAGACGG	1	9.28393
srRNA-4615-20	4615	20	GTGAAATTCTTGGACCGGCG	2	18.5679
srRNA-4615-21	4615	21	GTGAAATTCTTGGACCGGCGC	2	18.5679
srRNA-4615-22	4615	22	GTGAAATTCTTGGACCGGCGCA	3	27.8518
srRNA-4615-23	4615	23	GTGAAATTCTTGGACCGGCGCAA	1	9.28393
srRNA-4615-24	4615	24	GTGAAATTCTTGGACCGGCGCAAG	7	64.9875
srRNA-4615-25	4615	25	GTGAAATTCTTGGACCGGCGCAAGA	5	46.4197
srRNA-4615-26	4615	26	GTGAAATTCTTGGACCGGCGCAAGAC	2	18.5679
srRNA-4615-27	4615	27	GTGAAATTCTTGGACCGGCGCAAGACG	2	18.5679
srRNA-4615-28	4615	28	GTGAAATTCTTGGACCGGCGCAAGACGG	1	9.28393
srRNA-4616-20	4616	20	TGAAATTCTTGGACCGGCGC	1	9.28393
srRNA-4616-21	4616	21	TGAAATTCTTGGACCGGCGCA	1	9.28393
srRNA-4616-22	4616	22	TGAAATTCTTGGACCGGCGCAA	1	9.28393
srRNA-4616-23	4616	23	TGAAATTCTTGGACCGGCGCAAG	1	9.28393
srRNA-4617-19	4617	19	GAAATTCTTGGACCGGCGC	1	9.28393
srRNA-4617-20	4617	20	GAAATTCTTGGACCGGCGCA	1	9.28393
srRNA-4617-22	4617	22	GAAATTCTTGGACCGGCGCAAG	2	18.5679
srRNA-4617-23	4617	23	GAAATTCTTGGACCGGCGCAAGA	3	27.8518
srRNA-4617-24	4617	24	GAAATTCTTGGACCGGCGCAAGAC	2	18.5679
srRNA-4617-27	4617	27	GAAATTCTTGGACCGGCGCAAGACGGA	2	18.5679
srRNA-4618-19	4618	19	AAATTCTTGGACCGGCGCA	1	9.28393
srRNA-4618-21	4618	21	AAATTCTTGGACCGGCGCAAG	3	27.8518
srRNA-4618-22	4618	22	AAATTCTTGGACCGGCGCAAGA	5	46.4197
srRNA-4618-23	4618	23	AAATTCTTGGACCGGCGCAAGAC	7	64.9875
srRNA-4618-24	4618	24	AAATTCTTGGACCGGCGCAAGACG	11	102.123
srRNA-4618-25	4618	25	AAATTCTTGGACCGGCGCAAGACGG	1	9.28393
srRNA-4619-18	4619	18	AATTCTTGGACCGGCGCA	1	9.28393
srRNA-4619-19	4619	19	AATTCTTGGACCGGCGCAA	6	55.7036
srRNA-4619-20	4619	20	AATTCTTGGACCGGCGCAAG	12	111.407
srRNA-4619-21	4619	21	AATTCTTGGACCGGCGCAAGA	7	64.9875
srRNA-4619-22	4619	22	AATTCTTGGACCGGCGCAAGAC	19	176.395
srRNA-4619-23	4619	23	AATTCTTGGACCGGCGCAAGACG	38	352.789
srRNA-4620-18	4620	18	ATTCTTGGACCGGCGCAA	1	9.28393
srRNA-4620-19	4620	19	ATTCTTGGACCGGCGCAAG	4	37.1357
srRNA-4620-20	4620	20	ATTCTTGGACCGGCGCAAGA	2	18.5679
srRNA-4620-21	4620	21	ATTCTTGGACCGGCGCAAGAC	7	64.9875
srRNA-4620-22	4620	22	ATTCTTGGACCGGCGCAAGACG	19	176.395
srRNA-4620-24	4620	24	ATTCTTGGACCGGCGCAAGACGGA	1	9.28393
srRNA-4621-21	4621	21	TTCTTGGACCGGCGCAAGACG	2	18.5679
srRNA-4622-19	4622	19	TCTTGGACCGGCGCAAGAC	3	27.8518
srRNA-4622-20	4622	20	TCTTGGACCGGCGCAAGACG	3	27.8518
srRNA-4628-19	4628	19	ACCGGCGCAAGACGGACCA	1	9.28393
srRNA-4628-20	4628	20	ACCGGCGCAAGACGGACCAG	3	27.8518
srRNA-4628-22	4628	22	ACCGGCGCAAGACGGACCAGAG	1	9.28393
srRNA-4628-25	4628	25	ACCGGCGCAAGACGGACCAGAGCGA	2	18.5679
srRNA-4628-26	4628	26	ACCGGCGCAAGACGGACCAGAGCGAA	2	18.5679
srRNA-4629-19	4629	19	CCGGCGCAAGACGGACCAG	10	92.8393
srRNA-4629-21	4629	21	CCGGCGCAAGACGGACCAGAG	1	9.28393
srRNA-4629-24	4629	24	CCGGCGCAAGACGGACCAGAGCGA	5	46.4197
srRNA-4629-25	4629	25	CCGGCGCAAGACGGACCAGAGCGAA	5	46.4197
srRNA-4629-26	4629	26	CCGGCGCAAGACGGACCAGAGCGAAA	1	9.28393
srRNA-4629-27	4629	27	CCGGCGCAAGACGGACCAGAGCGAAAG	2	18.5679
srRNA-4630-18	4630	18	CGGCGCAAGACGGACCAG	10	92.8393
srRNA-4630-19	4630	19	CGGCGCAAGACGGACCAGA	2	18.5679
srRNA-4630-20	4630	20	CGGCGCAAGACGGACCAGAG	6	55.7036
srRNA-4630-21	4630	21	CGGCGCAAGACGGACCAGAGC	3	27.8518
srRNA-4630-23	4630	23	CGGCGCAAGACGGACCAGAGCGA	2	18.5679
srRNA-4630-24	4630	24	CGGCGCAAGACGGACCAGAGCGAA	5	46.4197
srRNA-4630-25	4630	25	CGGCGCAAGACGGACCAGAGCGAAA	5	46.4197
srRNA-4630-26	4630	26	CGGCGCAAGACGGACCAGAGCGAAAG	1	9.28393
srRNA-4631-18	4631	18	GGCGCAAGACGGACCAGA	1	9.28393
srRNA-4631-19	4631	19	GGCGCAAGACGGACCAGAG	5	46.4197
srRNA-4631-20	4631	20	GGCGCAAGACGGACCAGAGC	2	18.5679
srRNA-4631-22	4631	22	GGCGCAAGACGGACCAGAGCGA	2	18.5679
srRNA-4631-23	4631	23	GGCGCAAGACGGACCAGAGCGAA	8	74.2714
srRNA-4631-24	4631	24	GGCGCAAGACGGACCAGAGCGAAA	8	74.2714
srRNA-4631-25	4631	25	GGCGCAAGACGGACCAGAGCGAAAG	1	9.28393
srRNA-4631-26	4631	26	GGCGCAAGACGGACCAGAGCGAAAGC	1	9.28393
srRNA-4631-27	4631	27	GGCGCAAGACGGACCAGAGCGAAAGCA	2	18.5679
srRNA-4632-22	4632	22	GCGCAAGACGGACCAGAGCGAA	1	9.28393
srRNA-4632-23	4632	23	GCGCAAGACGGACCAGAGCGAAA	3	27.8518
srRNA-4632-24	4632	24	GCGCAAGACGGACCAGAGCGAAAG	3	27.8518
srRNA-4632-25	4632	25	GCGCAAGACGGACCAGAGCGAAAGC	1	9.28393
srRNA-4632-28	4632	28	GCGCAAGACGGACCAGAGCGAAAGCATT	1	9.28393
srRNA-4633-20	4633	20	CGCAAGACGGACCAGAGCGA	3	27.8518
srRNA-4633-21	4633	21	CGCAAGACGGACCAGAGCGAA	2	18.5679
srRNA-4633-22	4633	22	CGCAAGACGGACCAGAGCGAAA	5	46.4197
srRNA-4633-23	4633	23	CGCAAGACGGACCAGAGCGAAAG	4	37.1357
srRNA-4633-24	4633	24	CGCAAGACGGACCAGAGCGAAAGC	1	9.28393
srRNA-4633-27	4633	27	CGCAAGACGGACCAGAGCGAAAGCATT	1	9.28393
srRNA-4633-29	4633	29	CGCAAGACGGACCAGAGCGAAAGCATTTG	1	9.28393
srRNA-4634-21	4634	21	GCAAGACGGACCAGAGCGAAA	2	18.5679
srRNA-4634-24	4634	24	GCAAGACGGACCAGAGCGAAAGCA	1	9.28393
srRNA-4634-25	4634	25	GCAAGACGGACCAGAGCGAAAGCAT	1	9.28393
srRNA-4634-26	4634	26	GCAAGACGGACCAGAGCGAAAGCATT	1	9.28393
srRNA-4635-19	4635	19	CAAGACGGACCAGAGCGAA	1	9.28393
srRNA-4635-20	4635	20	CAAGACGGACCAGAGCGAAA	1	9.28393
srRNA-4636-19	4636	19	AAGACGGACCAGAGCGAAA	3	27.8518
srRNA-4636-20	4636	20	AAGACGGACCAGAGCGAAAG	1	9.28393
srRNA-4636-21	4636	21	AAGACGGACCAGAGCGAAAGC	4	37.1357
srRNA-4636-23	4636	23	AAGACGGACCAGAGCGAAAGCAT	2	18.5679
srRNA-4637-18	4637	18	AGACGGACCAGAGCGAAA	1	9.28393
srRNA-4637-19	4637	19	AGACGGACCAGAGCGAAAG	1	9.28393
srRNA-4637-20	4637	20	AGACGGACCAGAGCGAAAGC	5	46.4197
srRNA-4637-21	4637	21	AGACGGACCAGAGCGAAAGCA	1	9.28393
srRNA-4637-23	4637	23	AGACGGACCAGAGCGAAAGCATT	3	27.8518
srRNA-4637-25	4637	25	AGACGGACCAGAGCGAAAGCATTTG	1	9.28393
srRNA-4637-26	4637	26	AGACGGACCAGAGCGAAAGCATTTGC	1	9.28393
srRNA-4637-27	4637	27	AGACGGACCAGAGCGAAAGCATTTGCC	1	9.28393
srRNA-4638-19	4638	19	GACGGACCAGAGCGAAAGC	2	18.5679
srRNA-4638-23	4638	23	GACGGACCAGAGCGAAAGCATTT	1	9.28393
srRNA-4638-25	4638	25	GACGGACCAGAGCGAAAGCATTTGC	2	18.5679
srRNA-4638-27	4638	27	GACGGACCAGAGCGAAAGCATTTGCCA	2	18.5679
srRNA-4639-18	4639	18	ACGGACCAGAGCGAAAGC	1	9.28393
srRNA-4639-20	4639	20	ACGGACCAGAGCGAAAGCAT	2	18.5679
srRNA-4639-23	4639	23	ACGGACCAGAGCGAAAGCATTTG	2	18.5679
srRNA-4639-25	4639	25	ACGGACCAGAGCGAAAGCATTTGCC	2	18.5679
srRNA-4639-26	4639	26	ACGGACCAGAGCGAAAGCATTTGCCA	1	9.28393
srRNA-4639-27	4639	27	ACGGACCAGAGCGAAAGCATTTGCCAA	1	9.28393
srRNA-4640-20	4640	20	CGGACCAGAGCGAAAGCATT	1	9.28393
srRNA-4640-24	4640	24	CGGACCAGAGCGAAAGCATTTGCC	3	27.8518
srRNA-4640-26	4640	26	CGGACCAGAGCGAAAGCATTTGCCAA	3	27.8518
srRNA-4640-27	4640	27	CGGACCAGAGCGAAAGCATTTGCCAAG	2	18.5679
srRNA-4643-26	4643	26	ACCAGAGCGAAAGCATTTGCCAAGAA	1	9.28393
srRNA-4644-25	4644	25	CCAGAGCGAAAGCATTTGCCAAGAA	1	9.28393
srRNA-4652-18	4652	18	AAAGCATTTGCCAAGAAT	2	18.5679
srRNA-4668-27	4668	27	ATGTTTTCATTAATCAAGAACGAAAGT	1	9.28393
srRNA-4669-20	4669	20	TGTTTTCATTAATCAAGAAC	1	9.28393
srRNA-4669-25	4669	25	TGTTTTCATTAATCAAGAACGAAAG	1	9.28393
srRNA-4669-26	4669	26	TGTTTTCATTAATCAAGAACGAAAGT	1	9.28393
srRNA-4671-18	4671	18	TTTTCATTAATCAAGAAC	2	18.5679
srRNA-4671-21	4671	21	TTTTCATTAATCAAGAACGAA	1	9.28393
srRNA-4671-22	4671	22	TTTTCATTAATCAAGAACGAAA	1	9.28393
srRNA-4671-24	4671	24	TTTTCATTAATCAAGAACGAAAGT	1	9.28393
srRNA-4671-28	4671	28	TTTTCATTAATCAAGAACGAAAGTCGGA	1	9.28393
srRNA-4672-20	4672	20	TTTCATTAATCAAGAACGAA	1	9.28393
srRNA-4672-21	4672	21	TTTCATTAATCAAGAACGAAA	1	9.28393
srRNA-4672-25	4672	25	TTTCATTAATCAAGAACGAAAGTCG	1	9.28393
srRNA-4673-22	4673	22	TTCATTAATCAAGAACGAAAGT	4	37.1357
srRNA-4673-24	4673	24	TTCATTAATCAAGAACGAAAGTCG	1	9.28393
srRNA-4673-28	4673	28	TTCATTAATCAAGAACGAAAGTCGGAGG	1	9.28393
srRNA-4674-20	4674	20	TCATTAATCAAGAACGAAAG	4	37.1357
srRNA-4674-21	4674	21	TCATTAATCAAGAACGAAAGT	7	64.9875
srRNA-4674-23	4674	23	TCATTAATCAAGAACGAAAGTCG	1	9.28393
srRNA-4674-24	4674	24	TCATTAATCAAGAACGAAAGTCGG	3	27.8518
srRNA-4675-19	4675	19	CATTAATCAAGAACGAAAG	11	102.123
srRNA-4675-20	4675	20	CATTAATCAAGAACGAAAGT	15	139.259
srRNA-4675-23	4675	23	CATTAATCAAGAACGAAAGTCGG	1	9.28393
srRNA-4675-24	4675	24	CATTAATCAAGAACGAAAGTCGGA	1	9.28393
srRNA-4675-26	4675	26	CATTAATCAAGAACGAAAGTCGGAGG	2	18.5679
srRNA-4676-19	4676	19	ATTAATCAAGAACGAAAGT	17	157.827
srRNA-4676-20	4676	20	ATTAATCAAGAACGAAAGTC	1	9.28393
srRNA-4676-23	4676	23	ATTAATCAAGAACGAAAGTCGGA	1	9.28393
srRNA-4676-24	4676	24	ATTAATCAAGAACGAAAGTCGGAG	2	18.5679
srRNA-4676-25	4676	25	ATTAATCAAGAACGAAAGTCGGAGG	1	9.28393
srRNA-4676-30	4676	30	ATTAATCAAGAACGAAAGTCGGAGGTTCGA	2	18.5679
srRNA-4677-18	4677	18	TTAATCAAGAACGAAAGT	3	27.8518
srRNA-4677-19	4677	19	TTAATCAAGAACGAAAGTC	1	9.28393
srRNA-4677-21	4677	21	TTAATCAAGAACGAAAGTCGG	1	9.28393
srRNA-4677-23	4677	23	TTAATCAAGAACGAAAGTCGGAG	1	9.28393
srRNA-4677-24	4677	24	TTAATCAAGAACGAAAGTCGGAGG	1	9.28393
srRNA-4678-19	4678	19	TAATCAAGAACGAAAGTCG	2	18.5679
srRNA-4678-23	4678	23	TAATCAAGAACGAAAGTCGGAGG	6	55.7036
srRNA-4678-25	4678	25	TAATCAAGAACGAAAGTCGGAGGTT	2	18.5679
srRNA-4679-19	4679	19	AATCAAGAACGAAAGTCGG	2	18.5679
srRNA-4679-20	4679	20	AATCAAGAACGAAAGTCGGA	2	18.5679
srRNA-4679-21	4679	21	AATCAAGAACGAAAGTCGGAG	4	37.1357
srRNA-4679-22	4679	22	AATCAAGAACGAAAGTCGGAGG	6	55.7036
srRNA-4679-25	4679	25	AATCAAGAACGAAAGTCGGAGGTTC	2	18.5679
srRNA-4680-20	4680	20	ATCAAGAACGAAAGTCGGAG	5	46.4197
srRNA-4680-21	4680	21	ATCAAGAACGAAAGTCGGAGG	22	204.246
srRNA-4680-23	4680	23	ATCAAGAACGAAAGTCGGAGGTT	2	18.5679
srRNA-4681-20	4681	20	TCAAGAACGAAAGTCGGAGG	6	55.7036
srRNA-4681-22	4681	22	TCAAGAACGAAAGTCGGAGGTT	1	9.28393
srRNA-4682-18	4682	18	CAAGAACGAAAGTCGGAG	1	9.28393
srRNA-4682-19	4682	19	CAAGAACGAAAGTCGGAGG	14	129.975
srRNA-4682-20	4682	20	CAAGAACGAAAGTCGGAGGT	1	9.28393
srRNA-4682-21	4682	21	CAAGAACGAAAGTCGGAGGTT	3	27.8518
srRNA-4682-22	4682	22	CAAGAACGAAAGTCGGAGGTTC	1	9.28393
srRNA-4683-18	4683	18	AAGAACGAAAGTCGGAGG	13	120.691
srRNA-4683-19	4683	19	AAGAACGAAAGTCGGAGGT	1	9.28393
srRNA-4683-20	4683	20	AAGAACGAAAGTCGGAGGTT	1	9.28393
srRNA-4684-18	4684	18	AGAACGAAAGTCGGAGGT	4	37.1357
srRNA-4684-19	4684	19	AGAACGAAAGTCGGAGGTT	1	9.28393
srRNA-4684-20	4684	20	AGAACGAAAGTCGGAGGTTC	2	18.5679
srRNA-4684-23	4684	23	AGAACGAAAGTCGGAGGTTCGAA	1	9.28393
srRNA-4684-27	4684	27	AGAACGAAAGTCGGAGGTTCGAAGACG	1	9.28393
srRNA-4684-28	4684	28	AGAACGAAAGTCGGAGGTTCGAAGACGA	1	9.28393
srRNA-4684-29	4684	29	AGAACGAAAGTCGGAGGTTCGAAGACGAT	1	9.28393
srRNA-4685-23	4685	23	GAACGAAAGTCGGAGGTTCGAAG	2	18.5679
srRNA-4685-26	4685	26	GAACGAAAGTCGGAGGTTCGAAGACG	2	18.5679
srRNA-4685-27	4685	27	GAACGAAAGTCGGAGGTTCGAAGACGA	3	27.8518
srRNA-4685-30	4685	30	GAACGAAAGTCGGAGGTTCGAAGACGATCA	1	9.28393
srRNA-4686-18	4686	18	AACGAAAGTCGGAGGTTC	4	37.1357
srRNA-4686-20	4686	20	AACGAAAGTCGGAGGTTCGA	3	27.8518
srRNA-4686-22	4686	22	AACGAAAGTCGGAGGTTCGAAG	1	9.28393
srRNA-4686-23	4686	23	AACGAAAGTCGGAGGTTCGAAGA	1	9.28393
srRNA-4686-25	4686	25	AACGAAAGTCGGAGGTTCGAAGACG	6	55.7036
srRNA-4686-26	4686	26	AACGAAAGTCGGAGGTTCGAAGACGA	1	9.28393
srRNA-4686-27	4686	27	AACGAAAGTCGGAGGTTCGAAGACGAT	1	9.28393
srRNA-4686-29	4686	29	AACGAAAGTCGGAGGTTCGAAGACGATCA	1	9.28393
srRNA-4687-18	4687	18	ACGAAAGTCGGAGGTTCG	2	18.5679
srRNA-4687-19	4687	19	ACGAAAGTCGGAGGTTCGA	2	18.5679
srRNA-4687-21	4687	21	ACGAAAGTCGGAGGTTCGAAG	5	46.4197
srRNA-4687-22	4687	22	ACGAAAGTCGGAGGTTCGAAGA	8	74.2714
srRNA-4687-24	4687	24	ACGAAAGTCGGAGGTTCGAAGACG	3	27.8518
srRNA-4687-25	4687	25	ACGAAAGTCGGAGGTTCGAAGACGA	1	9.28393
srRNA-4687-26	4687	26	ACGAAAGTCGGAGGTTCGAAGACGAT	12	111.407
srRNA-4687-27	4687	27	ACGAAAGTCGGAGGTTCGAAGACGATC	2	18.5679
srRNA-4687-28	4687	28	ACGAAAGTCGGAGGTTCGAAGACGATCA	3	27.8518
srRNA-4687-30	4687	30	ACGAAAGTCGGAGGTTCGAAGACGATCAGA	2	18.5679
srRNA-4688-24	4688	24	CGAAAGTCGGAGGTTCGAAGACGA	1	9.28393
srRNA-4689-19	4689	19	GAAAGTCGGAGGTTCGAAG	1	9.28393
srRNA-4689-20	4689	20	GAAAGTCGGAGGTTCGAAGA	1	9.28393
srRNA-4689-21	4689	21	GAAAGTCGGAGGTTCGAAGAC	1	9.28393
srRNA-4689-24	4689	24	GAAAGTCGGAGGTTCGAAGACGAT	3	27.8518
srRNA-4689-26	4689	26	GAAAGTCGGAGGTTCGAAGACGATCA	5	46.4197
srRNA-4690-18	4690	18	AAAGTCGGAGGTTCGAAG	1	9.28393
srRNA-4690-20	4690	20	AAAGTCGGAGGTTCGAAGAC	4	37.1357
srRNA-4690-21	4690	21	AAAGTCGGAGGTTCGAAGACG	36	334.221
srRNA-4690-22	4690	22	AAAGTCGGAGGTTCGAAGACGA	23	213.53
srRNA-4690-23	4690	23	AAAGTCGGAGGTTCGAAGACGAT	2	18.5679
srRNA-4690-24	4690	24	AAAGTCGGAGGTTCGAAGACGATC	2	18.5679
srRNA-4690-25	4690	25	AAAGTCGGAGGTTCGAAGACGATCA	2	18.5679
srRNA-4690-26	4690	26	AAAGTCGGAGGTTCGAAGACGATCAG	3	27.8518
srRNA-4691-18	4691	18	AAGTCGGAGGTTCGAAGA	1	9.28393
srRNA-4691-19	4691	19	AAGTCGGAGGTTCGAAGAC	4	37.1357
srRNA-4691-20	4691	20	AAGTCGGAGGTTCGAAGACG	1	9.28393
srRNA-4691-21	4691	21	AAGTCGGAGGTTCGAAGACGA	3	27.8518
srRNA-4691-22	4691	22	AAGTCGGAGGTTCGAAGACGAT	2	18.5679
srRNA-4691-23	4691	23	AAGTCGGAGGTTCGAAGACGATC	4	37.1357
srRNA-4691-24	4691	24	AAGTCGGAGGTTCGAAGACGATCA	4	37.1357
srRNA-4691-25	4691	25	AAGTCGGAGGTTCGAAGACGATCAG	4	37.1357
srRNA-4692-19	4692	19	AGTCGGAGGTTCGAAGACG	1	9.28393
srRNA-4692-20	4692	20	AGTCGGAGGTTCGAAGACGA	1	9.28393
srRNA-4692-22	4692	22	AGTCGGAGGTTCGAAGACGATC	1	9.28393
srRNA-4692-24	4692	24	AGTCGGAGGTTCGAAGACGATCAG	1	9.28393
srRNA-4693-22	4693	22	GTCGGAGGTTCGAAGACGATCA	2	18.5679
srRNA-4694-18	4694	18	TCGGAGGTTCGAAGACGA	10	92.8393
srRNA-4694-19	4694	19	TCGGAGGTTCGAAGACGAT	3	27.8518
srRNA-4694-20	4694	20	TCGGAGGTTCGAAGACGATC	2	18.5679
srRNA-4694-21	4694	21	TCGGAGGTTCGAAGACGATCA	2	18.5679
srRNA-4694-23	4694	23	TCGGAGGTTCGAAGACGATCAGA	1	9.28393
srRNA-4695-18	4695	18	CGGAGGTTCGAAGACGAT	3	27.8518
srRNA-4695-21	4695	21	CGGAGGTTCGAAGACGATCAG	1	9.28393
srRNA-4695-23	4695	23	CGGAGGTTCGAAGACGATCAGAT	1	9.28393
srRNA-4696-27	4696	27	GGAGGTTCGAAGACGATCAGATACCGT	2	18.5679
srRNA-4698-22	4698	22	AGGTTCGAAGACGATCAGATAC	1	9.28393
srRNA-4698-23	4698	23	AGGTTCGAAGACGATCAGATACC	2	18.5679
srRNA-4698-24	4698	24	AGGTTCGAAGACGATCAGATACCG	1	9.28393
srRNA-4698-25	4698	25	AGGTTCGAAGACGATCAGATACCGT	7	64.9875
srRNA-4700-21	4700	21	GTTCGAAGACGATCAGATACC	2	18.5679
srRNA-4700-22	4700	22	GTTCGAAGACGATCAGATACCG	2	18.5679
srRNA-4700-27	4700	27	GTTCGAAGACGATCAGATACCGTCGTA	3	27.8518
srRNA-4701-21	4701	21	TTCGAAGACGATCAGATACCG	1	9.28393
srRNA-4701-22	4701	22	TTCGAAGACGATCAGATACCGT	2	18.5679
srRNA-4702-20	4702	20	TCGAAGACGATCAGATACCG	2	18.5679
srRNA-4702-21	4702	21	TCGAAGACGATCAGATACCGT	7	64.9875
srRNA-4702-24	4702	24	TCGAAGACGATCAGATACCGTCGT	1	9.28393
srRNA-4703-19	4703	19	CGAAGACGATCAGATACCG	2	18.5679
srRNA-4706-21	4706	21	AGACGATCAGATACCGTCGTA	1	9.28393
srRNA-4707-26	4707	26	GACGATCAGATACCGTCGTAGTTCCG	1	9.28393
srRNA-4708-19	4708	19	ACGATCAGATACCGTCGTA	1	9.28393
srRNA-4709-18	4709	18	CGATCAGATACCGTCGTA	1	9.28393
srRNA-4709-24	4709	24	CGATCAGATACCGTCGTAGTTCCG	3	27.8518
srRNA-4709-25	4709	25	CGATCAGATACCGTCGTAGTTCCGA	1	9.28393
srRNA-4710-21	4710	21	GATCAGATACCGTCGTAGTTC	1	9.28393
srRNA-4710-22	4710	22	GATCAGATACCGTCGTAGTTCC	2	18.5679
srRNA-4710-23	4710	23	GATCAGATACCGTCGTAGTTCCG	6	55.7036
srRNA-4711-21	4711	21	ATCAGATACCGTCGTAGTTCC	1	9.28393
srRNA-4711-22	4711	22	ATCAGATACCGTCGTAGTTCCG	6	55.7036
srRNA-4713-19	4713	19	CAGATACCGTCGTAGTTCC	2	18.5679
srRNA-4713-20	4713	20	CAGATACCGTCGTAGTTCCG	1	9.28393
srRNA-4713-21	4713	21	CAGATACCGTCGTAGTTCCGA	5	46.4197
srRNA-4713-22	4713	22	CAGATACCGTCGTAGTTCCGAC	1	9.28393
srRNA-4713-23	4713	23	CAGATACCGTCGTAGTTCCGACC	1	9.28393
srRNA-4713-26	4713	26	CAGATACCGTCGTAGTTCCGACCATA	1	9.28393
srRNA-4714-19	4714	19	AGATACCGTCGTAGTTCCG	3	27.8518
srRNA-4714-20	4714	20	AGATACCGTCGTAGTTCCGA	2	18.5679
srRNA-4716-19	4716	19	ATACCGTCGTAGTTCCGAC	1	9.28393
srRNA-4716-23	4716	23	ATACCGTCGTAGTTCCGACCATA	1	9.28393
srRNA-4721-23	4721	23	GTCGTAGTTCCGACCATAAACGA	1	9.28393
srRNA-4721-24	4721	24	GTCGTAGTTCCGACCATAAACGAT	1	9.28393
srRNA-4722-19	4722	19	TCGTAGTTCCGACCATAAA	1	9.28393
srRNA-4722-20	4722	20	TCGTAGTTCCGACCATAAAC	1	9.28393
srRNA-4722-23	4722	23	TCGTAGTTCCGACCATAAACGAT	5	46.4197
srRNA-4722-25	4722	25	TCGTAGTTCCGACCATAAACGATGC	3	27.8518
srRNA-4722-26	4722	26	TCGTAGTTCCGACCATAAACGATGCC	2	18.5679
srRNA-4722-27	4722	27	TCGTAGTTCCGACCATAAACGATGCCG	3	27.8518
srRNA-4722-28	4722	28	TCGTAGTTCCGACCATAAACGATGCCGA	1	9.28393
srRNA-4723-22	4723	22	CGTAGTTCCGACCATAAACGAT	2	18.5679
srRNA-4723-23	4723	23	CGTAGTTCCGACCATAAACGATG	1	9.28393
srRNA-4723-25	4723	25	CGTAGTTCCGACCATAAACGATGCC	4	37.1357
srRNA-4723-26	4723	26	CGTAGTTCCGACCATAAACGATGCCG	1	9.28393
srRNA-4724-23	4724	23	GTAGTTCCGACCATAAACGATGC	6	55.7036
srRNA-4724-24	4724	24	GTAGTTCCGACCATAAACGATGCC	1	9.28393
srRNA-4724-25	4724	25	GTAGTTCCGACCATAAACGATGCCG	3	27.8518
srRNA-4724-26	4724	26	GTAGTTCCGACCATAAACGATGCCGA	1	9.28393
srRNA-4724-28	4724	28	GTAGTTCCGACCATAAACGATGCCGACC	1	9.28393
srRNA-4725-24	4725	24	TAGTTCCGACCATAAACGATGCCG	1	9.28393
srRNA-4725-25	4725	25	TAGTTCCGACCATAAACGATGCCGA	3	27.8518
srRNA-4725-30	4725	30	TAGTTCCGACCATAAACGATGCCGACCGGC	1	9.28393
srRNA-4727-20	4727	20	GTTCCGACCATAAACGATGC	1	9.28393
srRNA-4728-20	4728	20	TTCCGACCATAAACGATGCC	1	9.28393
srRNA-4728-25	4728	25	TTCCGACCATAAACGATGCCGACCG	1	9.28393
srRNA-4729-18	4729	18	TCCGACCATAAACGATGC	1	9.28393
srRNA-4729-19	4729	19	TCCGACCATAAACGATGCC	2	18.5679
srRNA-4729-20	4729	20	TCCGACCATAAACGATGCCG	3	27.8518
srRNA-4729-21	4729	21	TCCGACCATAAACGATGCCGA	1	9.28393
srRNA-4729-22	4729	22	TCCGACCATAAACGATGCCGAC	3	27.8518
srRNA-4729-23	4729	23	TCCGACCATAAACGATGCCGACC	7	64.9875
srRNA-4729-24	4729	24	TCCGACCATAAACGATGCCGACCG	4	37.1357
srRNA-4730-19	4730	19	CCGACCATAAACGATGCCG	1	9.28393
srRNA-4730-20	4730	20	CCGACCATAAACGATGCCGA	1	9.28393
srRNA-4730-21	4730	21	CCGACCATAAACGATGCCGAC	2	18.5679
srRNA-4730-22	4730	22	CCGACCATAAACGATGCCGACC	5	46.4197
srRNA-4730-27	4730	27	CCGACCATAAACGATGCCGACCGGCGA	1	9.28393
srRNA-4731-19	4731	19	CGACCATAAACGATGCCGA	4	37.1357
srRNA-4731-22	4731	22	CGACCATAAACGATGCCGACCG	1	9.28393
srRNA-4736-23	4736	23	ATAAACGATGCCGACCGGCGATG	1	9.28393
srRNA-4736-25	4736	25	ATAAACGATGCCGACCGGCGATGCG	1	9.28393
srRNA-4739-22	4739	22	AACGATGCCGACCGGCGATGCG	1	9.28393
srRNA-4741-20	4741	20	CGATGCCGACCGGCGATGCG	1	9.28393
srRNA-4741-23	4741	23	CGATGCCGACCGGCGATGCGGCG	1	9.28393
srRNA-4743-21	4743	21	ATGCCGACCGGCGATGCGGCG	1	9.28393
srRNA-4749-20	4749	20	ACCGGCGATGCGGCGGCGTT	1	9.28393
srRNA-4749-23	4749	23	ACCGGCGATGCGGCGGCGTTATT	1	9.28393
srRNA-4750-19	4750	19	CCGGCGATGCGGCGGCGTT	1	9.28393
srRNA-4750-22	4750	22	CCGGCGATGCGGCGGCGTTATT	2	18.5679
srRNA-4751-19	4751	19	CGGCGATGCGGCGGCGTTA	1	9.28393
srRNA-4751-21	4751	21	CGGCGATGCGGCGGCGTTATT	1	9.28393
srRNA-4752-20	4752	20	GGCGATGCGGCGGCGTTATT	2	18.5679
srRNA-4754-18	4754	18	CGATGCGGCGGCGTTATT	2	18.5679
srRNA-4756-20	4756	20	ATGCGGCGGCGTTATTCCCA	1	9.28393
srRNA-4759-18	4759	18	CGGCGGCGTTATTCCCAT	1	9.28393
srRNA-4762-20	4762	20	CGGCGTTATTCCCATGACCC	1	9.28393
srRNA-4764-20	4764	20	GCGTTATTCCCATGACCCGC	1	9.28393
srRNA-4769-23	4769	23	ATTCCCATGACCCGCCGGGCAGC	1	9.28393
srRNA-4772-21	4772	21	CCCATGACCCGCCGGGCAGCT	1	9.28393
srRNA-4775-18	4775	18	ATGACCCGCCGGGCAGCT	1	9.28393
srRNA-4775-20	4775	20	ATGACCCGCCGGGCAGCTTC	1	9.28393
srRNA-4777-18	4777	18	GACCCGCCGGGCAGCTTC	1	9.28393
srRNA-4784-22	4784	22	CGGGCAGCTTCCGGGAAACCAA	2	18.5679
srRNA-4784-23	4784	23	CGGGCAGCTTCCGGGAAACCAAA	1	9.28393
srRNA-4789-22	4789	22	AGCTTCCGGGAAACCAAAGTCT	1	9.28393
srRNA-4791-22	4791	22	CTTCCGGGAAACCAAAGTCTTT	1	9.28393
srRNA-4793-20	4793	20	TCCGGGAAACCAAAGTCTTT	4	37.1357
srRNA-4794-19	4794	19	CCGGGAAACCAAAGTCTTT	1	9.28393
srRNA-4817-18	4817	18	TCCGGGGGGAGTATGGTT	1	9.28393
srRNA-4817-21	4817	21	TCCGGGGGGAGTATGGTTGCA	1	9.28393
srRNA-4818-23	4818	23	CCGGGGGGAGTATGGTTGCAAAG	1	9.28393
srRNA-4822-20	4822	20	GGGGAGTATGGTTGCAAAGC	1	9.28393
srRNA-4822-21	4822	21	GGGGAGTATGGTTGCAAAGCT	1	9.28393
srRNA-4823-20	4823	20	GGGAGTATGGTTGCAAAGCT	4	37.1357
srRNA-4823-23	4823	23	GGGAGTATGGTTGCAAAGCTGAA	1	9.28393
srRNA-4824-19	4824	19	GGAGTATGGTTGCAAAGCT	3	27.8518
srRNA-4825-18	4825	18	GAGTATGGTTGCAAAGCT	2	18.5679
srRNA-4825-19	4825	19	GAGTATGGTTGCAAAGCTG	1	9.28393
srRNA-4826-24	4826	24	AGTATGGTTGCAAAGCTGAAACTT	1	9.28393
srRNA-4832-24	4832	24	GTTGCAAAGCTGAAACTTAAAGGA	1	9.28393
srRNA-4834-23	4834	23	TGCAAAGCTGAAACTTAAAGGAA	1	9.28393
srRNA-4834-30	4834	30	TGCAAAGCTGAAACTTAAAGGAATTGACGG	1	9.28393
srRNA-4836-20	4836	20	CAAAGCTGAAACTTAAAGGA	1	9.28393
srRNA-4837-25	4837	25	AAAGCTGAAACTTAAAGGAATTGAC	2	18.5679
srRNA-4837-26	4837	26	AAAGCTGAAACTTAAAGGAATTGACG	2	18.5679
srRNA-4837-27	4837	27	AAAGCTGAAACTTAAAGGAATTGACGG	2	18.5679
srRNA-4838-20	4838	20	AAGCTGAAACTTAAAGGAAT	1	9.28393
srRNA-4838-21	4838	21	AAGCTGAAACTTAAAGGAATT	1	9.28393
srRNA-4838-23	4838	23	AAGCTGAAACTTAAAGGAATTGA	1	9.28393
srRNA-4838-25	4838	25	AAGCTGAAACTTAAAGGAATTGACG	2	18.5679
srRNA-4838-26	4838	26	AAGCTGAAACTTAAAGGAATTGACGG	1	9.28393
srRNA-4838-28	4838	28	AAGCTGAAACTTAAAGGAATTGACGGAA	1	9.28393
srRNA-4838-29	4838	29	AAGCTGAAACTTAAAGGAATTGACGGAAG	1	9.28393
srRNA-4839-22	4839	22	AGCTGAAACTTAAAGGAATTGA	4	37.1357
srRNA-4839-23	4839	23	AGCTGAAACTTAAAGGAATTGAC	5	46.4197
srRNA-4839-24	4839	24	AGCTGAAACTTAAAGGAATTGACG	7	64.9875
srRNA-4839-25	4839	25	AGCTGAAACTTAAAGGAATTGACGG	3	27.8518
srRNA-4839-27	4839	27	AGCTGAAACTTAAAGGAATTGACGGAA	1	9.28393
srRNA-4839-28	4839	28	AGCTGAAACTTAAAGGAATTGACGGAAG	1	9.28393
srRNA-4840-22	4840	22	GCTGAAACTTAAAGGAATTGAC	5	46.4197
srRNA-4840-23	4840	23	GCTGAAACTTAAAGGAATTGACG	5	46.4197
srRNA-4840-25	4840	25	GCTGAAACTTAAAGGAATTGACGGA	1	9.28393
srRNA-4840-27	4840	27	GCTGAAACTTAAAGGAATTGACGGAAG	1	9.28393
srRNA-4841-18	4841	18	CTGAAACTTAAAGGAATT	1	9.28393
srRNA-4841-21	4841	21	CTGAAACTTAAAGGAATTGAC	1	9.28393
srRNA-4841-22	4841	22	CTGAAACTTAAAGGAATTGACG	11	102.123
srRNA-4841-23	4841	23	CTGAAACTTAAAGGAATTGACGG	5	46.4197
srRNA-4841-26	4841	26	CTGAAACTTAAAGGAATTGACGGAAG	1	9.28393
srRNA-4842-20	4842	20	TGAAACTTAAAGGAATTGAC	1	9.28393
srRNA-4842-21	4842	21	TGAAACTTAAAGGAATTGACG	2	18.5679
srRNA-4842-22	4842	22	TGAAACTTAAAGGAATTGACGG	5	46.4197
srRNA-4842-26	4842	26	TGAAACTTAAAGGAATTGACGGAAGG	2	18.5679
srRNA-4842-27	4842	27	TGAAACTTAAAGGAATTGACGGAAGGG	2	18.5679
srRNA-4843-19	4843	19	GAAACTTAAAGGAATTGAC	2	18.5679
srRNA-4843-21	4843	21	GAAACTTAAAGGAATTGACGG	1	9.28393
srRNA-4843-22	4843	22	GAAACTTAAAGGAATTGACGGA	1	9.28393
srRNA-4843-25	4843	25	GAAACTTAAAGGAATTGACGGAAGG	5	46.4197
srRNA-4844-20	4844	20	AAACTTAAAGGAATTGACGG	1	9.28393
srRNA-4844-22	4844	22	AAACTTAAAGGAATTGACGGAA	1	9.28393
srRNA-4844-24	4844	24	AAACTTAAAGGAATTGACGGAAGG	9	83.5554
srRNA-4844-27	4844	27	AAACTTAAAGGAATTGACGGAAGGGCA	1	9.28393
srRNA-4845-19	4845	19	AACTTAAAGGAATTGACGG	1	9.28393
srRNA-4845-22	4845	22	AACTTAAAGGAATTGACGGAAG	10	92.8393
srRNA-4845-23	4845	23	AACTTAAAGGAATTGACGGAAGG	9	83.5554
srRNA-4845-24	4845	24	AACTTAAAGGAATTGACGGAAGGG	1	9.28393
srRNA-4845-28	4845	28	AACTTAAAGGAATTGACGGAAGGGCACC	1	9.28393
srRNA-4846-20	4846	20	ACTTAAAGGAATTGACGGAA	2	18.5679
srRNA-4846-21	4846	21	ACTTAAAGGAATTGACGGAAG	3	27.8518
srRNA-4846-22	4846	22	ACTTAAAGGAATTGACGGAAGG	6	55.7036
srRNA-4846-23	4846	23	ACTTAAAGGAATTGACGGAAGGG	6	55.7036
srRNA-4846-29	4846	29	ACTTAAAGGAATTGACGGAAGGGCACCAC	1	9.28393
srRNA-4847-20	4847	20	CTTAAAGGAATTGACGGAAG	8	74.2714
srRNA-4847-25	4847	25	CTTAAAGGAATTGACGGAAGGGCAC	1	9.28393
srRNA-4847-26	4847	26	CTTAAAGGAATTGACGGAAGGGCACC	1	9.28393
srRNA-4848-19	4848	19	TTAAAGGAATTGACGGAAG	2	18.5679
srRNA-4848-20	4848	20	TTAAAGGAATTGACGGAAGG	2	18.5679
srRNA-4848-22	4848	22	TTAAAGGAATTGACGGAAGGGC	1	9.28393
srRNA-4848-23	4848	23	TTAAAGGAATTGACGGAAGGGCA	1	9.28393
srRNA-4848-24	4848	24	TTAAAGGAATTGACGGAAGGGCAC	1	9.28393
srRNA-4848-26	4848	26	TTAAAGGAATTGACGGAAGGGCACCA	1	9.28393
srRNA-4849-18	4849	18	TAAAGGAATTGACGGAAG	5	46.4197
srRNA-4849-19	4849	19	TAAAGGAATTGACGGAAGG	3	27.8518
srRNA-4849-20	4849	20	TAAAGGAATTGACGGAAGGG	6	55.7036
srRNA-4849-22	4849	22	TAAAGGAATTGACGGAAGGGCA	3	27.8518
srRNA-4849-23	4849	23	TAAAGGAATTGACGGAAGGGCAC	4	37.1357
srRNA-4849-24	4849	24	TAAAGGAATTGACGGAAGGGCACC	5	46.4197
srRNA-4849-25	4849	25	TAAAGGAATTGACGGAAGGGCACCA	3	27.8518
srRNA-4849-26	4849	26	TAAAGGAATTGACGGAAGGGCACCAC	2	18.5679
srRNA-4850-18	4850	18	AAAGGAATTGACGGAAGG	15	139.259
srRNA-4850-19	4850	19	AAAGGAATTGACGGAAGGG	5	46.4197
srRNA-4850-20	4850	20	AAAGGAATTGACGGAAGGGC	2	18.5679
srRNA-4850-21	4850	21	AAAGGAATTGACGGAAGGGCA	2	18.5679
srRNA-4850-22	4850	22	AAAGGAATTGACGGAAGGGCAC	14	129.975
srRNA-4850-23	4850	23	AAAGGAATTGACGGAAGGGCACC	8	74.2714
srRNA-4850-24	4850	24	AAAGGAATTGACGGAAGGGCACCA	11	102.123
srRNA-4850-25	4850	25	AAAGGAATTGACGGAAGGGCACCAC	6	55.7036
srRNA-4850-26	4850	26	AAAGGAATTGACGGAAGGGCACCACC	2	18.5679
srRNA-4850-28	4850	28	AAAGGAATTGACGGAAGGGCACCACCAG	1	9.28393
srRNA-4851-18	4851	18	AAGGAATTGACGGAAGGG	3	27.8518
srRNA-4851-19	4851	19	AAGGAATTGACGGAAGGGC	3	27.8518
srRNA-4851-20	4851	20	AAGGAATTGACGGAAGGGCA	3	27.8518
srRNA-4851-21	4851	21	AAGGAATTGACGGAAGGGCAC	10	92.8393
srRNA-4851-22	4851	22	AAGGAATTGACGGAAGGGCACC	7	64.9875
srRNA-4851-23	4851	23	AAGGAATTGACGGAAGGGCACCA	4	37.1357
srRNA-4851-24	4851	24	AAGGAATTGACGGAAGGGCACCAC	10	92.8393
srRNA-4851-25	4851	25	AAGGAATTGACGGAAGGGCACCACC	3	27.8518
srRNA-4851-26	4851	26	AAGGAATTGACGGAAGGGCACCACCA	1	9.28393
srRNA-4852-18	4852	18	AGGAATTGACGGAAGGGC	5	46.4197
srRNA-4852-19	4852	19	AGGAATTGACGGAAGGGCA	5	46.4197
srRNA-4852-20	4852	20	AGGAATTGACGGAAGGGCAC	18	167.111
srRNA-4852-21	4852	21	AGGAATTGACGGAAGGGCACC	19	176.395
srRNA-4852-22	4852	22	AGGAATTGACGGAAGGGCACCA	22	204.246
srRNA-4852-23	4852	23	AGGAATTGACGGAAGGGCACCAC	18	167.111
srRNA-4852-24	4852	24	AGGAATTGACGGAAGGGCACCACC	53	492.048
srRNA-4852-25	4852	25	AGGAATTGACGGAAGGGCACCACCA	7	64.9875
srRNA-4852-26	4852	26	AGGAATTGACGGAAGGGCACCACCAG	2	18.5679
srRNA-4853-18	4853	18	GGAATTGACGGAAGGGCA	2	18.5679
srRNA-4853-21	4853	21	GGAATTGACGGAAGGGCACCA	2	18.5679
srRNA-4853-22	4853	22	GGAATTGACGGAAGGGCACCAC	2	18.5679
srRNA-4853-23	4853	23	GGAATTGACGGAAGGGCACCACC	21	194.963
srRNA-4853-24	4853	24	GGAATTGACGGAAGGGCACCACCA	3	27.8518
srRNA-4854-18	4854	18	GAATTGACGGAAGGGCAC	2	18.5679
srRNA-4854-19	4854	19	GAATTGACGGAAGGGCACC	1	9.28393
srRNA-4854-20	4854	20	GAATTGACGGAAGGGCACCA	1	9.28393
srRNA-4854-21	4854	21	GAATTGACGGAAGGGCACCAC	1	9.28393
srRNA-4854-22	4854	22	GAATTGACGGAAGGGCACCACC	4	37.1357
srRNA-4854-23	4854	23	GAATTGACGGAAGGGCACCACCA	1	9.28393
srRNA-4854-26	4854	26	GAATTGACGGAAGGGCACCACCAGGA	2	18.5679
srRNA-4855-18	4855	18	AATTGACGGAAGGGCACC	1	9.28393
srRNA-4855-19	4855	19	AATTGACGGAAGGGCACCA	2	18.5679
srRNA-4855-20	4855	20	AATTGACGGAAGGGCACCAC	2	18.5679
srRNA-4855-21	4855	21	AATTGACGGAAGGGCACCACC	3	27.8518
srRNA-4855-22	4855	22	AATTGACGGAAGGGCACCACCA	7	64.9875
srRNA-4855-23	4855	23	AATTGACGGAAGGGCACCACCAG	5	46.4197
srRNA-4855-24	4855	24	AATTGACGGAAGGGCACCACCAGG	3	27.8518
srRNA-4855-25	4855	25	AATTGACGGAAGGGCACCACCAGGA	1	9.28393
srRNA-4856-19	4856	19	ATTGACGGAAGGGCACCAC	5	46.4197
srRNA-4856-20	4856	20	ATTGACGGAAGGGCACCACC	2	18.5679
srRNA-4856-21	4856	21	ATTGACGGAAGGGCACCACCA	1	9.28393
srRNA-4856-22	4856	22	ATTGACGGAAGGGCACCACCAG	1	9.28393
srRNA-4856-24	4856	24	ATTGACGGAAGGGCACCACCAGGA	2	18.5679
srRNA-4856-26	4856	26	ATTGACGGAAGGGCACCACCAGGAGT	1	9.28393
srRNA-4856-27	4856	27	ATTGACGGAAGGGCACCACCAGGAGTG	3	27.8518
srRNA-4856-30	4856	30	ATTGACGGAAGGGCACCACCAGGAGTGGAG	1	9.28393
srRNA-4857-18	4857	18	TTGACGGAAGGGCACCAC	2	18.5679
srRNA-4857-21	4857	21	TTGACGGAAGGGCACCACCAG	1	9.28393
srRNA-4858-19	4858	19	TGACGGAAGGGCACCACCA	2	18.5679
srRNA-4859-18	4859	18	GACGGAAGGGCACCACCA	1	9.28393
srRNA-4859-24	4859	24	GACGGAAGGGCACCACCAGGAGTG	2	18.5679
srRNA-4860-19	4860	19	ACGGAAGGGCACCACCAGG	1	9.28393
srRNA-4860-21	4860	21	ACGGAAGGGCACCACCAGGAG	1	9.28393
srRNA-4860-23	4860	23	ACGGAAGGGCACCACCAGGAGTG	6	55.7036
srRNA-4861-23	4861	23	CGGAAGGGCACCACCAGGAGTGG	1	9.28393
srRNA-4861-24	4861	24	CGGAAGGGCACCACCAGGAGTGGA	1	9.28393
srRNA-4864-22	4864	22	AAGGGCACCACCAGGAGTGGAG	1	9.28393
srRNA-4865-21	4865	21	AGGGCACCACCAGGAGTGGAG	1	9.28393
srRNA-4868-22	4868	22	GCACCACCAGGAGTGGAGCCTG	1	9.28393
srRNA-4869-21	4869	21	CACCACCAGGAGTGGAGCCTG	5	46.4197
srRNA-4869-22	4869	22	CACCACCAGGAGTGGAGCCTGC	1	9.28393
srRNA-4870-19	4870	19	ACCACCAGGAGTGGAGCCT	1	9.28393
srRNA-4870-20	4870	20	ACCACCAGGAGTGGAGCCTG	1	9.28393
srRNA-4870-21	4870	21	ACCACCAGGAGTGGAGCCTGC	3	27.8518
srRNA-4870-27	4870	27	ACCACCAGGAGTGGAGCCTGCGGCTTA	1	9.28393
srRNA-4871-19	4871	19	CCACCAGGAGTGGAGCCTG	1	9.28393
srRNA-4871-20	4871	20	CCACCAGGAGTGGAGCCTGC	2	18.5679
srRNA-4871-21	4871	21	CCACCAGGAGTGGAGCCTGCG	1	9.28393
[truncated: 6,880 more rows]
