# Supplementary material for: Profiling and Identification of Small rDNA-Derived RNAs and Their Potential Biological Functions
Source: PLoS One. 2013 Feb 13;8(2):e56842. doi: 10.1371/journal.pone.0056842 (PMC3572043; doi:10.1371/journal.pone.0056842)
Supplement: Table S4 — Human liver srRNAs identified from Solexa small RNA sequencing dataset GSM531976. (XLS) [file pone.0056842.s008.xls]

## Sheet: Sheet1
Table S4. Human liver srRNAs identified from Solexa small RNA sequencing dataset GSM531976.
srRNA	Position in rDNA	Length	Sequence	Reads	TPM
srRNA-8135-26	8135	26	TCTGATCGAGGCCCAGCCCGTGGACG	1	14.0956
srRNA-9521-27	9521	27	AATCGGTCGTCCGACCTGGGTATAGGG	1	14.0956
srRNA-5370-20	5370	20	ACTACCGATTGGATGGTTTA	4	56.3825
srRNA-8752-20	8752	20	GAGGGCGCGCGGGTCGGGGC	1	14.0956
srRNA-5121-22	5121	22	AGCCACCCGAGATTGAGCAATA	2	28.1912
srRNA-4017-18	4017	18	TCAACTTTCGATGGTAGT	2	28.1912
srRNA-4555-30	4555	30	TCGGAACTGAGGCCATGATTAAGAGGGACG	1	14.0956
srRNA-9696-23	9696	23	AACCTATTCTCAAACTTTAAATG	1	14.0956
srRNA-9808-23	9808	23	GATGAACCGAACGCCGGGTTAAG	1	14.0956
srRNA-10358-21	10358	21	CAGTCGGTCCTGAGAGATGGG	7	98.6694
srRNA-3693-19	3693	19	CAAAGATTAAGCCATGCAT	1	14.0956
srRNA-5037-22	5037	22	GAACGAGACTCTGGCATGCTAA	1	14.0956
srRNA-5372-20	5372	20	TACCGATTGGATGGTTTAGT	1	14.0956
srRNA-9423-29	9423	29	GAGCGCACGTGTTAGGACCCGAAAGATGG	5	70.4781
srRNA-4168-24	4168	24	AGTGACGAAAAATAACAATACAGG	88	1240.41
srRNA-10054-26	10054	26	CGTGTGGTGTGCGTCGGAGGGCGGCG	1	14.0956
srRNA-8311-24	8311	24	AGAACTTTGAAGAGAGAGTTCAAG	1	14.0956
srRNA-9427-25	9427	25	GCACGTGTTAGGACCCGAAAGATGG	8	112.765
srRNA-5162-27	5162	27	AGATGTCCGGGGCTGCACGCGCGCTAC	2	28.1912
srRNA-10816-24	10816	24	AGGGCTGGGTCGGTCGGGCTGGGG	1	14.0956
srRNA-11719-30	11719	30	GACGCGCATGAATGGATGAACGAGATTCCC	2	28.1912
srRNA-9171-25	9171	25	CCCGAAGAGGGGGACGGCGGAGCGA	2	28.1912
srRNA-9093-29	9093	29	CGGACTGTCCCCAGTGCGCCCCGGGCGGG	1	14.0956
srRNA-4696-23	4696	23	GGAGGTTCGAAGACGATCAGATA	1	14.0956
srRNA-1181-22	1181	22	TCGGAAGGAAGGAGGTGGGTGG	1	14.0956
srRNA-4031-20	4031	20	TAGTCGCCGTGCCTACCATG	1	14.0956
srRNA-11867-25	11867	25	AGGTGTAGAATAAGTGGGAGGCCCC	32	451.06
srRNA-8716-29	8716	29	CCCGTCTCCGCCCCCCGGCCCCGCGTCCT	1	14.0956
srRNA-12087-28	12087	28	GGGAGTTTGACTGGGGCGGTACACCTGT	1	14.0956
srRNA-4082-27	4082	27	ATTCCGGAGAGGGAGCCTGAGAAACGG	8	112.765
srRNA-9886-20	9886	20	GCAGGACGGTGGCCATGGAA	1	14.0956
srRNA-10663-21	10663	21	GAAAATCCGGGGGAGAGGGTG	1	14.0956
srRNA-10749-25	10749	25	TTGGAACAATGTAGGTAAGGGAAGT	1	14.0956
srRNA-10372-24	10372	24	AGATGGGCGAGCGCCGTTCCGAAG	1	14.0956
srRNA-11957-22	11957	22	GAAATACCACTACTCTGATCGT	1	14.0956
srRNA-4835-25	4835	25	GCAAAGCTGAAACTTAAAGGAATTG	1	14.0956
srRNA-10672-18	10672	18	GGGGAGAGGGTGTAAATC	1	14.0956
srRNA-2890-20	2890	20	CGGACAGGCGTTCGTGCGAC	2	28.1912
srRNA-11517-19	11517	19	ACTTAGAACTGGTGCGGAC	1	14.0956
srRNA-10830-23	10830	23	CGGGCTGGGGCGCGAAGCGGGGC	4	56.3825
srRNA-11800-24	11800	24	CGGAATCAGCGGGGAAAGAAGACC	7	98.6694
srRNA-32792-22*	32792	22	TCGGGAGGCTGAGGCAGGAGAA	3	42.2869
srRNA-10631-24	10631	24	CGGCGGCGTCCGGTGAGCTCTCGC	4	56.3825
srRNA-5510-24	5510	24	CCTGCGGAAGGATCATTAACGGAG	1	14.0956
srRNA-12528-22	12528	22	ACATTTGGTGTATGTGCTTGGC	4	56.3825
srRNA-1465-23	1465	23	CTCTGTCTCTGCCTCCGTTATGG	1	14.0956
srRNA-5509-23	5509	23	ACCTGCGGAAGGATCATTAACGG	1	14.0956
srRNA-9003-19	9003	19	CTCCCACGGCGCGACCGCT	4	56.3825
srRNA-5447-24	5447	24	GAAGACGGTCGAACTTGACTATCT	8	112.765
srRNA-4878-21	4878	21	GAGTGGAGCCTGCGGCTTAAT	1	14.0956
srRNA-10214-24	10214	24	TGCGGTGAGCCTTGAAGCCTAGGG	1	14.0956
srRNA-10760-18	10760	18	TAGGTAAGGGAAGTCGGC	1	14.0956
srRNA-12650-26	12650	26	CTCGGTTGGCCTCGGATAGCCGGTCC	1	14.0956
srRNA-9800-25	9800	25	CGCTGCGGGATGAACCGAACGCCGG	3	42.2869
srRNA-6694-30	6694	30	ATTGCAGGACACATTGATCATCGACACTTC	1	14.0956
srRNA-9786-18	9786	18	GTAAGCAGAACTGGCGCT	1	14.0956
srRNA-4572-24	4572	24	ATTAAGAGGGACGGCCGGGGGCAT	3	42.2869
srRNA-4063-23	4063	23	GACGGGGAATCAGGGTTCGATTC	1	14.0956
srRNA-11713-25	11713	25	ATTAGTGACGCGCATGAATGGATGA	2	28.1912
srRNA-9442-20	9442	20	CGAAAGATGGTGAACTATGC	1	14.0956
srRNA-9199-20	9199	20	CACGGGGTCGGCGGCGACGT	1	14.0956
srRNA-10766-25	10766	25	AGGGAAGTCGGCAAGCCGGATCCGT	1	14.0956
srRNA-3722-18	3722	18	GCACGGCCGGTACAGTGA	1	14.0956
srRNA-11611-30	11611	30	GCCCAGTGCTCTGAATGTCAAAGTGAAGAA	1	14.0956
srRNA-8528-18	8528	18	GGGTGCGGGGGTGGGCGG	1	14.0956
srRNA-9070-22	9070	22	CGCGCGCGGGTCGGGGGGCGGG	36	507.442
srRNA-11767-24	11767	24	CCAGCGAAACCACAGCCAAGGGAA	1	14.0956
srRNA-5379-25	5379	25	TGGATGGTTTAGTGAGGCCCTCGGA	1	14.0956
srRNA-6746-23	6746	23	TCCTCCCGGGGCTACGCCTGTCT	5002	70506.3
srRNA-12576-20	12576	20	ATCTGTGGGATTATGACTGA	9	126.861
srRNA-6624-20	6624	20	GACTCTTAGCGGTGGATCAC	4	56.3825
srRNA-3883-21	3883	21	TCAAAACCAACCCGGTCAGCC	1	14.0956
srRNA-9102-22	9102	22	CCCAGTGCGCCCCGGGCGGGTC	1	14.0956
srRNA-4237-24	4237	24	TTAACGAGGATCCATTGGAGGGCA	1	14.0956
srRNA-11722-20	11722	20	GCGCATGAATGGATGAACGA	2	28.1912
srRNA-5263-18	5263	18	ATCGGGGATTGCAATTAT	1	14.0956
srRNA-10556-20	10556	20	TTTGTGAAGGGCAGGGCGCC	1	14.0956
srRNA-5512-19	5512	19	TGCGGAAGGATCATTAACG	1	14.0956
srRNA-4416-27	4416	27	TCGATGCTCTTAGCTGAGTGTCCCGCG	2	28.1912
srRNA-9265-20	9265	20	CACGTGCGCGAGTCGGGGGC	1	14.0956
srRNA-9805-26	9805	26	CGGGATGAACCGAACGCCGGGTTAAG	1	14.0956
srRNA-9890-29	9890	29	GACGGTGGCCATGGAAGTCGGAATCCGCT	1	14.0956
srRNA-12268-20	12268	20	GCAGGAGGTGTCAGAAAAGT	9	126.861
srRNA-9651-26	9651	26	TCCGGTAAAGCGAATGATTAGAGGTC	1	14.0956
srRNA-12869-24	12869	24	CATTCGTAGACGACCTGCTTCTGG	2	28.1912
srRNA-12012-18	12012	18	CCCGAGGGGCTCTCGCTT	1	14.0956
srRNA-8291-22	8291	22	ACCGTAAGGGAAAGTTGAAAAG	11	155.052
srRNA-12855-25	12855	25	ACCTGGCGCTAAACCATTCGTAGAC	2	28.1912
srRNA-12888-23	12888	23	TCTGGGTCGGGGTTTCGTACGTA	3	42.2869
srRNA-12341-22	12341	22	TTTGATCCTTCGATGTCGGCTC	1	14.0956
srRNA-10271-23	10271	23	TCTTGGTGGTAGTAGCAAATATT	11	155.052
srRNA-11543-22	11543	22	ATCCGACTGTTTAATTAAAACA	1	14.0956
srRNA-6746-29	6746	29	TCCTCCCGGGGCTACGCCTGTCTGAGCGT	8	112.765
srRNA-4404-22	4404	22	CTCGGCGCCCCCTCGATGCTCT	2	28.1912
srRNA-3745-19	3745	19	CGAATGGCTCATTAAATCA	2	28.1912
srRNA-4935-26	4935	26	CGGACAGGATTGACAGATTGATAGCT	2	28.1912
srRNA-5038-26	5038	26	AACGAGACTCTGGCATGCTAACTAGT	6	84.5737
srRNA-4502-24	4502	24	GATACCGCAGCTAGGAATAATGGA	3	42.2869
srRNA-12424-18	12424	18	GTGAGCTGGGTTTAGACC	1	14.0956
srRNA-4515-24	4515	24	GGAATAATGGAATAGGACCGCGGT	1	14.0956
srRNA-4577-26	4577	26	GAGGGACGGCCGGGGGCATTCGTATT	1	14.0956
srRNA-3880-22	3880	22	AGATCAAAACCAACCCGGTCAG	1	14.0956
srRNA-7961-24	7961	24	CCGCTGAATTTAAGCATATTAGTC	1	14.0956
srRNA-12647-29	12647	29	AGCCTCGGTTGGCCTCGGATAGCCGGTCC	4	56.3825
srRNA-11764-26	11764	26	TATCCAGCGAAACCACAGCCAAGGGA	1	14.0956
srRNA-10392-18	10392	18	GAAGGGACGGGCGATGGC	17	239.626
srRNA-8948-22	8948	22	GGGTCTCCCCCGCGGGGGCGCG	1	14.0956
srRNA-4047-21	4047	21	CATGGTGACCACGGGTGACGG	2	28.1912
srRNA-4079-18	4079	18	TCGATTCCGGAGAGGGAG	3	42.2869
srRNA-8322-21	8322	21	GAGAGAGTTCAAGAGGGCGTG	1	14.0956
srRNA-7941-22	7941	22	CTCAGATCAGACGTGGCGACCC	6	84.5737
srRNA-7990-22	7990	22	AGGAAAAGAAACTAACCAGGAT	1	14.0956
srRNA-9483-21	9483	21	GAAACTCTGGTGGAGGTCCGT	1	14.0956
srRNA-9254-23	9254	23	AAGGAGTCTAACACGTGCGCGAG	15	211.434
srRNA-10834-20	10834	20	CTGGGGCGCGAAGCGGGGCT	1	14.0956
srRNA-4331-23	4331	23	TCGTAGTTGGATCTTGGGAGCGG	1	14.0956
srRNA-11535-25	11535	25	CCAGGGGAATCCGACTGTTTAATTA	1	14.0956
srRNA-9976-20	9976	20	GGAGCGTCGGGCCCATACCC	1	14.0956
srRNA-4310-22	4310	22	AAGTTGCTGCAGTTAAAAAGCT	1	14.0956
srRNA-4930-20	4930	20	GGACACGGACAGGATTGACA	1	14.0956
srRNA-12561-22	12561	22	TGGGGCGAAGCTACCATCTGTG	2	28.1912
srRNA-11585-22	11585	22	GCGGGTGTTGACGCGATGTGAT	3	42.2869
srRNA-11012-19	11012	19	CGGGGGAGCGCCGCGTGGG	3	42.2869
srRNA-5120-27	5120	27	CAGCCACCCGAGATTGAGCAATAACAG	1	14.0956
srRNA-8313-22	8313	22	AACTTTGAAGAGAGAGTTCAAG	1	14.0956
srRNA-11836-24	11836	24	ACTCTAGTCTGGCACGGTGAAGAG	3	42.2869
srRNA-10753-23	10753	23	AACAATGTAGGTAAGGGAAGTCG	1	14.0956
srRNA-8070-21	8070	21	GGCGCGGGACATGTGGCGTAC	3	42.2869
srRNA-12947-22	12947	22	AGCCCTCGACACAAGGGTTTGT	1	14.0956
srRNA-10732-21	10732	21	GAACAGCCTCTGGCATGTTGG	1	14.0956
srRNA-10816-20	10816	20	AGGGCTGGGTCGGTCGGGCT	3	42.2869
srRNA-8722-25	8722	25	TCCGCCCCCCGGCCCCGCGTCCTCC	1	14.0956
srRNA-11039-19	11039	19	GGGGGGAGAAGGGTCGGGG	1	14.0956
srRNA-11855-18	11855	18	AAGAGACATGAGAGGTGT	18	253.721
srRNA-11537-20	11537	20	AGGGGAATCCGACTGTTTAA	7	98.6694
srRNA-3949-27	3949	27	CTCTAGATAACCTCGGGCCGATCGCAC	1	14.0956
srRNA-10673-23	10673	23	GGGAGAGGGTGTAAATCTCGCGC	1	14.0956
srRNA-12267-24	12267	24	AGCAGGAGGTGTCAGAAAAGTTAC	2	28.1912
srRNA-4837-22	4837	22	AAAGCTGAAACTTAAAGGAATT	1	14.0956
srRNA-8257-20	8257	20	CTAAATACCGGCACGAGACC	1	14.0956
srRNA-3740-21	3740	21	AACTGCGAATGGCTCATTAAA	5	70.4781
srRNA-11611-24	11611	24	GCCCAGTGCTCTGAATGTCAAAGT	1	14.0956
srRNA-4636-23	4636	23	AAGACGGACCAGAGCGAAAGCAT	4	56.3825
srRNA-9905-23	9905	23	AGTCGGAATCCGCTAAGGAGTGT	1	14.0956
srRNA-12140-25	12140	25	GCGAGCTCAGGGAGGACAGAAACCT	2	28.1912
srRNA-5179-24	5179	24	CGCGCGCTACACTGACTGGCTCAG	2	28.1912
srRNA-4565-18	4565	18	GGCCATGATTAAGAGGGA	1	14.0956
srRNA-4939-23	4939	23	CAGGATTGACAGATTGATAGCTC	1	14.0956
srRNA-10829-25	10829	25	TCGGGCTGGGGCGCGAAGCGGGGCT	3	42.2869
srRNA-4536-24	4536	24	GGTTCTATTTTGTTGGTTTTCGGA	4	56.3825
srRNA-10749-22	10749	22	TTGGAACAATGTAGGTAAGGGA	3	42.2869
srRNA-4159-18	4159	18	CGGGGAGGTAGTGACGAA	16	225.53
srRNA-12835-24	12835	24	GCACCGCACGTTCGTGGGGAACCT	1	14.0956
srRNA-5093-21	5093	21	CAACTTCTTAGAGGGACAAGT	5	70.4781
srRNA-2601-20	2601	20	CGGTCGGCCGCGCTCGAGGG	1	14.0956
srRNA-5173-22	5173	22	GCTGCACGCGCGCTACACTGAC	2	28.1912
srRNA-10366-22	10366	22	CCTGAGAGATGGGCGAGCGCCG	1	14.0956
srRNA-5092-21	5092	21	CCAACTTCTTAGAGGGACAAG	16	225.53
srRNA-12069-30	12069	30	CGGGGACAGTGCCAGGTGGGGAGTTTGACT	1	14.0956
srRNA-9805-25	9805	25	CGGGATGAACCGAACGCCGGGTTAA	1	14.0956
srRNA-11539-21	11539	21	GGGAATCCGACTGTTTAATTA	1	14.0956
srRNA-12141-19	12141	19	CGAGCTCAGGGAGGACAGA	5	70.4781
srRNA-11502-19	11502	19	GGCGCCTAGCAGCCGACTT	1	14.0956
srRNA-10825-25	10825	25	TCGGTCGGGCTGGGGCGCGAAGCGG	1	14.0956
srRNA-5115-23	5115	23	GCGTTCAGCCACCCGAGATTGAG	1	14.0956
srRNA-3761-24	3761	24	TCAGTTATGGTTCCTTTGGTCGCT	2	28.1912
srRNA-7027-21	7027	21	AAGACGGAGAGGGAAAGAGAG	1	14.0956
srRNA-9077-20	9077	20	GGGTCGGGGGGCGGGGCGGA	1	14.0956
srRNA-9960-21	9960	21	GAAAATGGATGGCGCTGGAGC	3	42.2869
srRNA-4242-23	4242	23	GAGGATCCATTGGAGGGCAAGTC	13	183.243
srRNA-6757-20	6757	20	CTACGCCTGTCTGAGCGTCG	1	14.0956
srRNA-10352-26	10352	26	ATGGGTCAGTCGGTCCTGAGAGATGG	4	56.3825
srRNA-6752-21	6752	21	CGGGGCTACGCCTGTCTGAGC	11	155.052
srRNA-4724-26	4724	26	GTAGTTCCGACCATAAACGATGCCGA	1	14.0956
srRNA-8308-27	8308	27	AAAAGAACTTTGAAGAGAGAGTTCAAG	1	14.0956
srRNA-8001-20	8001	20	CTAACCAGGATTCCCTCAGT	1	14.0956
srRNA-4872-20	4872	20	CACCAGGAGTGGAGCCTGCG	1	14.0956
srRNA-3815-26	3815	26	ATTCTAGAGCTAATACATGCCGACGG	1	14.0956
srRNA-3928-22	3928	22	GGGCGCCGGCGGCTTTGGTGAC	1	14.0956
srRNA-12862-29	12862	29	GCTAAACCATTCGTAGACGACCTGCTTCT	3	42.2869
srRNA-9662-22	9662	22	GAATGATTAGAGGTCTTGGGGC	3	42.2869
srRNA-6758-19	6758	19	TACGCCTGTCTGAGCGTCG	1	14.0956
srRNA-9939-19	9939	19	CCTGCCGAATCAACTAGCC	1	14.0956
srRNA-8020-25	8020	25	TAACGGCGAGTGAACAGGGAAGAGC	1	14.0956
srRNA-5148-20	5148	20	TCTGTGATGCCCTTAGATGT	1	14.0956
srRNA-6678-21	6678	21	GCGAGAATTAATGTGAATTGC	9	126.861
srRNA-4837-18	4837	18	AAAGCTGAAACTTAAAGG	1	14.0956
srRNA-9480-19	9480	19	GAGGAAACTCTGGTGGAGG	1	14.0956
srRNA-9634-27	9634	27	CCCGCCACGCAGTTTTATCCGGTAAAG	4	56.3825
srRNA-9553-23	9553	23	AGACTAATCGAACCATCTAGTAG	2	28.1912
srRNA-9429-26	9429	26	ACGTGTTAGGACCCGAAAGATGGTGA	10	140.956
srRNA-10336-22	10336	22	TGAACAGCAGTTGAACATGGGT	9	126.861
srRNA-6699-24	6699	24	AGGACACATTGATCATCGACACTT	1	14.0956
srRNA-3981-26	3981	26	CCGTGGCGGCGACGACCCATTCGAAC	1	14.0956
srRNA-10764-23	10764	23	TAAGGGAAGTCGGCAAGCCGGAT	1	14.0956
srRNA-8321-22	8321	22	AGAGAGAGTTCAAGAGGGCGTG	2	28.1912
srRNA-11711-21	11711	21	TAATTAGTGACGCGCATGAAT	4	56.3825
srRNA-3814-23	3814	23	AATTCTAGAGCTAATACATGCCG	1	14.0956
srRNA-12066-21	12066	21	CTCCGGGGACAGTGCCAGGTG	1	14.0956
srRNA-12525-22	12525	22	CAGACATTTGGTGTATGTGCTT	1	14.0956
srRNA-11588-23	11588	23	GGTGTTGACGCGATGTGATTTCT	6	84.5737
srRNA-7934-25	7934	25	ACGCGACCTCAGATCAGACGTGGCG	1	14.0956
srRNA-11726-22	11726	22	ATGAATGGATGAACGAGATTCC	2	28.1912
srRNA-9072-21	9072	21	CGCGCGGGTCGGGGGGCGGGG	2	28.1912
srRNA-4562-18	4562	18	TGAGGCCATGATTAAGAG	3	42.2869
srRNA-4537-21	4537	21	GTTCTATTTTGTTGGTTTTCG	1	14.0956
srRNA-9888-18	9888	18	AGGACGGTGGCCATGGAA	1	14.0956
srRNA-4055-18	4055	18	CCACGGGTGACGGGGAAT	2	28.1912
srRNA-4940-22	4940	22	AGGATTGACAGATTGATAGCTC	2	28.1912
srRNA-9897-21	9897	21	GCCATGGAAGTCGGAATCCGC	1	14.0956
srRNA-3758-29	3758	29	AAATCAGTTATGGTTCCTTTGGTCGCTCG	1	14.0956
srRNA-12327-18	12327	18	TAGCGACGTCGCTTTTTG	2	28.1912
srRNA-5371-24	5371	24	CTACCGATTGGATGGTTTAGTGAG	8	112.765
srRNA-5119-21	5119	21	TCAGCCACCCGAGATTGAGCA	1	14.0956
srRNA-9429-20	9429	20	ACGTGTTAGGACCCGAAAGA	3	42.2869
srRNA-8293-21	8293	21	CGTAAGGGAAAGTTGAAAAGA	1	14.0956
srRNA-8855-29	8855	29	CACTCGCCGAATCCCGGGGCCGAGGGAGC	1	14.0956
srRNA-7968-22	7968	22	ATTTAAGCATATTAGTCAGCGG	1	14.0956
srRNA-11613-20	11613	20	CCAGTGCTCTGAATGTCAAA	1	14.0956
srRNA-8638-24	8638	24	CGGCTCCGGGACGGCTGGGAAGGC	2	28.1912
srRNA-5438-25	5438	25	GAGCGCTGAGAAGACGGTCGAACTT	2	28.1912
srRNA-11838-20	11838	20	TCTAGTCTGGCACGGTGAAG	9	126.861
srRNA-9182-22	9182	22	GGACGGCGGAGCGAGCGCACGG	2	28.1912
srRNA-5145-25	5145	25	AGGTCTGTGATGCCCTTAGATGTCC	16	225.53
srRNA-11044-19	11044	19	GAGAAGGGTCGGGGCGGCA	1	14.0956
srRNA-11562-20	11562	20	ACAAAGCATCGCGAAGGCCC	1	14.0956
srRNA-12091-20	12091	20	GTTTGACTGGGGCGGTACAC	3	42.2869
srRNA-10355-26	10355	26	GGTCAGTCGGTCCTGAGAGATGGGCG	1	14.0956
srRNA-4684-29	4684	29	AGAACGAAAGTCGGAGGTTCGAAGACGAT	2	28.1912
srRNA-9258-18	9258	18	AGTCTAACACGTGCGCGA	3	42.2869
srRNA-4453-22	4453	22	CGTTTACTTTGAAAAAATTAGA	4	56.3825
srRNA-9420-18	9420	18	CACGAGCGCACGTGTTAG	29	408.773
srRNA-4505-22	4505	22	ACCGCAGCTAGGAATAATGGAA	1	14.0956
srRNA-5322-22	5322	22	AGCTTGCGTTGATTAAGTCCCT	1	14.0956
srRNA-8068-20	8068	20	GGGGCGCGGGACATGTGGCG	1	14.0956
srRNA-4569-26	4569	26	ATGATTAAGAGGGACGGCCGGGGGCA	1	14.0956
srRNA-12407-24	12407	24	ACCCACTAATAGGGAACGTGAGCT	1	14.0956
srRNA-9858-23	9858	23	CCAGAAAAGGTGTTGGTTGATAT	1	14.0956
srRNA-8070-20	8070	20	GGCGCGGGACATGTGGCGTA	17	239.626
srRNA-4841-23	4841	23	CTGAAACTTAAAGGAATTGACGG	3	42.2869
srRNA-6752-18	6752	18	CGGGGCTACGCCTGTCTG	9	126.861
srRNA-8713-22	8713	22	TCCCCCGTCTCCGCCCCCCGGC	1	14.0956
srRNA-4569-22	4569	22	ATGATTAAGAGGGACGGCCGGG	2	28.1912
srRNA-3736-28	3736	28	GTGAAACTGCGAATGGCTCATTAAATCA	13	183.243
srRNA-4572-20	4572	20	ATTAAGAGGGACGGCCGGGG	2	28.1912
srRNA-9541-20	9541	20	TATAGGGGCGAAAGACTAAT	1	14.0956
srRNA-6657-18	6657	18	CGATGAAGAACGCAGCTA	2	28.1912
srRNA-11870-21	11870	21	TGTAGAATAAGTGGGAGGCCC	1	14.0956
srRNA-9314-18	9314	18	GGTGAAGGCCGGCGCGCT	1	14.0956
srRNA-12389-22	12389	22	CCAAGCGTTGGATTGTTCACCC	1	14.0956
srRNA-4156-23	4156	23	ACCCGGGGAGGTAGTGACGAAAA	3	42.2869
srRNA-10678-26	10678	26	AGGGTGTAAATCTCGCGCCGGGCCGT	1	14.0956
srRNA-12140-20	12140	20	GCGAGCTCAGGGAGGACAGA	3	42.2869
srRNA-3735-25	3735	25	AGTGAAACTGCGAATGGCTCATTAA	8	112.765
srRNA-4514-21	4514	21	AGGAATAATGGAATAGGACCG	4	56.3825
srRNA-10734-29	10734	29	ACAGCCTCTGGCATGTTGGAACAATGTAG	1	14.0956
srRNA-8384-26	8384	26	CCGGAGGATTCAACCCGGCGGCGGGT	1	14.0956
srRNA-11977-22	11977	22	GTTTTTTCACTGACCCGGTGAG	1	14.0956
srRNA-5445-20	5445	20	GAGAAGACGGTCGAACTTGA	7	98.6694
srRNA-5380-23	5380	23	GGATGGTTTAGTGAGGCCCTCGG	1	14.0956
srRNA-8083-20	8083	20	TGGCGTACGGAAGACCCGCT	1	14.0956
srRNA-10602-20	10602	20	GGCCCGTGCCTTGGAAAGCG	1	14.0956
srRNA-4551-20	4551	20	GTTTTCGGAACTGAGGCCAT	1	14.0956
srRNA-12864-22	12864	22	TAAACCATTCGTAGACGACCTG	8	112.765
srRNA-3657-19	3657	19	TACCTGGTTGATCCTGCCA	7	98.6694
srRNA-5125-21	5125	21	ACCCGAGATTGAGCAATAACA	5	70.4781
srRNA-7255-21	7255	21	GGTCCGGAAGGGGAAGGGTGC	2	28.1912
srRNA-8314-25	8314	25	ACTTTGAAGAGAGAGTTCAAGAGGG	1	14.0956
srRNA-10319-19	10319	19	TGGAGAAGGGTTCCATGTG	2	28.1912
srRNA-8661-18	8661	18	CCCGGCGGGGAAGGTGGC	1	14.0956
srRNA-12138-19	12138	19	AGGCGAGCTCAGGGAGGAC	7	98.6694
srRNA-4939-21	4939	21	CAGGATTGACAGATTGATAGC	2	28.1912
srRNA-7937-21	7937	21	CGACCTCAGATCAGACGTGGC	5	70.4781
srRNA-12425-21	12425	21	TGAGCTGGGTTTAGACCGTCG	1	14.0956
srRNA-9720-19	9720	19	GTAAGAAGCCCGGCTCGCT	1	14.0956
srRNA-8334-23	8334	23	GAGGGCGTGAAACCGTTAAGAGG	1	14.0956
srRNA-8952-21	8952	21	CTCCCCCGCGGGGGCGCGCCG	2	28.1912
srRNA-10810-20	10810	20	GCTCTAAGGGCTGGGTCGGT	3	42.2869
srRNA-32778-22*	32778	22	CAGGAGAATCGCTTGAACCCAG	1	14.0956
srRNA-9870-23	9870	23	TTGGTTGATATAGACAGCAGGAC	1	14.0956
srRNA-4857-22	4857	22	TTGACGGAAGGGCACCACCAGG	1	14.0956
srRNA-21308-18*	21308	18	TTGAGGTCAGGAGTTCGA	1	14.0956
srRNA-10498-19	10498	19	CGGTAACGCGACCGATCCC	1	14.0956
srRNA-12653-29	12653	29	GGTTGGCCTCGGATAGCCGGTCCCCCGCC	1	14.0956
srRNA-4055-22	4055	22	CCACGGGTGACGGGGAATCAGG	4	56.3825
srRNA-10337-20	10337	20	GAACAGCAGTTGAACATGGG	3	42.2869
srRNA-9443-26	9443	26	GAAAGATGGTGAACTATGCCTGGGCA	1	14.0956
srRNA-37033-22*	37033	22	TTGGGAGGCTGAGGCAGGAGAA	1	14.0956
srRNA-4868-22	4868	22	GCACCACCAGGAGTGGAGCCTG	1	14.0956
srRNA-4729-19	4729	19	TCCGACCATAAACGATGCC	3	42.2869
srRNA-4159-20	4159	20	CGGGGAGGTAGTGACGAAAA	19	267.817
srRNA-12875-20	12875	20	TAGACGACCTGCTTCTGGGT	4	56.3825
srRNA-3943-20	3943	20	TGGTGACTCTAGATAACCTC	1	14.0956
srRNA-5024-29	5024	29	TAATTCCGATAACGAACGAGACTCTGGCA	1	14.0956
srRNA-8006-18	8006	18	CAGGATTCCCTCAGTAAC	4	56.3825
srRNA-11152-21	11152	21	ACTCTGGACGCGAGCCGGGCC	1	14.0956
srRNA-4160-20	4160	20	GGGGAGGTAGTGACGAAAAA	9	126.861
srRNA-8302-20	8302	20	AAGTTGAAAAGAACTTTGAA	1	14.0956
srRNA-9791-23	9791	23	CAGAACTGGCGCTGCGGGATGAA	11	155.052
srRNA-5446-26	5446	26	AGAAGACGGTCGAACTTGACTATCTA	1	14.0956
srRNA-9856-26	9856	26	CCCCAGAAAAGGTGTTGGTTGATATA	2	28.1912
srRNA-4159-28	4159	28	CGGGGAGGTAGTGACGAAAAATAACAAT	1	14.0956
srRNA-8150-18	8150	18	GCCCGTGGACGGTGTGAG	1	14.0956
srRNA-8146-24	8146	24	CCCAGCCCGTGGACGGTGTGAGGC	1	14.0956
srRNA-4999-20	4999	20	TAGTTGGTGGAGCGATTTGT	2	28.1912
srRNA-3733-29	3733	29	ACAGTGAAACTGCGAATGGCTCATTAAAT	1	14.0956
srRNA-4579-23	4579	23	GGGACGGCCGGGGGCATTCGTAT	1	14.0956
srRNA-4157-21	4157	21	CCCGGGGAGGTAGTGACGAAA	5	70.4781
srRNA-5246-26	5246	26	CCCCATTCGTGATGGGGATCGGGGAT	1	14.0956
srRNA-12283-26	12283	26	AAAGTTACCACAGGGATAACTGGCTT	1	14.0956
srRNA-11644-22	11644	22	CAATGAAGCGCGGGTAAACGGC	1	14.0956
srRNA-11591-20	11591	20	GTTGACGCGATGTGATTTCT	10	140.956
srRNA-5248-23	5248	23	CCATTCGTGATGGGGATCGGGGA	1	14.0956
srRNA-12128-18	12128	18	AGGTGTCCTAAGGCGAGC	6	84.5737
srRNA-11175-20	11175	20	TCCCGTGGATCGCCCCAGCT	4	56.3825
srRNA-10289-26	10289	26	ATATTCAAACGAGAACTTTGAAGGCC	1	14.0956
srRNA-9516-21	9516	21	GTGCAAATCGGTCGTCCGACC	2	28.1912
srRNA-9072-20	9072	20	CGCGCGGGTCGGGGGGCGGG	10	140.956
srRNA-10457-22	10457	22	AATCCGGAGTGGCGGAGATGGG	1	14.0956
srRNA-5444-25	5444	25	TGAGAAGACGGTCGAACTTGACTAT	1	14.0956
srRNA-3704-20	3704	20	CCATGCATGTCTAAGTACGC	1	14.0956
srRNA-11638-23	11638	23	GAAATTCAATGAAGCGCGGGTAA	1	14.0956
srRNA-4245-20	4245	20	GATCCATTGGAGGGCAAGTC	15	211.434
srRNA-12365-22	12365	22	CCTATCATTGTGAAGCAGAATT	1	14.0956
srRNA-5040-28	5040	28	CGAGACTCTGGCATGCTAACTAGTTACG	1	14.0956
srRNA-4930-23	4930	23	GGACACGGACAGGATTGACAGAT	2	28.1912
srRNA-7998-24	7998	24	AAACTAACCAGGATTCCCTCAGTA	1	14.0956
srRNA-10727-25	10727	25	AAGGTGAACAGCCTCTGGCATGTTG	3	42.2869
srRNA-2719-22	2719	22	TCCGAACCGGGTCGGCGCGTCC	1	14.0956
srRNA-10192-22	10192	22	CCGCGACGAGTAGGAGGGCCGC	5	70.4781
srRNA-12089-21	12089	21	GAGTTTGACTGGGGCGGTACA	2	28.1912
srRNA-8992-24	8992	24	CCGGGCCACCCCTCCCACGGCGCG	1	14.0956
srRNA-4616-24	4616	24	TGAAATTCTTGGACCGGCGCAAGA	1	14.0956
srRNA-10340-24	10340	24	CAGCAGTTGAACATGGGTCAGTCG	3	42.2869
srRNA-9428-26	9428	26	CACGTGTTAGGACCCGAAAGATGGTG	20	281.912
srRNA-4620-20	4620	20	ATTCTTGGACCGGCGCAAGA	4	56.3825
srRNA-4091-22	4091	22	AGGGAGCCTGAGAAACGGCTAC	1	14.0956
srRNA-11511-21	11511	21	CAGCCGACTTAGAACTGGTGC	1	14.0956
srRNA-8318-26	8318	26	TGAAGAGAGAGTTCAAGAGGGCGTGA	1	14.0956
srRNA-4157-22	4157	22	CCCGGGGAGGTAGTGACGAAAA	1	14.0956
srRNA-9074-19	9074	19	CGCGGGTCGGGGGGCGGGG	2	28.1912
srRNA-5466-21	5466	21	TATCTAGAGGAAGTAAAAGTC	1	14.0956
srRNA-9810-22	9810	22	TGAACCGAACGCCGGGTTAAGG	2	28.1912
srRNA-3955-20	3955	20	ATAACCTCGGGCCGATCGCA	1	14.0956
srRNA-10757-23	10757	23	ATGTAGGTAAGGGAAGTCGGCAA	1	14.0956
srRNA-10754-27	10754	27	ACAATGTAGGTAAGGGAAGTCGGCAAG	1	14.0956
srRNA-12395-25	12395	25	GTTGGATTGTTCACCCACTAATAGG	1	14.0956
srRNA-7941-24	7941	24	CTCAGATCAGACGTGGCGACCCGC	2	28.1912
srRNA-3799-20	3799	20	TTGGATAACTGTGGTAATTC	1	14.0956
srRNA-5039-23	5039	23	ACGAGACTCTGGCATGCTAACTA	12	169.147
srRNA-9521-25	9521	25	AATCGGTCGTCCGACCTGGGTATAG	1	14.0956
srRNA-8141-20	8141	20	CGAGGCCCAGCCCGTGGACG	1	14.0956
srRNA-5075-23	5075	23	CGAGCGGTCGGCGTCCCCCAACT	2	28.1912
srRNA-4512-22	4512	22	CTAGGAATAATGGAATAGGACC	1	14.0956
srRNA-11865-22	11865	22	AGAGGTGTAGAATAAGTGGGAG	36	507.442
srRNA-12078-21	12078	21	TGCCAGGTGGGGAGTTTGACT	1	14.0956
srRNA-9983-22	9983	22	CGGGCCCATACCCGGCCGTCGC	1	14.0956
srRNA-9412-20	9412	20	AGGTGGAGCACGAGCGCACG	2	28.1912
srRNA-5184-19	5184	19	GCTACACTGACTGGCTCAG	1	14.0956
srRNA-9655-21	9655	21	GTAAAGCGAATGATTAGAGGT	1	14.0956
srRNA-8856-28	8856	28	ACTCGCCGAATCCCGGGGCCGAGGGAGC	1	14.0956
srRNA-8148-28	8148	28	CAGCCCGTGGACGGTGTGAGGCCGGTAG	1	14.0956
srRNA-8864-25	8864	25	AATCCCGGGGCCGAGGGAGCGAGAC	1	14.0956
srRNA-4302-28	4302	28	GTATATTAAAGTTGCTGCAGTTAAAAAG	4	56.3825
srRNA-11789-21	11789	21	AACGGGCTTGGCGGAATCAGC	2	28.1912
srRNA-7930-25	7930	25	CGAGACGCGACCTCAGATCAGACGT	1	14.0956
srRNA-4506-19	4506	19	CCGCAGCTAGGAATAATGG	1	14.0956
srRNA-10271-19	10271	19	TCTTGGTGGTAGTAGCAAA	2	28.1912
srRNA-5039-22	5039	22	ACGAGACTCTGGCATGCTAACT	6	84.5737
srRNA-6631-25	6631	25	AGCGGTGGATCACTCGGCTCGTGCG	4	56.3825
srRNA-10752-28	10752	28	GAACAATGTAGGTAAGGGAAGTCGGCAA	2	28.1912
srRNA-4451-19	4451	19	AGCGTTTACTTTGAAAAAA	1	14.0956
srRNA-10446-20	10446	20	TCAGATCCCCGAATCCGGAG	1	14.0956
srRNA-9958-19	9958	19	CTGAAAATGGATGGCGCTG	1	14.0956
srRNA-9467-24	9467	24	CAGGGCGAAGCCAGAGGAAACTCT	1	14.0956
srRNA-8268-23	8268	23	CACGAGACCGATAGTCAACAAGT	1	14.0956
srRNA-4850-23	4850	23	AAAGGAATTGACGGAAGGGCACC	25	352.391
srRNA-5356-20	5356	20	CACCGCCCGTCGCTACTACC	2	28.1912
srRNA-10338-20	10338	20	AACAGCAGTTGAACATGGGT	3	42.2869
srRNA-11612-28	11612	28	CCCAGTGCTCTGAATGTCAAAGTGAAGA	6	84.5737
srRNA-4646-24	4646	24	AGAGCGAAAGCATTTGCCAAGAAT	2	28.1912
srRNA-9448-24	9448	24	ATGGTGAACTATGCCTGGGCAGGG	1	14.0956
srRNA-8141-21	8141	21	CGAGGCCCAGCCCGTGGACGG	1	14.0956
srRNA-4103-24	4103	24	AAACGGCTACCACATCCAAGGAAG	1	14.0956
srRNA-6567-27	6567	27	GGAAGGGCCTCCTCCCGGTGCGTCGTC	1	14.0956
srRNA-11832-25	11832	25	CTTGACTCTAGTCTGGCACGGTGAA	3	42.2869
srRNA-3800-23	3800	23	TGGATAACTGTGGTAATTCTAGA	1	14.0956
srRNA-4239-25	4239	25	AACGAGGATCCATTGGAGGGCAAGT	8	112.765
srRNA-8319-28	8319	28	GAAGAGAGAGTTCAAGAGGGCGTGAAAC	1	14.0956
srRNA-6630-19	6630	19	TAGCGGTGGATCACTCGGC	1	14.0956
srRNA-1909-23	1909	23	ATGGACGAGAATCACGAGCGACG	2	28.1912
srRNA-588-20	588	20	CCCCGGCCCGACCTCGCCGT	1	14.0956
srRNA-9752-24	9752	24	GCGTGGAATGCGAGTGCCTAGTGG	1	14.0956
srRNA-9259-19	9259	19	GTCTAACACGTGCGCGAGT	3	42.2869
srRNA-8252-23	8252	23	TAAGGCTAAATACCGGCACGAGA	1	14.0956
srRNA-9881-28	9881	28	AGACAGCAGGACGGTGGCCATGGAAGTC	1	14.0956
srRNA-5377-23	5377	23	ATTGGATGGTTTAGTGAGGCCCT	1	14.0956
srRNA-4556-23	4556	23	CGGAACTGAGGCCATGATTAAGA	3	42.2869
srRNA-11731-26	11731	26	TGGATGAACGAGATTCCCACTGTCCC	1	14.0956
srRNA-11730-20	11730	20	ATGGATGAACGAGATTCCCA	1	14.0956
srRNA-11813-20	11813	20	GAAAGAAGACCCTGTTGAGC	1	14.0956
srRNA-6747-18	6747	18	CCTCCCGGGGCTACGCCT	63	888.024
srRNA-10785-21	10785	21	ATCCGTAACTTCGGGATAAGG	4	56.3825
srRNA-10826-25	10826	25	CGGTCGGGCTGGGGCGCGAAGCGGG	11	155.052
srRNA-4537-28	4537	28	GTTCTATTTTGTTGGTTTTCGGAACTGA	1	14.0956
srRNA-6750-27	6750	27	CCCGGGGCTACGCCTGTCTGAGCGTCG	1	14.0956
srRNA-3722-19	3722	19	GCACGGCCGGTACAGTGAA	1	14.0956
srRNA-9878-24	9878	24	TATAGACAGCAGGACGGTGGCCAT	4	56.3825
srRNA-9071-21	9071	21	GCGCGCGGGTCGGGGGGCGGG	5	70.4781
srRNA-12847-26	12847	26	CGTGGGGAACCTGGCGCTAAACCATT	1	14.0956
srRNA-9424-28	9424	28	AGCGCACGTGTTAGGACCCGAAAGATGG	11	155.052
srRNA-5038-20	5038	20	AACGAGACTCTGGCATGCTA	9	126.861
srRNA-6753-21	6753	21	GGGGCTACGCCTGTCTGAGCG	2	28.1912
srRNA-8510-21	8510	21	GAGGGGGCGGGCTCCGGCGGG	4	56.3825
srRNA-5055-25	5055	25	CTAACTAGTTACGCGACCCCCGAGC	2	28.1912
srRNA-11965-19	11965	19	ACTACTCTGATCGTTTTTT	1	14.0956
srRNA-11654-20	11654	20	CGGGTAAACGGCGGGAGTAA	1	14.0956
srRNA-9595-20	9595	20	CCCTCAGGATAGCTGGCGCT	1	14.0956
srRNA-10447-24	10447	24	CAGATCCCCGAATCCGGAGTGGCG	1	14.0956
srRNA-8752-21	8752	21	GAGGGCGCGCGGGTCGGGGCG	1	14.0956
srRNA-5144-27	5144	27	CAGGTCTGTGATGCCCTTAGATGTCCG	8	112.765
srRNA-12260-23	12260	23	GGTTTTAAGCAGGAGGTGTCAGA	1	14.0956
srRNA-4971-20	4971	20	TCCGTGGGTGGTGGTGCATG	2	28.1912
srRNA-4561-21	4561	21	CTGAGGCCATGATTAAGAGGG	3	42.2869
srRNA-8074-26	8074	26	CGGGACATGTGGCGTACGGAAGACCC	6	84.5737
srRNA-9407-29	9407	29	CGGGGAGGTGGAGCACGAGCGCACGTGTT	2	28.1912
srRNA-12136-22	12136	22	TAAGGCGAGCTCAGGGAGGACA	3	42.2869
srRNA-1189-19	1189	19	AAGGAGGTGGGTGGACGGG	1	14.0956
srRNA-5168-24	5168	24	CCGGGGCTGCACGCGCGCTACACT	1	14.0956
srRNA-4690-28	4690	28	AAAGTCGGAGGTTCGAAGACGATCAGAT	4	56.3825
srRNA-12080-22	12080	22	CCAGGTGGGGAGTTTGACTGGG	1	14.0956
srRNA-5039-21	5039	21	ACGAGACTCTGGCATGCTAAC	6	84.5737
srRNA-4183-20	4183	20	CAATACAGGACTCTTTCGAG	1	14.0956
srRNA-12862-22	12862	22	GCTAAACCATTCGTAGACGACC	13	183.243
srRNA-4248-22	4248	22	CCATTGGAGGGCAAGTCTGGTG	1	14.0956
srRNA-10523-22	10523	22	GCCGGCGGGAGCCCCGGGGAGA	1	14.0956
srRNA-3817-26	3817	26	TCTAGAGCTAATACATGCCGACGGGC	4	56.3825
srRNA-3739-20	3739	20	AAACTGCGAATGGCTCATTA	15	211.434
srRNA-11716-26	11716	26	AGTGACGCGCATGAATGGATGAACGA	3	42.2869
srRNA-11838-26	11838	26	TCTAGTCTGGCACGGTGAAGAGACAT	4	56.3825
srRNA-12444-27	12444	27	CGTGAGACAGGTTAGTTTTACCCTACT	2	28.1912
srRNA-12103-26	12103	26	CGGTACACCTGTCAAACGGTAACGCA	1	14.0956
srRNA-12104-18	12104	18	GGTACACCTGTCAAACGG	1	14.0956
srRNA-9360-22	9360	22	CTCCAGTCCGCCGAGGGCGCAC	1	14.0956
srRNA-5501-27	5501	27	GTAGGTGAACCTGCGGAAGGATCATTA	22	310.104
srRNA-11524-20	11524	20	ACTGGTGCGGACCAGGGGAA	7	98.6694
srRNA-8242-24	8242	24	AAACTCCATCTAAGGCTAAATACC	1	14.0956
srRNA-11517-21	11517	21	ACTTAGAACTGGTGCGGACCA	2	28.1912
srRNA-11725-18	11725	18	CATGAATGGATGAACGAG	4	56.3825
srRNA-9869-23	9869	23	GTTGGTTGATATAGACAGCAGGA	9	126.861
srRNA-12142-20	12142	20	GAGCTCAGGGAGGACAGAAA	1	14.0956
srRNA-11639-23	11639	23	AAATTCAATGAAGCGCGGGTAAA	1	14.0956
srRNA-11509-27	11509	27	AGCAGCCGACTTAGAACTGGTGCGGAC	5	70.4781
srRNA-10800-20	10800	20	ATAAGGATTGGCTCTAAGGG	2	28.1912
srRNA-10344-21	10344	21	AGTTGAACATGGGTCAGTCGG	1	14.0956
srRNA-3809-21	3809	21	GTGGTAATTCTAGAGCTAATA	1	14.0956
srRNA-12257-22	12257	22	TTGGGTTTTAAGCAGGAGGTGT	1	14.0956
srRNA-9543-25	9543	25	TAGGGGCGAAAGACTAATCGAACCA	1	14.0956
srRNA-10802-28	10802	28	AAGGATTGGCTCTAAGGGCTGGGTCGGT	1	14.0956
srRNA-10671-23	10671	23	GGGGGAGAGGGTGTAAATCTCGC	1	14.0956
srRNA-8148-21	8148	21	CAGCCCGTGGACGGTGTGAGG	2	28.1912
srRNA-5443-20	5443	20	CTGAGAAGACGGTCGAACTT	4	56.3825
srRNA-4513-28	4513	28	TAGGAATAATGGAATAGGACCGCGGTTC	3	42.2869
srRNA-5037-28	5037	28	GAACGAGACTCTGGCATGCTAACTAGTT	4	56.3825
srRNA-10340-22	10340	22	CAGCAGTTGAACATGGGTCAGT	1	14.0956
srRNA-10308-21	10308	21	GAAGGCCGAAGTGGAGAAGGG	1	14.0956
srRNA-12163-22	12163	22	CTCCCGTGGAGCAGAAGGGCAA	2	28.1912
srRNA-5427-23	5427	23	CGGCCCTGGCGGAGCGCTGAGAA	1	14.0956
srRNA-4060-22	4060	22	GGTGACGGGGAATCAGGGTTCG	3	42.2869
srRNA-10304-23	10304	23	CTTTGAAGGCCGAAGTGGAGAAG	7	98.6694
srRNA-4611-20	4611	20	AGAGGTGAAATTCTTGGACC	1	14.0956
srRNA-10188-25	10188	25	TACGCCGCGACGAGTAGGAGGGCCG	1	14.0956
srRNA-12269-19	12269	19	CAGGAGGTGTCAGAAAAGT	9	126.861
srRNA-4509-30	4509	30	CAGCTAGGAATAATGGAATAGGACCGCGGT	2	28.1912
srRNA-4859-24	4859	24	GACGGAAGGGCACCACCAGGAGTG	2	28.1912
srRNA-6681-20	6681	20	AGAATTAATGTGAATTGCAG	1	14.0956
srRNA-11707-23	11707	23	CATCTAATTAGTGACGCGCATGA	1	14.0956
srRNA-10393-18	10393	18	AAGGGACGGGCGATGGCC	4	56.3825
srRNA-8421-19	8421	19	GGCGGCCCGGCGGATCTTT	1	14.0956
srRNA-4698-26	4698	26	AGGTTCGAAGACGATCAGATACCGTC	1	14.0956
srRNA-9333-23	9333	23	GCCGGCCGAGGTGGGATCCCGAG	2	28.1912
srRNA-5033-29	5033	29	TAACGAACGAGACTCTGGCATGCTAACTA	3	42.2869
srRNA-6700-24	6700	24	GGACACATTGATCATCGACACTTC	1	14.0956
srRNA-9010-22	9010	22	GGCGCGACCGCTCTCCCACCCC	3	42.2869
srRNA-32779-20*	32779	20	AGGAGAATCGCTTGAACCCA	1	14.0956
srRNA-4056-22	4056	22	CACGGGTGACGGGGAATCAGGG	3	42.2869
srRNA-5171-25	5171	25	GGGCTGCACGCGCGCTACACTGACT	2	28.1912
srRNA-5092-27	5092	27	CCAACTTCTTAGAGGGACAAGTGGCGT	1	14.0956
srRNA-12090-23	12090	23	AGTTTGACTGGGGCGGTACACCT	7	98.6694
srRNA-8075-29	8075	29	GGGACATGTGGCGTACGGAAGACCCGCTC	1	14.0956
srRNA-4613-26	4613	26	AGGTGAAATTCTTGGACCGGCGCAAG	8	112.765
srRNA-12869-20	12869	20	CATTCGTAGACGACCTGCTT	3	42.2869
srRNA-9437-22	9437	22	GGACCCGAAAGATGGTGAACTA	3	42.2869
srRNA-9482-18	9482	18	GGAAACTCTGGTGGAGGT	1	14.0956
srRNA-9974-23	9974	23	CTGGAGCGTCGGGCCCATACCCG	1	14.0956
srRNA-9804-27	9804	27	GCGGGATGAACCGAACGCCGGGTTAAG	3	42.2869
srRNA-11867-21	11867	21	AGGTGTAGAATAAGTGGGAGG	5	70.4781
srRNA-6691-21	6691	21	TGAATTGCAGGACACATTGAT	2	28.1912
srRNA-9436-30	9436	30	AGGACCCGAAAGATGGTGAACTATGCCTGG	1	14.0956
srRNA-4936-20	4936	20	GGACAGGATTGACAGATTGA	2	28.1912
srRNA-10728-23	10728	23	AGGTGAACAGCCTCTGGCATGTT	3	42.2869
srRNA-9591-24	9591	24	GTTTCCCTCAGGATAGCTGGCGCT	1	14.0956
srRNA-12836-21	12836	21	CACCGCACGTTCGTGGGGAAC	2	28.1912
srRNA-9442-23	9442	23	CGAAAGATGGTGAACTATGCCTG	4	56.3825
srRNA-4245-19	4245	19	GATCCATTGGAGGGCAAGT	4	56.3825
srRNA-4915-21	4915	21	AACCTCACCCGGCCCGGACAC	3	42.2869
srRNA-10004-21	10004	21	CCGGCAGTCGAGAGTGGACGG	8	112.765
srRNA-6748-20	6748	20	CTCCCGGGGCTACGCCTGTC	124	1747.86
srRNA-5341-22	5341	22	CCTGCCCTTTGTACACACCGCC	1	14.0956
srRNA-4938-23	4938	23	ACAGGATTGACAGATTGATAGCT	1	14.0956
srRNA-10336-25	10336	25	TGAACAGCAGTTGAACATGGGTCAG	6	84.5737
srRNA-3719-23	3719	23	TACGCACGGCCGGTACAGTGAAA	1	14.0956
srRNA-4850-27	4850	27	AAAGGAATTGACGGAAGGGCACCACCA	3	42.2869
srRNA-9252-25	9252	25	CCAAGGAGTCTAACACGTGCGCGAG	2	28.1912
srRNA-10054-28	10054	28	CGTGTGGTGTGCGTCGGAGGGCGGCGGC	1	14.0956
srRNA-32791-23*	32791	23	TCGGGAGGCTGAGGCAGGAGAAT	1	14.0956
srRNA-9551-23	9551	23	AAAGACTAATCGAACCATCTAGT	4	56.3825
srRNA-9299-24	9299	24	CCGTGGCGCAATGAAGGTGAAGGC	1	14.0956
srRNA-10803-24	10803	24	AGGATTGGCTCTAAGGGCTGGGTC	1	14.0956
srRNA-11868-18	11868	18	GGTGTAGAATAAGTGGGA	1	14.0956
srRNA-9933-30	9933	30	AACTCACCTGCCGAATCAACTAGCCCTGAA	2	28.1912
srRNA-11541-20	11541	20	GAATCCGACTGTTTAATTAA	1	14.0956
srRNA-10350-19	10350	19	ACATGGGTCAGTCGGTCCT	7	98.6694
srRNA-4998-19	4998	19	TTAGTTGGTGGAGCGATTT	2	28.1912
srRNA-12202-22	12202	22	ATTTTCAGTACGAATACAGACC	4	56.3825
srRNA-5190-29	5190	29	CTGACTGGCTCAGCGTGTGCCTACCCTAC	4	56.3825
srRNA-6619-21	6619	21	CGTACGACTCTTAGCGGTGGA	10	140.956
srRNA-4997-18	4997	18	CTTAGTTGGTGGAGCGAT	1	14.0956
srRNA-5162-22	5162	22	AGATGTCCGGGGCTGCACGCGC	7	98.6694
srRNA-5169-18	5169	18	CGGGGCTGCACGCGCGCT	1	14.0956
srRNA-4157-24	4157	24	CCCGGGGAGGTAGTGACGAAAAAT	1	14.0956
srRNA-4691-20	4691	20	AAGTCGGAGGTTCGAAGACG	3	42.2869
srRNA-11389-19	11389	19	CTCCTCCTCGGCGCGCGGC	1	14.0956
srRNA-8997-23	8997	23	CCACCCCTCCCACGGCGCGACCG	1	14.0956
srRNA-5444-21	5444	21	TGAGAAGACGGTCGAACTTGA	4	56.3825
srRNA-9721-24	9721	24	TAAGAAGCCCGGCTCGCTGGCGTG	1	14.0956
srRNA-9258-21	9258	21	AGTCTAACACGTGCGCGAGTC	2	28.1912
srRNA-11820-30	11820	30	GACCCTGTTGAGCTTGACTCTAGTCTGGCA	1	14.0956
srRNA-11786-30	11786	30	GGGAACGGGCTTGGCGGAATCAGCGGGGAA	1	14.0956
srRNA-9792-23	9792	23	AGAACTGGCGCTGCGGGATGAAC	4	56.3825
srRNA-4235-27	4235	27	CTTTAACGAGGATCCATTGGAGGGCAA	2	28.1912
srRNA-10802-20	10802	20	AAGGATTGGCTCTAAGGGCT	5	70.4781
srRNA-4848-22	4848	22	TTAAAGGAATTGACGGAAGGGC	1	14.0956
srRNA-5092-23	5092	23	CCAACTTCTTAGAGGGACAAGTG	15	211.434
srRNA-12652-26	12652	26	CGGTTGGCCTCGGATAGCCGGTCCCC	1	14.0956
srRNA-4838-23	4838	23	AAGCTGAAACTTAAAGGAATTGA	2	28.1912
srRNA-4810-22	4810	22	TTTGGGTTCCGGGGGGAGTATG	1	14.0956
srRNA-12137-27	12137	27	AAGGCGAGCTCAGGGAGGACAGAAACC	3	42.2869
srRNA-9257-20	9257	20	GAGTCTAACACGTGCGCGAG	1	14.0956
srRNA-9865-22	9865	22	AGGTGTTGGTTGATATAGACAG	4	56.3825
srRNA-12839-20	12839	20	CGCACGTTCGTGGGGAACCT	1	14.0956
srRNA-10338-18	10338	18	AACAGCAGTTGAACATGG	18	253.721
srRNA-11861-23	11861	23	CATGAGAGGTGTAGAATAAGTGG	6	84.5737
srRNA-9440-19	9440	19	CCCGAAAGATGGTGAACTA	3	42.2869
srRNA-10666-20	10666	20	AATCCGGGGGAGAGGGTGTA	1	14.0956
srRNA-4867-23	4867	23	GGCACCACCAGGAGTGGAGCCTG	1	14.0956
srRNA-10181-22	10181	22	CGGACGCTACGCCGCGACGAGT	2	28.1912
srRNA-11825-27	11825	27	TGTTGAGCTTGACTCTAGTCTGGCACG	1	14.0956
srRNA-8835-23	8835	23	TACAGCCCCCCCGGCAGCAGCAC	1	14.0956
srRNA-4243-22	4243	22	AGGATCCATTGGAGGGCAAGTC	12	169.147
srRNA-19310-20*	19310	20	CTTTGGGAGGCTGAGGCGGG	1	14.0956
srRNA-6705-26	6705	26	CATTGATCATCGACACTTCGAACGCA	1	14.0956
srRNA-4175-23	4175	23	AAAAATAACAATACAGGACTCTT	1	14.0956
srRNA-10251-23	10251	23	GGAGCCGCCGCAGGTGCAGATCT	2	28.1912
srRNA-11617-22	11617	22	TGCTCTGAATGTCAAAGTGAAG	1	14.0956
srRNA-12262-20	12262	20	TTTTAAGCAGGAGGTGTCAG	1	14.0956
srRNA-9724-20	9724	20	GAAGCCCGGCTCGCTGGCGT	1	14.0956
srRNA-6704-19	6704	19	ACATTGATCATCGACACTT	1	14.0956
srRNA-3726-23	3726	23	GGCCGGTACAGTGAAACTGCGAA	2	28.1912
srRNA-3865-27	3865	27	ATGCGTGCATTTATCAGATCAAAACCA	1	14.0956
srRNA-3808-26	3808	26	TGTGGTAATTCTAGAGCTAATACATG	1	14.0956
srRNA-9506-21	9506	21	CGGTCCTGACGTGCAAATCGG	1	14.0956
srRNA-5481-20	5481	20	AAAGTCGTAACAAGGTTTCC	1	14.0956
srRNA-4873-26	4873	26	ACCAGGAGTGGAGCCTGCGGCTTAAT	1	14.0956
srRNA-9887-20	9887	20	CAGGACGGTGGCCATGGAAG	4	56.3825
srRNA-11630-23	11630	23	AAAGTGAAGAAATTCAATGAAGC	2	28.1912
srRNA-4468-21	4468	21	AATTAGAGTGTTCAAAGCAGG	1	14.0956
srRNA-11834-22	11834	22	TGACTCTAGTCTGGCACGGTGA	1	14.0956
srRNA-4723-20	4723	20	CGTAGTTCCGACCATAAACG	2	28.1912
srRNA-6623-21	6623	21	CGACTCTTAGCGGTGGATCAC	15	211.434
srRNA-12118-27	12118	27	ACGGTAACGCAGGTGTCCTAAGGCGAG	2	28.1912
srRNA-14115-18*	14115	18	AGAGACAGAGAGAAGAGA	1	14.0956
srRNA-1905-19	1905	19	GAGGATGGACGAGAATCAC	1	14.0956
srRNA-11347-21	11347	21	CCCCGCCCTACCCCCCCGGCC	1	14.0956
srRNA-8862-18	8862	18	CGAATCCCGGGGCCGAGG	1	14.0956
srRNA-11741-23	11741	23	AGATTCCCACTGTCCCTACCTAC	1	14.0956
srRNA-12139-26	12139	26	GGCGAGCTCAGGGAGGACAGAAACCT	1	14.0956
srRNA-4875-28	4875	28	CAGGAGTGGAGCCTGCGGCTTAATTTGA	1	14.0956
srRNA-12206-21	12206	21	TCAGTACGAATACAGACCGTG	1	14.0956
srRNA-9867-22	9867	22	GTGTTGGTTGATATAGACAGCA	2	28.1912
srRNA-11718-25	11718	25	TGACGCGCATGAATGGATGAACGAG	1	14.0956
srRNA-8153-20	8153	20	CGTGGACGGTGTGAGGCCGG	2	28.1912
srRNA-11586-25	11586	25	CGGGTGTTGACGCGATGTGATTTCT	2	28.1912
srRNA-10275-26	10275	26	GGTGGTAGTAGCAAATATTCAAACGA	1	14.0956
srRNA-12258-21	12258	21	TGGGTTTTAAGCAGGAGGTGT	1	14.0956
srRNA-11968-27	11968	27	ACTCTGATCGTTTTTTCACTGACCCGG	1	14.0956
srRNA-4936-22	4936	22	GGACAGGATTGACAGATTGATA	1	14.0956
srRNA-9804-25	9804	25	GCGGGATGAACCGAACGCCGGGTTA	2	28.1912
srRNA-4504-22	4504	22	TACCGCAGCTAGGAATAATGGA	1	14.0956
srRNA-10616-19	10616	19	AAAGCGTCGCGGTTCCGGC	1	14.0956
srRNA-9210-22	9210	22	CGGCGACGTCGGCTACCCACCC	1	14.0956
srRNA-4840-24	4840	24	GCTGAAACTTAAAGGAATTGACGG	1	14.0956
srRNA-9482-26	9482	26	GGAAACTCTGGTGGAGGTCCGTAGCG	1	14.0956
srRNA-4688-23	4688	23	CGAAAGTCGGAGGTTCGAAGACG	1	14.0956
srRNA-5164-20	5164	20	ATGTCCGGGGCTGCACGCGC	1	14.0956
srRNA-4853-24	4853	24	GGAATTGACGGAAGGGCACCACCA	2	28.1912
srRNA-10341-27	10341	27	AGCAGTTGAACATGGGTCAGTCGGTCC	3	42.2869
srRNA-10858-20	10858	20	GCGCGCCGCGGCTGGACGAG	5	70.4781
srRNA-9599-21	9599	21	CAGGATAGCTGGCGCTCTCGC	2	28.1912
srRNA-11539-25	11539	25	GGGAATCCGACTGTTTAATTAAAAC	2	28.1912
srRNA-10596-26	10596	26	GAGAGGGGCCCGTGCCTTGGAAAGCG	1	14.0956
srRNA-11867-24	11867	24	AGGTGTAGAATAAGTGGGAGGCCC	52	732.972
srRNA-10356-22	10356	22	GTCAGTCGGTCCTGAGAGATGG	12	169.147
srRNA-10199-24	10199	24	GAGTAGGAGGGCCGCTGCGGTGAG	1	14.0956
srRNA-9862-21	9862	21	AAAAGGTGTTGGTTGATATAG	3	42.2869
srRNA-4503-24	4503	24	ATACCGCAGCTAGGAATAATGGAA	2	28.1912
srRNA-4567-20	4567	20	CCATGATTAAGAGGGACGGC	1	14.0956
srRNA-5195-25	5195	25	TGGCTCAGCGTGTGCCTACCCTACG	1	14.0956
srRNA-12855-26	12855	26	ACCTGGCGCTAAACCATTCGTAGACG	2	28.1912
srRNA-8861-20	8861	20	CCGAATCCCGGGGCCGAGGG	2	28.1912
srRNA-8266-21	8266	21	GGCACGAGACCGATAGTCAAC	1	14.0956
srRNA-10669-19	10669	19	CCGGGGGAGAGGGTGTAAA	1	14.0956
srRNA-7938-22	7938	22	GACCTCAGATCAGACGTGGCGA	4	56.3825
srRNA-4237-22	4237	22	TTAACGAGGATCCATTGGAGGG	1	14.0956
srRNA-4062-22	4062	22	TGACGGGGAATCAGGGTTCGAT	1	14.0956
srRNA-3168-22	3168	22	GGCCGCACGGCGCGACTGTCCC	1	14.0956
srRNA-5175-20	5175	20	TGCACGCGCGCTACACTGAC	1	14.0956
srRNA-10797-23	10797	23	GGGATAAGGATTGGCTCTAAGGG	1	14.0956
srRNA-11861-20	11861	20	CATGAGAGGTGTAGAATAAG	4	56.3825
srRNA-4440-23	4440	23	GCGGGGCCCGAAGCGTTTACTTT	3	42.2869
srRNA-9940-23	9940	23	CTGCCGAATCAACTAGCCCTGAA	1	14.0956
srRNA-10259-22	10259	22	CGCAGGTGCAGATCTTGGTGGT	3	42.2869
srRNA-11629-27	11629	27	CAAAGTGAAGAAATTCAATGAAGCGCG	2	28.1912
srRNA-12776-23	12776	23	GCCCTTCGTCCTGGGAAACGGGG	1	14.0956
srRNA-4172-21	4172	21	ACGAAAAATAACAATACAGGA	5	70.4781
srRNA-9480-25	9480	25	GAGGAAACTCTGGTGGAGGTCCGTA	2	28.1912
srRNA-7938-24	7938	24	GACCTCAGATCAGACGTGGCGACC	1	14.0956
srRNA-11866-27	11866	27	GAGGTGTAGAATAAGTGGGAGGCCCCC	2	28.1912
srRNA-9808-28	9808	28	GATGAACCGAACGCCGGGTTAAGGCGCC	1	14.0956
srRNA-5480-21	5480	21	AAAAGTCGTAACAAGGTTTCC	1	14.0956
srRNA-11803-19	11803	19	AATCAGCGGGGAAAGAAGA	1	14.0956
srRNA-12081-21	12081	21	CAGGTGGGGAGTTTGACTGGG	1	14.0956
srRNA-11851-19	11851	19	GGTGAAGAGACATGAGAGG	2	28.1912
srRNA-4879-25	4879	25	AGTGGAGCCTGCGGCTTAATTTGAC	1	14.0956
srRNA-9881-20	9881	20	AGACAGCAGGACGGTGGCCA	3	42.2869
srRNA-4850-24	4850	24	AAAGGAATTGACGGAAGGGCACCA	13	183.243
srRNA-5167-24	5167	24	TCCGGGGCTGCACGCGCGCTACAC	1	14.0956
srRNA-9781-25	9781	25	TTTTGGTAAGCAGAACTGGCGCTGC	1	14.0956
srRNA-4880-23	4880	23	GTGGAGCCTGCGGCTTAATTTGA	2	28.1912
srRNA-9253-25	9253	25	CAAGGAGTCTAACACGTGCGCGAGT	8	112.765
srRNA-9253-18	9253	18	CAAGGAGTCTAACACGTG	1	14.0956
srRNA-10756-28	10756	28	AATGTAGGTAAGGGAAGTCGGCAAGCCG	6	84.5737
srRNA-5022-27	5022	27	GTTAATTCCGATAACGAACGAGACTCT	1	14.0956
srRNA-9791-21	9791	21	CAGAACTGGCGCTGCGGGATG	21	296.008
srRNA-4705-22	4705	22	AAGACGATCAGATACCGTCGTA	2	28.1912
srRNA-10428-20	10428	20	ATCGAAAGGGAGTCGGGTTC	1	14.0956
srRNA-10346-23	10346	23	TTGAACATGGGTCAGTCGGTCCT	1	14.0956
srRNA-12862-20	12862	20	GCTAAACCATTCGTAGACGA	8	112.765
srRNA-11860-26	11860	26	ACATGAGAGGTGTAGAATAAGTGGGA	1	14.0956
srRNA-8394-18	8394	18	CAACCCGGCGGCGGGTCC	1	14.0956
srRNA-12898-24	12898	24	GGTTTCGTACGTAGCAGAGCAGCT	1	14.0956
srRNA-10754-21	10754	21	ACAATGTAGGTAAGGGAAGTC	3	42.2869
srRNA-5092-19	5092	19	CCAACTTCTTAGAGGGACA	7	98.6694
srRNA-9547-27	9547	27	GGCGAAAGACTAATCGAACCATCTAGT	1	14.0956
srRNA-10610-18	10610	18	CCTTGGAAAGCGTCGCGG	2	28.1912
srRNA-4591-23	4591	23	GGCATTCGTATTGCGCCGCTAGA	2	28.1912
srRNA-6658-21	6658	21	GATGAAGAACGCAGCTAGCTG	1	14.0956
srRNA-5441-25	5441	25	CGCTGAGAAGACGGTCGAACTTGAC	9	126.861
srRNA-12293-19	12293	19	CAGGGATAACTGGCTTGTG	1	14.0956
srRNA-6623-22	6623	22	CGACTCTTAGCGGTGGATCACT	44	620.207
srRNA-4499-24	4499	24	CTGGATACCGCAGCTAGGAATAAT	1	14.0956
srRNA-8201-20	8201	20	CGGAGTCGGGTTGCTTGGGA	1	14.0956
srRNA-4871-19	4871	19	CCACCAGGAGTGGAGCCTG	2	28.1912
srRNA-9251-21	9251	21	ACCAAGGAGTCTAACACGTGC	6	84.5737
srRNA-11537-18	11537	18	AGGGGAATCCGACTGTTT	2	28.1912
srRNA-3798-21	3798	21	CTTGGATAACTGTGGTAATTC	1	14.0956
srRNA-4680-24	4680	24	ATCAAGAACGAAAGTCGGAGGTTC	2	28.1912
srRNA-11841-24	11841	24	AGTCTGGCACGGTGAAGAGACATG	5	70.4781
srRNA-9300-22	9300	22	CGTGGCGCAATGAAGGTGAAGG	3	42.2869
srRNA-4943-18	4943	18	ATTGACAGATTGATAGCT	12	169.147
srRNA-8021-21	8021	21	AACGGCGAGTGAACAGGGAAG	1	14.0956
srRNA-4844-23	4844	23	AAACTTAAAGGAATTGACGGAAG	7	98.6694
srRNA-6673-19	6673	19	TAGCTGCGAGAATTAATGT	5	70.4781
srRNA-12260-22	12260	22	GGTTTTAAGCAGGAGGTGTCAG	3	42.2869
srRNA-10195-26	10195	26	CGACGAGTAGGAGGGCCGCTGCGGTG	1	14.0956
srRNA-8333-25	8333	25	AGAGGGCGTGAAACCGTTAAGAGGT	1	14.0956
srRNA-10795-27	10795	27	TCGGGATAAGGATTGGCTCTAAGGGCT	2	28.1912
srRNA-4508-28	4508	28	GCAGCTAGGAATAATGGAATAGGACCGC	4	56.3825
srRNA-9253-27	9253	27	CAAGGAGTCTAACACGTGCGCGAGTCG	4	56.3825
srRNA-9430-23	9430	23	CGTGTTAGGACCCGAAAGATGGT	7	98.6694
srRNA-4686-25	4686	25	AACGAAAGTCGGAGGTTCGAAGACG	1	14.0956
srRNA-10359-24	10359	24	AGTCGGTCCTGAGAGATGGGCGAG	1	14.0956
srRNA-8750-20	8750	20	GGGAGGGCGCGCGGGTCGGG	10	140.956
srRNA-11779-23	11779	23	CAGCCAAGGGAACGGGCTTGGCG	1	14.0956
srRNA-11714-22	11714	22	TTAGTGACGCGCATGAATGGAT	7	98.6694
srRNA-4931-23	4931	23	GACACGGACAGGATTGACAGATT	1	14.0956
srRNA-11655-23	11655	23	GGGTAAACGGCGGGAGTAACTAT	5	70.4781
srRNA-9963-22	9963	22	AATGGATGGCGCTGGAGCGTCG	3	42.2869
srRNA-4242-22	4242	22	GAGGATCCATTGGAGGGCAAGT	5	70.4781
srRNA-8215-20	8215	20	TTGGGAATGCAGCCCAAAGC	1	14.0956
srRNA-4851-23	4851	23	AAGGAATTGACGGAAGGGCACCA	13	183.243
srRNA-6617-23	6617	23	CTCGTACGACTCTTAGCGGTGGA	10	140.956
srRNA-8646-18	8646	18	GGACGGCTGGGAAGGCCC	1	14.0956
srRNA-8332-27	8332	27	AAGAGGGCGTGAAACCGTTAAGAGGTA	1	14.0956
srRNA-10194-19	10194	19	GCGACGAGTAGGAGGGCCG	2	28.1912
srRNA-4129-24	4129	24	AGCAGGCGCGCAAATTACCCACTC	1	14.0956
srRNA-9795-19	9795	19	ACTGGCGCTGCGGGATGAA	1	14.0956
srRNA-8227-20	8227	20	CCCAAAGCGGGTGGTAAACT	2	28.1912
srRNA-4571-25	4571	25	GATTAAGAGGGACGGCCGGGGGCAT	2	28.1912
srRNA-11850-24	11850	24	CGGTGAAGAGACATGAGAGGTGTA	34	479.251
srRNA-6683-19	6683	19	AATTAATGTGAATTGCAGG	4	56.3825
srRNA-12288-18	12288	18	TACCACAGGGATAACTGG	1	14.0956
srRNA-6182-20	6182	20	GTGGGTCGGGGGCGGTGGTG	1	14.0956
srRNA-4730-23	4730	23	CCGACCATAAACGATGCCGACCG	3	42.2869
srRNA-5033-24	5033	24	TAACGAACGAGACTCTGGCATGCT	1	14.0956
srRNA-11549-22	11549	22	CTGTTTAATTAAAACAAAGCAT	2	28.1912
srRNA-4686-21	4686	21	AACGAAAGTCGGAGGTTCGAA	1	14.0956
srRNA-3950-27	3950	27	TCTAGATAACCTCGGGCCGATCGCACG	1	14.0956
srRNA-11251-18	11251	18	ACCCCCACCCCACGTCTC	2	28.1912
srRNA-39035-23	39035	23	AAAATGAAAATGAAACGCAACAA	3	42.2869
srRNA-9427-20	9427	20	GCACGTGTTAGGACCCGAAA	8	112.765
srRNA-12559-24	12559	24	AATGGGGCGAAGCTACCATCTGTG	2	28.1912
srRNA-10740-20	10740	20	TCTGGCATGTTGGAACAATG	1	14.0956
srRNA-10312-19	10312	19	GCCGAAGTGGAGAAGGGTT	3	42.2869
srRNA-4992-18	4992	18	CCGTTCTTAGTTGGTGGA	1	14.0956
srRNA-9599-25	9599	25	CAGGATAGCTGGCGCTCTCGCAGAC	5	70.4781
srRNA-11508-28	11508	28	TAGCAGCCGACTTAGAACTGGTGCGGAC	2	28.1912
srRNA-5132-18	5132	18	ATTGAGCAATAACAGGTC	4	56.3825
srRNA-5431-23	5431	23	CCTGGCGGAGCGCTGAGAAGACG	13	183.243
srRNA-12830-22	12830	22	GTCACGCACCGCACGTTCGTGG	1	14.0956
srRNA-4335-20	4335	20	AGTTGGATCTTGGGAGCGGG	1	14.0956
srRNA-8040-24	8040	24	AGAGCCCAGCGCCGAATCCCCGCC	1	14.0956
srRNA-11590-21	11590	21	TGTTGACGCGATGTGATTTCT	1	14.0956
srRNA-3723-19	3723	19	CACGGCCGGTACAGTGAAA	4	56.3825
srRNA-8018-19	8018	19	AGTAACGGCGAGTGAACAG	3	42.2869
srRNA-4850-21	4850	21	AAAGGAATTGACGGAAGGGCA	13	183.243
srRNA-10331-20	10331	20	CCATGTGAACAGCAGTTGAA	8	112.765
srRNA-11782-22	11782	22	CCAAGGGAACGGGCTTGGCGGA	4	56.3825
srRNA-4852-24	4852	24	AGGAATTGACGGAAGGGCACCACC	39	549.729
srRNA-4631-21	4631	21	GGCGCAAGACGGACCAGAGCG	5	70.4781
srRNA-12238-21	12238	21	TCACGATCCTTCTGACCTTTT	2	28.1912
srRNA-12133-18	12133	18	TCCTAAGGCGAGCTCAGG	4	56.3825
srRNA-12568-21	12568	21	AAGCTACCATCTGTGGGATTA	1	14.0956
srRNA-12123-22	12123	22	AACGCAGGTGTCCTAAGGCGAG	8	112.765
srRNA-11800-22	11800	22	CGGAATCAGCGGGGAAAGAAGA	10	140.956
srRNA-9184-22	9184	22	ACGGCGGAGCGAGCGCACGGGG	2	28.1912
srRNA-9838-21	9838	21	ATGCCGACGCTCATCAGACCC	1	14.0956
srRNA-9888-25	9888	25	AGGACGGTGGCCATGGAAGTCGGAA	1	14.0956
srRNA-4333-22	4333	22	GTAGTTGGATCTTGGGAGCGGG	1	14.0956
srRNA-3862-19	3862	19	GGGATGCGTGCATTTATCA	1	14.0956
srRNA-4508-21	4508	21	GCAGCTAGGAATAATGGAATA	8	112.765
srRNA-11770-21	11770	21	GCGAAACCACAGCCAAGGGAA	1	14.0956
srRNA-10189-23	10189	23	ACGCCGCGACGAGTAGGAGGGCC	3	42.2869
srRNA-12902-19	12902	19	TCGTACGTAGCAGAGCAGC	3	42.2869
srRNA-3744-21	3744	21	GCGAATGGCTCATTAAATCAG	1	14.0956
srRNA-12647-22	12647	22	AGCCTCGGTTGGCCTCGGATAG	10	140.956
srRNA-9663-22	9663	22	AATGATTAGAGGTCTTGGGGCC	1	14.0956
srRNA-12784-27	12784	27	TCCTGGGAAACGGGGCGCGGCCGGAAA	1	14.0956
srRNA-4605-28	4605	28	GCCGCTAGAGGTGAAATTCTTGGACCGG	1	14.0956
srRNA-12258-26	12258	26	TGGGTTTTAAGCAGGAGGTGTCAGAA	1	14.0956
srRNA-3673-19	3673	19	CCAGTAGCATATGCTTGTC	1	14.0956
srRNA-8077-21	8077	21	GACATGTGGCGTACGGAAGAC	2	28.1912
srRNA-11656-19	11656	19	GGTAAACGGCGGGAGTAAC	1	14.0956
srRNA-4702-19	4702	19	TCGAAGACGATCAGATACC	1	14.0956
srRNA-8810-18	8810	18	CGGGACCGAAACCCCCCC	1	14.0956
srRNA-9002-20	9002	20	CCTCCCACGGCGCGACCGCT	5	70.4781
srRNA-4316-25	4316	25	CTGCAGTTAAAAAGCTCGTAGTTGG	3	42.2869
srRNA-8073-25	8073	25	GCGGGACATGTGGCGTACGGAAGAC	12	169.147
srRNA-3763-24	3763	24	AGTTATGGTTCCTTTGGTCGCTCG	4	56.3825
srRNA-4631-18	4631	18	GGCGCAAGACGGACCAGA	2	28.1912
srRNA-4508-29	4508	29	GCAGCTAGGAATAATGGAATAGGACCGCG	1	14.0956
srRNA-12091-21	12091	21	GTTTGACTGGGGCGGTACACC	2	28.1912
srRNA-10807-20	10807	20	TTGGCTCTAAGGGCTGGGTC	1	14.0956
srRNA-12574-21	12574	21	CCATCTGTGGGATTATGACTG	1	14.0956
srRNA-10816-18	10816	18	AGGGCTGGGTCGGTCGGG	13	183.243
srRNA-11852-18	11852	18	GTGAAGAGACATGAGAGG	3	42.2869
srRNA-7935-26	7935	26	CGCGACCTCAGATCAGACGTGGCGAC	48	676.59
srRNA-7941-19	7941	19	CTCAGATCAGACGTGGCGA	14	197.339
srRNA-8251-26	8251	26	CTAAGGCTAAATACCGGCACGAGACC	1	14.0956
srRNA-5369-21	5369	21	TACTACCGATTGGATGGTTTA	3	42.2869
srRNA-8079-19	8079	19	CATGTGGCGTACGGAAGAC	2	28.1912
srRNA-37138-19*	37138	19	AGGAGATCGAGACCATCCT	5	70.4781
srRNA-9952-22	9952	22	CTAGCCCTGAAAATGGATGGCG	2	28.1912
srRNA-8638-25	8638	25	CGGCTCCGGGACGGCTGGGAAGGCC	3	42.2869
srRNA-9843-19	9843	19	GACGCTCATCAGACCCCAG	1	14.0956
srRNA-4511-21	4511	21	GCTAGGAATAATGGAATAGGA	3	42.2869
srRNA-11846-23	11846	23	GGCACGGTGAAGAGACATGAGAG	6	84.5737
srRNA-12661-19	12661	19	TCGGATAGCCGGTCCCCCG	1	14.0956
srRNA-4243-21	4243	21	AGGATCCATTGGAGGGCAAGT	6	84.5737
srRNA-12896-26	12896	26	GGGGTTTCGTACGTAGCAGAGCAGCT	1	14.0956
srRNA-3753-21	3753	21	TCATTAAATCAGTTATGGTTC	1	14.0956
srRNA-6759-19	6759	19	ACGCCTGTCTGAGCGTCGC	2	28.1912
srRNA-12865-18	12865	18	AAACCATTCGTAGACGAC	1	14.0956
srRNA-12362-25	12362	25	CTTCCTATCATTGTGAAGCAGAATT	1	14.0956
srRNA-9723-22	9723	22	AGAAGCCCGGCTCGCTGGCGTG	1	14.0956
srRNA-6758-20	6758	20	TACGCCTGTCTGAGCGTCGC	2	28.1912
srRNA-9885-24	9885	24	AGCAGGACGGTGGCCATGGAAGTC	1	14.0956
srRNA-10173-22	10173	22	GAGCCCCGCGGACGCTACGCCG	1	14.0956
srRNA-11037-19	11037	19	GCGGGGGGAGAAGGGTCGG	2	28.1912
srRNA-10792-21	10792	21	ACTTCGGGATAAGGATTGGCT	8	112.765
srRNA-10191-24	10191	24	GCCGCGACGAGTAGGAGGGCCGCT	1	14.0956
srRNA-11868-29	11868	29	GGTGTAGAATAAGTGGGAGGCCCCCGGCG	1	14.0956
srRNA-10761-21	10761	21	AGGTAAGGGAAGTCGGCAAGC	1	14.0956
srRNA-11711-26	11711	26	TAATTAGTGACGCGCATGAATGGATG	1	14.0956
srRNA-6647-18	6647	18	GCTCGTGCGTCGATGAAG	2	28.1912
srRNA-8274-19	8274	19	ACCGATAGTCAACAAGTAC	1	14.0956
srRNA-12767-23	12767	23	GTGCGGAGTGCCCTTCGTCCTGG	1	14.0956
srRNA-12197-24	12197	24	TCTTGATTTTCAGTACGAATACAG	1	14.0956
srRNA-8751-18	8751	18	GGAGGGCGCGCGGGTCGG	1	14.0956
srRNA-10787-22	10787	22	CCGTAACTTCGGGATAAGGATT	1	14.0956
srRNA-9307-27	9307	27	CAATGAAGGTGAAGGCCGGCGCGCTCG	1	14.0956
srRNA-11708-19	11708	19	ATCTAATTAGTGACGCGCA	1	14.0956
srRNA-11729-18	11729	18	AATGGATGAACGAGATTC	1	14.0956
srRNA-5429-25	5429	25	GCCCTGGCGGAGCGCTGAGAAGACG	4	56.3825
srRNA-12577-21	12577	21	TCTGTGGGATTATGACTGAAC	1	14.0956
srRNA-8002-25	8002	25	TAACCAGGATTCCCTCAGTAACGGC	1	14.0956
srRNA-10750-20	10750	20	TGGAACAATGTAGGTAAGGG	1	14.0956
srRNA-9791-28	9791	28	CAGAACTGGCGCTGCGGGATGAACCGAA	4	56.3825
srRNA-8333-20	8333	20	AGAGGGCGTGAAACCGTTAA	7	98.6694
srRNA-11864-22	11864	22	GAGAGGTGTAGAATAAGTGGGA	3	42.2869
srRNA-12463-19	12463	19	ACCCTACTGATGATGTGTT	3	42.2869
srRNA-12534-22	12534	22	GGTGTATGTGCTTGGCTGAGGA	1	14.0956
srRNA-11969-20	11969	20	CTCTGATCGTTTTTTCACTG	2	28.1912
srRNA-11855-24	11855	24	AAGAGACATGAGAGGTGTAGAATA	5	70.4781
srRNA-4688-21	4688	21	CGAAAGTCGGAGGTTCGAAGA	1	14.0956
srRNA-4182-19	4182	19	ACAATACAGGACTCTTTCG	1	14.0956
srRNA-3995-18	3995	18	ACCCATTCGAACGTCTGC	1	14.0956
srRNA-11856-27	11856	27	AGAGACATGAGAGGTGTAGAATAAGTG	1	14.0956
srRNA-4514-22	4514	22	AGGAATAATGGAATAGGACCGC	8	112.765
srRNA-11598-21	11598	21	CGATGTGATTTCTGCCCAGTG	1	14.0956
srRNA-12440-27	12440	27	CCGTCGTGAGACAGGTTAGTTTTACCC	1	14.0956
srRNA-11777-18	11777	18	CACAGCCAAGGGAACGGG	1	14.0956
srRNA-10308-19	10308	19	GAAGGCCGAAGTGGAGAAG	1	14.0956
srRNA-5021-23	5021	23	GGTTAATTCCGATAACGAACGAG	7	98.6694
srRNA-8850-22	8850	22	AGCAGCACTCGCCGAATCCCGG	1	14.0956
srRNA-8321-30	8321	30	AGAGAGAGTTCAAGAGGGCGTGAAACCGTT	1	14.0956
srRNA-6701-23	6701	23	GACACATTGATCATCGACACTTC	3	42.2869
srRNA-11816-19	11816	19	AGAAGACCCTGTTGAGCTT	30	422.869
srRNA-11782-20	11782	20	CCAAGGGAACGGGCTTGGCG	2	28.1912
srRNA-9110-21	9110	21	GCCCCGGGCGGGTCGCGCCGT	1	14.0956
srRNA-10847-18	10847	18	CGGGGCTGGGCGCGCGCC	5	70.4781
srRNA-5102-23	5102	23	AGAGGGACAAGTGGCGTTCAGCC	1	14.0956
srRNA-3346-21	3346	21	GGTCGGGCCGTCCGCCTCCTC	1	14.0956
srRNA-9407-23	9407	23	CGGGGAGGTGGAGCACGAGCGCA	1	14.0956
srRNA-8080-23	8080	23	ATGTGGCGTACGGAAGACCCGCT	6	84.5737
srRNA-4730-21	4730	21	CCGACCATAAACGATGCCGAC	2	28.1912
srRNA-11846-25	11846	25	GGCACGGTGAAGAGACATGAGAGGT	3	42.2869
srRNA-5422-20	5422	20	GCCCACGGCCCTGGCGGAGC	1	14.0956
srRNA-3813-22	3813	22	TAATTCTAGAGCTAATACATGC	2	28.1912
srRNA-9956-21	9956	21	CCCTGAAAATGGATGGCGCTG	2	28.1912
srRNA-12575-20	12575	20	CATCTGTGGGATTATGACTG	1	14.0956
srRNA-11705-26	11705	26	GTCATCTAATTAGTGACGCGCATGAA	1	14.0956
srRNA-11543-23	11543	23	ATCCGACTGTTTAATTAAAACAA	2	28.1912
srRNA-5043-23	5043	23	GACTCTGGCATGCTAACTAGTTA	2	28.1912
srRNA-12166-18	12166	18	CCGTGGAGCAGAAGGGCA	2	28.1912
srRNA-5097-24	5097	24	TTCTTAGAGGGACAAGTGGCGTTC	2	28.1912
srRNA-4938-19	4938	19	ACAGGATTGACAGATTGAT	1	14.0956
srRNA-12411-19	12411	19	ACTAATAGGGAACGTGAGC	1	14.0956
srRNA-5190-19	5190	19	CTGACTGGCTCAGCGTGTG	1	14.0956
srRNA-9651-18	9651	18	TCCGGTAAAGCGAATGAT	2	28.1912
srRNA-5468-27	5468	27	TCTAGAGGAAGTAAAAGTCGTAACAAG	1	14.0956
srRNA-4710-26	4710	26	GATCAGATACCGTCGTAGTTCCGACC	2	28.1912
srRNA-3949-24	3949	24	CTCTAGATAACCTCGGGCCGATCG	2	28.1912
srRNA-3945-25	3945	25	GTGACTCTAGATAACCTCGGGCCGA	1	14.0956
srRNA-7935-19	7935	19	CGCGACCTCAGATCAGACG	1217	17154.4
srRNA-6745-24	6745	24	TTCCTCCCGGGGCTACGCCTGTCT	103	1451.85
srRNA-9420-19	9420	19	CACGAGCGCACGTGTTAGG	12	169.147
srRNA-9804-21	9804	21	GCGGGATGAACCGAACGCCGG	1	14.0956
srRNA-10344-24	10344	24	AGTTGAACATGGGTCAGTCGGTCC	1	14.0956
srRNA-6618-23	6618	23	TCGTACGACTCTTAGCGGTGGAT	34	479.251
srRNA-4334-21	4334	21	TAGTTGGATCTTGGGAGCGGG	3	42.2869
srRNA-3738-21	3738	21	GAAACTGCGAATGGCTCATTA	2	28.1912
srRNA-11796-29	11796	29	TTGGCGGAATCAGCGGGGAAAGAAGACCC	1	14.0956
srRNA-7929-27	7929	27	CCGAGACGCGACCTCAGATCAGACGTG	1	14.0956
srRNA-10635-21	10635	21	GGCGTCCGGTGAGCTCTCGCT	3	42.2869
srRNA-9882-26	9882	26	GACAGCAGGACGGTGGCCATGGAAGT	2	28.1912
srRNA-4518-21	4518	21	ATAATGGAATAGGACCGCGGT	3	42.2869
srRNA-5443-21	5443	21	CTGAGAAGACGGTCGAACTTG	7	98.6694
srRNA-10830-18	10830	18	CGGGCTGGGGCGCGAAGC	1	14.0956
srRNA-11847-29	11847	29	GCACGGTGAAGAGACATGAGAGGTGTAGA	2	28.1912
srRNA-8253-25	8253	25	AAGGCTAAATACCGGCACGAGACCG	2	28.1912
srRNA-12129-18	12129	18	GGTGTCCTAAGGCGAGCT	1	14.0956
srRNA-8274-21	8274	21	ACCGATAGTCAACAAGTACCG	1	14.0956
srRNA-11615-25	11615	25	AGTGCTCTGAATGTCAAAGTGAAGA	3	42.2869
srRNA-11722-21	11722	21	GCGCATGAATGGATGAACGAG	8	112.765
srRNA-10755-18	10755	18	CAATGTAGGTAAGGGAAG	6	84.5737
srRNA-3949-22	3949	22	CTCTAGATAACCTCGGGCCGAT	2	28.1912
srRNA-9881-27	9881	27	AGACAGCAGGACGGTGGCCATGGAAGT	1	14.0956
srRNA-8848-22	8848	22	GCAGCAGCACTCGCCGAATCCC	1	14.0956
srRNA-12267-20	12267	20	AGCAGGAGGTGTCAGAAAAG	2	28.1912
srRNA-12160-24	12160	24	AACCTCCCGTGGAGCAGAAGGGCA	2	28.1912
srRNA-5123-24	5123	24	CCACCCGAGATTGAGCAATAACAG	3	42.2869
srRNA-8644-21	8644	21	CGGGACGGCTGGGAAGGCCCG	2	28.1912
srRNA-8018-25	8018	25	AGTAACGGCGAGTGAACAGGGAAGA	1	14.0956
srRNA-17495-19*	17495	19	AGAGGAGGAGGAGGAGGAG	1	14.0956
srRNA-8135-23	8135	23	TCTGATCGAGGCCCAGCCCGTGG	1	14.0956
srRNA-9252-20	9252	20	CCAAGGAGTCTAACACGTGC	2	28.1912
srRNA-10199-20	10199	20	GAGTAGGAGGGCCGCTGCGG	1	14.0956
srRNA-10816-19	10816	19	AGGGCTGGGTCGGTCGGGC	14	197.339
srRNA-12089-28	12089	28	GAGTTTGACTGGGGCGGTACACCTGTCA	1	14.0956
srRNA-6633-25	6633	25	CGGTGGATCACTCGGCTCGTGCGTC	12	169.147
srRNA-9160-21	9160	21	CGCGCGCGTCCCCCGAAGAGG	2	28.1912
srRNA-10855-23	10855	23	GGCGCGCGCCGCGGCTGGACGAG	16	225.53
srRNA-6750-22	6750	22	CCCGGGGCTACGCCTGTCTGAG	4	56.3825
srRNA-4332-19	4332	19	CGTAGTTGGATCTTGGGAG	9	126.861
srRNA-7979-19	7979	19	TTAGTCAGCGGAGGAAAAG	1	14.0956
srRNA-11846-24	11846	24	GGCACGGTGAAGAGACATGAGAGG	3	42.2869
srRNA-11514-25	11514	25	CCGACTTAGAACTGGTGCGGACCAG	1	14.0956
srRNA-5100-25	5100	25	TTAGAGGGACAAGTGGCGTTCAGCC	1	14.0956
srRNA-6672-21	6672	21	CTAGCTGCGAGAATTAATGTG	2	28.1912
srRNA-8023-20	8023	20	CGGCGAGTGAACAGGGAAGA	3	42.2869
srRNA-4293-23	4293	23	TCCAATAGCGTATATTAAAGTTG	1	14.0956
srRNA-10217-23	10217	23	GGTGAGCCTTGAAGCCTAGGGCG	1	14.0956
srRNA-9070-21	9070	21	CGCGCGCGGGTCGGGGGGCGG	12	169.147
srRNA-4571-18	4571	18	GATTAAGAGGGACGGCCG	1	14.0956
srRNA-4249-18	4249	18	CATTGGAGGGCAAGTCTG	1	14.0956
srRNA-12122-23	12122	23	TAACGCAGGTGTCCTAAGGCGAG	1	14.0956
srRNA-9444-28	9444	28	AAAGATGGTGAACTATGCCTGGGCAGGG	2	28.1912
srRNA-10031-27	10031	27	CGGGGGCGGCGCGCGCGCGCGCGCGTG	1	14.0956
srRNA-9263-19	9263	19	AACACGTGCGCGAGTCGGG	1	14.0956
srRNA-10503-22	10503	22	ACGCGACCGATCCCGGAGAAGC	1	14.0956
srRNA-11524-22	11524	22	ACTGGTGCGGACCAGGGGAATC	21	296.008
srRNA-11599-20	11599	20	GATGTGATTTCTGCCCAGTG	1	14.0956
srRNA-12573-24	12573	24	ACCATCTGTGGGATTATGACTGAA	4	56.3825
srRNA-10310-23	10310	23	AGGCCGAAGTGGAGAAGGGTTCC	1	14.0956
srRNA-6668-23	6668	23	GCAGCTAGCTGCGAGAATTAATG	1	14.0956
srRNA-4518-22	4518	22	ATAATGGAATAGGACCGCGGTT	8	112.765
srRNA-6620-29	6620	29	GTACGACTCTTAGCGGTGGATCACTCGGC	7	98.6694
srRNA-12474-25	12474	25	GATGTGTTGTTGCCATGGTAATCCT	1	14.0956
srRNA-5467-18	5467	18	ATCTAGAGGAAGTAAAAG	4	56.3825
srRNA-5057-26	5057	26	AACTAGTTACGCGACCCCCGAGCGGT	2	28.1912
srRNA-7972-22	7972	22	AAGCATATTAGTCAGCGGAGGA	2	28.1912
srRNA-11862-19	11862	19	ATGAGAGGTGTAGAATAAG	3	42.2869
srRNA-9674-20	9674	20	GTCTTGGGGCCGAAACGATC	1	14.0956
srRNA-9889-24	9889	24	GGACGGTGGCCATGGAAGTCGGAA	1	14.0956
srRNA-10196-20	10196	20	GACGAGTAGGAGGGCCGCTG	3	42.2869
srRNA-6755-21	6755	21	GGCTACGCCTGTCTGAGCGTC	1	14.0956
srRNA-11790-26	11790	26	ACGGGCTTGGCGGAATCAGCGGGGAA	1	14.0956
srRNA-4505-24	4505	24	ACCGCAGCTAGGAATAATGGAATA	4	56.3825
srRNA-9070-20	9070	20	CGCGCGCGGGTCGGGGGGCG	8	112.765
srRNA-11540-26	11540	26	GGAATCCGACTGTTTAATTAAAACAA	1	14.0956
srRNA-9882-27	9882	27	GACAGCAGGACGGTGGCCATGGAAGTC	1	14.0956
srRNA-9451-18	9451	18	GTGAACTATGCCTGGGCA	1	14.0956
srRNA-10389-22	10389	22	TCCGAAGGGACGGGCGATGGCC	3	42.2869
srRNA-8005-25	8005	25	CCAGGATTCCCTCAGTAACGGCGAG	1	14.0956
srRNA-9324-22	9324	22	GGCGCGCTCGCCGGCCGAGGTG	1	14.0956
srRNA-12859-25	12859	25	GGCGCTAAACCATTCGTAGACGACC	2	28.1912
srRNA-5169-25	5169	25	CGGGGCTGCACGCGCGCTACACTGA	1	14.0956
srRNA-7965-25	7965	25	TGAATTTAAGCATATTAGTCAGCGG	1	14.0956
srRNA-10630-25	10630	25	CCGGCGGCGTCCGGTGAGCTCTCGC	1	14.0956
srRNA-6716-25	6716	25	GACACTTCGAACGCACTTGCGGCCC	1	14.0956
srRNA-8852-24	8852	24	CAGCACTCGCCGAATCCCGGGGCC	3	42.2869
srRNA-4858-25	4858	25	TGACGGAAGGGCACCACCAGGAGTG	1	14.0956
srRNA-9660-23	9660	23	GCGAATGATTAGAGGTCTTGGGG	1	14.0956
srRNA-4931-22	4931	22	GACACGGACAGGATTGACAGAT	1	14.0956
srRNA-4619-18	4619	18	AATTCTTGGACCGGCGCA	2	28.1912
srRNA-12847-25	12847	25	CGTGGGGAACCTGGCGCTAAACCAT	5	70.4781
srRNA-6627-21	6627	21	TCTTAGCGGTGGATCACTCGG	1	14.0956
srRNA-3706-19	3706	19	ATGCATGTCTAAGTACGCA	1	14.0956
srRNA-10193-28	10193	28	CGCGACGAGTAGGAGGGCCGCTGCGGTG	1	14.0956
srRNA-10324-27	10324	27	AAGGGTTCCATGTGAACAGCAGTTGAA	1	14.0956
srRNA-11509-29	11509	29	AGCAGCCGACTTAGAACTGGTGCGGACCA	1	14.0956
srRNA-8002-22	8002	22	TAACCAGGATTCCCTCAGTAAC	8	112.765
srRNA-4185-21	4185	21	ATACAGGACTCTTTCGAGGCC	1	14.0956
srRNA-4936-24	4936	24	GGACAGGATTGACAGATTGATAGC	6	84.5737
srRNA-5454-27	5454	27	GTCGAACTTGACTATCTAGAGGAAGTA	1	14.0956
srRNA-11545-26	11545	26	CCGACTGTTTAATTAAAACAAAGCAT	1	14.0956
srRNA-8047-21	8047	21	AGCGCCGAATCCCCGCCCCGC	2	28.1912
srRNA-4872-18	4872	18	CACCAGGAGTGGAGCCTG	1	14.0956
srRNA-10009-22	10009	22	AGTCGAGAGTGGACGGGAGCGG	2	28.1912
srRNA-10788-18	10788	18	CGTAACTTCGGGATAAGG	5	70.4781
srRNA-9653-19	9653	19	CGGTAAAGCGAATGATTAG	1	14.0956
srRNA-5031-18	5031	18	GATAACGAACGAGACTCT	8	112.765
srRNA-4839-25	4839	25	AGCTGAAACTTAAAGGAATTGACGG	1	14.0956
srRNA-9611-21	9611	21	CGCTCTCGCAGACCCGACGCA	3	42.2869
srRNA-8304-21	8304	21	GTTGAAAAGAACTTTGAAGAG	4	56.3825
srRNA-10340-18	10340	18	CAGCAGTTGAACATGGGT	1	14.0956
srRNA-5434-22	5434	22	GGCGGAGCGCTGAGAAGACGGT	1	14.0956
srRNA-5429-21	5429	21	GCCCTGGCGGAGCGCTGAGAA	1	14.0956
srRNA-3739-19	3739	19	AAACTGCGAATGGCTCATT	14	197.339
srRNA-4929-22	4929	22	CGGACACGGACAGGATTGACAG	2	28.1912
srRNA-4948-20	4948	20	CAGATTGATAGCTCTTTCTC	1	14.0956
srRNA-8761-18	8761	18	CGGGTCGGGGCGGCGGCG	1	14.0956
srRNA-11388-23	11388	23	CCTCCTCCTCGGCGCGCGGCGGC	1	14.0956
srRNA-9257-22	9257	22	GAGTCTAACACGTGCGCGAGTC	2	28.1912
srRNA-8333-19	8333	19	AGAGGGCGTGAAACCGTTA	8	112.765
srRNA-6603-21	6603	21	CTCGCCAAATCGACCTCGTAC	2	28.1912
srRNA-8148-20	8148	20	CAGCCCGTGGACGGTGTGAG	1	14.0956
srRNA-11513-19	11513	19	GCCGACTTAGAACTGGTGC	1	14.0956
srRNA-10285-18	10285	18	GCAAATATTCAAACGAGA	1	14.0956
srRNA-8373-20	8373	20	GCGCAGTCCGCCCGGAGGAT	1	14.0956
srRNA-9907-21	9907	21	TCGGAATCCGCTAAGGAGTGT	1	14.0956
srRNA-4733-19	4733	19	ACCATAAACGATGCCGACC	1	14.0956
srRNA-4729-18	4729	18	TCCGACCATAAACGATGC	1	14.0956
srRNA-8762-20	8762	20	GGGTCGGGGCGGCGGCGGCG	1	14.0956
srRNA-2890-22	2890	22	CGGACAGGCGTTCGTGCGACGT	2	28.1912
srRNA-10797-30	10797	30	GGGATAAGGATTGGCTCTAAGGGCTGGGTC	1	14.0956
srRNA-10812-21	10812	21	TCTAAGGGCTGGGTCGGTCGG	2	28.1912
srRNA-4057-29	4057	29	ACGGGTGACGGGGAATCAGGGTTCGATTC	4	56.3825
srRNA-6704-24	6704	24	ACATTGATCATCGACACTTCGAAC	3	42.2869
srRNA-8724-19	8724	19	CGCCCCCCGGCCCCGCGTC	1	14.0956
srRNA-9313-19	9313	19	AGGTGAAGGCCGGCGCGCT	1	14.0956
srRNA-4682-22	4682	22	CAAGAACGAAAGTCGGAGGTTC	1	14.0956
srRNA-7943-24	7943	24	CAGATCAGACGTGGCGACCCGCTG	1	14.0956
srRNA-9590-24	9590	24	AGTTTCCCTCAGGATAGCTGGCGC	1	14.0956
srRNA-2290-28	2290	28	GGACCGAACCCGGCACCGCCTCGTGGGG	1	14.0956
srRNA-4342-22	4342	22	TCTTGGGAGCGGGCGGGCGGTC	1	14.0956
srRNA-8072-19	8072	19	CGCGGGACATGTGGCGTAC	6	84.5737
srRNA-8006-27	8006	27	CAGGATTCCCTCAGTAACGGCGAGTGA	1	14.0956
srRNA-8749-24	8749	24	CGGGAGGGCGCGCGGGTCGGGGCG	1	14.0956
srRNA-10330-23	10330	23	TCCATGTGAACAGCAGTTGAACA	1	14.0956
srRNA-31730-20	31730	20	CAGGCTGGAGTGCAGTGGCG	3	42.2869
srRNA-4793-20	4793	20	TCCGGGAAACCAAAGTCTTT	4	56.3825
srRNA-9430-26	9430	26	CGTGTTAGGACCCGAAAGATGGTGAA	3	42.2869
srRNA-7982-26	7982	26	GTCAGCGGAGGAAAAGAAACTAACCA	1	14.0956
srRNA-9784-20	9784	20	TGGTAAGCAGAACTGGCGCT	1	14.0956
srRNA-6686-18	6686	18	TAATGTGAATTGCAGGAC	1	14.0956
srRNA-11616-25	11616	25	GTGCTCTGAATGTCAAAGTGAAGAA	2	28.1912
srRNA-11524-26	11524	26	ACTGGTGCGGACCAGGGGAATCCGAC	2	28.1912
srRNA-9953-23	9953	23	TAGCCCTGAAAATGGATGGCGCT	1	14.0956
srRNA-11834-20	11834	20	TGACTCTAGTCTGGCACGGT	1	14.0956
srRNA-7941-23	7941	23	CTCAGATCAGACGTGGCGACCCG	2	28.1912
srRNA-4510-18	4510	18	AGCTAGGAATAATGGAAT	1	14.0956
srRNA-9858-24	9858	24	CCAGAAAAGGTGTTGGTTGATATA	2	28.1912
srRNA-9605-24	9605	24	AGCTGGCGCTCTCGCAGACCCGAC	2	28.1912
srRNA-4632-21	4632	21	GCGCAAGACGGACCAGAGCGA	4	56.3825
srRNA-4678-24	4678	24	TAATCAAGAACGAAAGTCGGAGGT	1	14.0956
srRNA-5442-23	5442	23	GCTGAGAAGACGGTCGAACTTGA	20	281.912
srRNA-8723-26	8723	26	CCGCCCCCCGGCCCCGCGTCCTCCCT	1	14.0956
srRNA-10412-21	10412	21	CCGTTGCCCTCGGCCGATCGA	1	14.0956
srRNA-8085-18	8085	18	GCGTACGGAAGACCCGCT	1	14.0956
srRNA-4295-20	4295	20	CAATAGCGTATATTAAAGTT	1	14.0956
srRNA-5032-21	5032	21	ATAACGAACGAGACTCTGGCA	1	14.0956
srRNA-10757-29	10757	29	ATGTAGGTAAGGGAAGTCGGCAAGCCGGA	2	28.1912
srRNA-4614-21	4614	21	GGTGAAATTCTTGGACCGGCG	2	28.1912
srRNA-4850-22	4850	22	AAAGGAATTGACGGAAGGGCAC	37	521.538
srRNA-5471-22	5471	22	AGAGGAAGTAAAAGTCGTAACA	5	70.4781
srRNA-6749-20	6749	20	TCCCGGGGCTACGCCTGTCT	291	4101.83
srRNA-4708-25	4708	25	ACGATCAGATACCGTCGTAGTTCCG	1	14.0956
srRNA-7940-18	7940	18	CCTCAGATCAGACGTGGC	1	14.0956
srRNA-4913-25	4913	25	GAAACCTCACCCGGCCCGGACACGG	1	14.0956
srRNA-10333-24	10333	24	ATGTGAACAGCAGTTGAACATGGG	1	14.0956
srRNA-9445-23	9445	23	AAGATGGTGAACTATGCCTGGGC	3	42.2869
srRNA-6702-20	6702	20	ACACATTGATCATCGACACT	2	28.1912
srRNA-8214-21	8214	21	CTTGGGAATGCAGCCCAAAGC	1	14.0956
srRNA-11208-22	11208	22	CGGCCGCCCCCGGGGAGCCCGG	1	14.0956
srRNA-11771-22	11771	22	CGAAACCACAGCCAAGGGAACG	5	70.4781
srRNA-12859-26	12859	26	GGCGCTAAACCATTCGTAGACGACCT	6	84.5737
srRNA-4521-19	4521	19	ATGGAATAGGACCGCGGTT	3	42.2869
srRNA-9866-24	9866	24	GGTGTTGGTTGATATAGACAGCAG	3	42.2869
srRNA-8267-26	8267	26	GCACGAGACCGATAGTCAACAAGTAC	1	14.0956
srRNA-7990-21	7990	21	AGGAAAAGAAACTAACCAGGA	1	14.0956
srRNA-5177-18	5177	18	CACGCGCGCTACACTGAC	1	14.0956
srRNA-10197-26	10197	26	ACGAGTAGGAGGGCCGCTGCGGTGAG	2	28.1912
srRNA-9384-18	9384	18	CCGGCCCGTCTCGCCCGC	1	14.0956
srRNA-9145-22	9145	22	GTTCTCTCGGGGCCACGCGCGC	1	14.0956
srRNA-4526-23	4526	23	ATAGGACCGCGGTTCTATTTTGT	1	14.0956
srRNA-3797-22	3797	22	ACTTGGATAACTGTGGTAATTC	2	28.1912
srRNA-9257-19	9257	19	GAGTCTAACACGTGCGCGA	1	14.0956
srRNA-10325-18	10325	18	AGGGTTCCATGTGAACAG	1	14.0956
srRNA-8152-19	8152	19	CCGTGGACGGTGTGAGGCC	11	155.052
srRNA-4702-21	4702	21	TCGAAGACGATCAGATACCGT	5	70.4781
srRNA-8728-20	8728	20	CCCCGGCCCCGCGTCCTCCC	1	14.0956
srRNA-6373-23	6373	23	GTGGGGGCGGGAACCCCCGGGCG	1	14.0956
srRNA-3938-24	3938	24	GGCTTTGGTGACTCTAGATAACCT	4	56.3825
srRNA-10218-24	10218	24	GTGAGCCTTGAAGCCTAGGGCGCG	2	28.1912
srRNA-5224-22	5224	22	CAGGCGCGGGTAACCCGTTGAA	1	14.0956
srRNA-9860-28	9860	28	AGAAAAGGTGTTGGTTGATATAGACAGC	1	14.0956
srRNA-8076-19	8076	19	GGACATGTGGCGTACGGAA	2	28.1912
srRNA-7967-20	7967	20	AATTTAAGCATATTAGTCAG	2	28.1912
srRNA-9961-19	9961	19	AAAATGGATGGCGCTGGAG	2	28.1912
srRNA-4511-20	4511	20	GCTAGGAATAATGGAATAGG	3	42.2869
srRNA-10767-28	10767	28	GGGAAGTCGGCAAGCCGGATCCGTAACT	1	14.0956
srRNA-7945-21	7945	21	GATCAGACGTGGCGACCCGCT	2	28.1912
srRNA-3794-23	3794	23	CCTACTTGGATAACTGTGGTAAT	93	1310.89
srRNA-9635-26	9635	26	CCGCCACGCAGTTTTATCCGGTAAAG	1	14.0956
srRNA-3689-23	3689	23	GTCTCAAAGATTAAGCCATGCAT	2	28.1912
srRNA-11563-18	11563	18	CAAAGCATCGCGAAGGCC	1	14.0956
srRNA-4856-19	4856	19	ATTGACGGAAGGGCACCAC	4	56.3825
srRNA-11862-24	11862	24	ATGAGAGGTGTAGAATAAGTGGGA	5	70.4781
srRNA-4053-26	4053	26	GACCACGGGTGACGGGGAATCAGGGT	1	14.0956
srRNA-9875-18	9875	18	TGATATAGACAGCAGGAC	1	14.0956
srRNA-9869-20	9869	20	GTTGGTTGATATAGACAGCA	1	14.0956
srRNA-7939-20	7939	20	ACCTCAGATCAGACGTGGCG	5	70.4781
srRNA-7943-22	7943	22	CAGATCAGACGTGGCGACCCGC	2	28.1912
srRNA-10760-25	10760	25	TAGGTAAGGGAAGTCGGCAAGCCGG	2	28.1912
srRNA-9435-20	9435	20	TAGGACCCGAAAGATGGTGA	9	126.861
srRNA-3815-20	3815	20	ATTCTAGAGCTAATACATGC	1	14.0956
srRNA-6744-21	6744	21	GTTCCTCCCGGGGCTACGCCT	1	14.0956
srRNA-10171-20	10171	20	CGGAGCCCCGCGGACGCTAC	6	84.5737
srRNA-4318-27	4318	27	GCAGTTAAAAAGCTCGTAGTTGGATCT	1	14.0956
srRNA-8002-24	8002	24	TAACCAGGATTCCCTCAGTAACGG	3	42.2869
srRNA-10597-26	10597	26	AGAGGGGCCCGTGCCTTGGAAAGCGT	2	28.1912
srRNA-10715-20	10715	20	CAGCAGGTCTCCAAGGTGAA	1	14.0956
srRNA-11598-28	11598	28	CGATGTGATTTCTGCCCAGTGCTCTGAA	1	14.0956
srRNA-9654-25	9654	25	GGTAAAGCGAATGATTAGAGGTCTT	2	28.1912
srRNA-12458-24	12458	24	GTTTTACCCTACTGATGATGTGTT	1	14.0956
srRNA-9739-21	9739	21	GGCGTGGAGCCGGGCGTGGAA	2	28.1912
srRNA-12572-25	12572	25	TACCATCTGTGGGATTATGACTGAA	2	28.1912
srRNA-9684-20	9684	20	CGAAACGATCTCAACCTATT	1	14.0956
srRNA-9485-24	9485	24	AACTCTGGTGGAGGTCCGTAGCGG	1	14.0956
srRNA-8320-23	8320	23	AAGAGAGAGTTCAAGAGGGCGTG	1	14.0956
srRNA-4608-19	4608	19	GCTAGAGGTGAAATTCTTG	1	14.0956
srRNA-9612-28	9612	28	GCTCTCGCAGACCCGACGCACCCCCGCC	1	14.0956
srRNA-11840-23	11840	23	TAGTCTGGCACGGTGAAGAGACA	2	28.1912
srRNA-11838-18	11838	18	TCTAGTCTGGCACGGTGA	2	28.1912
srRNA-6633-23	6633	23	CGGTGGATCACTCGGCTCGTGCG	29	408.773
srRNA-11558-22	11558	22	TAAAACAAAGCATCGCGAAGGC	2	28.1912
srRNA-4720-29	4720	29	CGTCGTAGTTCCGACCATAAACGATGCCG	1	14.0956
srRNA-4164-21	4164	21	AGGTAGTGACGAAAAATAACA	7	98.6694
srRNA-12207-21	12207	21	CAGTACGAATACAGACCGTGA	2	28.1912
srRNA-9426-30	9426	30	CGCACGTGTTAGGACCCGAAAGATGGTGAA	2	28.1912
srRNA-6758-18	6758	18	TACGCCTGTCTGAGCGTC	1	14.0956
srRNA-4608-28	4608	28	GCTAGAGGTGAAATTCTTGGACCGGCGC	1	14.0956
srRNA-11385-22	11385	22	CCCCCTCCTCCTCGGCGCGCGG	1	14.0956
srRNA-12873-20	12873	20	CGTAGACGACCTGCTTCTGG	2	28.1912
srRNA-11537-26	11537	26	AGGGGAATCCGACTGTTTAATTAAAA	5	70.4781
srRNA-12902-22	12902	22	TCGTACGTAGCAGAGCAGCTCC	1	14.0956
srRNA-9792-20	9792	20	AGAACTGGCGCTGCGGGATG	81	1141.75
srRNA-5461-21	5461	21	TTGACTATCTAGAGGAAGTAA	1	14.0956
srRNA-9599-24	9599	24	CAGGATAGCTGGCGCTCTCGCAGA	4	56.3825
srRNA-12861-27	12861	27	CGCTAAACCATTCGTAGACGACCTGCT	16	225.53
srRNA-6636-22	6636	22	TGGATCACTCGGCTCGTGCGTC	1	14.0956
srRNA-6760-18	6760	18	CGCCTGTCTGAGCGTCGC	5	70.4781
srRNA-12268-21	12268	21	GCAGGAGGTGTCAGAAAAGTT	12	169.147
srRNA-8509-20	8509	20	GGAGGGGGCGGGCTCCGGCG	1	14.0956
srRNA-11524-25	11524	25	ACTGGTGCGGACCAGGGGAATCCGA	11	155.052
srRNA-9658-21	9658	21	AAGCGAATGATTAGAGGTCTT	4	56.3825
srRNA-11709-23	11709	23	TCTAATTAGTGACGCGCATGAAT	2	28.1912
srRNA-9252-19	9252	19	CCAAGGAGTCTAACACGTG	1	14.0956
srRNA-3709-22	3709	22	CATGTCTAAGTACGCACGGCCG	2	28.1912
srRNA-4172-23	4172	23	ACGAAAAATAACAATACAGGACT	1	14.0956
srRNA-5441-21	5441	21	CGCTGAGAAGACGGTCGAACT	9	126.861
srRNA-6620-27	6620	27	GTACGACTCTTAGCGGTGGATCACTCG	8	112.765
srRNA-3793-20	3793	20	TCCTACTTGGATAACTGTGG	1	14.0956
srRNA-5170-23	5170	23	GGGGCTGCACGCGCGCTACACTG	1	14.0956
srRNA-9653-23	9653	23	CGGTAAAGCGAATGATTAGAGGT	3	42.2869
srRNA-8072-20	8072	20	CGCGGGACATGTGGCGTACG	1	14.0956
srRNA-11729-23	11729	23	AATGGATGAACGAGATTCCCACT	2	28.1912
srRNA-11688-24	11688	24	AGGTAGCCAAATGCCTCGTCATCT	1	14.0956
srRNA-5129-22	5129	22	GAGATTGAGCAATAACAGGTCT	6	84.5737
srRNA-4202-18	4202	18	GGCCCTGTAATTGGAATG	1	14.0956
srRNA-11843-20	11843	20	TCTGGCACGGTGAAGAGACA	10	140.956
srRNA-12160-26	12160	26	AACCTCCCGTGGAGCAGAAGGGCAAA	1	14.0956
srRNA-9299-19	9299	19	CCGTGGCGCAATGAAGGTG	2	28.1912
srRNA-10446-25	10446	25	TCAGATCCCCGAATCCGGAGTGGCG	1	14.0956
srRNA-10291-19	10291	19	ATTCAAACGAGAACTTTGA	5	70.4781
srRNA-4947-21	4947	21	ACAGATTGATAGCTCTTTCTC	1	14.0956
srRNA-10753-22	10753	22	AACAATGTAGGTAAGGGAAGTC	1	14.0956
srRNA-5385-23	5385	23	GTTTAGTGAGGCCCTCGGATCGG	1	14.0956
srRNA-8712-22	8712	22	CTCCCCCGTCTCCGCCCCCCGG	1	14.0956
srRNA-9587-21	9587	21	CGAAGTTTCCCTCAGGATAGC	1	14.0956
srRNA-4507-19	4507	19	CGCAGCTAGGAATAATGGA	2	28.1912
srRNA-9539-18	9539	18	GGTATAGGGGCGAAAGAC	1	14.0956
srRNA-5035-23	5035	23	ACGAACGAGACTCTGGCATGCTA	1	14.0956
srRNA-9513-22	9513	22	GACGTGCAAATCGGTCGTCCGA	1	14.0956
srRNA-10750-23	10750	23	TGGAACAATGTAGGTAAGGGAAG	1	14.0956
srRNA-6762-18	6762	18	CCTGTCTGAGCGTCGCTT	1	14.0956
srRNA-12271-20	12271	20	GGAGGTGTCAGAAAAGTTAC	1	14.0956
srRNA-9884-21	9884	21	CAGCAGGACGGTGGCCATGGA	5	70.4781
srRNA-10302-23	10302	23	AACTTTGAAGGCCGAAGTGGAGA	4	56.3825
srRNA-8724-20	8724	20	CGCCCCCCGGCCCCGCGTCC	1	14.0956
srRNA-10756-30	10756	30	AATGTAGGTAAGGGAAGTCGGCAAGCCGGA	1	14.0956
srRNA-10190-22	10190	22	CGCCGCGACGAGTAGGAGGGCC	1	14.0956
srRNA-10854-23	10854	23	GGGCGCGCGCCGCGGCTGGACGA	4	56.3825
srRNA-4168-23	4168	23	AGTGACGAAAAATAACAATACAG	25	352.391
srRNA-9956-22	9956	22	CCCTGAAAATGGATGGCGCTGG	3	42.2869
srRNA-4640-24	4640	24	CGGACCAGAGCGAAAGCATTTGCC	4	56.3825
srRNA-6752-19	6752	19	CGGGGCTACGCCTGTCTGA	2	28.1912
srRNA-7943-23	7943	23	CAGATCAGACGTGGCGACCCGCT	2	28.1912
srRNA-10272-20	10272	20	CTTGGTGGTAGTAGCAAATA	2	28.1912
srRNA-9250-24	9250	24	GACCAAGGAGTCTAACACGTGCGC	1	14.0956
srRNA-11715-23	11715	23	TAGTGACGCGCATGAATGGATGA	7	98.6694
srRNA-9552-20	9552	20	AAGACTAATCGAACCATCTA	1	14.0956
srRNA-8852-22	8852	22	CAGCACTCGCCGAATCCCGGGG	1	14.0956
srRNA-5199-20	5199	20	TCAGCGTGTGCCTACCCTAC	1	14.0956
srRNA-4666-25	4666	25	GAATGTTTTCATTAATCAAGAACGA	1	14.0956
srRNA-10763-20	10763	20	GTAAGGGAAGTCGGCAAGCC	1	14.0956
srRNA-4563-27	4563	27	GAGGCCATGATTAAGAGGGACGGCCGG	1	14.0956
srRNA-9430-21	9430	21	CGTGTTAGGACCCGAAAGATG	2	28.1912
srRNA-3734-30	3734	30	CAGTGAAACTGCGAATGGCTCATTAAATCA	1	14.0956
srRNA-4691-21	4691	21	AAGTCGGAGGTTCGAAGACGA	2	28.1912
srRNA-6755-18	6755	18	GGCTACGCCTGTCTGAGC	5	70.4781
srRNA-11562-19	11562	19	ACAAAGCATCGCGAAGGCC	1	14.0956
srRNA-10987-19	10987	19	CCCGCTCCCCGTCCTCCCC	1	14.0956
srRNA-4461-20	4461	20	TTGAAAAAATTAGAGTGTTC	1	14.0956
srRNA-11973-24	11973	24	GATCGTTTTTTCACTGACCCGGTG	2	28.1912
srRNA-10813-20	10813	20	CTAAGGGCTGGGTCGGTCGG	2	28.1912
srRNA-4240-24	4240	24	ACGAGGATCCATTGGAGGGCAAGT	6	84.5737
srRNA-12578-18	12578	18	CTGTGGGATTATGACTGA	1	14.0956
srRNA-5459-18	5459	18	ACTTGACTATCTAGAGGA	1	14.0956
srRNA-4985-18	4985	18	TGCATGGCCGTTCTTAGT	1	14.0956
srRNA-5145-27	5145	27	AGGTCTGTGATGCCCTTAGATGTCCGG	4	56.3825
srRNA-12472-20	12472	20	ATGATGTGTTGTTGCCATGG	1	14.0956
srRNA-11819-19	11819	19	AGACCCTGTTGAGCTTGAC	2	28.1912
srRNA-11515-27	11515	27	CGACTTAGAACTGGTGCGGACCAGGGG	2	28.1912
srRNA-4160-19	4160	19	GGGGAGGTAGTGACGAAAA	7	98.6694
srRNA-5127-20	5127	20	CCGAGATTGAGCAATAACAG	12	169.147
srRNA-12088-19	12088	19	GGAGTTTGACTGGGGCGGT	1	14.0956
srRNA-12407-22	12407	22	ACCCACTAATAGGGAACGTGAG	6	84.5737
srRNA-4091-18	4091	18	AGGGAGCCTGAGAAACGG	2	28.1912
srRNA-12156-18	12156	18	CAGAAACCTCCCGTGGAG	1	14.0956
srRNA-11350-21	11350	21	CGCCCTACCCCCCCGGCCCCG	2	28.1912
srRNA-9534-26	9534	26	ACCTGGGTATAGGGGCGAAAGACTAA	3	42.2869
srRNA-12165-23	12165	23	CCCGTGGAGCAGAAGGGCAAAAG	1	14.0956
srRNA-9245-28	9245	28	ACACGGACCAAGGAGTCTAACACGTGCG	2	28.1912
srRNA-6754-19	6754	19	GGGCTACGCCTGTCTGAGC	1	14.0956
srRNA-10201-23	10201	23	GTAGGAGGGCCGCTGCGGTGAGC	1	14.0956
srRNA-8131-18	8131	18	TCCTTCTGATCGAGGCCC	5	70.4781
srRNA-4677-18	4677	18	TTAATCAAGAACGAAAGT	5	70.4781
srRNA-8272-21	8272	21	AGACCGATAGTCAACAAGTAC	1	14.0956
srRNA-12396-24	12396	24	TTGGATTGTTCACCCACTAATAGG	2	28.1912
srRNA-4597-20	4597	20	CGTATTGCGCCGCTAGAGGT	1	14.0956
srRNA-8126-19	8126	19	CCAAGTCCTTCTGATCGAG	1	14.0956
srRNA-32792-21*	32792	21	CGGGAGGCTGAGGCAGGAGAA	5	70.4781
srRNA-10329-24	10329	24	TTCCATGTGAACAGCAGTTGAACA	1	14.0956
srRNA-9882-23	9882	23	GACAGCAGGACGGTGGCCATGGA	1	14.0956
srRNA-4048-18	4048	18	ATGGTGACCACGGGTGAC	1	14.0956
srRNA-11819-21	11819	21	AGACCCTGTTGAGCTTGACTC	1	14.0956
srRNA-11637-24	11637	24	AGAAATTCAATGAAGCGCGGGTAA	4	56.3825
srRNA-9423-22	9423	22	GAGCGCACGTGTTAGGACCCGA	5	70.4781
srRNA-4690-24	4690	24	AAAGTCGGAGGTTCGAAGACGATC	1	14.0956
srRNA-9254-22	9254	22	AAGGAGTCTAACACGTGCGCGA	19	267.817
srRNA-4238-24	4238	24	TAACGAGGATCCATTGGAGGGCAA	4	56.3825
srRNA-10294-22	10294	22	CAAACGAGAACTTTGAAGGCCG	8	112.765
srRNA-10008-25	10008	25	CAGTCGAGAGTGGACGGGAGCGGCG	2	28.1912
srRNA-4689-19	4689	19	GAAAGTCGGAGGTTCGAAG	1	14.0956
srRNA-11789-18	11789	18	AACGGGCTTGGCGGAATC	4	56.3825
srRNA-3815-22	3815	22	ATTCTAGAGCTAATACATGCCG	1	14.0956
srRNA-10270-21	10270	21	ATCTTGGTGGTAGTAGCAAAT	2	28.1912
srRNA-7279-21	7279	21	CGGGGAGAGAGGGTCGGGGGA	1	14.0956
srRNA-4841-21	4841	21	CTGAAACTTAAAGGAATTGAC	4	56.3825
srRNA-5461-24	5461	24	TTGACTATCTAGAGGAAGTAAAAG	1	14.0956
srRNA-9790-24	9790	24	GCAGAACTGGCGCTGCGGGATGAA	10	140.956
srRNA-8305-22	8305	22	TTGAAAAGAACTTTGAAGAGAG	4	56.3825
srRNA-7946-20	7946	20	ATCAGACGTGGCGACCCGCT	1	14.0956
srRNA-11844-24	11844	24	CTGGCACGGTGAAGAGACATGAGA	9	126.861
srRNA-4161-20	4161	20	GGGAGGTAGTGACGAAAAAT	3	42.2869
srRNA-12443-20	12443	20	TCGTGAGACAGGTTAGTTTT	2	28.1912
srRNA-8265-27	8265	27	CGGCACGAGACCGATAGTCAACAAGTA	1	14.0956
srRNA-10632-23	10632	23	GGCGGCGTCCGGTGAGCTCTCGC	2	28.1912
srRNA-6753-18	6753	18	GGGGCTACGCCTGTCTGA	4	56.3825
srRNA-4559-22	4559	22	AACTGAGGCCATGATTAAGAGG	5	70.4781
srRNA-5442-24	5442	24	GCTGAGAAGACGGTCGAACTTGAC	14	197.339
srRNA-12597-25	12597	25	CGCCTCTAAGTCAGAATCCCGCCCA	1	14.0956
srRNA-8510-24	8510	24	GAGGGGGCGGGCTCCGGCGGGTGC	5	70.4781
srRNA-11849-24	11849	24	ACGGTGAAGAGACATGAGAGGTGT	18	253.721
srRNA-4613-25	4613	25	AGGTGAAATTCTTGGACCGGCGCAA	4	56.3825
srRNA-11845-28	11845	28	TGGCACGGTGAAGAGACATGAGAGGTGT	3	42.2869
srRNA-9236-22	9236	22	CGTCTTGAAACACGGACCAAGG	1	14.0956
srRNA-4510-21	4510	21	AGCTAGGAATAATGGAATAGG	6	84.5737
srRNA-11769-23	11769	23	AGCGAAACCACAGCCAAGGGAAC	2	28.1912
srRNA-12122-22	12122	22	TAACGCAGGTGTCCTAAGGCGA	2	28.1912
srRNA-9455-23	9455	23	ACTATGCCTGGGCAGGGCGAAGC	1	14.0956
srRNA-3734-19	3734	19	CAGTGAAACTGCGAATGGC	2	28.1912
srRNA-9256-20	9256	20	GGAGTCTAACACGTGCGCGA	1	14.0956
srRNA-10487-25	10487	25	GGCGTCCAGTGCGGTAACGCGACCG	1	14.0956
srRNA-11722-23	11722	23	GCGCATGAATGGATGAACGAGAT	1	14.0956
srRNA-12089-22	12089	22	GAGTTTGACTGGGGCGGTACAC	2	28.1912
srRNA-8955-20	8955	20	CCCCGCGGGGGCGCGCCGGC	1	14.0956
srRNA-9421-18	9421	18	ACGAGCGCACGTGTTAGG	33	465.156
srRNA-6697-18	6697	18	GCAGGACACATTGATCAT	1	14.0956
srRNA-6678-25	6678	25	GCGAGAATTAATGTGAATTGCAGGA	1	14.0956
srRNA-12444-19	12444	19	CGTGAGACAGGTTAGTTTT	1	14.0956
srRNA-5039-24	5039	24	ACGAGACTCTGGCATGCTAACTAG	2	28.1912
srRNA-7935-23	7935	23	CGCGACCTCAGATCAGACGTGGC	92	1296.8
srRNA-8722-26	8722	26	TCCGCCCCCCGGCCCCGCGTCCTCCC	1	14.0956
srRNA-12866-18	12866	18	AACCATTCGTAGACGACC	2	28.1912
srRNA-12349-19	12349	19	TTCGATGTCGGCTCTTCCT	2	28.1912
srRNA-9754-22	9754	22	GTGGAATGCGAGTGCCTAGTGG	1	14.0956
srRNA-10087-22	10087	22	CGGCGGCGGGGGTGTGGGGTCC	1	14.0956
srRNA-4514-25	4514	25	AGGAATAATGGAATAGGACCGCGGT	4	56.3825
srRNA-9873-28	9873	28	GTTGATATAGACAGCAGGACGGTGGCCA	1	14.0956
srRNA-5100-22	5100	22	TTAGAGGGACAAGTGGCGTTCA	1	14.0956
srRNA-5034-26	5034	26	AACGAACGAGACTCTGGCATGCTAAC	4	56.3825
srRNA-11946-25	11946	25	GGGCCGCCGGTGAAATACCACTACT	990	13954.7
srRNA-12893-29	12893	29	GTCGGGGTTTCGTACGTAGCAGAGCAGCT	1	14.0956
srRNA-10828-23	10828	23	GTCGGGCTGGGGCGCGAAGCGGG	1	14.0956
srRNA-8319-24	8319	24	GAAGAGAGAGTTCAAGAGGGCGTG	1	14.0956
srRNA-12924-21	12924	21	CTCGCTGCGATCTATTGAAAG	2	28.1912
srRNA-10422-21	10422	21	CGGCCGATCGAAAGGGAGTCG	1	14.0956
srRNA-8323-30	8323	30	AGAGAGTTCAAGAGGGCGTGAAACCGTTAA	1	14.0956
srRNA-8914-18	8914	18	GGCGCCCACCCCCGCGGG	1	14.0956
srRNA-4844-25	4844	25	AAACTTAAAGGAATTGACGGAAGGG	4	56.3825
srRNA-9776-19	9776	19	GCCACTTTTGGTAAGCAGA	2	28.1912
srRNA-11847-24	11847	24	GCACGGTGAAGAGACATGAGAGGT	4	56.3825
srRNA-5253-19	5253	19	CGTGATGGGGATCGGGGAT	1	14.0956
srRNA-4840-21	4840	21	GCTGAAACTTAAAGGAATTGA	1	14.0956
srRNA-12881-22	12881	22	ACCTGCTTCTGGGTCGGGGTTT	1	14.0956
srRNA-9834-25	9834	25	CCCGATGCCGACGCTCATCAGACCC	1	14.0956
srRNA-10752-23	10752	23	GAACAATGTAGGTAAGGGAAGTC	3	42.2869
srRNA-10815-20	10815	20	AAGGGCTGGGTCGGTCGGGC	21	296.008
srRNA-11836-18	11836	18	ACTCTAGTCTGGCACGGT	1	14.0956
srRNA-10339-22	10339	22	ACAGCAGTTGAACATGGGTCAG	1	14.0956
srRNA-11851-22	11851	22	GGTGAAGAGACATGAGAGGTGT	6	84.5737
srRNA-11843-21	11843	21	TCTGGCACGGTGAAGAGACAT	16	225.53
srRNA-11130-18	11130	18	CGGGGGGCCGGCGGCGGC	1	14.0956
srRNA-9553-21	9553	21	AGACTAATCGAACCATCTAGT	1	14.0956
srRNA-5000-21	5000	21	AGTTGGTGGAGCGATTTGTCT	10	140.956
srRNA-12089-25	12089	25	GAGTTTGACTGGGGCGGTACACCTG	1	14.0956
srRNA-4467-20	4467	20	AAATTAGAGTGTTCAAAGCA	3	42.2869
srRNA-5173-19	5173	19	GCTGCACGCGCGCTACACT	3	42.2869
srRNA-5162-20	5162	20	AGATGTCCGGGGCTGCACGC	16	225.53
srRNA-8659-20	8659	20	GGCCCGGCGGGGAAGGTGGC	2	28.1912
srRNA-9480-20	9480	20	GAGGAAACTCTGGTGGAGGT	1	14.0956
srRNA-9872-19	9872	19	GGTTGATATAGACAGCAGG	27	380.582
srRNA-10191-20	10191	20	GCCGCGACGAGTAGGAGGGC	9	126.861
srRNA-8743-20	8743	20	CTCCCTCGGGAGGGCGCGCG	1	14.0956
srRNA-12137-19	12137	19	AAGGCGAGCTCAGGGAGGA	30	422.869
srRNA-5143-29	5143	29	ACAGGTCTGTGATGCCCTTAGATGTCCGG	1	14.0956
srRNA-5476-22	5476	22	AAGTAAAAGTCGTAACAAGGTT	1	14.0956
srRNA-32798-21*	32798	21	GCTACTCGGGAGGCTGAGGCA	1	14.0956
srRNA-5041-28	5041	28	GAGACTCTGGCATGCTAACTAGTTACGC	3	42.2869
srRNA-9747-25	9747	25	GCCGGGCGTGGAATGCGAGTGCCTA	1	14.0956
srRNA-8149-28	8149	28	AGCCCGTGGACGGTGTGAGGCCGGTAGC	8	112.765
srRNA-8116-30	8116	30	CGTGGGGGGCCCAAGTCCTTCTGATCGAGG	11	155.052
srRNA-9255-23	9255	23	AGGAGTCTAACACGTGCGCGAGT	19	267.817
srRNA-4512-30	4512	30	CTAGGAATAATGGAATAGGACCGCGGTTCT	1	14.0956
srRNA-4440-22	4440	22	GCGGGGCCCGAAGCGTTTACTT	1	14.0956
srRNA-5372-24	5372	24	TACCGATTGGATGGTTTAGTGAGG	2	28.1912
srRNA-9058-20	9058	20	CGGGGGGGGTGCCGCGCGCG	1	14.0956
srRNA-4920-18	4920	18	CACCCGGCCCGGACACGG	2	28.1912
srRNA-5124-25	5124	25	CACCCGAGATTGAGCAATAACAGGT	8	112.765
srRNA-9445-18	9445	18	AAGATGGTGAACTATGCC	2	28.1912
srRNA-11849-25	11849	25	ACGGTGAAGAGACATGAGAGGTGTA	40	563.825
srRNA-11012-20	11012	20	CGGGGGAGCGCCGCGTGGGG	2	28.1912
srRNA-3861-18	3861	18	GGGGATGCGTGCATTTAT	1	14.0956
srRNA-12266-19	12266	19	AAGCAGGAGGTGTCAGAAA	1	14.0956
srRNA-3931-19	3931	19	CGCCGGCGGCTTTGGTGAC	4	56.3825
srRNA-8066-29	8066	29	GCGGGGCGCGGGACATGTGGCGTACGGAA	1	14.0956
srRNA-10793-20	10793	20	CTTCGGGATAAGGATTGGCT	2	28.1912
srRNA-4053-22	4053	22	GACCACGGGTGACGGGGAATCA	4	56.3825
srRNA-31727-23	31727	23	CCCCAGGCTGGAGTGCAGTGGCG	2	28.1912
srRNA-10763-21	10763	21	GTAAGGGAAGTCGGCAAGCCG	2	28.1912
srRNA-8094-22	8094	22	AGACCCGCTCCCCGGCGCCGCT	1	14.0956
srRNA-11797-25	11797	25	TGGCGGAATCAGCGGGGAAAGAAGA	1	14.0956
srRNA-10521-23	10521	23	AAGCCGGCGGGAGCCCCGGGGAG	1	14.0956
srRNA-9557-23	9557	23	TAATCGAACCATCTAGTAGCTGG	1	14.0956
srRNA-4615-26	4615	26	GTGAAATTCTTGGACCGGCGCAAGAC	5	70.4781
srRNA-12125-20	12125	20	CGCAGGTGTCCTAAGGCGAG	8	112.765
srRNA-9633-28	9633	28	CCCCGCCACGCAGTTTTATCCGGTAAAG	2	28.1912
srRNA-6619-26	6619	26	CGTACGACTCTTAGCGGTGGATCACT	1	14.0956
srRNA-8120-28	8120	28	GGGGGCCCAAGTCCTTCTGATCGAGGCC	1	14.0956
srRNA-12164-18	12164	18	TCCCGTGGAGCAGAAGGG	2	28.1912
srRNA-4330-18	4330	18	CTCGTAGTTGGATCTTGG	1	14.0956
srRNA-8508-21	8508	21	CGGAGGGGGCGGGCTCCGGCG	2	28.1912
srRNA-6656-20	6656	20	TCGATGAAGAACGCAGCTAG	2	28.1912
srRNA-10198-25	10198	25	CGAGTAGGAGGGCCGCTGCGGTGAG	1	14.0956
srRNA-9467-25	9467	25	CAGGGCGAAGCCAGAGGAAACTCTG	2	28.1912
srRNA-11861-30	11861	30	CATGAGAGGTGTAGAATAAGTGGGAGGCCC	1	14.0956
srRNA-11966-21	11966	21	CTACTCTGATCGTTTTTTCAC	1	14.0956
srRNA-11796-26	11796	26	TTGGCGGAATCAGCGGGGAAAGAAGA	1	14.0956
srRNA-10296-24	10296	24	AACGAGAACTTTGAAGGCCGAAGT	1	14.0956
srRNA-11563-21	11563	21	CAAAGCATCGCGAAGGCCCGC	1	14.0956
srRNA-6624-29	6624	29	GACTCTTAGCGGTGGATCACTCGGCTCGT	1	14.0956
srRNA-11538-22	11538	22	GGGGAATCCGACTGTTTAATTA	3	42.2869
srRNA-4158-27	4158	27	CCGGGGAGGTAGTGACGAAAAATAACA	2	28.1912
srRNA-11679-22	11679	22	ACTCTCTTAAGGTAGCCAAATG	2	28.1912
srRNA-4467-18	4467	18	AAATTAGAGTGTTCAAAG	1	14.0956
srRNA-11386-21	11386	21	CCCCTCCTCCTCGGCGCGCGG	1	14.0956
srRNA-5456-25	5456	25	CGAACTTGACTATCTAGAGGAAGTA	1	14.0956
srRNA-3728-27	3728	27	CCGGTACAGTGAAACTGCGAATGGCTC	4	56.3825
srRNA-1542-22	1542	22	CGGGGTTGGGGGGGAGAAGCGA	1	14.0956
srRNA-9884-19	9884	19	CAGCAGGACGGTGGCCATG	20	281.912
srRNA-9999-21	9999	21	CGTCGCCGGCAGTCGAGAGTG	2	28.1912
srRNA-12562-18	12562	18	GGGGCGAAGCTACCATCT	8	112.765
srRNA-6631-18	6631	18	AGCGGTGGATCACTCGGC	3	42.2869
srRNA-12210-23	12210	23	TACGAATACAGACCGTGAAAGCG	8	112.765
srRNA-4569-28	4569	28	ATGATTAAGAGGGACGGCCGGGGGCATT	2	28.1912
srRNA-12288-20	12288	20	TACCACAGGGATAACTGGCT	2	28.1912
srRNA-2890-21	2890	21	CGGACAGGCGTTCGTGCGACG	2	28.1912
srRNA-10417-22	10417	22	GCCCTCGGCCGATCGAAAGGGA	1	14.0956
srRNA-5034-23	5034	23	AACGAACGAGACTCTGGCATGCT	1	14.0956
srRNA-3697-27	3697	27	GATTAAGCCATGCATGTCTAAGTACGC	1	14.0956
srRNA-3759-22	3759	22	AATCAGTTATGGTTCCTTTGGT	1	14.0956
srRNA-5124-22	5124	22	CACCCGAGATTGAGCAATAACA	4	56.3825
srRNA-5125-24	5125	24	ACCCGAGATTGAGCAATAACAGGT	10	140.956
srRNA-4819-24	4819	24	CGGGGGGAGTATGGTTGCAAAGCT	4	56.3825
srRNA-8511-18	8511	18	AGGGGGCGGGCTCCGGCG	20	281.912
srRNA-10300-24	10300	24	AGAACTTTGAAGGCCGAAGTGGAG	6	84.5737
srRNA-5143-27	5143	27	ACAGGTCTGTGATGCCCTTAGATGTCC	1	14.0956
srRNA-12270-19	12270	19	AGGAGGTGTCAGAAAAGTT	31	436.964
srRNA-11671-22	11671	22	TAACTATGACTCTCTTAAGGTA	2	28.1912
srRNA-8016-28	8016	28	TCAGTAACGGCGAGTGAACAGGGAAGAG	1	14.0956
srRNA-10353-25	10353	25	TGGGTCAGTCGGTCCTGAGAGATGG	2	28.1912
srRNA-4532-25	4532	25	CCGCGGTTCTATTTTGTTGGTTTTC	1	14.0956
srRNA-7940-25	7940	25	CCTCAGATCAGACGTGGCGACCCGC	4	56.3825
srRNA-11669-27	11669	27	AGTAACTATGACTCTCTTAAGGTAGCC	3	42.2869
srRNA-11316-20	11316	20	TCGGCGGGCGGCGGGGCGGG	1	14.0956
srRNA-4172-18	4172	18	ACGAAAAATAACAATACA	5	70.4781
srRNA-9480-18	9480	18	GAGGAAACTCTGGTGGAG	1	14.0956
srRNA-5162-21	5162	21	AGATGTCCGGGGCTGCACGCG	7	98.6694
srRNA-9857-22	9857	22	CCCAGAAAAGGTGTTGGTTGAT	1	14.0956
srRNA-9856-25	9856	25	CCCCAGAAAAGGTGTTGGTTGATAT	1	14.0956
srRNA-11533-22	11533	22	GACCAGGGGAATCCGACTGTTT	4	56.3825
srRNA-5482-21	5482	21	AAGTCGTAACAAGGTTTCCGT	1	14.0956
srRNA-6670-20	6670	20	AGCTAGCTGCGAGAATTAAT	2	28.1912
srRNA-6751-21	6751	21	CCGGGGCTACGCCTGTCTGAG	7	98.6694
srRNA-5373-21	5373	21	ACCGATTGGATGGTTTAGTGA	3	42.2869
srRNA-12292-21	12292	21	ACAGGGATAACTGGCTTGTGG	1	14.0956
srRNA-5273-22	5273	22	GCAATTATTCCCCATGAACGAG	1	14.0956
srRNA-4817-22	4817	22	TCCGGGGGGAGTATGGTTGCAA	1	14.0956
srRNA-10497-23	10497	23	GCGGTAACGCGACCGATCCCGGA	1	14.0956
srRNA-8294-19	8294	19	GTAAGGGAAAGTTGAAAAG	9	126.861
srRNA-4573-23	4573	23	TTAAGAGGGACGGCCGGGGGCAT	2	28.1912
srRNA-10206-29	10206	29	AGGGCCGCTGCGGTGAGCCTTGAAGCCTA	1	14.0956
srRNA-11691-21	11691	21	TAGCCAAATGCCTCGTCATCT	1	14.0956
srRNA-4582-20	4582	20	ACGGCCGGGGGCATTCGTAT	1	14.0956
srRNA-12530-23	12530	23	ATTTGGTGTATGTGCTTGGCTGA	1	14.0956
srRNA-8846-26	8846	26	CGGCAGCAGCACTCGCCGAATCCCGG	1	14.0956
srRNA-10661-24	10661	24	TTGAAAATCCGGGGGAGAGGGTGT	1	14.0956
srRNA-9646-19	9646	19	TTTTATCCGGTAAAGCGAA	1	14.0956
srRNA-9600-25	9600	25	AGGATAGCTGGCGCTCTCGCAGACC	1	14.0956
srRNA-6621-30	6621	30	TACGACTCTTAGCGGTGGATCACTCGGCTC	2	28.1912
srRNA-9171-22	9171	22	CCCGAAGAGGGGGACGGCGGAG	2	28.1912
srRNA-6635-22	6635	22	GTGGATCACTCGGCTCGTGCGT	2	28.1912
srRNA-6694-25	6694	25	ATTGCAGGACACATTGATCATCGAC	3	42.2869
srRNA-12169-20	12169	20	TGGAGCAGAAGGGCAAAAGC	2	28.1912
srRNA-9838-23	9838	23	ATGCCGACGCTCATCAGACCCCA	1	14.0956
srRNA-6991-21	6991	21	GGCTGAGAGAGACGGGGAGGG	1	14.0956
srRNA-10743-28	10743	28	GGCATGTTGGAACAATGTAGGTAAGGGA	2	28.1912
srRNA-11950-21	11950	21	CGCCGGTGAAATACCACTACT	11	155.052
srRNA-4722-28	4722	28	TCGTAGTTCCGACCATAAACGATGCCGA	1	14.0956
srRNA-10756-18	10756	18	AATGTAGGTAAGGGAAGT	9	126.861
srRNA-4322-19	4322	19	TTAAAAAGCTCGTAGTTGG	4	56.3825
srRNA-12559-21	12559	21	AATGGGGCGAAGCTACCATCT	7	98.6694
srRNA-3733-24	3733	24	ACAGTGAAACTGCGAATGGCTCAT	1	14.0956
srRNA-3692-20	3692	20	TCAAAGATTAAGCCATGCAT	1	14.0956
srRNA-11815-18	11815	18	AAGAAGACCCTGTTGAGC	10	140.956
srRNA-11643-23	11643	23	TCAATGAAGCGCGGGTAAACGGC	3	42.2869
srRNA-6679-20	6679	20	CGAGAATTAATGTGAATTGC	1	14.0956
srRNA-9427-27	9427	27	GCACGTGTTAGGACCCGAAAGATGGTG	7	98.6694
srRNA-3942-21	3942	21	TTGGTGACTCTAGATAACCTC	3	42.2869
srRNA-12892-20	12892	20	GGTCGGGGTTTCGTACGTAG	1	14.0956
srRNA-12167-23	12167	23	CGTGGAGCAGAAGGGCAAAAGCT	3	42.2869
srRNA-10790-18	10790	18	TAACTTCGGGATAAGGAT	2	28.1912
srRNA-5489-20	5489	20	AACAAGGTTTCCGTAGGTGA	1	14.0956
srRNA-5512-22	5512	22	TGCGGAAGGATCATTAACGGAG	2	28.1912
srRNA-5388-20	5388	20	TAGTGAGGCCCTCGGATCGG	1	14.0956
srRNA-11585-21	11585	21	GCGGGTGTTGACGCGATGTGA	2	28.1912
srRNA-4823-20	4823	20	GGGAGTATGGTTGCAAAGCT	4	56.3825
srRNA-5162-19	5162	19	AGATGTCCGGGGCTGCACG	5	70.4781
srRNA-9947-23	9947	23	ATCAACTAGCCCTGAAAATGGAT	1	14.0956
srRNA-11952-19	11952	19	CCGGTGAAATACCACTACT	9	126.861
srRNA-5007-22	5007	22	GGAGCGATTTGTCTGGTTAATT	7	98.6694
srRNA-10196-23	10196	23	GACGAGTAGGAGGGCCGCTGCGG	1	14.0956
srRNA-9255-22	9255	22	AGGAGTCTAACACGTGCGCGAG	6	84.5737
srRNA-4838-25	4838	25	AAGCTGAAACTTAAAGGAATTGACG	6	84.5737
srRNA-4608-25	4608	25	GCTAGAGGTGAAATTCTTGGACCGG	1	14.0956
srRNA-9070-24	9070	24	CGCGCGCGGGTCGGGGGGCGGGGC	1	14.0956
srRNA-42267-24*	42267	24	AACCTGCACGCCAGAGCTGTGACT	1	14.0956
srRNA-11534-18	11534	18	ACCAGGGGAATCCGACTG	1	14.0956
srRNA-8255-24	8255	24	GGCTAAATACCGGCACGAGACCGA	2	28.1912
srRNA-3941-22	3941	22	TTTGGTGACTCTAGATAACCTC	1	14.0956
srRNA-9438-21	9438	21	GACCCGAAAGATGGTGAACTA	1	14.0956
srRNA-8327-20	8327	20	AGTTCAAGAGGGCGTGAAAC	1	14.0956
srRNA-1905-30	1905	30	GAGGATGGACGAGAATCACGAGCGACGGTG	1	14.0956
srRNA-12368-19	12368	19	ATCATTGTGAAGCAGAATT	1	14.0956
srRNA-11553-24	11553	24	TTAATTAAAACAAAGCATCGCGAA	1	14.0956
srRNA-9076-18	9076	18	CGGGTCGGGGGGCGGGGC	2	28.1912
srRNA-5170-25	5170	25	GGGGCTGCACGCGCGCTACACTGAC	1	14.0956
srRNA-10374-25	10374	25	ATGGGCGAGCGCCGTTCCGAAGGGA	8	112.765
srRNA-11686-21	11686	21	TAAGGTAGCCAAATGCCTCGT	1	14.0956
srRNA-10498-25	10498	25	CGGTAACGCGACCGATCCCGGAGAA	2	28.1912
srRNA-12137-22	12137	22	AAGGCGAGCTCAGGGAGGACAG	2	28.1912
srRNA-11789-19	11789	19	AACGGGCTTGGCGGAATCA	3	42.2869
srRNA-3942-24	3942	24	TTGGTGACTCTAGATAACCTCGGG	1	14.0956
srRNA-3726-27	3726	27	GGCCGGTACAGTGAAACTGCGAATGGC	1	14.0956
srRNA-9437-21	9437	21	GGACCCGAAAGATGGTGAACT	1	14.0956
srRNA-11595-21	11595	21	ACGCGATGTGATTTCTGCCCA	1	14.0956
srRNA-8318-22	8318	22	TGAAGAGAGAGTTCAAGAGGGC	1	14.0956
srRNA-7983-19	7983	19	TCAGCGGAGGAAAAGAAAC	2	28.1912
srRNA-12866-21	12866	21	AACCATTCGTAGACGACCTGC	12	169.147
srRNA-9959-21	9959	21	TGAAAATGGATGGCGCTGGAG	1	14.0956
srRNA-11788-18	11788	18	GAACGGGCTTGGCGGAAT	4	56.3825
srRNA-12166-23	12166	23	CCGTGGAGCAGAAGGGCAAAAGC	2	28.1912
srRNA-3729-25	3729	25	CGGTACAGTGAAACTGCGAATGGCT	3	42.2869
srRNA-5097-22	5097	22	TTCTTAGAGGGACAAGTGGCGT	2	28.1912
srRNA-9877-26	9877	26	ATATAGACAGCAGGACGGTGGCCATG	1	14.0956
srRNA-8524-19	8524	19	CGGCGGGTGCGGGGGTGGG	3	42.2869
srRNA-5452-25	5452	25	CGGTCGAACTTGACTATCTAGAGGA	2	28.1912
srRNA-12166-19	12166	19	CCGTGGAGCAGAAGGGCAA	3	42.2869
srRNA-4611-28	4611	28	AGAGGTGAAATTCTTGGACCGGCGCAAG	2	28.1912
srRNA-3808-24	3808	24	TGTGGTAATTCTAGAGCTAATACA	2	28.1912
srRNA-8319-23	8319	23	GAAGAGAGAGTTCAAGAGGGCGT	1	14.0956
srRNA-11791-23	11791	23	CGGGCTTGGCGGAATCAGCGGGG	5	70.4781
srRNA-4565-19	4565	19	GGCCATGATTAAGAGGGAC	4	56.3825
srRNA-8993-26	8993	26	CGGGCCACCCCTCCCACGGCGCGACC	1	14.0956
srRNA-11607-29	11607	29	TTCTGCCCAGTGCTCTGAATGTCAAAGTG	1	14.0956
srRNA-12399-21	12399	21	GATTGTTCACCCACTAATAGG	1	14.0956
srRNA-12353-21	12353	21	ATGTCGGCTCTTCCTATCATT	2	28.1912
srRNA-5038-24	5038	24	AACGAGACTCTGGCATGCTAACTA	16	225.53
srRNA-10456-18	10456	18	GAATCCGGAGTGGCGGAG	1	14.0956
srRNA-11791-18	11791	18	CGGGCTTGGCGGAATCAG	1	14.0956
srRNA-1345-19	1345	19	GCGGGCCCGAGGAGGAGCG	1	14.0956
srRNA-3792-24	3792	24	CTCCTACTTGGATAACTGTGGTAA	1	14.0956
srRNA-5128-22	5128	22	CGAGATTGAGCAATAACAGGTC	22	310.104
srRNA-11847-27	11847	27	GCACGGTGAAGAGACATGAGAGGTGTA	12	169.147
srRNA-8022-18	8022	18	ACGGCGAGTGAACAGGGA	2	28.1912
srRNA-9210-19	9210	19	CGGCGACGTCGGCTACCCA	1	14.0956
srRNA-11865-23	11865	23	AGAGGTGTAGAATAAGTGGGAGG	10	140.956
srRNA-5159-27	5159	27	CTTAGATGTCCGGGGCTGCACGCGCGC	3	42.2869
srRNA-4632-23	4632	23	GCGCAAGACGGACCAGAGCGAAA	8	112.765
srRNA-9438-26	9438	26	GACCCGAAAGATGGTGAACTATGCCT	5	70.4781
srRNA-10215-23	10215	23	GCGGTGAGCCTTGAAGCCTAGGG	1	14.0956
srRNA-3866-18	3866	18	TGCGTGCATTTATCAGAT	1	14.0956
srRNA-5426-27	5426	27	ACGGCCCTGGCGGAGCGCTGAGAAGAC	4	56.3825
srRNA-3734-25	3734	25	CAGTGAAACTGCGAATGGCTCATTA	6	84.5737
srRNA-4517-23	4517	23	AATAATGGAATAGGACCGCGGTT	42	592.016
srRNA-12205-20	12205	20	TTCAGTACGAATACAGACCG	1	14.0956
srRNA-11347-25	11347	25	CCCCGCCCTACCCCCCCGGCCCCGT	1	14.0956
srRNA-12467-18	12467	18	TACTGATGATGTGTTGTT	2	28.1912
srRNA-6745-27	6745	27	TTCCTCCCGGGGCTACGCCTGTCTGAG	3	42.2869
srRNA-5422-22	5422	22	GCCCACGGCCCTGGCGGAGCGC	1	14.0956
srRNA-4246-19	4246	19	ATCCATTGGAGGGCAAGTC	10	140.956
srRNA-3938-18	3938	18	GGCTTTGGTGACTCTAGA	1	14.0956
srRNA-10299-27	10299	27	GAGAACTTTGAAGGCCGAAGTGGAGAA	3	42.2869
srRNA-6643-21	6643	21	CTCGGCTCGTGCGTCGATGAA	1	14.0956
srRNA-4558-27	4558	27	GAACTGAGGCCATGATTAAGAGGGACG	1	14.0956
srRNA-9805-20	9805	20	CGGGATGAACCGAACGCCGG	1	14.0956
srRNA-12095-21	12095	21	GACTGGGGCGGTACACCTGTC	6	84.5737
srRNA-9687-24	9687	24	AACGATCTCAACCTATTCTCAAAC	1	14.0956
srRNA-10280-19	10280	19	TAGTAGCAAATATTCAAAC	2	28.1912
srRNA-10632-24	10632	24	GGCGGCGTCCGGTGAGCTCTCGCT	1	14.0956
srRNA-10297-26	10297	26	ACGAGAACTTTGAAGGCCGAAGTGGA	2	28.1912
srRNA-1903-24	1903	24	CGGAGGATGGACGAGAATCACGAG	3	42.2869
srRNA-10747-25	10747	25	TGTTGGAACAATGTAGGTAAGGGAA	1	14.0956
srRNA-9873-19	9873	19	GTTGATATAGACAGCAGGA	20	281.912
srRNA-5435-26	5435	26	GCGGAGCGCTGAGAAGACGGTCGAAC	2	28.1912
srRNA-6656-23	6656	23	TCGATGAAGAACGCAGCTAGCTG	1	14.0956
srRNA-12338-18	12338	18	CTTTTTGATCCTTCGATG	1	14.0956
srRNA-12867-19	12867	19	ACCATTCGTAGACGACCTG	4	56.3825
srRNA-4271-20	4271	20	CAGCAGCCGCGGTAATTCCA	1	14.0956
srRNA-4559-19	4559	19	AACTGAGGCCATGATTAAG	2	28.1912
srRNA-10430-18	10430	18	CGAAAGGGAGTCGGGTTC	1	14.0956
srRNA-10759-24	10759	24	GTAGGTAAGGGAAGTCGGCAAGCC	1	14.0956
srRNA-5043-22	5043	22	GACTCTGGCATGCTAACTAGTT	1	14.0956
srRNA-4571-23	4571	23	GATTAAGAGGGACGGCCGGGGGC	1	14.0956
srRNA-3735-23	3735	23	AGTGAAACTGCGAATGGCTCATT	3	42.2869
srRNA-10815-24	10815	24	AAGGGCTGGGTCGGTCGGGCTGGG	4	56.3825
srRNA-4611-21	4611	21	AGAGGTGAAATTCTTGGACCG	1	14.0956
srRNA-8642-18	8642	18	TCCGGGACGGCTGGGAAG	1	14.0956
srRNA-8862-22	8862	22	CGAATCCCGGGGCCGAGGGAGC	1	14.0956
srRNA-9311-20	9311	20	GAAGGTGAAGGCCGGCGCGC	1	14.0956
srRNA-8718-24	8718	24	CGTCTCCGCCCCCCGGCCCCGCGT	1	14.0956
srRNA-12207-18	12207	18	CAGTACGAATACAGACCG	1	14.0956
srRNA-4517-27	4517	27	AATAATGGAATAGGACCGCGGTTCTAT	1	14.0956
srRNA-10192-19	10192	19	CCGCGACGAGTAGGAGGGC	14	197.339
srRNA-8075-20	8075	20	GGGACATGTGGCGTACGGAA	4	56.3825
srRNA-4057-20	4057	20	ACGGGTGACGGGGAATCAGG	18	253.721
srRNA-10797-28	10797	28	GGGATAAGGATTGGCTCTAAGGGCTGGG	1	14.0956
srRNA-10192-21	10192	21	CCGCGACGAGTAGGAGGGCCG	3	42.2869
srRNA-12202-20	12202	20	ATTTTCAGTACGAATACAGA	4	56.3825
srRNA-12533-24	12533	24	TGGTGTATGTGCTTGGCTGAGGAG	2	28.1912
srRNA-3793-23	3793	23	TCCTACTTGGATAACTGTGGTAA	3	42.2869
srRNA-9255-18	9255	18	AGGAGTCTAACACGTGCG	2	28.1912
srRNA-4510-26	4510	26	AGCTAGGAATAATGGAATAGGACCGC	7	98.6694
srRNA-12532-19	12532	19	TTGGTGTATGTGCTTGGCT	1	14.0956
srRNA-9549-23	9549	23	CGAAAGACTAATCGAACCATCTA	1	14.0956
srRNA-11713-22	11713	22	ATTAGTGACGCGCATGAATGGA	15	211.434
srRNA-3884-24	3884	24	CAAAACCAACCCGGTCAGCCCCTC	2	28.1912
srRNA-8091-22	8091	22	GGAAGACCCGCTCCCCGGCGCC	1	14.0956
srRNA-10756-29	10756	29	AATGTAGGTAAGGGAAGTCGGCAAGCCGG	3	42.2869
srRNA-11724-20	11724	20	GCATGAATGGATGAACGAGA	2	28.1912
srRNA-4999-22	4999	22	TAGTTGGTGGAGCGATTTGTCT	5	70.4781
srRNA-4639-27	4639	27	ACGGACCAGAGCGAAAGCATTTGCCAA	1	14.0956
srRNA-5007-18	5007	18	GGAGCGATTTGTCTGGTT	1	14.0956
srRNA-9256-24	9256	24	GGAGTCTAACACGTGCGCGAGTCG	1	14.0956
srRNA-11716-22	11716	22	AGTGACGCGCATGAATGGATGA	9	126.861
srRNA-9657-21	9657	21	AAAGCGAATGATTAGAGGTCT	2	28.1912
srRNA-11510-27	11510	27	GCAGCCGACTTAGAACTGGTGCGGACC	1	14.0956
srRNA-11848-25	11848	25	CACGGTGAAGAGACATGAGAGGTGT	17	239.626
srRNA-4630-22	4630	22	CGGCGCAAGACGGACCAGAGCG	1	14.0956
srRNA-37024-21*	37024	21	GAGGCAGGAGAATGGCGTGAA	1	14.0956
srRNA-12549-21	12549	21	CTGAGGAGCCAATGGGGCGAA	1	14.0956
srRNA-9245-26	9245	26	ACACGGACCAAGGAGTCTAACACGTG	1	14.0956
srRNA-8071-18	8071	18	GCGCGGGACATGTGGCGT	1	14.0956
srRNA-6746-26	6746	26	TCCTCCCGGGGCTACGCCTGTCTGAG	95	1339.08
srRNA-9659-24	9659	24	AGCGAATGATTAGAGGTCTTGGGG	1	14.0956
srRNA-4849-28	4849	28	TAAAGGAATTGACGGAAGGGCACCACCA	2	28.1912
srRNA-7948-29	7948	29	CAGACGTGGCGACCCGCTGAATTTAAGCA	1	14.0956
srRNA-8236-25	8236	25	GGTGGTAAACTCCATCTAAGGCTAA	1	14.0956
srRNA-9868-24	9868	24	TGTTGGTTGATATAGACAGCAGGA	1	14.0956
srRNA-12317-18	12317	18	CAAGCGTTCATAGCGACG	1	14.0956
srRNA-6755-20	6755	20	GGCTACGCCTGTCTGAGCGT	2	28.1912
srRNA-7998-27	7998	27	AAACTAACCAGGATTCCCTCAGTAACG	2	28.1912
srRNA-4329-29	4329	29	GCTCGTAGTTGGATCTTGGGAGCGGGCGG	1	14.0956
srRNA-9000-18	9000	18	CCCCTCCCACGGCGCGAC	3	42.2869
srRNA-11862-28	11862	28	ATGAGAGGTGTAGAATAAGTGGGAGGCC	1	14.0956
srRNA-12698-21	12698	21	CCGCCCCCCCCTCCACGCGCC	1	14.0956
srRNA-5439-19	5439	19	AGCGCTGAGAAGACGGTCG	2	28.1912
srRNA-12346-19	12346	19	TCCTTCGATGTCGGCTCTT	1	14.0956
srRNA-9653-20	9653	20	CGGTAAAGCGAATGATTAGA	1	14.0956
srRNA-9864-18	9864	18	AAGGTGTTGGTTGATATA	2	28.1912
srRNA-10366-23	10366	23	CCTGAGAGATGGGCGAGCGCCGT	1	14.0956
srRNA-11549-24	11549	24	CTGTTTAATTAAAACAAAGCATCG	1	14.0956
srRNA-11850-30	11850	30	CGGTGAAGAGACATGAGAGGTGTAGAATAA	2	28.1912
srRNA-5426-18	5426	18	ACGGCCCTGGCGGAGCGC	8	112.765
srRNA-3885-26	3885	26	AAAACCAACCCGGTCAGCCCCTCTCC	2	28.1912
srRNA-6674-19	6674	19	AGCTGCGAGAATTAATGTG	3	42.2869
srRNA-5507-21	5507	21	GAACCTGCGGAAGGATCATTA	3	42.2869
srRNA-8128-21	8128	21	AAGTCCTTCTGATCGAGGCCC	2	28.1912
srRNA-3775-20	3775	20	TTTGGTCGCTCGCTCCTCTC	2	28.1912
srRNA-10991-25	10991	25	CTCCCCGTCCTCCCCCCTCCCCGGG	1	14.0956
srRNA-4668-27	4668	27	ATGTTTTCATTAATCAAGAACGAAAGT	2	28.1912
srRNA-12866-25	12866	25	AACCATTCGTAGACGACCTGCTTCT	129	1818.34
srRNA-10301-21	10301	21	GAACTTTGAAGGCCGAAGTGG	1	14.0956
srRNA-4699-24	4699	24	GGTTCGAAGACGATCAGATACCGT	1	14.0956
srRNA-11608-22	11608	22	TCTGCCCAGTGCTCTGAATGTC	1	14.0956
srRNA-7939-23	7939	23	ACCTCAGATCAGACGTGGCGACC	2	28.1912
srRNA-4928-24	4928	24	CCGGACACGGACAGGATTGACAGA	4	56.3825
srRNA-9662-18	9662	18	GAATGATTAGAGGTCTTG	1	14.0956
srRNA-5443-25	5443	25	CTGAGAAGACGGTCGAACTTGACTA	1	14.0956
srRNA-10792-29	10792	29	ACTTCGGGATAAGGATTGGCTCTAAGGGC	1	14.0956
srRNA-4088-18	4088	18	GAGAGGGAGCCTGAGAAA	1	14.0956
srRNA-4876-24	4876	24	AGGAGTGGAGCCTGCGGCTTAATT	12	169.147
srRNA-4607-22	4607	22	CGCTAGAGGTGAAATTCTTGGA	1	14.0956
srRNA-8250-24	8250	24	TCTAAGGCTAAATACCGGCACGAG	1	14.0956
srRNA-5166-26	5166	26	GTCCGGGGCTGCACGCGCGCTACACT	1	14.0956
srRNA-1174-28	1174	28	CTCTGCCTCGGAAGGAAGGAGGTGGGTG	1	14.0956
srRNA-3812-23	3812	23	GTAATTCTAGAGCTAATACATGC	3	42.2869
srRNA-4076-18	4076	18	GGTTCGATTCCGGAGAGG	25	352.391
srRNA-3680-18	3680	18	CATATGCTTGTCTCAAAG	1	14.0956
srRNA-11591-18	11591	18	GTTGACGCGATGTGATTT	11	155.052
srRNA-12182-24	12182	24	CAAAAGCTCGCTTGATCTTGATTT	3	42.2869
srRNA-12125-21	12125	21	CGCAGGTGTCCTAAGGCGAGC	1	14.0956
srRNA-10318-25	10318	25	GTGGAGAAGGGTTCCATGTGAACAG	1	14.0956
srRNA-5368-27	5368	27	CTACTACCGATTGGATGGTTTAGTGAG	1	14.0956
srRNA-3856-22	3856	22	GCGGGGGGGATGCGTGCATTTA	1	14.0956
srRNA-8118-28	8118	28	TGGGGGGCCCAAGTCCTTCTGATCGAGG	4	56.3825
srRNA-12262-21	12262	21	TTTTAAGCAGGAGGTGTCAGA	1	14.0956
srRNA-4671-20	4671	20	TTTTCATTAATCAAGAACGA	2	28.1912
srRNA-10267-22	10267	22	CAGATCTTGGTGGTAGTAGCAA	1	14.0956
srRNA-12520-19	12520	19	AGGTTCAGACATTTGGTGT	2	28.1912
srRNA-10343-21	10343	21	CAGTTGAACATGGGTCAGTCG	1	14.0956
srRNA-9441-26	9441	26	CCGAAAGATGGTGAACTATGCCTGGG	1	14.0956
srRNA-5126-25	5126	25	CCCGAGATTGAGCAATAACAGGTCT	10	140.956
srRNA-5064-19	5064	19	TACGCGACCCCCGAGCGGT	2	28.1912
srRNA-7978-20	7978	20	ATTAGTCAGCGGAGGAAAAG	2	28.1912
srRNA-5124-24	5124	24	CACCCGAGATTGAGCAATAACAGG	6	84.5737
srRNA-12865-19	12865	19	AAACCATTCGTAGACGACC	7	98.6694
srRNA-9501-22	9501	22	CGTAGCGGTCCTGACGTGCAAA	1	14.0956
srRNA-10762-23	10762	23	GGTAAGGGAAGTCGGCAAGCCGG	3	42.2869
srRNA-11668-25	11668	25	GAGTAACTATGACTCTCTTAAGGTA	1	14.0956
srRNA-3699-24	3699	24	TTAAGCCATGCATGTCTAAGTACG	1	14.0956
srRNA-4550-23	4550	23	GGTTTTCGGAACTGAGGCCATGA	1	14.0956
srRNA-8511-22	8511	22	AGGGGGCGGGCTCCGGCGGGTG	1	14.0956
srRNA-4614-29	4614	29	GGTGAAATTCTTGGACCGGCGCAAGACGG	1	14.0956
srRNA-10493-25	10493	25	CAGTGCGGTAACGCGACCGATCCCG	1	14.0956
srRNA-12860-21	12860	21	GCGCTAAACCATTCGTAGACG	3	42.2869
srRNA-11828-23	11828	23	TGAGCTTGACTCTAGTCTGGCAC	1	14.0956
srRNA-9407-19	9407	19	CGGGGAGGTGGAGCACGAG	4	56.3825
srRNA-4468-22	4468	22	AATTAGAGTGTTCAAAGCAGGC	1	14.0956
srRNA-3813-28	3813	28	TAATTCTAGAGCTAATACATGCCGACGG	5	70.4781
srRNA-9426-27	9426	27	CGCACGTGTTAGGACCCGAAAGATGGT	8	112.765
srRNA-9879-19	9879	19	ATAGACAGCAGGACGGTGG	2	28.1912
srRNA-4075-21	4075	21	GGGTTCGATTCCGGAGAGGGA	1	14.0956
srRNA-8723-25	8723	25	CCGCCCCCCGGCCCCGCGTCCTCCC	1	14.0956
srRNA-4846-30	4846	30	ACTTAAAGGAATTGACGGAAGGGCACCACC	1	14.0956
srRNA-4184-22	4184	22	AATACAGGACTCTTTCGAGGCC	1	14.0956
srRNA-5035-27	5035	27	ACGAACGAGACTCTGGCATGCTAACTA	7	98.6694
srRNA-2405-22	2405	22	CGGTGGGCTTCCCGGAGGGTTC	1	14.0956
srRNA-8072-25	8072	25	CGCGGGACATGTGGCGTACGGAAGA	4	56.3825
srRNA-11636-25	11636	25	AAGAAATTCAATGAAGCGCGGGTAA	1	14.0956
srRNA-11789-27	11789	27	AACGGGCTTGGCGGAATCAGCGGGGAA	1	14.0956
srRNA-6717-23	6717	23	ACACTTCGAACGCACTTGCGGCC	2	28.1912
srRNA-12863-26	12863	26	CTAAACCATTCGTAGACGACCTGCTT	8	112.765
srRNA-10312-21	10312	21	GCCGAAGTGGAGAAGGGTTCC	1	14.0956
srRNA-9873-18	9873	18	GTTGATATAGACAGCAGG	19	267.817
srRNA-11561-24	11561	24	AACAAAGCATCGCGAAGGCCCGCG	1	14.0956
srRNA-9426-26	9426	26	CGCACGTGTTAGGACCCGAAAGATGG	5	70.4781
srRNA-11723-19	11723	19	CGCATGAATGGATGAACGA	7	98.6694
srRNA-4553-29	4553	29	TTTCGGAACTGAGGCCATGATTAAGAGGG	1	14.0956
srRNA-8310-19	8310	19	AAGAACTTTGAAGAGAGAG	1	14.0956
srRNA-5144-26	5144	26	CAGGTCTGTGATGCCCTTAGATGTCC	5	70.4781
srRNA-7951-28	7951	28	ACGTGGCGACCCGCTGAATTTAAGCATA	1	14.0956
srRNA-9435-26	9435	26	TAGGACCCGAAAGATGGTGAACTATG	2	28.1912
srRNA-3796-23	3796	23	TACTTGGATAACTGTGGTAATTC	1	14.0956
srRNA-6623-30	6623	30	CGACTCTTAGCGGTGGATCACTCGGCTCGT	11	155.052
srRNA-4160-25	4160	25	GGGGAGGTAGTGACGAAAAATAACA	2	28.1912
srRNA-11798-21	11798	21	GGCGGAATCAGCGGGGAAAGA	3	42.2869
srRNA-4580-21	4580	21	GGACGGCCGGGGGCATTCGTA	1	14.0956
srRNA-11842-25	11842	25	GTCTGGCACGGTGAAGAGACATGAG	1	14.0956
srRNA-10511-21	10511	21	GATCCCGGAGAAGCCGGCGGG	1	14.0956
srRNA-36967-18	36967	18	GCCCAGGCTGGAGTGCAG	1	14.0956
srRNA-12869-19	12869	19	CATTCGTAGACGACCTGCT	3	42.2869
srRNA-11515-19	11515	19	CGACTTAGAACTGGTGCGG	1	14.0956
srRNA-3418-22	3418	22	GTGGTCGTGTCGCGTGGGGGGC	1	14.0956
srRNA-10825-29	10825	29	TCGGTCGGGCTGGGGCGCGAAGCGGGGCT	2	28.1912
srRNA-21307-20*	21307	20	TTTGAGGTCAGGAGTTCGAG	1	14.0956
srRNA-11721-24	11721	24	CGCGCATGAATGGATGAACGAGAT	10	140.956
srRNA-9590-26	9590	26	AGTTTCCCTCAGGATAGCTGGCGCTC	2	28.1912
srRNA-9865-25	9865	25	AGGTGTTGGTTGATATAGACAGCAG	6	84.5737
srRNA-5249-20	5249	20	CATTCGTGATGGGGATCGGG	1	14.0956
srRNA-4574-23	4574	23	TAAGAGGGACGGCCGGGGGCATT	6	84.5737
srRNA-10173-18	10173	18	GAGCCCCGCGGACGCTAC	2	28.1912
srRNA-8152-25	8152	25	CCGTGGACGGTGTGAGGCCGGTAGC	1	14.0956
srRNA-7941-20	7941	20	CTCAGATCAGACGTGGCGAC	8	112.765
srRNA-3374-18	3374	18	GGCGCGACGAAGAAGCGT	1	14.0956
srRNA-10630-18	10630	18	CCGGCGGCGTCCGGTGAG	3	42.2869
srRNA-7972-21	7972	21	AAGCATATTAGTCAGCGGAGG	2	28.1912
srRNA-12259-25	12259	25	GGGTTTTAAGCAGGAGGTGTCAGAA	1	14.0956
srRNA-9659-18	9659	18	AGCGAATGATTAGAGGTC	1	14.0956
srRNA-4638-22	4638	22	GACGGACCAGAGCGAAAGCATT	1	14.0956
srRNA-10795-19	10795	19	TCGGGATAAGGATTGGCTC	3	42.2869
srRNA-9173-23	9173	23	CGAAGAGGGGGACGGCGGAGCGA	3	42.2869
srRNA-3759-28	3759	28	AATCAGTTATGGTTCCTTTGGTCGCTCG	1	14.0956
srRNA-4567-23	4567	23	CCATGATTAAGAGGGACGGCCGG	5	70.4781
srRNA-9591-23	9591	23	GTTTCCCTCAGGATAGCTGGCGC	1	14.0956
srRNA-4260-21	4260	21	AAGTCTGGTGCCAGCAGCCGC	1	14.0956
srRNA-10752-21	10752	21	GAACAATGTAGGTAAGGGAAG	5	70.4781
srRNA-6659-20	6659	20	ATGAAGAACGCAGCTAGCTG	2	28.1912
srRNA-4934-23	4934	23	ACGGACAGGATTGACAGATTGAT	1	14.0956
srRNA-9258-20	9258	20	AGTCTAACACGTGCGCGAGT	19	267.817
srRNA-8150-23	8150	23	GCCCGTGGACGGTGTGAGGCCGG	1	14.0956
srRNA-3710-25	3710	25	ATGTCTAAGTACGCACGGCCGGTAC	1	14.0956
srRNA-9161-20	9161	20	GCGCGCGTCCCCCGAAGAGG	1	14.0956
srRNA-9278-18	9278	18	CGGGGGCTCGCACGAAAG	3	42.2869
srRNA-12134-19	12134	19	CCTAAGGCGAGCTCAGGGA	1	14.0956
srRNA-11048-21	11048	21	AGGGTCGGGGCGGCAGGGGCC	6	84.5737
srRNA-8750-21	8750	21	GGGAGGGCGCGCGGGTCGGGG	9	126.861
srRNA-8666-21	8666	21	CGGGGAAGGTGGCTCGGGGGG	1	14.0956
srRNA-8885-25	8885	25	AGACCCGTCGCCGCGCTCTCCCCCC	1	14.0956
srRNA-12163-18	12163	18	CTCCCGTGGAGCAGAAGG	1	14.0956
srRNA-11843-25	11843	25	TCTGGCACGGTGAAGAGACATGAGA	13	183.243
srRNA-8088-25	8088	25	TACGGAAGACCCGCTCCCCGGCGCC	1	14.0956
srRNA-9198-22	9198	22	GCACGGGGTCGGCGGCGACGTC	4	56.3825
srRNA-9879-22	9879	22	ATAGACAGCAGGACGGTGGCCA	5	70.4781
srRNA-11834-21	11834	21	TGACTCTAGTCTGGCACGGTG	2	28.1912
srRNA-11511-24	11511	24	CAGCCGACTTAGAACTGGTGCGGA	3	42.2869
srRNA-4323-18	4323	18	TAAAAAGCTCGTAGTTGG	3	42.2869
srRNA-12096-26	12096	26	ACTGGGGCGGTACACCTGTCAAACGG	4	56.3825
srRNA-9876-21	9876	21	GATATAGACAGCAGGACGGTG	1	14.0956
srRNA-12414-20	12414	20	AATAGGGAACGTGAGCTGGG	2	28.1912
srRNA-1811-27	1811	27	ACCGCGTTTGCGTGGCACGGGGTCGGG	1	14.0956
srRNA-11636-21	11636	21	AAGAAATTCAATGAAGCGCGG	2	28.1912
srRNA-11514-23	11514	23	CCGACTTAGAACTGGTGCGGACC	3	42.2869
srRNA-10200-23	10200	23	AGTAGGAGGGCCGCTGCGGTGAG	1	14.0956
srRNA-9600-22	9600	22	AGGATAGCTGGCGCTCTCGCAG	1	14.0956
srRNA-4124-25	4124	25	AAGGCAGCAGGCGCGCAAATTACCC	1	14.0956
srRNA-5079-26	5079	26	CGGTCGGCGTCCCCCAACTTCTTAGA	2	28.1912
srRNA-5439-23	5439	23	AGCGCTGAGAAGACGGTCGAACT	1	14.0956
srRNA-11835-24	11835	24	GACTCTAGTCTGGCACGGTGAAGA	3	42.2869
srRNA-4166-26	4166	26	GTAGTGACGAAAAATAACAATACAGG	2	28.1912
srRNA-4713-20	4713	20	CAGATACCGTCGTAGTTCCG	4	56.3825
srRNA-10676-19	10676	19	AGAGGGTGTAAATCTCGCG	1	14.0956
srRNA-9501-20	9501	20	CGTAGCGGTCCTGACGTGCA	13	183.243
srRNA-11590-19	11590	19	TGTTGACGCGATGTGATTT	1	14.0956
srRNA-4670-25	4670	25	GTTTTCATTAATCAAGAACGAAAGT	2	28.1912
srRNA-10842-22	10842	22	CGAAGCGGGGCTGGGCGCGCGC	1	14.0956
srRNA-12263-20	12263	20	TTTAAGCAGGAGGTGTCAGA	1	14.0956
srRNA-9527-21	9527	21	TCGTCCGACCTGGGTATAGGG	4	56.3825
srRNA-10973-24	10973	24	CTCTCTCTCTCTCCCCCGCTCCCC	1	14.0956
srRNA-7571-22	7571	22	CGGTGTCGTCCGCCGTCGCGCG	1	14.0956
srRNA-8001-23	8001	23	CTAACCAGGATTCCCTCAGTAAC	10	140.956
srRNA-3735-19	3735	19	AGTGAAACTGCGAATGGCT	17	239.626
srRNA-10759-25	10759	25	GTAGGTAAGGGAAGTCGGCAAGCCG	1	14.0956
srRNA-10522-24	10522	24	AGCCGGCGGGAGCCCCGGGGAGAG	1	14.0956
srRNA-8878-21	8878	21	GGGAGCGAGACCCGTCGCCGC	1	14.0956
srRNA-9433-27	9433	27	GTTAGGACCCGAAAGATGGTGAACTAT	9	126.861
srRNA-11848-24	11848	24	CACGGTGAAGAGACATGAGAGGTG	10	140.956
srRNA-8122-25	8122	25	GGGCCCAAGTCCTTCTGATCGAGGC	3	42.2869
srRNA-12135-25	12135	25	CTAAGGCGAGCTCAGGGAGGACAGA	2	28.1912
srRNA-3916-23	3916	23	CGGCCGGGGGGCGGGCGCCGGCG	3	42.2869
srRNA-9299-23	9299	23	CCGTGGCGCAATGAAGGTGAAGG	2	28.1912
srRNA-7948-18	7948	18	CAGACGTGGCGACCCGCT	3	42.2869
srRNA-12408-20	12408	20	CCCACTAATAGGGAACGTGA	1	14.0956
srRNA-10351-27	10351	27	CATGGGTCAGTCGGTCCTGAGAGATGG	1	14.0956
srRNA-7935-28	7935	28	CGCGACCTCAGATCAGACGTGGCGACCC	14	197.339
srRNA-10479-21	10479	21	CGCCGCGAGGCGTCCAGTGCG	1	14.0956
srRNA-11789-20	11789	20	AACGGGCTTGGCGGAATCAG	2	28.1912
srRNA-9664-19	9664	19	ATGATTAGAGGTCTTGGGG	1	14.0956
srRNA-9199-21	9199	21	CACGGGGTCGGCGGCGACGTC	14	197.339
srRNA-6620-26	6620	26	GTACGACTCTTAGCGGTGGATCACTC	5	70.4781
srRNA-9799-26	9799	26	GCGCTGCGGGATGAACCGAACGCCGG	2	28.1912
srRNA-8758-21	8758	21	GCGCGGGTCGGGGCGGCGGCG	1	14.0956
srRNA-11728-23	11728	23	GAATGGATGAACGAGATTCCCAC	1	14.0956
srRNA-8464-24	8464	24	CTCCACCCGCCCTCCCTTCCCCCG	1	14.0956
srRNA-12829-21	12829	21	CGTCACGCACCGCACGTTCGT	1	14.0956
srRNA-5190-21	5190	21	CTGACTGGCTCAGCGTGTGCC	1	14.0956
srRNA-12139-23	12139	23	GGCGAGCTCAGGGAGGACAGAAA	1	14.0956
srRNA-4536-23	4536	23	GGTTCTATTTTGTTGGTTTTCGG	8	112.765
srRNA-9254-28	9254	28	AAGGAGTCTAACACGTGCGCGAGTCGGG	1	14.0956
srRNA-4634-22	4634	22	GCAAGACGGACCAGAGCGAAAG	3	42.2869
srRNA-8724-23	8724	23	CGCCCCCCGGCCCCGCGTCCTCC	2	28.1912
srRNA-8080-19	8080	19	ATGTGGCGTACGGAAGACC	2	28.1912
srRNA-12269-24	12269	24	CAGGAGGTGTCAGAAAAGTTACCA	1	14.0956
srRNA-5029-20	5029	20	CCGATAACGAACGAGACTCT	12	169.147
srRNA-5064-26	5064	26	TACGCGACCCCCGAGCGGTCGGCGTC	1	14.0956
srRNA-4574-22	4574	22	TAAGAGGGACGGCCGGGGGCAT	3	42.2869
srRNA-4731-20	4731	20	CGACCATAAACGATGCCGAC	5	70.4781
srRNA-12417-19	12417	19	AGGGAACGTGAGCTGGGTT	5	70.4781
srRNA-10421-26	10421	26	TCGGCCGATCGAAAGGGAGTCGGGTT	1	14.0956
srRNA-9181-22	9181	22	GGGACGGCGGAGCGAGCGCACG	1	14.0956
srRNA-5130-19	5130	19	AGATTGAGCAATAACAGGT	5	70.4781
srRNA-8088-23	8088	23	TACGGAAGACCCGCTCCCCGGCG	2	28.1912
srRNA-4925-21	4925	21	GGCCCGGACACGGACAGGATT	2	28.1912
srRNA-3944-25	3944	25	GGTGACTCTAGATAACCTCGGGCCG	1	14.0956
srRNA-8075-28	8075	28	GGGACATGTGGCGTACGGAAGACCCGCT	9	126.861
srRNA-11586-22	11586	22	CGGGTGTTGACGCGATGTGATT	1	14.0956
srRNA-7949-21	7949	21	AGACGTGGCGACCCGCTGAAT	3	42.2869
srRNA-6745-22	6745	22	TTCCTCCCGGGGCTACGCCTGT	5	70.4781
srRNA-9470-19	9470	19	GGCGAAGCCAGAGGAAACT	1	14.0956
srRNA-10472-28	10472	28	AGATGGGCGCCGCGAGGCGTCCAGTGCG	1	14.0956
srRNA-8943-27	8943	27	GAGGGGGGTCTCCCCCGCGGGGGCGCG	1	14.0956
srRNA-6691-22	6691	22	TGAATTGCAGGACACATTGATC	1	14.0956
srRNA-12865-21	12865	21	AAACCATTCGTAGACGACCTG	11	155.052
srRNA-6677-27	6677	27	TGCGAGAATTAATGTGAATTGCAGGAC	1	14.0956
srRNA-4870-19	4870	19	ACCACCAGGAGTGGAGCCT	1	14.0956
srRNA-12166-21	12166	21	CCGTGGAGCAGAAGGGCAAAA	7	98.6694
srRNA-4684-19	4684	19	AGAACGAAAGTCGGAGGTT	9	126.861
srRNA-9181-19	9181	19	GGGACGGCGGAGCGAGCGC	1	14.0956
srRNA-12469-22	12469	22	CTGATGATGTGTTGTTGCCATG	1	14.0956
srRNA-3786-23	3786	23	GCTCCTCTCCTACTTGGATAACT	3	42.2869
srRNA-9490-20	9490	20	TGGTGGAGGTCCGTAGCGGT	1	14.0956
srRNA-9460-18	9460	18	GCCTGGGCAGGGCGAAGC	1	14.0956
srRNA-11787-21	11787	21	GGAACGGGCTTGGCGGAATCA	3	42.2869
srRNA-4163-20	4163	20	GAGGTAGTGACGAAAAATAA	1	14.0956
srRNA-7975-23	7975	23	CATATTAGTCAGCGGAGGAAAAG	1	14.0956
srRNA-9652-22	9652	22	CCGGTAAAGCGAATGATTAGAG	2	28.1912
srRNA-11638-21	11638	21	GAAATTCAATGAAGCGCGGGT	1	14.0956
srRNA-9171-21	9171	21	CCCGAAGAGGGGGACGGCGGA	2	28.1912
srRNA-5505-20	5505	20	GTGAACCTGCGGAAGGATCA	1	14.0956
srRNA-6754-25	6754	25	GGGCTACGCCTGTCTGAGCGTCGCT	5	70.4781
srRNA-12943-20	12943	20	AGTCAGCCCTCGACACAAGG	1	14.0956
srRNA-10287-28	10287	28	AAATATTCAAACGAGAACTTTGAAGGCC	1	14.0956
srRNA-9188-19	9188	19	CGGAGCGAGCGCACGGGGT	2	28.1912
srRNA-9515-19	9515	19	CGTGCAAATCGGTCGTCCG	1	14.0956
srRNA-4553-27	4553	27	TTTCGGAACTGAGGCCATGATTAAGAG	1	14.0956
srRNA-12134-25	12134	25	CCTAAGGCGAGCTCAGGGAGGACAG	2	28.1912
srRNA-6719-22	6719	22	ACTTCGAACGCACTTGCGGCCC	1	14.0956
srRNA-7937-18	7937	18	CGACCTCAGATCAGACGT	38	535.634
srRNA-3885-21	3885	21	AAAACCAACCCGGTCAGCCCC	1	14.0956
srRNA-9961-21	9961	21	AAAATGGATGGCGCTGGAGCG	1	14.0956
srRNA-8325-19	8325	19	AGAGTTCAAGAGGGCGTGA	2	28.1912
srRNA-5172-24	5172	24	GGCTGCACGCGCGCTACACTGACT	1	14.0956
srRNA-12868-22	12868	22	CCATTCGTAGACGACCTGCTTC	9	126.861
srRNA-4510-27	4510	27	AGCTAGGAATAATGGAATAGGACCGCG	1	14.0956
srRNA-11383-22	11383	22	TCCCCCCTCCTCCTCGGCGCGC	1	14.0956
srRNA-8326-22	8326	22	GAGTTCAAGAGGGCGTGAAACC	1	14.0956
srRNA-9421-19	9421	19	ACGAGCGCACGTGTTAGGA	5	70.4781
srRNA-11543-24	11543	24	ATCCGACTGTTTAATTAAAACAAA	2	28.1912
srRNA-9683-22	9683	22	CCGAAACGATCTCAACCTATTC	1	14.0956
srRNA-5103-21	5103	21	GAGGGACAAGTGGCGTTCAGC	3	42.2869
srRNA-11847-23	11847	23	GCACGGTGAAGAGACATGAGAGG	3	42.2869
srRNA-4613-30	4613	30	AGGTGAAATTCTTGGACCGGCGCAAGACGG	2	28.1912
srRNA-5461-25	5461	25	TTGACTATCTAGAGGAAGTAAAAGT	1	14.0956
srRNA-6673-21	6673	21	TAGCTGCGAGAATTAATGTGA	8	112.765
srRNA-6682-19	6682	19	GAATTAATGTGAATTGCAG	3	42.2869
srRNA-4611-22	4611	22	AGAGGTGAAATTCTTGGACCGG	3	42.2869
srRNA-11785-21	11785	21	AGGGAACGGGCTTGGCGGAAT	4	56.3825
srRNA-11710-24	11710	24	CTAATTAGTGACGCGCATGAATGG	7	98.6694
srRNA-5147-21	5147	21	GTCTGTGATGCCCTTAGATGT	1	14.0956
srRNA-10845-23	10845	23	AGCGGGGCTGGGCGCGCGCCGCG	1	14.0956
srRNA-10520-25	10520	25	GAAGCCGGCGGGAGCCCCGGGGAGA	1	14.0956
srRNA-9445-19	9445	19	AAGATGGTGAACTATGCCT	10	140.956
srRNA-10283-21	10283	21	TAGCAAATATTCAAACGAGAA	2	28.1912
srRNA-10687-23	10687	23	ATCTCGCGCCGGGCCGTACCCAT	1	14.0956
srRNA-11943-28	11943	28	TGCGGGCCGCCGGTGAAATACCACTACT	1	14.0956
srRNA-12864-21	12864	21	TAAACCATTCGTAGACGACCT	298	4200.5
srRNA-11867-22	11867	22	AGGTGTAGAATAAGTGGGAGGC	33	465.156
srRNA-9864-24	9864	24	AAGGTGTTGGTTGATATAGACAGC	6	84.5737
srRNA-12271-18	12271	18	GGAGGTGTCAGAAAAGTT	2	28.1912
srRNA-7279-18	7279	18	CGGGGAGAGAGGGTCGGG	1	14.0956
srRNA-31730-21	31730	21	CAGGCTGGAGTGCAGTGGCGT	3	42.2869
srRNA-8865-20	8865	20	ATCCCGGGGCCGAGGGAGCG	1	14.0956
srRNA-4104-21	4104	21	AACGGCTACCACATCCAAGGA	2	28.1912
srRNA-9440-21	9440	21	CCCGAAAGATGGTGAACTATG	6	84.5737
srRNA-9887-22	9887	22	CAGGACGGTGGCCATGGAAGTC	12	169.147
srRNA-5261-22	5261	22	GGATCGGGGATTGCAATTATTC	1	14.0956
srRNA-12117-28	12117	28	AACGGTAACGCAGGTGTCCTAAGGCGAG	1	14.0956
srRNA-5161-22	5161	22	TAGATGTCCGGGGCTGCACGCG	2	28.1912
srRNA-12527-21	12527	21	GACATTTGGTGTATGTGCTTG	2	28.1912
srRNA-5034-21	5034	21	AACGAACGAGACTCTGGCATG	7	98.6694
srRNA-10730-23	10730	23	GTGAACAGCCTCTGGCATGTTGG	3	42.2869
srRNA-4325-20	4325	20	AAAAGCTCGTAGTTGGATCT	2	28.1912
srRNA-10260-18	10260	18	GCAGGTGCAGATCTTGGT	1	14.0956
srRNA-4074-20	4074	20	AGGGTTCGATTCCGGAGAGG	29	408.773
srRNA-10983-23	10983	23	CTCCCCCGCTCCCCGTCCTCCCC	1	14.0956
srRNA-5393-19	5393	19	AGGCCCTCGGATCGGCCCC	1	14.0956
srRNA-11799-20	11799	20	GCGGAATCAGCGGGGAAAGA	1	14.0956
srRNA-9861-21	9861	21	GAAAAGGTGTTGGTTGATATA	1	14.0956
srRNA-11791-19	11791	19	CGGGCTTGGCGGAATCAGC	4	56.3825
srRNA-12206-29	12206	29	TCAGTACGAATACAGACCGTGAAAGCGGG	1	14.0956
srRNA-11012-23	11012	23	CGGGGGAGCGCCGCGTGGGGGCG	1	14.0956
srRNA-5126-24	5126	24	CCCGAGATTGAGCAATAACAGGTC	7	98.6694
srRNA-5127-23	5127	23	CCGAGATTGAGCAATAACAGGTC	26	366.486
srRNA-11841-18	11841	18	AGTCTGGCACGGTGAAGA	1	14.0956
srRNA-10309-20	10309	20	AAGGCCGAAGTGGAGAAGGG	1	14.0956
srRNA-4639-23	4639	23	ACGGACCAGAGCGAAAGCATTTG	1	14.0956
srRNA-4873-23	4873	23	ACCAGGAGTGGAGCCTGCGGCTT	2	28.1912
srRNA-9598-27	9598	27	TCAGGATAGCTGGCGCTCTCGCAGACC	1	14.0956
srRNA-4940-20	4940	20	AGGATTGACAGATTGATAGC	11	155.052
srRNA-4994-27	4994	27	GTTCTTAGTTGGTGGAGCGATTTGTCT	2	28.1912
srRNA-4852-18	4852	18	AGGAATTGACGGAAGGGC	4	56.3825
srRNA-11868-19	11868	19	GGTGTAGAATAAGTGGGAG	1	14.0956
srRNA-4722-25	4722	25	TCGTAGTTCCGACCATAAACGATGC	5	70.4781
srRNA-3783-26	3783	26	CTCGCTCCTCTCCTACTTGGATAACT	3	42.2869
srRNA-4334-24	4334	24	TAGTTGGATCTTGGGAGCGGGCGG	1	14.0956
srRNA-9610-21	9610	21	GCGCTCTCGCAGACCCGACGC	1	14.0956
srRNA-9158-18	9158	18	CACGCGCGCGTCCCCCGA	1	14.0956
srRNA-10355-23	10355	23	GGTCAGTCGGTCCTGAGAGATGG	13	183.243
srRNA-5052-27	5052	27	ATGCTAACTAGTTACGCGACCCCCGAG	1	14.0956
srRNA-11492-23	11492	23	CGCCTCGGCCGGCGCCTAGCAGC	1	14.0956
srRNA-5432-21	5432	21	CTGGCGGAGCGCTGAGAAGAC	1	14.0956
srRNA-5441-19	5441	19	CGCTGAGAAGACGGTCGAA	1	14.0956
srRNA-5427-21	5427	21	CGGCCCTGGCGGAGCGCTGAG	3	42.2869
srRNA-9665-18	9665	18	TGATTAGAGGTCTTGGGG	2	28.1912
srRNA-9937-20	9937	20	CACCTGCCGAATCAACTAGC	1	14.0956
srRNA-9685-19	9685	19	GAAACGATCTCAACCTATT	2	28.1912
srRNA-11851-28	11851	28	GGTGAAGAGACATGAGAGGTGTAGAATA	1	14.0956
srRNA-6704-18	6704	18	ACATTGATCATCGACACT	2	28.1912
srRNA-8817-19	8817	19	GAAACCCCCCCCGAGTGTT	1	14.0956
srRNA-31729-23	31729	23	CCAGGCTGGAGTGCAGTGGCGTG	1	14.0956
srRNA-4563-21	4563	21	GAGGCCATGATTAAGAGGGAC	4	56.3825
srRNA-11846-19	11846	19	GGCACGGTGAAGAGACATG	38	535.634
srRNA-6716-24	6716	24	GACACTTCGAACGCACTTGCGGCC	1	14.0956
srRNA-11727-18	11727	18	TGAATGGATGAACGAGAT	5	70.4781
srRNA-9744-28	9744	28	GGAGCCGGGCGTGGAATGCGAGTGCCTA	1	14.0956
srRNA-8866-23	8866	23	TCCCGGGGCCGAGGGAGCGAGAC	2	28.1912
srRNA-5319-25	5319	25	ATAAGCTTGCGTTGATTAAGTCCCT	2	28.1912
srRNA-12646-29	12646	29	GAGCCTCGGTTGGCCTCGGATAGCCGGTC	1	14.0956
srRNA-4694-28	4694	28	TCGGAGGTTCGAAGACGATCAGATACCG	1	14.0956
srRNA-12092-19	12092	19	TTTGACTGGGGCGGTACAC	1	14.0956
srRNA-3197-26	3197	26	GGCACCGCGGTCCGCCTCTCGCTCGC	1	14.0956
srRNA-5465-21	5465	21	CTATCTAGAGGAAGTAAAAGT	11	155.052
srRNA-11584-23	11584	23	GGCGGGTGTTGACGCGATGTGAT	1	14.0956
srRNA-3986-22	3986	22	GCGGCGACGACCCATTCGAACG	2	28.1912
srRNA-4710-24	4710	24	GATCAGATACCGTCGTAGTTCCGA	4	56.3825
srRNA-4200-27	4200	27	GAGGCCCTGTAATTGGAATGAGTCCAC	1	14.0956
srRNA-8323-26	8323	26	AGAGAGTTCAAGAGGGCGTGAAACCG	5	70.4781
srRNA-4628-26	4628	26	ACCGGCGCAAGACGGACCAGAGCGAA	3	42.2869
srRNA-9841-23	9841	23	CCGACGCTCATCAGACCCCAGAA	1	14.0956
srRNA-5158-22	5158	22	CCTTAGATGTCCGGGGCTGCAC	1	14.0956
srRNA-4704-19	4704	19	GAAGACGATCAGATACCGT	3	42.2869
srRNA-9876-26	9876	26	GATATAGACAGCAGGACGGTGGCCAT	1	14.0956
srRNA-12587-21	12587	21	TATGACTGAACGCCTCTAAGT	1	14.0956
srRNA-10297-24	10297	24	ACGAGAACTTTGAAGGCCGAAGTG	3	42.2869
srRNA-12862-25	12862	25	GCTAAACCATTCGTAGACGACCTGC	4	56.3825
srRNA-10632-26	10632	26	GGCGGCGTCCGGTGAGCTCTCGCTGG	1	14.0956
srRNA-5060-19	5060	19	TAGTTACGCGACCCCCGAG	1	14.0956
srRNA-10766-24	10766	24	AGGGAAGTCGGCAAGCCGGATCCG	1	14.0956
srRNA-10156-26	10156	26	CCCGCTCCCCGCCCCCGGAGCCCCGC	1	14.0956
srRNA-5149-20	5149	20	CTGTGATGCCCTTAGATGTC	1	14.0956
srRNA-10372-28	10372	28	AGATGGGCGAGCGCCGTTCCGAAGGGAC	2	28.1912
srRNA-4674-20	4674	20	TCATTAATCAAGAACGAAAG	3	42.2869
srRNA-11803-20	11803	20	AATCAGCGGGGAAAGAAGAC	1	14.0956
srRNA-10630-28	10630	28	CCGGCGGCGTCCGGTGAGCTCTCGCTGG	1	14.0956
srRNA-8017-25	8017	25	CAGTAACGGCGAGTGAACAGGGAAG	1	14.0956
srRNA-7936-27	7936	27	GCGACCTCAGATCAGACGTGGCGACCC	1	14.0956
srRNA-4593-23	4593	23	CATTCGTATTGCGCCGCTAGAGG	3	42.2869
srRNA-5442-18	5442	18	GCTGAGAAGACGGTCGAA	1	14.0956
srRNA-4635-25	4635	25	CAAGACGGACCAGAGCGAAAGCATT	1	14.0956
srRNA-9888-19	9888	19	AGGACGGTGGCCATGGAAG	4	56.3825
srRNA-11875-22	11875	22	AATAAGTGGGAGGCCCCCGGCG	2	28.1912
srRNA-4949-20	4949	20	AGATTGATAGCTCTTTCTCG	4	56.3825
srRNA-9424-23	9424	23	AGCGCACGTGTTAGGACCCGAAA	99	1395.47
srRNA-9883-23	9883	23	ACAGCAGGACGGTGGCCATGGAA	4	56.3825
srRNA-4499-26	4499	26	CTGGATACCGCAGCTAGGAATAATGG	2	28.1912
srRNA-12426-23	12426	23	GAGCTGGGTTTAGACCGTCGTGA	1	14.0956
srRNA-11838-28	11838	28	TCTAGTCTGGCACGGTGAAGAGACATGA	1	14.0956
srRNA-3762-22	3762	22	CAGTTATGGTTCCTTTGGTCGC	11	155.052
srRNA-12653-24	12653	24	GGTTGGCCTCGGATAGCCGGTCCC	1	14.0956
srRNA-11513-25	11513	25	GCCGACTTAGAACTGGTGCGGACCA	3	42.2869
srRNA-10181-19	10181	19	CGGACGCTACGCCGCGACG	1	14.0956
srRNA-12091-27	12091	27	GTTTGACTGGGGCGGTACACCTGTCAA	1	14.0956
srRNA-9636-22	9636	22	CGCCACGCAGTTTTATCCGGTA	1	14.0956
srRNA-10789-24	10789	24	GTAACTTCGGGATAAGGATTGGCT	6	84.5737
srRNA-9715-20	9715	20	AATGGGTAAGAAGCCCGGCT	1	14.0956
srRNA-11645-25	11645	25	AATGAAGCGCGGGTAAACGGCGGGA	1	14.0956
srRNA-8667-19	8667	19	GGGGAAGGTGGCTCGGGGG	1	14.0956
srRNA-12499-18	12499	18	GCTCAGTACGAGAGGAAC	1	14.0956
srRNA-3792-21	3792	21	CTCCTACTTGGATAACTGTGG	1	14.0956
srRNA-5102-20	5102	20	AGAGGGACAAGTGGCGTTCA	1	14.0956
srRNA-3829-24	3829	24	ACATGCCGACGGGCGCTGACCCCC	1	14.0956
srRNA-4320-23	4320	23	AGTTAAAAAGCTCGTAGTTGGAT	1	14.0956
srRNA-4851-19	4851	19	AAGGAATTGACGGAAGGGC	1	14.0956
srRNA-10339-23	10339	23	ACAGCAGTTGAACATGGGTCAGT	5	70.4781
srRNA-10281-23	10281	23	AGTAGCAAATATTCAAACGAGAA	5	70.4781
srRNA-4940-18	4940	18	AGGATTGACAGATTGATA	1	14.0956
srRNA-9888-22	9888	22	AGGACGGTGGCCATGGAAGTCG	1	14.0956
srRNA-4170-21	4170	21	TGACGAAAAATAACAATACAG	3	42.2869
srRNA-10336-23	10336	23	TGAACAGCAGTTGAACATGGGTC	8	112.765
srRNA-8750-19	8750	19	GGGAGGGCGCGCGGGTCGG	2	28.1912
srRNA-5442-26	5442	26	GCTGAGAAGACGGTCGAACTTGACTA	35	493.347
srRNA-9684-24	9684	24	CGAAACGATCTCAACCTATTCTCA	1	14.0956
srRNA-12863-28	12863	28	CTAAACCATTCGTAGACGACCTGCTTCT	1	14.0956
srRNA-10390-20	10390	20	CCGAAGGGACGGGCGATGGC	1	14.0956
srRNA-10757-24	10757	24	ATGTAGGTAAGGGAAGTCGGCAAG	2	28.1912
srRNA-1181-27	1181	27	TCGGAAGGAAGGAGGTGGGTGGACGGG	2	28.1912
srRNA-5992-20	5992	20	CGCGCCGCTCCGCGCCGCCG	1	14.0956
srRNA-4355-18	4355	18	CGGGCGGTCCGCCGCGAG	1	14.0956
srRNA-12860-23	12860	23	GCGCTAAACCATTCGTAGACGAC	2	28.1912
srRNA-11772-21	11772	21	GAAACCACAGCCAAGGGAACG	1	14.0956
srRNA-10714-19	10714	19	GCAGCAGGTCTCCAAGGTG	1	14.0956
srRNA-12017-25	12017	25	GGGGCTCTCGCTTCTGGCGCCAAGC	1	14.0956
srRNA-6705-25	6705	25	CATTGATCATCGACACTTCGAACGC	1	14.0956
srRNA-10813-19	10813	19	CTAAGGGCTGGGTCGGTCG	2	28.1912
[truncated: 8,046 more rows]
