# Supplementary material for: Profiling and Identification of Small rDNA-Derived RNAs and Their Potential Biological Functions
Source: PLoS One. 2013 Feb 13;8(2):e56842. doi: 10.1371/journal.pone.0056842 (PMC3572043; doi:10.1371/journal.pone.0056842)
Supplement: Table S5 — The top 20 abundant mouse srRNAs in Solexa small RNA sequencing datasets GSM304914 and GPL7059. (XLS) [file pone.0056842.s009.xls]

## Sheet: Sheet1
Table S5. The top 20 abundant mouse srRNAs in Solexa small RNA sequencing datasets GSM304914 and GPL7059.
srRNA	Position in rDNA	Length	Sequence	Reads in GSM304914	Reads in GPL7059	TPM in GSM304914	TPM in GPL7059
srRNA-4007-18	4007	18	TACCTGGTTGATCCTGCC	133	719	4377.3	5026.81
srRNA-5775-18	5775	18	ACGGCCCTGGCGGAGCGC	262	24	8622.96	167.793
srRNA-6877-19	6877	19	CGACTCTTAGCGGTGGATC	132	296	4344.39	2069.45
srRNA-6877-20	6877	20	CGACTCTTAGCGGTGGATCA	310	274	10202.7	1915.64
srRNA-6877-25	6877	25	CGACTCTTAGCGGTGGATCACTCGG	463	42	15238.3	293.639
srRNA-6878-18	6878	18	GACTCTTAGCGGTGGATC	193	439	6352.03	3069.22
srRNA-6878-24	6878	24	GACTCTTAGCGGTGGATCACTCGG	495	55	16291.5	384.527
srRNA-8123-18	8123	18	CGCGACCTCAGATCAGAC	262	418	8622.96	2922.4
srRNA-8123-19	8123	19	CGCGACCTCAGATCAGACG	102	494	3357.03	3453.75
srRNA-8123-20	8123	20	CGCGACCTCAGATCAGACGT	172	297	5660.87	2076.44
srRNA-8123-22	8123	22	CGCGACCTCAGATCAGACGTGG	98	419	3225.38	2929.39
srRNA-8123-23	8123	23	CGCGACCTCAGATCAGACGTGGC	141	133	4640.6	929.855
srRNA-8135-21	8135	21	TCAGACGTGGCGACCCGCTGA	93	365	3060.82	2551.86
srRNA-8140-18	8140	18	CGTGGCGACCCGCTGAAT	332	133	10926.8	929.855
srRNA-8263-30	8263	30	CGTGGGAAATGTGGCGTACGGAAGACCCAC	277	3	9116.64	20.9742
srRNA-11169-18	11169	18	CCCGGGGAGCCCGGCGGG	731	11	24058.7	76.9053
srRNA-11805-25	11805	25	CGGGCCGCCGGTGAAATACCACTAC	355	1	11683.8	6.99139
srRNA-11806-24	11806	24	GGGCCGCCGGTGAAATACCACTAC	213	2	7010.27	13.9828
srRNA-12812-27	12812	27	AAGTCAGCCCTCGACACAAGGGTTTGT	210	39	6911.53	272.664
srRNA-12821-18	12821	18	CTCGACACAAGGGTTTGT	204	247	6714.06	1726.87
