# Supplementary material for: Profiling and Identification of Small rDNA-Derived RNAs and Their Potential Biological Functions
Source: PLoS One. 2013 Feb 13;8(2):e56842. doi: 10.1371/journal.pone.0056842 (PMC3572043; doi:10.1371/journal.pone.0056842)
Supplement: Table S6 — The top 20 abundant human liver srRNAs in Solexa small RNA sequencing datasets GSM531975 and GSM531976. (XLS) [file pone.0056842.s010.xls]

## Sheet: Sheet1
Table S6. The top 20 abundant human liver srRNAs in Solexa small RNA sequencing datasets GSM531975 and GSM531976.
srRNA	Position in rDNA	Length	Sequence	Reads in GSM531975	Reads in GSM531976	TPM in GSM531975	TPM in GSM531976
srRNA-6746-19	6746	19	TCCTCCCGGGGCTACGCCT	502	913	4660.53	12869.3
srRNA-6746-22	6746	22	TCCTCCCGGGGCTACGCCTGTC	590	1479	5477.52	20847.4
srRNA-6746-23	6746	23	TCCTCCCGGGGCTACGCCTGTCT	2131	5002	19784.1	70506.3
srRNA-6748-21	6748	21	CTCCCGGGGCTACGCCTGTCT	583	490	5412.53	6906.86
srRNA-6749-20	6749	20	TCCCGGGGCTACGCCTGTCT	640	291	5941.72	4101.83
srRNA-7935-19	7935	19	CGCGACCTCAGATCAGACG	2590	1217	24045.4	17154.4
srRNA-7935-20	7935	20	CGCGACCTCAGATCAGACGT	4979	2517	46224.7	35478.7
srRNA-7935-21	7935	21	CGCGACCTCAGATCAGACGTG	16529	6584	153454	92805.6
srRNA-7935-22	7935	22	CGCGACCTCAGATCAGACGTGG	2618	1049	24305.3	14786.3
srRNA-7935-24	7935	24	CGCGACCTCAGATCAGACGTGGCG	1129	307	10481.6	4327.36
srRNA-11946-25	11946	25	GGGCCGCCGGTGAAATACCACTACT	202	990	1875.35	13954.7
srRNA-11947-24	11947	24	GGCCGCCGGTGAAATACCACTACT	1575	1540	14622.2	21707.3
srRNA-12862-28	12862	28	GCTAAACCATTCGTAGACGACCTGCTTC	1378	443	12793.3	6244.36
srRNA-12864-25	12864	25	TAAACCATTCGTAGACGACCTGCTT	697	243	6470.9	3425.24
srRNA-12864-26	12864	26	TAAACCATTCGTAGACGACCTGCTTC	2072	872	19236.3	12291.4
srRNA-12865-24	12865	24	AAACCATTCGTAGACGACCTGCTT	1514	536	14055.9	7555.25
srRNA-12865-25	12865	25	AAACCATTCGTAGACGACCTGCTTC	4030	1674	37414.2	23596.1
srRNA-12866-23	12866	23	AACCATTCGTAGACGACCTGCTT	5848	1619	54292.4	22820.8
srRNA-12866-24	12866	24	AACCATTCGTAGACGACCTGCTTC	12485	4373	115910	61640.2
srRNA-12867-23	12867	23	ACCATTCGTAGACGACCTGCTTC	1399	649	12988.2	9148.06
