# Supplementary material for: Profiling and Identification of Small rDNA-Derived RNAs and Their Potential Biological Functions
Source: PLoS One. 2013 Feb 13;8(2):e56842. doi: 10.1371/journal.pone.0056842 (PMC3572043; doi:10.1371/journal.pone.0056842)
Supplement: Table S7 — The reads and percentage of total and unique srRNA in AGO protein complex and the controls. (XLS) [file pone.0056842.s011.xls]

## Sheet: Sheet1
Table S7. The reads and percentage of total and unique srRNA in AGO protein complex and the controls.
GEO accession	Description	Total clean reads	Unique clean reads	Total srRNA reads	Percentage of total srRNA	Unique srRNA reads	Percentage of unique srRNA
GSM889256	Seedling	13719246	4476476	2656620	0.1936	55215	0.0123
GSM889279a	Seedling AGO2-IP (a)	12427119	3141979	391467	0.0315	19286	0.0061
GSM889279b	Seedling AGO2-IP (b)	13088006	2822514	510946	0.039	15804	0.0056
GSM642335	Leaf AGO1-IP	19823015	4652740	566394	0.0286	10624	0.0023
GSM642337	Leaf AGO2-IP	7616350	517906	135196	0.0178	9120	0.0176
GSM280087	S2 cell AGO2-IP	916834	172933	9813	0.0107	3304	0.0191
GSM280088	S2 cell AGO1-IP	2094408	21121	3792	0.0018	975	0.0462
GSM850202	Fibroblast	3965391	318797	201207	0.0507	14000	0.0439
GSM850203	Fibroblast AGO-IP	2892943	93539	207260	0.0716	9590	0.1025
GSM850204	Fibroblast H3K9me2-IP	2655457	81397	4977	0.0019	1311	0.0161
