# Supplementary material for: Profiling and Identification of Small rDNA-Derived RNAs and Their Potential Biological Functions
Source: PLoS One. 2013 Feb 13;8(2):e56842. doi: 10.1371/journal.pone.0056842 (PMC3572043; doi:10.1371/journal.pone.0056842)
Supplement: Table S8 — Human fibroblast srRNAs co-immunoprecipitated with AGO proteins. (XLS) [file pone.0056842.s012.xls]

## Sheet: GSM889279a
Table S8. srRNAs co-immunoprecipitated with AGO proteins.
srRNA	Position in rDNA	Length	Sequence	Reads in GSM889279a	TPM in GSM889279a
srRNA-1-21	2	21	AATTCCCAACTTTACACGAGC	1	0.08
srRNA-1-22	2	22	AATTCCCAACTTTACACGAGCT	1	0.08
srRNA-2-20	3	20	ATTCCCAACTTTACACGAGC	1	0.08
srRNA-2-21	3	21	ATTCCCAACTTTACACGAGCT	7	0.56
srRNA-2-22	3	22	ATTCCCAACTTTACACGAGCTC	3	0.24
srRNA-3-20	4	20	TTCCCAACTTTACACGAGCT	1	0.08
srRNA-4-22*	5	22	ACGAGCTCGTGTAAAGTTGGGA	2	0.16
srRNA-5-21*	6	21	ACGAGCTCGTGTAAAGTTGGG	23	1.85
srRNA-5-18*	6	18	AGCTCGTGTAAAGTTGGG	1	0.08
srRNA-6-22*	7	22	AGACGAGCTCGTGTAAAGTTGG	1	0.08
srRNA-7-21*	8	21	AGACGAGCTCGTGTAAAGTTG	3	0.24
srRNA-8-21	9	21	AACTTTACACGAGCTCGTCTC	19	1.53
srRNA-8-22	9	22	AACTTTACACGAGCTCGTCTCC	1	0.08
srRNA-9-20	10	20	ACTTTACACGAGCTCGTCTC	1	0.08
srRNA-11-18	12	18	TTTACACGAGCTCGTCTC	1	0.08
srRNA-14-22	15	22	ACACGAGCTCGTCTCCCGAGGT	1	0.08
srRNA-14-22*	15	22	ACCTCGGGAGACGAGCTCGTGT	1	0.08
srRNA-15-22*	16	22	AACCTCGGGAGACGAGCTCGTG	2	0.16
srRNA-15-21*	16	21	ACCTCGGGAGACGAGCTCGTG	5	0.4
srRNA-16-22	17	22	ACGAGCTCGTCTCCCGAGGTTA	1	0.08
srRNA-21-22*	22	22	ACATTTAACCTCGGGAGACGAG	1	0.08
srRNA-22-22*	23	22	AACATTTAACCTCGGGAGACGA	2	0.16
srRNA-22-21*	23	21	ACATTTAACCTCGGGAGACGA	1	0.08
srRNA-25-22*	26	22	AATAACATTTAACCTCGGGAGA	1	0.08
srRNA-25-21*	26	21	ATAACATTTAACCTCGGGAGA	3	0.24
srRNA-26-21*	27	21	AATAACATTTAACCTCGGGAG	2	0.16
srRNA-26-20*	27	20	ATAACATTTAACCTCGGGAG	1	0.08
srRNA-27-19*	28	19	ATAACATTTAACCTCGGGA	1	0.08
srRNA-32-21	33	21	AGGTTAAATGTTATTACTTGG	1	0.08
srRNA-36-24*	37	24	AATCTTACCAAGTAATAACATTTA	2	0.16
srRNA-37-21	38	21	AAATGTTATTACTTGGTAAGA	26	2.09
srRNA-37-22	38	22	AAATGTTATTACTTGGTAAGAT	9	0.72
srRNA-37-23	38	23	AAATGTTATTACTTGGTAAGATT	1	0.08
srRNA-37-22*	38	22	ATCTTACCAAGTAATAACATTT	1	0.08
srRNA-38-22*	39	22	AATCTTACCAAGTAATAACATT	3	0.24
srRNA-38-18	39	18	AATGTTATTACTTGGTAA	2	0.16
srRNA-38-20	39	20	AATGTTATTACTTGGTAAGA	2	0.16
srRNA-38-21	39	21	AATGTTATTACTTGGTAAGAT	7	0.56
srRNA-38-22	39	22	AATGTTATTACTTGGTAAGATT	7	0.56
srRNA-38-20*	39	20	TCTTACCAAGTAATAACATT	1	0.08
srRNA-39-21*	40	21	AATCTTACCAAGTAATAACAT	1	0.08
srRNA-39-18	40	18	ATGTTATTACTTGGTAAG	1	0.08
srRNA-39-19	40	19	ATGTTATTACTTGGTAAGA	1	0.08
srRNA-39-21	40	21	ATGTTATTACTTGGTAAGATT	2	0.16
srRNA-39-22	40	22	ATGTTATTACTTGGTAAGATTC	2	0.16
srRNA-41-18*	42	18	ATCTTACCAAGTAATAAC	1	0.08
srRNA-44-21	45	21	ATTACTTGGTAAGATTCCGGA	41	3.3
srRNA-44-22	45	22	ATTACTTGGTAAGATTCCGGAC	5	0.4
srRNA-44-23	45	23	ATTACTTGGTAAGATTCCGGACC	1	0.08
srRNA-44-24	45	24	ATTACTTGGTAAGATTCCGGACCT	4	0.32
srRNA-46-22*	47	22	AGGTCCGGAATCTTACCAAGTA	1	0.08
srRNA-47-21	48	21	ACTTGGTAAGATTCCGGACCT	7	0.56
srRNA-47-21*	48	21	AGGTCCGGAATCTTACCAAGT	2	0.16
srRNA-54-21	55	21	AAGATTCCGGACCTCGCCAAG	1	0.08
srRNA-54-22	55	22	AAGATTCCGGACCTCGCCAAGT	5	0.4
srRNA-55-21*	56	21	ACTTGGCGAGGTCCGGAATCT	1	0.08
srRNA-55-21	56	21	AGATTCCGGACCTCGCCAAGT	3	0.24
srRNA-55-22	56	22	AGATTCCGGACCTCGCCAAGTG	27	2.17
srRNA-56-22*	57	22	ACACTTGGCGAGGTCCGGAATC	2	0.16
srRNA-57-22*	58	22	AACACTTGGCGAGGTCCGGAAT	5	0.4
srRNA-57-20	58	20	ATTCCGGACCTCGCCAAGTG	1	0.08
srRNA-57-21	58	21	ATTCCGGACCTCGCCAAGTGT	17	1.37
srRNA-57-22	58	22	ATTCCGGACCTCGCCAAGTGTT	6	0.48
srRNA-58-22*	59	22	AAACACTTGGCGAGGTCCGGAA	3	0.24
srRNA-58-21*	59	21	AACACTTGGCGAGGTCCGGAA	12	0.97
srRNA-59-22*	60	22	AAAACACTTGGCGAGGTCCGGA	8	0.64
srRNA-59-21*	60	21	AAACACTTGGCGAGGTCCGGA	8	0.64
srRNA-60-21*	61	21	AAAACACTTGGCGAGGTCCGG	14	1.13
srRNA-72-20	73	20	AAGTGTTTTGAAAACCCGCA	1	0.08
srRNA-72-22	73	22	AAGTGTTTTGAAAACCCGCAAC	2	0.16
srRNA-73-22	74	22	AGTGTTTTGAAAACCCGCAACG	1	0.08
srRNA-76-20	77	20	GTTTTGAAAACCCGCAACGC	1	0.08
srRNA-77-21*	78	21	GAGCGTTGCGGGTTTTCAAAA	1	0.08
srRNA-82-20	83	20	AAAACCCGCAACGCTCGCAA	1	0.08
srRNA-82-21	83	21	AAAACCCGCAACGCTCGCAAA	3	0.24
srRNA-82-22	83	22	AAAACCCGCAACGCTCGCAAAG	5	0.4
srRNA-82-23	83	23	AAAACCCGCAACGCTCGCAAAGG	1	0.08
srRNA-83-21	84	21	AAACCCGCAACGCTCGCAAAG	1	0.08
srRNA-83-22	84	22	AAACCCGCAACGCTCGCAAAGG	3	0.24
srRNA-84-21	85	21	AACCCGCAACGCTCGCAAAGG	7	0.56
srRNA-84-22	85	22	AACCCGCAACGCTCGCAAAGGT	12	0.97
srRNA-86-24*	87	24	ATGCACCTTTGCGAGCGTTGCGGG	1	0.08
srRNA-88-22*	89	22	ATGCACCTTTGCGAGCGTTGCG	1	0.08
srRNA-89-21*	90	21	ATGCACCTTTGCGAGCGTTGC	18	1.45
srRNA-89-19*	90	19	GCACCTTTGCGAGCGTTGC	1	0.08
srRNA-91-21	92	21	AACGCTCGCAAAGGTGCATAG	5	0.4
srRNA-92-21	93	21	ACGCTCGCAAAGGTGCATAGT	1	0.08
srRNA-92-22	93	22	ACGCTCGCAAAGGTGCATAGTG	4	0.32
srRNA-98-21*	99	21	ATTCTCACTATGCACCTTTGC	2	0.16
srRNA-100-21	101	21	AAAGGTGCATAGTGAGAATAA	2	0.16
srRNA-100-22	101	22	AAAGGTGCATAGTGAGAATAAT	4	0.32
srRNA-101-21*	102	21	ATTATTCTCACTATGCACCTT	1	0.08
srRNA-103-19*	104	19	ATTATTCTCACTATGCACC	1	0.08
srRNA-105-21*	106	21	ACTTATTATTCTCACTATGCA	1	0.08
srRNA-108-21	109	21	ATAGTGAGAATAATAAGTGAA	7	0.56
srRNA-108-22	109	22	ATAGTGAGAATAATAAGTGAAG	2	0.16
srRNA-108-24	109	24	ATAGTGAGAATAATAAGTGAAGAG	1	0.08
srRNA-116-21	117	21	AATAATAAGTGAAGAGACAGA	6	0.48
srRNA-116-22	117	22	AATAATAAGTGAAGAGACAGAC	1	0.08
srRNA-116-24	117	24	AATAATAAGTGAAGAGACAGACTT	2	0.16
srRNA-117-22*	118	22	AGTCTGTCTCTTCACTTATTAT	5	0.4
srRNA-117-20	118	20	ATAATAAGTGAAGAGACAGA	1	0.08
srRNA-117-21	118	21	ATAATAAGTGAAGAGACAGAC	3	0.24
srRNA-117-22	118	22	ATAATAAGTGAAGAGACAGACT	4	0.32
srRNA-117-23	118	23	ATAATAAGTGAAGAGACAGACTT	2	0.16
srRNA-117-24	118	24	ATAATAAGTGAAGAGACAGACTTG	1	0.08
srRNA-118-22*	119	22	AAGTCTGTCTCTTCACTTATTA	5	0.4
srRNA-118-21*	119	21	AGTCTGTCTCTTCACTTATTA	1	0.08
srRNA-119-21*	120	21	AAGTCTGTCTCTTCACTTATT	1	0.08
srRNA-119-20	120	20	AATAAGTGAAGAGACAGACT	1	0.08
srRNA-119-21	120	21	AATAAGTGAAGAGACAGACTT	25	2.01
srRNA-119-22	120	22	AATAAGTGAAGAGACAGACTTG	4	0.32
srRNA-119-23*	120	23	ACAAGTCTGTCTCTTCACTTATT	1	0.08
srRNA-120-21	121	21	ATAAGTGAAGAGACAGACTTG	14	1.13
srRNA-120-22	121	22	ATAAGTGAAGAGACAGACTTGT	19	1.53
srRNA-120-23	121	23	ATAAGTGAAGAGACAGACTTGTC	1	0.08
srRNA-120-24	121	24	ATAAGTGAAGAGACAGACTTGTCC	3	0.24
srRNA-120-25	121	25	ATAAGTGAAGAGACAGACTTGTCCA	2	0.16
srRNA-121-21*	122	21	ACAAGTCTGTCTCTTCACTTA	14	1.13
srRNA-121-21	122	21	TAAGTGAAGAGACAGACTTGT	1	0.08
srRNA-122-23	123	23	AAGTGAAGAGACAGACTTGTCCA	1	0.08
srRNA-123-21	124	21	AGTGAAGAGACAGACTTGTCC	3	0.24
srRNA-123-22	124	22	AGTGAAGAGACAGACTTGTCCA	44	3.54
srRNA-123-24	124	24	AGTGAAGAGACAGACTTGTCCAAA	1	0.08
srRNA-126-19	127	19	GAAGAGACAGACTTGTCCA	1	0.08
srRNA-127-21	128	21	AAGAGACAGACTTGTCCAAAA	5	0.4
srRNA-130-21	131	21	AGACAGACTTGTCCAAAACGC	4	0.32
srRNA-132-21	133	21	ACAGACTTGTCCAAAACGCCC	3	0.24
srRNA-132-22	133	22	ACAGACTTGTCCAAAACGCCCA	4	0.32
srRNA-133-20	134	20	CAGACTTGTCCAAAACGCCC	1	0.08
srRNA-134-22	135	22	AGACTTGTCCAAAACGCCCACC	1	0.08
srRNA-136-21	137	21	ACTTGTCCAAAACGCCCACCG	1	0.08
srRNA-136-22	137	22	ACTTGTCCAAAACGCCCACCGC	1	0.08
srRNA-146-21	147	21	AACGCCCACCGCGAAGGTGCA	3	0.24
srRNA-147-21	148	21	ACGCCCACCGCGAAGGTGCAT	1	0.08
srRNA-147-21*	148	21	ATGCACCTTCGCGGTGGGCGT	1	0.08
srRNA-150-21*	151	21	ACTATGCACCTTCGCGGTGGG	6	0.48
srRNA-153-21	154	21	ACCGCGAAGGTGCATAGTGAG	2	0.16
srRNA-170-22*	171	22	ATCTCTTGACTTACTCTTCTCA	3	0.24
srRNA-171-21*	172	21	ATCTCTTGACTTACTCTTCTC	3	0.24
srRNA-172-21	173	21	AGAAGAGTAAGTCAAGAGATA	3	0.24
srRNA-173-19*	174	19	ATCTCTTGACTTACTCTTC	1	0.08
srRNA-174-19	175	19	AAGAGTAAGTCAAGAGATA	1	0.08
srRNA-174-21	175	21	AAGAGTAAGTCAAGAGATAGA	8	0.64
srRNA-174-22	175	22	AAGAGTAAGTCAAGAGATAGAC	3	0.24
srRNA-175-20	176	20	AGAGTAAGTCAAGAGATAGA	1	0.08
srRNA-175-21	176	21	AGAGTAAGTCAAGAGATAGAC	2	0.16
srRNA-175-22	176	22	AGAGTAAGTCAAGAGATAGACT	2	0.16
srRNA-175-23	176	23	AGAGTAAGTCAAGAGATAGACTT	1	0.08
srRNA-176-21*	177	21	AGTCTATCTCTTGACTTACTC	2	0.16
srRNA-177-21	178	21	AGTAAGTCAAGAGATAGACTT	43	3.46
srRNA-177-22	178	22	AGTAAGTCAAGAGATAGACTTG	1	0.08
srRNA-179-22*	180	22	AACAAGTCTATCTCTTGACTTA	1	0.08
srRNA-179-21*	180	21	ACAAGTCTATCTCTTGACTTA	1	0.08
srRNA-180-21*	181	21	AACAAGTCTATCTCTTGACTT	3	0.24
srRNA-180-21	181	21	AAGTCAAGAGATAGACTTGTT	1	0.08
srRNA-183-22*	184	22	TTTGAACAAGTCTATCTCTTGA	1	0.08
srRNA-185-20	186	20	AAGAGATAGACTTGTTCAAA	1	0.08
srRNA-185-21	186	21	AAGAGATAGACTTGTTCAAAA	4	0.32
srRNA-185-22	186	22	AAGAGATAGACTTGTTCAAAAA	1	0.08
srRNA-186-21	187	21	AGAGATAGACTTGTTCAAAAA	1	0.08
srRNA-186-22	187	22	AGAGATAGACTTGTTCAAAAAG	1	0.08
srRNA-188-21	189	21	AGATAGACTTGTTCAAAAAGA	3	0.24
srRNA-188-22	189	22	AGATAGACTTGTTCAAAAAGAA	1	0.08
srRNA-190-20	191	20	ATAGACTTGTTCAAAAAGAA	1	0.08
srRNA-190-24	191	24	ATAGACTTGTTCAAAAAGAAACAG	1	0.08
srRNA-192-23	193	23	AGACTTGTTCAAAAAGAAACAGA	1	0.08
srRNA-192-24	193	24	AGACTTGTTCAAAAAGAAACAGAA	1	0.08
srRNA-194-21	195	21	ACTTGTTCAAAAAGAAACAGA	1	0.08
srRNA-194-22	195	22	ACTTGTTCAAAAAGAAACAGAA	1	0.08
srRNA-201-21*	202	21	ATTCTCTTCTGTTTCTTTTTG	1	0.08
srRNA-202-21	203	21	AAAAAGAAACAGAAGAGAATG	1	0.08
srRNA-202-22	203	22	AAAAAGAAACAGAAGAGAATGC	1	0.08
srRNA-203-21	204	21	AAAAGAAACAGAAGAGAATGC	5	0.4
srRNA-203-22	204	22	AAAAGAAACAGAAGAGAATGCT	9	0.72
srRNA-204-20	205	20	AAAGAAACAGAAGAGAATGC	1	0.08
srRNA-204-21	205	21	AAAGAAACAGAAGAGAATGCT	10	0.8
srRNA-204-22	205	22	AAAGAAACAGAAGAGAATGCTT	1	0.08
srRNA-204-22*	205	22	AAGCATTCTCTTCTGTTTCTTT	1	0.08
srRNA-205-21	206	21	AAGAAACAGAAGAGAATGCTT	1	0.08
srRNA-205-22	206	22	AAGAAACAGAAGAGAATGCTTG	3	0.24
srRNA-205-21*	206	21	AAGCATTCTCTTCTGTTTCTT	8	0.64
srRNA-206-21	207	21	AGAAACAGAAGAGAATGCTTG	3	0.24
srRNA-206-22	207	22	AGAAACAGAAGAGAATGCTTGG	4	0.32
srRNA-207-19*	208	19	AAGCATTCTCTTCTGTTTC	1	0.08
srRNA-208-21	209	21	AAACAGAAGAGAATGCTTGGG	37	2.98
srRNA-208-22	209	22	AAACAGAAGAGAATGCTTGGGG	15	1.21
srRNA-209-21	210	21	AACAGAAGAGAATGCTTGGGG	5	0.4
srRNA-209-22	210	22	AACAGAAGAGAATGCTTGGGGT	3	0.24
srRNA-210-22*	211	22	AACCCCAAGCATTCTCTTCTGT	1	0.08
srRNA-210-21	211	21	ACAGAAGAGAATGCTTGGGGT	17	1.37
srRNA-210-22	211	22	ACAGAAGAGAATGCTTGGGGTT	7	0.56
srRNA-210-24	211	24	ACAGAAGAGAATGCTTGGGGTTAC	1	0.08
srRNA-210-21*	211	21	ACCCCAAGCATTCTCTTCTGT	1	0.08
srRNA-211-21*	212	21	AACCCCAAGCATTCTCTTCTG	4	0.32
srRNA-212-21	213	21	AGAAGAGAATGCTTGGGGTTA	13	1.05
srRNA-214-21	215	21	AAGAGAATGCTTGGGGTTACA	1	0.08
srRNA-215-21	216	21	AGAGAATGCTTGGGGTTACAC	1	0.08
srRNA-215-22	216	22	AGAGAATGCTTGGGGTTACACT	11	0.89
srRNA-215-23	216	23	AGAGAATGCTTGGGGTTACACTC	1	0.08
srRNA-219-20	220	20	AATGCTTGGGGTTACACTCA	1	0.08
srRNA-219-21	220	21	AATGCTTGGGGTTACACTCAC	5	0.4
srRNA-219-22	220	22	AATGCTTGGGGTTACACTCACG	2	0.16
srRNA-219-24	220	24	AATGCTTGGGGTTACACTCACGAA	1	0.08
srRNA-220-21	221	21	ATGCTTGGGGTTACACTCACG	2	0.16
srRNA-220-22	221	22	ATGCTTGGGGTTACACTCACGA	10	0.8
srRNA-221-20	222	20	TGCTTGGGGTTACACTCACG	1	0.08
srRNA-225-21*	226	21	ACCTTCGTGAGTGTAACCCCA	6	0.48
srRNA-227-23*	228	23	ATGCACCTTCGTGAGTGTAACCC	1	0.08
srRNA-228-22*	229	22	ATGCACCTTCGTGAGTGTAACC	1	0.08
srRNA-229-21*	230	21	ATGCACCTTCGTGAGTGTAAC	1	0.08
srRNA-230-21	231	21	TTACACTCACGAAGGTGCATA	1	0.08
srRNA-231-22*	232	22	ACTATGCACCTTCGTGAGTGTA	4	0.32
srRNA-231-19*	232	19	ATGCACCTTCGTGAGTGTA	1	0.08
srRNA-231-20*	232	20	TATGCACCTTCGTGAGTGTA	1	0.08
srRNA-232-21	233	21	ACACTCACGAAGGTGCATAGT	4	0.32
srRNA-234-21	235	21	ACTCACGAAGGTGCATAGTGA	32	2.58
srRNA-238-21	239	21	ACGAAGGTGCATAGTGAGAAG	1	0.08
srRNA-238-22	239	22	ACGAAGGTGCATAGTGAGAAGA	4	0.32
srRNA-254-21	255	21	AGAAGAGTAAGTCAAGAGACA	1	0.08
srRNA-256-21	257	21	AAGAGTAAGTCAAGAGACAGA	17	1.37
srRNA-256-22	257	22	AAGAGTAAGTCAAGAGACAGAC	1	0.08
srRNA-257-20	258	20	AGAGTAAGTCAAGAGACAGA	3	0.24
srRNA-257-21	258	21	AGAGTAAGTCAAGAGACAGAC	7	0.56
srRNA-257-22	258	22	AGAGTAAGTCAAGAGACAGACT	7	0.56
srRNA-257-22*	258	22	AGTCTGTCTCTTGACTTACTCT	4	0.32
srRNA-258-21*	259	21	AGTCTGTCTCTTGACTTACTC	1	0.08
srRNA-258-20*	259	20	GTCTGTCTCTTGACTTACTC	1	0.08
srRNA-259-21*	260	21	AAGTCTGTCTCTTGACTTACT	1	0.08
srRNA-259-21	260	21	AGTAAGTCAAGAGACAGACTT	17	1.37
srRNA-259-20*	260	20	AGTCTGTCTCTTGACTTACT	1	0.08
srRNA-260-23*	261	23	AACAAGTCTGTCTCTTGACTTAC	1	0.08
srRNA-260-22*	261	22	ACAAGTCTGTCTCTTGACTTAC	1	0.08
srRNA-261-22*	262	22	AACAAGTCTGTCTCTTGACTTA	23	1.85
srRNA-261-21*	262	21	ACAAGTCTGTCTCTTGACTTA	30	2.41
srRNA-262-21*	263	21	AACAAGTCTGTCTCTTGACTT	18	1.45
srRNA-262-20*	263	20	ACAAGTCTGTCTCTTGACTT	1	0.08
srRNA-263-20*	264	20	AACAAGTCTGTCTCTTGACT	4	0.32
srRNA-263-21	264	21	AGTCAAGAGACAGACTTGTTC	3	0.24
srRNA-263-23	264	23	AGTCAAGAGACAGACTTGTTCAA	1	0.08
srRNA-264-19*	265	19	AACAAGTCTGTCTCTTGAC	2	0.16
srRNA-265-18*	266	18	AACAAGTCTGTCTCTTGA	1	0.08
srRNA-267-18	268	18	AAGAGACAGACTTGTTCA	1	0.08
srRNA-267-21	268	21	AAGAGACAGACTTGTTCAAAA	6	0.48
srRNA-267-22	268	22	AAGAGACAGACTTGTTCAAAAA	3	0.24
srRNA-267-23	268	23	AAGAGACAGACTTGTTCAAAAAG	1	0.08
srRNA-268-21	269	21	AGAGACAGACTTGTTCAAAAA	3	0.24
srRNA-270-21	271	21	AGACAGACTTGTTCAAAAAGA	3	0.24
srRNA-272-21	273	21	ACAGACTTGTTCAAAAAGAAA	1	0.08
srRNA-282-22*	283	22	ATTCTCTTTTGTTTCTTTTTGA	1	0.08
srRNA-284-22	285	22	AAAAAGAAACAAAAGAGAATGC	2	0.16
srRNA-285-22	286	22	AAAAGAAACAAAAGAGAATGCT	7	0.56
srRNA-285-24	286	24	AAAAGAAACAAAAGAGAATGCTTG	1	0.08
srRNA-285-19*	286	19	ATTCTCTTTTGTTTCTTTT	1	0.08
srRNA-286-21	287	21	AAAGAAACAAAAGAGAATGCT	15	1.21
srRNA-286-22	287	22	AAAGAAACAAAAGAGAATGCTT	1	0.08
srRNA-286-24	287	24	AAAGAAACAAAAGAGAATGCTTGG	1	0.08
srRNA-286-22*	287	22	AAGCATTCTCTTTTGTTTCTTT	1	0.08
srRNA-286-21*	287	21	AGCATTCTCTTTTGTTTCTTT	2	0.16
srRNA-287-18	288	18	AAGAAACAAAAGAGAATG	3	0.24
srRNA-287-21	288	21	AAGAAACAAAAGAGAATGCTT	6	0.48
srRNA-287-21*	288	21	AAGCATTCTCTTTTGTTTCTT	1	0.08
srRNA-288-21	289	21	AGAAACAAAAGAGAATGCTTG	2	0.16
srRNA-288-22	289	22	AGAAACAAAAGAGAATGCTTGG	2	0.16
srRNA-290-21	291	21	AAACAAAAGAGAATGCTTGGG	41	3.3
srRNA-290-22	291	22	AAACAAAAGAGAATGCTTGGGG	2	0.16
srRNA-290-24	291	24	AAACAAAAGAGAATGCTTGGGGAG	1	0.08
srRNA-291-20	292	20	AACAAAAGAGAATGCTTGGG	1	0.08
srRNA-291-21	292	21	AACAAAAGAGAATGCTTGGGG	22	1.77
srRNA-291-22	292	22	AACAAAAGAGAATGCTTGGGGA	6	0.48
srRNA-292-21	293	21	ACAAAAGAGAATGCTTGGGGA	19	1.53
srRNA-292-22	293	22	ACAAAAGAGAATGCTTGGGGAG	2	0.16
srRNA-294-21	295	21	AAAAGAGAATGCTTGGGGAGA	6	0.48
srRNA-294-22	295	22	AAAAGAGAATGCTTGGGGAGAT	2	0.16
srRNA-295-20	296	20	AAAGAGAATGCTTGGGGAGA	3	0.24
srRNA-295-21	296	21	AAAGAGAATGCTTGGGGAGAT	3	0.24
srRNA-295-22	296	22	AAAGAGAATGCTTGGGGAGATA	1	0.08
srRNA-295-24	296	24	AAAGAGAATGCTTGGGGAGATAGA	2	0.16
srRNA-296-21	297	21	AAGAGAATGCTTGGGGAGATA	1	0.08
srRNA-296-22	297	22	AAGAGAATGCTTGGGGAGATAG	1	0.08
srRNA-297-19	298	19	AGAGAATGCTTGGGGAGAT	1	0.08
srRNA-297-21	298	21	AGAGAATGCTTGGGGAGATAG	2	0.16
srRNA-297-22	298	22	AGAGAATGCTTGGGGAGATAGA	1	0.08
srRNA-299-21	300	21	AGAATGCTTGGGGAGATAGAA	5	0.4
srRNA-299-22	300	22	AGAATGCTTGGGGAGATAGAAG	1	0.08
srRNA-302-21	303	21	ATGCTTGGGGAGATAGAAGGG	1	0.08
srRNA-325-21	326	21	AGATAGTTCTCAAGCTAAGAA	23	1.85
srRNA-326-20	327	20	GATAGTTCTCAAGCTAAGAA	1	0.08
srRNA-327-22*	328	22	ACTTTCTTAGCTTGAGAACTAT	1	0.08
srRNA-327-21	328	21	ATAGTTCTCAAGCTAAGAAAG	1	0.08
srRNA-327-22	328	22	ATAGTTCTCAAGCTAAGAAAGT	1	0.08
srRNA-328-22*	329	22	AACTTTCTTAGCTTGAGAACTA	2	0.16
srRNA-328-21*	329	21	ACTTTCTTAGCTTGAGAACTA	1	0.08
srRNA-329-20*	330	20	ACTTTCTTAGCTTGAGAACT	1	0.08
srRNA-330-22*	331	22	ACAACTTTCTTAGCTTGAGAAC	1	0.08
srRNA-331-21*	332	21	ACAACTTTCTTAGCTTGAGAA	8	0.64
srRNA-331-18*	332	18	ACTTTCTTAGCTTGAGAA	1	0.08
srRNA-332-20*	333	20	ACAACTTTCTTAGCTTGAGA	1	0.08
srRNA-336-19	337	19	AAGCTAAGAAAGTTGTAAA	1	0.08
srRNA-336-21	337	21	AAGCTAAGAAAGTTGTAAAAG	8	0.64
srRNA-336-22	337	22	AAGCTAAGAAAGTTGTAAAAGC	3	0.24
srRNA-341-21	342	21	AAGAAAGTTGTAAAAGCTAAG	1	0.08
srRNA-341-22	342	22	AAGAAAGTTGTAAAAGCTAAGA	2	0.16
srRNA-342-21	343	21	AGAAAGTTGTAAAAGCTAAGA	2	0.16
srRNA-342-22	343	22	AGAAAGTTGTAAAAGCTAAGAA	1	0.08
srRNA-342-24	343	24	AGAAAGTTGTAAAAGCTAAGAACT	1	0.08
srRNA-344-23	345	23	AAAGTTGTAAAAGCTAAGAACTA	1	0.08
srRNA-345-22	346	22	AAGTTGTAAAAGCTAAGAACTA	4	0.32
srRNA-345-21*	346	21	AGTTCTTAGCTTTTACAACTT	2	0.16
srRNA-346-21	347	21	AGTTGTAAAAGCTAAGAACTA	3	0.24
srRNA-346-22	347	22	AGTTGTAAAAGCTAAGAACTAG	2	0.16
srRNA-354-22*	355	22	ATTTGATGCTAGTTCTTAGCTT	7	0.56
srRNA-355-21*	356	21	ATTTGATGCTAGTTCTTAGCT	19	1.53
srRNA-357-22*	358	22	ATCATTTGATGCTAGTTCTTAG	17	1.37
srRNA-357-19*	358	19	ATTTGATGCTAGTTCTTAG	1	0.08
srRNA-358-21*	359	21	ATCATTTGATGCTAGTTCTTA	14	1.13
srRNA-359-21	360	21	AAGAACTAGCATCAAATGATG	3	0.24
srRNA-359-22	360	22	AAGAACTAGCATCAAATGATGG	17	1.37
srRNA-359-23	360	23	AAGAACTAGCATCAAATGATGGA	2	0.16
srRNA-359-24*	360	24	ATCCATCATTTGATGCTAGTTCTT	1	0.08
srRNA-360-21	361	21	AGAACTAGCATCAAATGATGG	10	0.8
srRNA-360-22	361	22	AGAACTAGCATCAAATGATGGA	3	0.24
srRNA-362-21	363	21	AACTAGCATCAAATGATGGAT	19	1.53
srRNA-362-21*	363	21	ATCCATCATTTGATGCTAGTT	5	0.4
srRNA-363-21	364	21	ACTAGCATCAAATGATGGATG	1	0.08
srRNA-363-22	364	22	ACTAGCATCAAATGATGGATGA	4	0.32
srRNA-364-19*	365	19	ATCCATCATTTGATGCTAG	1	0.08
srRNA-369-22	370	22	ATCAAATGATGGATGAAACACA	1	0.08
srRNA-372-21	373	21	AAATGATGGATGAAACACAAG	3	0.24
srRNA-372-22	373	22	AAATGATGGATGAAACACAAGG	4	0.32
srRNA-373-21	374	21	AATGATGGATGAAACACAAGG	4	0.32
srRNA-373-22	374	22	AATGATGGATGAAACACAAGGT	7	0.56
srRNA-374-21*	375	21	ACCTTGTGTTTCATCCATCAT	1	0.08
srRNA-374-21	375	21	ATGATGGATGAAACACAAGGT	41	3.3
srRNA-374-22	375	22	ATGATGGATGAAACACAAGGTA	4	0.32
srRNA-376-22*	377	22	ACTACCTTGTGTTTCATCCATC	3	0.24
srRNA-376-19	377	19	GATGGATGAAACACAAGGT	1	0.08
srRNA-377-21	378	21	ATGGATGAAACACAAGGTAGT	6	0.48
srRNA-377-22	378	22	ATGGATGAAACACAAGGTAGTT	2	0.16
srRNA-378-21*	379	21	AACTACCTTGTGTTTCATCCA	12	0.97
srRNA-381-21*	382	21	AACAACTACCTTGTGTTTCAT	3	0.24
srRNA-381-21	382	21	ATGAAACACAAGGTAGTTGTT	34	2.74
srRNA-381-22	382	22	ATGAAACACAAGGTAGTTGTTG	1	0.08
srRNA-385-21	386	21	AACACAAGGTAGTTGTTGAAA	4	0.32
srRNA-385-22	386	22	AACACAAGGTAGTTGTTGAAAA	2	0.16
srRNA-386-21	387	21	ACACAAGGTAGTTGTTGAAAA	1	0.08
srRNA-390-21	391	21	AAGGTAGTTGTTGAAAAGTCA	2	0.16
srRNA-390-19*	391	19	ACTTTTCAACAACTACCTT	1	0.08
srRNA-391-21	392	21	AGGTAGTTGTTGAAAAGTCAA	6	0.48
srRNA-395-23*	396	23	AAGTGTTTGACTTTTCAACAACT	1	0.08
srRNA-395-22*	396	22	AGTGTTTGACTTTTCAACAACT	1	0.08
srRNA-395-21	396	21	AGTTGTTGAAAAGTCAAACAC	2	0.16
srRNA-395-22	396	22	AGTTGTTGAAAAGTCAAACACT	1	0.08
srRNA-396-22*	397	22	AAGTGTTTGACTTTTCAACAAC	1	0.08
srRNA-396-20	397	20	GTTGTTGAAAAGTCAAACAC	1	0.08
srRNA-397-21*	398	21	AAGTGTTTGACTTTTCAACAA	2	0.16
srRNA-403-20	404	20	AAAAGTCAAACACTTGGTGA	2	0.16
srRNA-403-21	404	21	AAAAGTCAAACACTTGGTGAT	3	0.24
srRNA-403-22	404	22	AAAAGTCAAACACTTGGTGATA	1	0.08
srRNA-403-23	404	23	AAAAGTCAAACACTTGGTGATAT	1	0.08
srRNA-404-21	405	21	AAAGTCAAACACTTGGTGATA	4	0.32
srRNA-404-24	405	24	AAAGTCAAACACTTGGTGATATGA	3	0.24
srRNA-405-22	406	22	AAGTCAAACACTTGGTGATATG	2	0.16
srRNA-405-21*	406	21	ATATCACCAAGTGTTTGACTT	3	0.24
srRNA-406-21	407	21	AGTCAAACACTTGGTGATATG	2	0.16
srRNA-408-18*	409	18	ATATCACCAAGTGTTTGA	1	0.08
srRNA-410-21	411	21	AAACACTTGGTGATATGAACA	7	0.56
srRNA-410-22	411	22	AAACACTTGGTGATATGAACAC	4	0.32
srRNA-411-18	412	18	AACACTTGGTGATATGAA	1	0.08
srRNA-411-20	412	20	AACACTTGGTGATATGAACA	1	0.08
srRNA-411-21	412	21	AACACTTGGTGATATGAACAC	6	0.48
srRNA-411-22	412	22	AACACTTGGTGATATGAACACA	6	0.48
srRNA-411-24	412	24	AACACTTGGTGATATGAACACAAA	2	0.16
srRNA-412-21	413	21	ACACTTGGTGATATGAACACA	2	0.16
srRNA-412-24	413	24	ACACTTGGTGATATGAACACAAAC	1	0.08
srRNA-416-22*	417	22	ACGTTTGTGTTCATATCACCAA	1	0.08
srRNA-417-22*	418	22	AACGTTTGTGTTCATATCACCA	6	0.48
srRNA-417-21*	418	21	ACGTTTGTGTTCATATCACCA	14	1.13
srRNA-423-22*	424	22	ATATTGAACGTTTGTGTTCATA	6	0.48
srRNA-423-20*	424	20	ATTGAACGTTTGTGTTCATA	1	0.08
srRNA-424-21*	425	21	ATATTGAACGTTTGTGTTCAT	2	0.16
srRNA-427-21	428	21	AACACAAACGTTCAATATGAC	4	0.32
srRNA-430-22	431	22	ACAAACGTTCAATATGACAACC	1	0.08
srRNA-432-21	433	21	AAACGTTCAATATGACAACCC	2	0.16
srRNA-433-21	434	21	AACGTTCAATATGACAACCCC	1	0.08
srRNA-435-21*	436	21	ATGGGGTTGTCATATTGAACG	1	0.08
srRNA-440-21	441	21	AATATGACAACCCCATGCCAA	1	0.08
srRNA-441-21	442	21	ATATGACAACCCCATGCCAAG	1	0.08
srRNA-443-21	444	21	ATGACAACCCCATGCCAAGTA	2	0.16
srRNA-444-19*	445	19	ACTTGGCATGGGGTTGTCA	1	0.08
srRNA-448-21	449	21	AACCCCATGCCAAGTAAAGAG	1	0.08
srRNA-448-22	449	22	AACCCCATGCCAAGTAAAGAGA	1	0.08
srRNA-449-21	450	21	ACCCCATGCCAAGTAAAGAGA	1	0.08
srRNA-452-22*	453	22	ATTTTCTCTTTACTTGGCATGG	4	0.32
srRNA-453-21*	454	21	ATTTTCTCTTTACTTGGCATG	7	0.56
srRNA-460-24*	461	24	ACCAGTTTTCATTTTCTCTTTACT	1	0.08
srRNA-460-21	461	21	AGTAAAGAGAAAATGAAAACT	1	0.08
srRNA-460-22	461	22	AGTAAAGAGAAAATGAAAACTG	1	0.08
srRNA-460-24	461	24	AGTAAAGAGAAAATGAAAACTGGT	1	0.08
srRNA-463-21	464	21	AAAGAGAAAATGAAAACTGGT	19	1.53
srRNA-463-22	464	22	AAAGAGAAAATGAAAACTGGTG	1	0.08
srRNA-463-24	464	24	AAAGAGAAAATGAAAACTGGTGAT	2	0.16
srRNA-463-21*	464	21	ACCAGTTTTCATTTTCTCTTT	2	0.16
srRNA-464-21	465	21	AAGAGAAAATGAAAACTGGTG	12	0.97
srRNA-464-22	465	22	AAGAGAAAATGAAAACTGGTGA	1	0.08
srRNA-465-21	466	21	AGAGAAAATGAAAACTGGTGA	35	2.82
srRNA-466-21*	467	21	ATCACCAGTTTTCATTTTCTC	2	0.16
srRNA-466-19	467	19	GAGAAAATGAAAACTGGTG	1	0.08
srRNA-466-20	467	20	GAGAAAATGAAAACTGGTGA	1	0.08
srRNA-467-24*	468	24	AACAATCACCAGTTTTCATTTTCT	1	0.08
srRNA-467-21*	468	21	AATCACCAGTTTTCATTTTCT	3	0.24
srRNA-468-21	469	21	GAAAATGAAAACTGGTGATTG	1	0.08
srRNA-469-20	470	20	AAAATGAAAACTGGTGATTG	1	0.08
srRNA-469-21	470	21	AAAATGAAAACTGGTGATTGT	10	0.8
srRNA-469-22	470	22	AAAATGAAAACTGGTGATTGTT	2	0.16
srRNA-469-22*	470	22	AACAATCACCAGTTTTCATTTT	3	0.24
srRNA-469-21*	470	21	ACAATCACCAGTTTTCATTTT	1	0.08
srRNA-470-19	471	19	AAATGAAAACTGGTGATTG	1	0.08
srRNA-470-21	471	21	AAATGAAAACTGGTGATTGTT	25	2.01
srRNA-470-22	471	22	AAATGAAAACTGGTGATTGTTG	1	0.08
srRNA-470-23	471	23	AAATGAAAACTGGTGATTGTTGC	2	0.16
srRNA-470-21*	471	21	AACAATCACCAGTTTTCATTT	2	0.16
srRNA-471-21	472	21	AATGAAAACTGGTGATTGTTG	23	1.85
srRNA-471-22	472	22	AATGAAAACTGGTGATTGTTGC	4	0.32
srRNA-472-19*	473	19	AACAATCACCAGTTTTCAT	1	0.08
srRNA-472-21	473	21	ATGAAAACTGGTGATTGTTGC	28	2.25
srRNA-472-22	473	22	ATGAAAACTGGTGATTGTTGCG	2	0.16
srRNA-473-18*	474	18	AACAATCACCAGTTTTCA	1	0.08
srRNA-475-21	476	21	AAAACTGGTGATTGTTGCGGA	14	1.13
srRNA-475-22	476	22	AAAACTGGTGATTGTTGCGGAA	3	0.24
srRNA-475-23	476	23	AAAACTGGTGATTGTTGCGGAAA	1	0.08
srRNA-475-24	476	24	AAAACTGGTGATTGTTGCGGAAAT	1	0.08
srRNA-476-21	477	21	AAACTGGTGATTGTTGCGGAA	11	0.89
srRNA-476-22	477	22	AAACTGGTGATTGTTGCGGAAA	2	0.16
srRNA-477-21	478	21	AACTGGTGATTGTTGCGGAAA	8	0.64
srRNA-477-22*	478	22	ATTTCCGCAACAATCACCAGTT	1	0.08
srRNA-478-21	479	21	ACTGGTGATTGTTGCGGAAAT	1	0.08
srRNA-478-24	479	24	ACTGGTGATTGTTGCGGAAATCGT	1	0.08
srRNA-478-21*	479	21	ATTTCCGCAACAATCACCAGT	1	0.08
srRNA-480-18	481	18	TGGTGATTGTTGCGGAAA	1	0.08
srRNA-485-21	486	21	ATTGTTGCGGAAATCGTCCAG	3	0.24
srRNA-485-22	486	22	ATTGTTGCGGAAATCGTCCAGG	2	0.16
srRNA-485-25	486	25	ATTGTTGCGGAAATCGTCCAGGATT	1	0.08
srRNA-487-23*	488	23	AATCCTGGACGATTTCCGCAACA	1	0.08
srRNA-488-22*	489	22	AATCCTGGACGATTTCCGCAAC	2	0.16
srRNA-488-21*	489	21	ATCCTGGACGATTTCCGCAAC	2	0.16
srRNA-489-21*	490	21	AATCCTGGACGATTTCCGCAA	1	0.08
srRNA-495-21	496	21	AAATCGTCCAGGATTCCTCGA	8	0.64
srRNA-495-22	496	22	AAATCGTCCAGGATTCCTCGAC	1	0.08
srRNA-496-20	497	20	AATCGTCCAGGATTCCTCGA	1	0.08
srRNA-496-21	497	21	AATCGTCCAGGATTCCTCGAC	3	0.24
srRNA-496-22	497	22	AATCGTCCAGGATTCCTCGACC	1	0.08
srRNA-497-21	498	21	ATCGTCCAGGATTCCTCGACC	2	0.16
srRNA-504-21*	505	21	AAGTTCTGGTCGAGGAATCCT	3	0.24
srRNA-507-21	508	21	ATTCCTCGACCAGAACTTGAA	7	0.56
srRNA-507-22	508	22	ATTCCTCGACCAGAACTTGAAA	1	0.08
srRNA-507-23	508	23	ATTCCTCGACCAGAACTTGAAAT	1	0.08
srRNA-508-22	509	22	TTCCTCGACCAGAACTTGAAAT	1	0.08
srRNA-512-21*	513	21	ACGATTTCAAGTTCTGGTCGA	1	0.08
srRNA-515-21	516	21	ACCAGAACTTGAAATCGTCGA	2	0.16
srRNA-518-19	519	19	AGAACTTGAAATCGTCGAG	1	0.08
srRNA-518-21	519	21	AGAACTTGAAATCGTCGAGGG	6	0.48
srRNA-520-21	521	21	AACTTGAAATCGTCGAGGGGA	1	0.08
srRNA-521-21	522	21	ACTTGAAATCGTCGAGGGGAA	1	0.08
srRNA-524-18	525	18	TGAAATCGTCGAGGGGAA	1	0.08
srRNA-526-20	527	20	AAATCGTCGAGGGGAAAAAA	1	0.08
srRNA-528-22	529	22	ATCGTCGAGGGGAAAAAATCGG	5	0.4
srRNA-538-23*	539	23	ATTCCTCGGAACCGATTTTTTCC	1	0.08
srRNA-540-20	541	20	AAAAAATCGGTTCCGAGGAA	1	0.08
srRNA-540-21	541	21	AAAAAATCGGTTCCGAGGAAT	6	0.48
srRNA-540-22	541	22	AAAAAATCGGTTCCGAGGAATC	1	0.08
srRNA-540-21*	541	21	ATTCCTCGGAACCGATTTTTT	3	0.24
srRNA-541-21	542	21	AAAAATCGGTTCCGAGGAATC	3	0.24
srRNA-541-24	542	24	AAAAATCGGTTCCGAGGAATCGTC	1	0.08
srRNA-542-21	543	21	AAAATCGGTTCCGAGGAATCG	5	0.4
srRNA-543-21	544	21	AAATCGGTTCCGAGGAATCGT	3	0.24
srRNA-543-22	544	22	AAATCGGTTCCGAGGAATCGTC	3	0.24
srRNA-543-23	544	23	AAATCGGTTCCGAGGAATCGTCG	1	0.08
srRNA-544-21	545	21	AATCGGTTCCGAGGAATCGTC	12	0.97
srRNA-545-21	546	21	ATCGGTTCCGAGGAATCGTCG	2	0.16
srRNA-545-23	546	23	ATCGGTTCCGAGGAATCGTCGAT	2	0.16
srRNA-558-23*	559	23	ATTCCAAGTCCGGATCGACGATT	1	0.08
srRNA-559-22*	560	22	ATTCCAAGTCCGGATCGACGAT	3	0.24
srRNA-560-21*	561	21	ATTCCAAGTCCGGATCGACGA	11	0.89
srRNA-563-21*	564	21	ACGATTCCAAGTCCGGATCGA	1	0.08
srRNA-566-22	567	22	ATCCGGACTTGGAATCGTCGAG	1	0.08
srRNA-590-21	591	21	AAGTTTACCGGGTCCGAGGAA	6	0.48
srRNA-593-22*	594	22	ACGATTCCTCGGACCCGGTAAA	1	0.08
srRNA-606-21	607	21	AGGAATCGTCGAGAAAAGTTT	5	0.4
srRNA-620-22*	621	22	ATCCTCGGACCCGGTAAACTTT	1	0.08
srRNA-621-21	622	21	AAGTTTACCGGGTCCGAGGAT	4	0.32
srRNA-621-22*	622	22	AATCCTCGGACCCGGTAAACTT	1	0.08
srRNA-621-21*	622	21	ATCCTCGGACCCGGTAAACTT	4	0.32
srRNA-622-22*	623	22	AAATCCTCGGACCCGGTAAACT	1	0.08
srRNA-622-21*	623	21	AATCCTCGGACCCGGTAAACT	2	0.16
srRNA-623-21*	624	21	AAATCCTCGGACCCGGTAAAC	1	0.08
srRNA-623-20*	624	20	AATCCTCGGACCCGGTAAAC	1	0.08
srRNA-625-21*	626	21	ACAAATCCTCGGACCCGGTAA	1	0.08
srRNA-626-20*	627	20	ACAAATCCTCGGACCCGGTA	1	0.08
srRNA-634-23*	635	23	ACTCCTGGTCGACAAATCCTCGG	1	0.08
srRNA-635-22*	636	22	ACTCCTGGTCGACAAATCCTCG	1	0.08
srRNA-636-21*	637	21	ACTCCTGGTCGACAAATCCTC	3	0.24
srRNA-637-20*	638	20	ACTCCTGGTCGACAAATCCT	1	0.08
srRNA-637-21	638	21	AGGATTTGTCGACCAGGAGTG	7	0.56
srRNA-791-21	792	21	AGGATTCGTCGACCAGGAGTG	3	0.24
srRNA-794-19	795	19	ATTCGTCGACCAGGAGTGG	1	0.08
srRNA-794-20	795	20	ATTCGTCGACCAGGAGTGGA	1	0.08
srRNA-794-21	795	21	ATTCGTCGACCAGGAGTGGAA	2	0.16
srRNA-794-22	795	22	ATTCGTCGACCAGGAGTGGAAA	2	0.16
srRNA-795-22*	796	22	ATTTCCACTCCTGGTCGACGAA	5	0.4
srRNA-796-21*	797	21	ATTTCCACTCCTGGTCGACGA	13	1.05
srRNA-815-22	816	22	ATCGTCGAGAAAAATATATCGG	1	0.08
srRNA-824-21	825	21	AAAAATATATCGGGTCCGAGG	1	0.08
srRNA-825-20	826	20	AAAATATATCGGGTCCGAGG	1	0.08
srRNA-825-21	826	21	AAAATATATCGGGTCCGAGGA	1	0.08
srRNA-826-21	827	21	AAATATATCGGGTCCGAGGAA	2	0.16
srRNA-827-21*	828	21	ATTCCTCGGACCCGATATATT	2	0.16
srRNA-828-21	829	21	ATATATCGGGTCCGAGGAATC	2	0.16
srRNA-830-21*	831	21	ACGATTCCTCGGACCCGATAT	1	0.08
srRNA-830-19	831	19	ATATCGGGTCCGAGGAATC	1	0.08
srRNA-830-21	831	21	ATATCGGGTCCGAGGAATCGT	6	0.48
srRNA-830-22	831	22	ATATCGGGTCCGAGGAATCGTC	4	0.32
srRNA-830-24	831	24	ATATCGGGTCCGAGGAATCGTCGA	1	0.08
srRNA-879-22*	880	22	ACCTGGTCGACAAATCCTCGGA	1	0.08
srRNA-883-22	884	22	AGGATTTGTCGACCAGGTCCGA	1	0.08
srRNA-886-19	887	19	ATTTGTCGACCAGGTCCGA	1	0.08
srRNA-886-21	887	21	ATTTGTCGACCAGGTCCGAGA	1	0.08
srRNA-886-22	887	22	ATTTGTCGACCAGGTCCGAGAC	7	0.56
srRNA-886-24	887	24	ATTTGTCGACCAGGTCCGAGACTT	1	0.08
srRNA-887-22*	888	22	AGTCTCGGACCTGGTCGACAAA	2	0.16
srRNA-888-22*	889	22	AAGTCTCGGACCTGGTCGACAA	5	0.4
srRNA-888-21*	889	21	AGTCTCGGACCTGGTCGACAA	13	1.05
srRNA-888-18*	889	18	CTCGGACCTGGTCGACAA	1	0.08
srRNA-889-21*	890	21	AAGTCTCGGACCTGGTCGACA	2	0.16
srRNA-889-24*	890	24	ATGAAGTCTCGGACCTGGTCGACA	1	0.08
srRNA-922-22*	923	22	GACCTGGTCGACGAATCCTCGG	1	0.08
srRNA-925-21	926	21	AGGATTCGTCGACCAGGTCCG	2	0.16
srRNA-928-21	929	21	ATTCGTCGACCAGGTCCGAGA	3	0.24
srRNA-928-22	929	22	ATTCGTCGACCAGGTCCGAGAC	8	0.64
srRNA-928-23	929	23	ATTCGTCGACCAGGTCCGAGACT	3	0.24
srRNA-929-22*	930	22	AGTCTCGGACCTGGTCGACGAA	8	0.64
srRNA-948-22*	949	22	ACTTGGACCCGGTCGATGAAGT	1	0.08
srRNA-949-24*	950	24	AATACTTGGACCCGGTCGATGAAG	1	0.08
srRNA-950-22*	951	22	ATACTTGGACCCGGTCGATGAA	3	0.24
srRNA-950-19*	951	19	CTTGGACCCGGTCGATGAA	1	0.08
srRNA-951-23*	952	23	AAATACTTGGACCCGGTCGATGA	3	0.24
srRNA-951-22*	952	22	AATACTTGGACCCGGTCGATGA	16	1.29
srRNA-951-21*	952	21	ATACTTGGACCCGGTCGATGA	35	2.82
srRNA-952-22*	953	22	AAATACTTGGACCCGGTCGATG	6	0.48
srRNA-953-21*	954	21	AAATACTTGGACCCGGTCGAT	11	0.89
srRNA-953-20*	954	20	AATACTTGGACCCGGTCGAT	1	0.08
srRNA-953-21	954	21	ATCGACCGGGTCCAAGTATTT	2	0.16
srRNA-953-22	954	22	ATCGACCGGGTCCAAGTATTTG	1	0.08
srRNA-954-19*	955	19	AATACTTGGACCCGGTCGA	1	0.08
srRNA-956-22*	957	22	AATCAAATACTTGGACCCGGTC	2	0.16
srRNA-956-21*	957	21	ATCAAATACTTGGACCCGGTC	7	0.56
srRNA-956-20*	957	20	TCAAATACTTGGACCCGGTC	1	0.08
srRNA-957-22*	958	22	AAATCAAATACTTGGACCCGGT	2	0.16
srRNA-957-21*	958	21	AATCAAATACTTGGACCCGGT	3	0.24
srRNA-957-21	958	21	ACCGGGTCCAAGTATTTGATT	1	0.08
srRNA-957-20*	958	20	ATCAAATACTTGGACCCGGT	1	0.08
srRNA-958-24*	959	24	AAAAAATCAAATACTTGGACCCGG	1	0.08
srRNA-958-22*	959	22	AAAATCAAATACTTGGACCCGG	5	0.4
srRNA-958-21*	959	21	AAATCAAATACTTGGACCCGG	4	0.32
srRNA-958-20*	959	20	AATCAAATACTTGGACCCGG	1	0.08
srRNA-959-21*	960	21	AAAATCAAATACTTGGACCCG	5	0.4
srRNA-960-22*	961	22	AAAAAATCAAATACTTGGACCC	1	0.08
srRNA-960-21*	961	21	AAAAATCAAATACTTGGACCC	2	0.16
srRNA-960-19*	961	19	AAATCAAATACTTGGACCC	1	0.08
srRNA-961-21*	962	21	AAAAAATCAAATACTTGGACC	2	0.16
srRNA-961-19*	962	19	AAAATCAAATACTTGGACC	1	0.08
srRNA-962-21*	963	21	AAAAAAATCAAATACTTGGAC	4	0.32
srRNA-963-21*	964	21	AAAAAAAATCAAATACTTGGA	10	0.8
srRNA-964-21*	965	21	AAAAAAAAATCAAATACTTGG	1	0.08
srRNA-966-21	967	21	AAGTATTTGATTTTTTTTTGG	2	0.16
srRNA-967-21	968	21	AGTATTTGATTTTTTTTTGGA	2	0.16
srRNA-975-21	976	21	ATTTTTTTTTGGAACCGGTGT	3	0.24
srRNA-976-22*	977	22	AGACACCGGTTCCAAAAAAAAA	1	0.08
srRNA-977-21*	978	21	AGACACCGGTTCCAAAAAAAA	2	0.16
srRNA-985-24*	986	24	AATGTCTGAGGAGACACCGGTTCC	1	0.08
srRNA-985-21	986	21	GGAACCGGTGTCTCCTCAGAC	1	0.08
srRNA-986-22*	987	22	ATGTCTGAGGAGACACCGGTTC	2	0.16
srRNA-987-23*	988	23	AAATGTCTGAGGAGACACCGGTT	1	0.08
srRNA-987-21	988	21	AACCGGTGTCTCCTCAGACAT	2	0.16
srRNA-987-22	988	22	AACCGGTGTCTCCTCAGACATT	3	0.24
srRNA-987-22*	988	22	AATGTCTGAGGAGACACCGGTT	4	0.32
srRNA-987-21*	988	21	ATGTCTGAGGAGACACCGGTT	5	0.4
srRNA-995-23*	996	23	ATACATTGAAATGTCTGAGGAGA	4	0.32
srRNA-996-22*	997	22	ATACATTGAAATGTCTGAGGAG	15	1.21
srRNA-997-21*	998	21	ATACATTGAAATGTCTGAGGA	44	3.54
srRNA-998-20*	999	20	ATACATTGAAATGTCTGAGG	1	0.08
srRNA-999-22*	1000	22	AACATACATTGAAATGTCTGAG	2	0.16
srRNA-999-21*	1000	21	ACATACATTGAAATGTCTGAG	2	0.16
srRNA-1000-21*	1001	21	AACATACATTGAAATGTCTGA	10	0.8
srRNA-1000-20*	1001	20	ACATACATTGAAATGTCTGA	2	0.16
srRNA-1001-23*	1002	23	ACCAACATACATTGAAATGTCTG	1	0.08
srRNA-1002-22*	1003	22	ACCAACATACATTGAAATGTCT	1	0.08
srRNA-1002-21	1003	21	AGACATTTCAATGTATGTTGG	17	1.37
srRNA-1002-22	1003	22	AGACATTTCAATGTATGTTGGT	16	1.29
srRNA-1003-21*	1004	21	ACCAACATACATTGAAATGTC	9	0.72
srRNA-1004-19	1005	19	ACATTTCAATGTATGTTGG	1	0.08
srRNA-1004-21	1005	21	ACATTTCAATGTATGTTGGTG	1	0.08
srRNA-1006-20	1007	20	ATTTCAATGTATGTTGGTGC	2	0.16
srRNA-1006-21	1007	21	ATTTCAATGTATGTTGGTGCC	21	1.69
srRNA-1006-22	1007	22	ATTTCAATGTATGTTGGTGCCA	9	0.72
srRNA-1006-23	1007	23	ATTTCAATGTATGTTGGTGCCAA	1	0.08
srRNA-1006-24	1007	24	ATTTCAATGTATGTTGGTGCCAAG	1	0.08
srRNA-1011-20	1012	20	AATGTATGTTGGTGCCAAGA	3	0.24
srRNA-1011-21	1012	21	AATGTATGTTGGTGCCAAGAG	40	3.22
srRNA-1011-22	1012	22	AATGTATGTTGGTGCCAAGAGG	4	0.32
srRNA-1011-24	1012	24	AATGTATGTTGGTGCCAAGAGGGA	2	0.16
srRNA-1012-21	1013	21	ATGTATGTTGGTGCCAAGAGG	1	0.08
srRNA-1012-23	1013	23	ATGTATGTTGGTGCCAAGAGGGA	1	0.08
srRNA-1016-19	1017	19	ATGTTGGTGCCAAGAGGGA	3	0.24
srRNA-1016-20	1017	20	ATGTTGGTGCCAAGAGGGAA	1	0.08
srRNA-1016-21	1017	21	ATGTTGGTGCCAAGAGGGAAA	12	0.97
srRNA-1024-22*	1025	22	TATAGCCCTTTTCCCTCTTGGC	1	0.08
srRNA-1027-21	1028	21	AAGAGGGAAAAGGGCTATAAA	2	0.16
srRNA-1028-21	1029	21	AGAGGGAAAAGGGCTATAAAG	4	0.32
srRNA-1029-22*	1030	22	AGCTTTATAGCCCTTTTCCCTC	1	0.08
srRNA-1030-18	1031	18	AGGGAAAAGGGCTATAAA	1	0.08
srRNA-1030-21	1031	21	AGGGAAAAGGGCTATAAAGCT	11	0.89
srRNA-1030-22	1031	22	AGGGAAAAGGGCTATAAAGCTA	1	0.08
srRNA-1031-22*	1032	22	ATAGCTTTATAGCCCTTTTCCC	1	0.08
srRNA-1032-21*	1033	21	ATAGCTTTATAGCCCTTTTCC	1	0.08
srRNA-1034-20	1035	20	AAAAGGGCTATAAAGCTATA	1	0.08
srRNA-1034-24	1035	24	AAAAGGGCTATAAAGCTATATAGG	3	0.24
srRNA-1035-21	1036	21	AAAGGGCTATAAAGCTATATA	1	0.08
srRNA-1035-22	1036	22	AAAGGGCTATAAAGCTATATAG	5	0.4
srRNA-1035-23	1036	23	AAAGGGCTATAAAGCTATATAGG	1	0.08
srRNA-1035-24	1036	24	AAAGGGCTATAAAGCTATATAGGG	3	0.24
srRNA-1036-20	1037	20	AAGGGCTATAAAGCTATATA	1	0.08
srRNA-1036-21	1037	21	AAGGGCTATAAAGCTATATAG	5	0.4
srRNA-1036-22	1037	22	AAGGGCTATAAAGCTATATAGG	5	0.4
srRNA-1037-18	1038	18	AGGGCTATAAAGCTATAT	1	0.08
srRNA-1037-21	1038	21	AGGGCTATAAAGCTATATAGG	2	0.16
srRNA-1043-20	1044	20	ATAAAGCTATATAGGGGTGG	1	0.08
srRNA-1043-21	1044	21	ATAAAGCTATATAGGGGTGGG	34	2.74
srRNA-1043-22	1044	22	ATAAAGCTATATAGGGGTGGGT	1	0.08
srRNA-1044-20	1045	20	TAAAGCTATATAGGGGTGGG	1	0.08
srRNA-1045-20	1046	20	AAAGCTATATAGGGGTGGGT	6	0.48
srRNA-1045-21	1046	21	AAAGCTATATAGGGGTGGGTG	1	0.08
srRNA-1046-19	1047	19	AAGCTATATAGGGGTGGGT	1	0.08
srRNA-1047-20	1048	20	AGCTATATAGGGGTGGGTGT	1	0.08
srRNA-1047-21	1048	21	AGCTATATAGGGGTGGGTGTG	1	0.08
srRNA-1051-21	1052	21	ATATAGGGGTGGGTGTGTGTA	75	6.04
srRNA-1051-22	1052	22	ATATAGGGGTGGGTGTGTGTAG	13	1.05
srRNA-1051-23	1052	23	ATATAGGGGTGGGTGTGTGTAGT	2	0.16
srRNA-1053-20	1054	20	ATAGGGGTGGGTGTGTGTAG	1	0.08
srRNA-1053-21	1054	21	ATAGGGGTGGGTGTGTGTAGT	26	2.09
srRNA-1055-21	1056	21	AGGGGTGGGTGTGTGTAGTGG	4	0.32
srRNA-1058-22*	1059	22	ATTCCCACTACACACACCCACC	1	0.08
srRNA-1059-22*	1060	22	AATTCCCACTACACACACCCAC	5	0.4
srRNA-1059-21*	1060	21	ATTCCCACTACACACACCCAC	2	0.16
srRNA-1060-22*	1061	22	AAATTCCCACTACACACACCCA	4	0.32
srRNA-1060-21*	1061	21	AATTCCCACTACACACACCCA	19	1.53
srRNA-1060-20*	1061	20	ATTCCCACTACACACACCCA	1	0.08
srRNA-1061-21*	1062	21	AAATTCCCACTACACACACCC	1	0.08
srRNA-1077-21	1078	21	AATTTTGCCCGCACGCGCGCG	18	1.45
srRNA-1077-22	1078	22	AATTTTGCCCGCACGCGCGCGC	2	0.16
srRNA-1078-21	1079	21	ATTTTGCCCGCACGCGCGCGC	3	0.24
srRNA-1078-22	1079	22	ATTTTGCCCGCACGCGCGCGCG	1	0.08
srRNA-1078-24	1079	24	ATTTTGCCCGCACGCGCGCGCGCG	1	0.08
srRNA-1083-22*	1084	22	ATTCGCGCGCGCGCGTGCGGGC	3	0.24
srRNA-1084-21*	1085	21	ATTCGCGCGCGCGCGTGCGGG	1	0.08
srRNA-1093-24*	1094	24	ATTCTTATTCTTATTCGCGCGCGC	1	0.08
srRNA-1094-23*	1095	23	ATTCTTATTCTTATTCGCGCGCG	1	0.08
srRNA-1095-22*	1096	22	ATTCTTATTCTTATTCGCGCGC	42	3.38
srRNA-1096-21*	1097	21	ATTCTTATTCTTATTCGCGCG	22	1.77
srRNA-1097-24*	1098	24	ACTTATTCTTATTCTTATTCGCGC	4	0.32
srRNA-1097-20*	1098	20	ATTCTTATTCTTATTCGCGC	4	0.32
srRNA-1099-22*	1100	22	ACTTATTCTTATTCTTATTCGC	18	1.45
srRNA-1099-25*	1100	25	ATTACTTATTCTTATTCTTATTCGC	2	0.16
srRNA-1100-21*	1101	21	ACTTATTCTTATTCTTATTCG	4	0.32
srRNA-1100-24*	1101	24	ATTACTTATTCTTATTCTTATTCG	10	0.8
srRNA-1100-21	1101	21	CGAATAAGAATAAGAATAAGT	1	0.08
srRNA-1101-20*	1102	20	ACTTATTCTTATTCTTATTC	1	0.08
srRNA-1102-19	1103	19	AATAAGAATAAGAATAAGT	1	0.08
srRNA-1102-21	1103	21	AATAAGAATAAGAATAAGTAA	1	0.08
srRNA-1102-24	1103	24	AATAAGAATAAGAATAAGTAATAA	1	0.08
srRNA-1102-22*	1103	22	ATTACTTATTCTTATTCTTATT	11	0.89
srRNA-1102-23*	1103	23	TATTACTTATTCTTATTCTTATT	1	0.08
srRNA-1103-18	1104	18	ATAAGAATAAGAATAAGT	2	0.16
srRNA-1103-19	1104	19	ATAAGAATAAGAATAAGTA	2	0.16
srRNA-1103-21	1104	21	ATAAGAATAAGAATAAGTAAT	6	0.48
srRNA-1103-22	1104	22	ATAAGAATAAGAATAAGTAATA	1	0.08
srRNA-1103-23	1104	23	ATAAGAATAAGAATAAGTAATAA	1	0.08
srRNA-1103-24	1104	24	ATAAGAATAAGAATAAGTAATAAG	8	0.64
srRNA-1103-21*	1104	21	ATTACTTATTCTTATTCTTAT	8	0.64
srRNA-1104-20*	1105	20	ATTACTTATTCTTATTCTTA	4	0.32
srRNA-1105-21	1106	21	AAGAATAAGAATAAGTAATAA	1	0.08
srRNA-1105-22	1106	22	AAGAATAAGAATAAGTAATAAG	1	0.08
srRNA-1105-19*	1106	19	ATTACTTATTCTTATTCTT	1	0.08
srRNA-1106-23	1107	23	AGAATAAGAATAAGTAATAAGAA	1	0.08
srRNA-1106-24*	1107	24	ATTCTTATTACTTATTCTTATTCT	5	0.4
srRNA-1106-20*	1107	20	TTATTACTTATTCTTATTCT	1	0.08
srRNA-1107-23*	1108	23	ATTCTTATTACTTATTCTTATTC	3	0.24
srRNA-1108-19	1109	19	AATAAGAATAAGTAATAAG	1	0.08
srRNA-1108-20	1109	20	AATAAGAATAAGTAATAAGA	2	0.16
srRNA-1108-21	1109	21	AATAAGAATAAGTAATAAGAA	22	1.77
srRNA-1108-22	1109	22	AATAAGAATAAGTAATAAGAAT	2	0.16
srRNA-1108-23	1109	23	AATAAGAATAAGTAATAAGAATA	2	0.16
srRNA-1108-22*	1109	22	ATTCTTATTACTTATTCTTATT	27	2.17
srRNA-1109-20	1110	20	ATAAGAATAAGTAATAAGAA	3	0.24
srRNA-1109-21	1110	21	ATAAGAATAAGTAATAAGAAT	14	1.13
srRNA-1109-22	1110	22	ATAAGAATAAGTAATAAGAATA	7	0.56
srRNA-1109-23	1110	23	ATAAGAATAAGTAATAAGAATAA	2	0.16
srRNA-1109-24	1110	24	ATAAGAATAAGTAATAAGAATAAG	10	0.8
srRNA-1109-21*	1110	21	ATTCTTATTACTTATTCTTAT	21	1.69
srRNA-1111-18	1112	18	AAGAATAAGTAATAAGAA	1	0.08
srRNA-1111-19	1112	19	AAGAATAAGTAATAAGAAT	2	0.16
srRNA-1111-20	1112	20	AAGAATAAGTAATAAGAATA	1	0.08
srRNA-1111-21	1112	21	AAGAATAAGTAATAAGAATAA	7	0.56
srRNA-1111-22	1112	22	AAGAATAAGTAATAAGAATAAG	2	0.16
srRNA-1111-23	1112	23	AAGAATAAGTAATAAGAATAAGA	1	0.08
srRNA-1112-21	1113	21	AGAATAAGTAATAAGAATAAG	2	0.16
srRNA-1112-24*	1113	24	ATTCTTATTCTTATTACTTATTCT	12	0.97
srRNA-1113-23*	1114	23	ATTCTTATTCTTATTACTTATTC	1	0.08
srRNA-1114-18	1115	18	AATAAGTAATAAGAATAA	1	0.08
srRNA-1114-19	1115	19	AATAAGTAATAAGAATAAG	1	0.08
srRNA-1114-20	1115	20	AATAAGTAATAAGAATAAGA	1	0.08
srRNA-1114-21	1115	21	AATAAGTAATAAGAATAAGAA	20	1.61
srRNA-1114-22	1115	22	AATAAGTAATAAGAATAAGAAT	4	0.32
srRNA-1114-23	1115	23	AATAAGTAATAAGAATAAGAATA	4	0.32
srRNA-1114-22*	1115	22	ATTCTTATTCTTATTACTTATT	25	2.01
srRNA-1115-19	1116	19	ATAAGTAATAAGAATAAGA	2	0.16
srRNA-1115-20	1116	20	ATAAGTAATAAGAATAAGAA	2	0.16
srRNA-1115-21	1116	21	ATAAGTAATAAGAATAAGAAT	9	0.72
srRNA-1115-22	1116	22	ATAAGTAATAAGAATAAGAATA	15	1.21
srRNA-1115-21*	1116	21	ATTCTTATTCTTATTACTTAT	30	2.41
srRNA-1116-20*	1117	20	ATTCTTATTCTTATTACTTA	4	0.32
srRNA-1116-19*	1117	19	TTCTTATTCTTATTACTTA	1	0.08
srRNA-1117-19	1118	19	AAGTAATAAGAATAAGAAT	1	0.08
srRNA-1117-20	1118	20	AAGTAATAAGAATAAGAATA	1	0.08
srRNA-1117-21	1118	21	AAGTAATAAGAATAAGAATAA	6	0.48
srRNA-1117-22	1118	22	AAGTAATAAGAATAAGAATAAG	1	0.08
srRNA-1117-19*	1118	19	ATTCTTATTCTTATTACTT	1	0.08
srRNA-1118-21	1119	21	AGTAATAAGAATAAGAATAAG	2	0.16
srRNA-1118-22	1119	22	AGTAATAAGAATAAGAATAAGA	1	0.08
srRNA-1118-24	1119	24	AGTAATAAGAATAAGAATAAGAAA	1	0.08
srRNA-1118-18*	1119	18	ATTCTTATTCTTATTACT	1	0.08
srRNA-1121-21	1122	21	AATAAGAATAAGAATAAGAAA	4	0.32
srRNA-1121-22	1122	22	AATAAGAATAAGAATAAGAAAA	1	0.08
srRNA-1122-21	1123	21	ATAAGAATAAGAATAAGAAAA	2	0.16
srRNA-1122-22	1123	22	ATAAGAATAAGAATAAGAAAAA	1	0.08
srRNA-1124-21	1125	21	AAGAATAAGAATAAGAAAAAG	1	0.08
srRNA-1124-24	1125	24	AAGAATAAGAATAAGAAAAAGAAA	1	0.08
srRNA-1127-19	1128	19	AATAAGAATAAGAAAAAGA	1	0.08
srRNA-1127-21	1128	21	AATAAGAATAAGAAAAAGAAA	1	0.08
srRNA-1128-21	1129	21	ATAAGAATAAGAAAAAGAAAA	1	0.08
srRNA-1140-18	1141	18	AAAAGAAAAAAAAAAAAA	1	0.08
srRNA-1140-20	1141	20	AAAAGAAAAAAAAAAAAAAA	1	0.08
srRNA-1141-18	1142	18	AAAGAAAAAAAAAAAAAA	1	0.08
srRNA-1141-21	1142	21	AAAGAAAAAAAAAAAAAAAAA	1	0.08
srRNA-1156-18	1157	18	AAAAAAAAAAAAACAAAA	1	0.08
srRNA-1157-21	1158	21	AAAAAAAAAAAACAAAAACTC	1	0.08
srRNA-1159-24	1160	24	AAAAAAAAAACAAAAACTCCAAAG	1	0.08
srRNA-1160-21	1161	21	AAAAAAAAACAAAAACTCCAA	1	0.08
srRNA-1160-24	1161	24	AAAAAAAAACAAAAACTCCAAAGA	1	0.08
srRNA-1162-21	1163	21	AAAAAAACAAAAACTCCAAAG	1	0.08
srRNA-1163-21	1164	21	AAAAAACAAAAACTCCAAAGA	2	0.16
srRNA-1165-21	1166	21	AAAACAAAAACTCCAAAGAGT	1	0.08
srRNA-1166-21	1167	21	AAACAAAAACTCCAAAGAGTT	2	0.16
srRNA-1167-24*	1168	24	AAACAACTCTTTGGAGTTTTTGTT	1	0.08
srRNA-1167-21	1168	21	AACAAAAACTCCAAAGAGTTG	1	0.08
srRNA-1170-21	1171	21	AAAAACTCCAAAGAGTTGTTT	1	0.08
srRNA-1170-24	1171	24	AAAAACTCCAAAGAGTTGTTTTCT	1	0.08
srRNA-1171-21*	1172	21	AAAACAACTCTTTGGAGTTTT	1	0.08
srRNA-1172-22	1173	22	AAACTCCAAAGAGTTGTTTTCT	1	0.08
srRNA-1173-21	1174	21	AACTCCAAAGAGTTGTTTTCT	1	0.08
srRNA-1173-21*	1174	21	AGAAAACAACTCTTTGGAGTT	1	0.08
srRNA-1174-21	1175	21	ACTCCAAAGAGTTGTTTTCTC	1	0.08
srRNA-1176-22*	1177	22	ATCGAGAAAACAACTCTTTGGA	1	0.08
srRNA-1177-21*	1178	21	ATCGAGAAAACAACTCTTTGG	1	0.08
srRNA-1179-22	1180	22	AAAGAGTTGTTTTCTCGATCGG	3	0.24
srRNA-1179-24	1180	24	AAAGAGTTGTTTTCTCGATCGGGT	2	0.16
srRNA-1181-21	1182	21	AGAGTTGTTTTCTCGATCGGG	7	0.56
srRNA-1183-20	1184	20	AGTTGTTTTCTCGATCGGGT	1	0.08
srRNA-1183-21	1184	21	AGTTGTTTTCTCGATCGGGTC	4	0.32
srRNA-1190-22*	1191	22	ATTCCTCGGACCCGATCGAGAA	4	0.32
srRNA-1191-21*	1192	21	ATTCCTCGGACCCGATCGAGA	4	0.32
srRNA-1192-20*	1193	20	ATTCCTCGGACCCGATCGAG	1	0.08
srRNA-1196-24	1197	24	ATCGGGTCCGAGGAATCGTCGATC	1	0.08
srRNA-1209-23*	1210	23	ATTCCAAGTCCAGATCGACGATT	1	0.08
srRNA-1210-22*	1211	22	ATTCCAAGTCCAGATCGACGAT	5	0.4
srRNA-1211-24*	1212	24	ACGATTCCAAGTCCAGATCGACGA	1	0.08
srRNA-1211-21*	1212	21	ATTCCAAGTCCAGATCGACGA	20	1.61
srRNA-1213-19	1214	19	GTCGATCTGGACTTGGAAT	1	0.08
srRNA-1214-21*	1215	21	ACGATTCCAAGTCCAGATCGA	3	0.24
srRNA-1217-21	1218	21	ATCTGGACTTGGAATCGTCGA	6	0.48
srRNA-1217-22	1218	22	ATCTGGACTTGGAATCGTCGAG	3	0.24
srRNA-1237-22	1238	22	AGAAAAGTTTACCGGGTCCGAA	1	0.08
srRNA-1238-24*	1239	24	ATTTTCGGACCCGGTAAACTTTTC	1	0.08
srRNA-1239-21	1240	21	AAAAGTTTACCGGGTCCGAAA	3	0.24
srRNA-1240-21	1241	21	AAAGTTTACCGGGTCCGAAAA	5	0.4
srRNA-1241-21*	1242	21	ATTTTCGGACCCGGTAAACTT	7	0.56
srRNA-1242-22*	1243	22	AAATTTTCGGACCCGGTAAACT	1	0.08
srRNA-1242-21*	1243	21	AATTTTCGGACCCGGTAAACT	2	0.16
srRNA-1242-20*	1243	20	ATTTTCGGACCCGGTAAACT	1	0.08
srRNA-1243-21*	1244	21	AAATTTTCGGACCCGGTAAAC	2	0.16
srRNA-1244-22*	1245	22	ACAAATTTTCGGACCCGGTAAA	1	0.08
srRNA-1245-21*	1246	21	ACAAATTTTCGGACCCGGTAA	3	0.24
srRNA-1246-20*	1247	20	ACAAATTTTCGGACCCGGTA	1	0.08
srRNA-1254-23*	1255	23	ACTCCTGGTCGACAAATTTTCGG	1	0.08
srRNA-1257-21	1258	21	AAAATTTGTCGACCAGGAGTG	19	1.53
srRNA-1258-21	1259	21	AAATTTGTCGACCAGGAGTGG	7	0.56
srRNA-1258-22	1259	22	AAATTTGTCGACCAGGAGTGGA	4	0.32
srRNA-1259-21	1260	21	AATTTGTCGACCAGGAGTGGA	30	2.41
srRNA-1259-22	1260	22	AATTTGTCGACCAGGAGTGGAA	1	0.08
srRNA-1259-24*	1260	24	ATTTCCACTCCTGGTCGACAAATT	1	0.08
srRNA-1337-21*	1338	21	ACTATTTCAACCCCTGGTCGA	3	0.24
srRNA-1340-21	1341	21	ACCAGGGGTTGAAATAGTCGA	3	0.24
srRNA-1343-21	1344	21	AGGGGTTGAAATAGTCGACCA	6	0.48
srRNA-1351-21	1352	21	AAATAGTCGACCAGGTCCGAG	5	0.4
srRNA-1352-21	1353	21	AATAGTCGACCAGGTCCGAGA	2	0.16
srRNA-1352-22	1353	22	AATAGTCGACCAGGTCCGAGAC	1	0.08
srRNA-1353-20	1354	20	ATAGTCGACCAGGTCCGAGA	1	0.08
srRNA-1353-21	1354	21	ATAGTCGACCAGGTCCGAGAC	15	1.21
srRNA-1353-22	1354	22	ATAGTCGACCAGGTCCGAGACT	3	0.24
srRNA-1354-22*	1355	22	AAGTCTCGGACCTGGTCGACTA	5	0.4
srRNA-1354-21*	1355	21	AGTCTCGGACCTGGTCGACTA	5	0.4
srRNA-1355-21*	1356	21	AAGTCTCGGACCTGGTCGACT	4	0.32
srRNA-1355-20*	1356	20	AGTCTCGGACCTGGTCGACT	1	0.08
srRNA-1500-21*	1501	21	AACCCTCGACCACTCCTCGGA	3	0.24
srRNA-1501-21*	1502	21	AAACCCTCGACCACTCCTCGG	1	0.08
srRNA-1504-20	1505	20	AGGAGTGGTCGAGGGTTTGT	1	0.08
srRNA-1504-21	1505	21	AGGAGTGGTCGAGGGTTTGTC	11	0.89
srRNA-1507-21	1508	21	AGTGGTCGAGGGTTTGTCGAC	3	0.24
srRNA-1515-21	1516	21	AGGGTTTGTCGACCAGGACGA	2	0.16
srRNA-1518-21	1519	21	GTTTGTCGACCAGGACGAGGA	2	0.16
srRNA-1519-22*	1520	22	ATTCCTCGTCCTGGTCGACAAA	4	0.32
srRNA-1520-21*	1521	21	ATTCCTCGTCCTGGTCGACAA	5	0.4
srRNA-1728-23*	1729	23	ACTCCTGGTCGACCACTCCTCGG	1	0.08
srRNA-1731-21*	1732	21	AACTCCTGGTCGACCACTCCT	4	0.32
srRNA-1731-21	1732	21	AGGAGTGGTCGACCAGGAGTT	5	0.4
srRNA-1734-18	1735	18	AGTGGTCGACCAGGAGTT	1	0.08
srRNA-1734-21	1735	21	AGTGGTCGACCAGGAGTTGAA	20	1.61
srRNA-1736-21*	1737	21	ATTTCAACTCCTGGTCGACCA	3	0.24
srRNA-1739-21*	1740	21	ATGATTTCAACTCCTGGTCGA	3	0.24
srRNA-1739-18*	1740	18	ATTTCAACTCCTGGTCGA	2	0.16
srRNA-1742-21	1743	21	ACCAGGAGTTGAAATCATCGA	15	1.21
srRNA-1745-21	1746	21	AGGAGTTGAAATCATCGACCG	4	0.32
srRNA-1748-21	1749	21	AGTTGAAATCATCGACCGGGA	6	0.48
srRNA-1753-21	1754	21	AAATCATCGACCGGGACCGAG	2	0.16
srRNA-1753-22	1754	22	AAATCATCGACCGGGACCGAGA	2	0.16
srRNA-1754-19	1755	19	AATCATCGACCGGGACCGA	1	0.08
srRNA-1754-22	1755	22	AATCATCGACCGGGACCGAGAA	2	0.16
srRNA-1755-21	1756	21	ATCATCGACCGGGACCGAGAA	1	0.08
srRNA-1756-22*	1757	22	AATTCTCGGTCCCGGTCGATGA	5	0.4
srRNA-1756-21*	1757	21	ATTCTCGGTCCCGGTCGATGA	19	1.53
srRNA-1757-20*	1758	20	ATTCTCGGTCCCGGTCGATG	1	0.08
srRNA-1759-22*	1760	22	ACGAATTCTCGGTCCCGGTCGA	1	0.08
srRNA-1760-21*	1761	21	ACGAATTCTCGGTCCCGGTCG	5	0.4
srRNA-1762-21	1763	21	ACCGGGACCGAGAATTCGTCG	2	0.16
srRNA-1762-22	1763	22	ACCGGGACCGAGAATTCGTCGA	1	0.08
srRNA-1768-22	1769	22	ACCGAGAATTCGTCGACCAGGA	3	0.24
srRNA-1772-21	1773	21	AGAATTCGTCGACCAGGACGG	5	0.4
srRNA-1774-20	1775	20	AATTCGTCGACCAGGACGGC	1	0.08
srRNA-1774-21	1775	21	AATTCGTCGACCAGGACGGCG	10	0.8
srRNA-1774-22	1775	22	AATTCGTCGACCAGGACGGCGG	2	0.16
srRNA-1775-20	1776	20	ATTCGTCGACCAGGACGGCG	1	0.08
srRNA-1775-21	1776	21	ATTCGTCGACCAGGACGGCGG	1	0.08
srRNA-1775-22	1776	22	ATTCGTCGACCAGGACGGCGGA	2	0.16
srRNA-1776-21	1777	21	TTCGTCGACCAGGACGGCGGA	1	0.08
srRNA-1780-22*	1781	22	AGGGTTCCGCCGTCCTGGTCGA	3	0.24
srRNA-1781-21*	1782	21	AGGGTTCCGCCGTCCTGGTCG	1	0.08
srRNA-1783-21	1784	21	ACCAGGACGGCGGAACCCTCG	3	0.24
srRNA-1783-22	1784	22	ACCAGGACGGCGGAACCCTCGA	1	0.08
srRNA-1786-22	1787	22	AGGACGGCGGAACCCTCGACCA	1	0.08
srRNA-1789-21	1790	21	ACGGCGGAACCCTCGACCAGG	2	0.16
srRNA-1793-22*	1794	22	ATCGTCCTGGTCGAGGGTTCCG	1	0.08
srRNA-1794-21*	1795	21	ATCGTCCTGGTCGAGGGTTCC	4	0.32
srRNA-1795-20*	1796	20	ATCGTCCTGGTCGAGGGTTC	1	0.08
srRNA-1796-21	1797	21	AACCCTCGACCAGGACGATGA	12	0.97
srRNA-1797-21	1798	21	ACCCTCGACCAGGACGATGAA	6	0.48
srRNA-1798-21*	1799	21	ATTCATCGTCCTGGTCGAGGG	4	0.32
srRNA-1803-22*	1804	22	TCGCCCATTCATCGTCCTGGTC	1	0.08
srRNA-1804-21	1805	21	ACCAGGACGATGAATGGGCGA	6	0.48
srRNA-1804-22*	1805	22	ATCGCCCATTCATCGTCCTGGT	7	0.56
srRNA-1805-21*	1806	21	ATCGCCCATTCATCGTCCTGG	15	1.21
srRNA-1806-20*	1807	20	ATCGCCCATTCATCGTCCTG	2	0.16
srRNA-1807-19	1808	19	AGGACGATGAATGGGCGAT	1	0.08
srRNA-1807-21	1808	21	AGGACGATGAATGGGCGATGA	7	0.56
srRNA-1807-22	1808	22	AGGACGATGAATGGGCGATGAA	1	0.08
srRNA-1810-22	1811	22	ACGATGAATGGGCGATGAAAAT	1	0.08
srRNA-1810-22*	1811	22	ATTTTCATCGCCCATTCATCGT	1	0.08
srRNA-1812-20*	1813	20	ATTTTCATCGCCCATTCATC	1	0.08
srRNA-1813-21*	1814	21	AGATTTTCATCGCCCATTCAT	7	0.56
srRNA-1813-19	1814	19	ATGAATGGGCGATGAAAAT	1	0.08
srRNA-1813-21	1814	21	ATGAATGGGCGATGAAAATCT	37	2.98
srRNA-1813-22	1814	22	ATGAATGGGCGATGAAAATCTA	14	1.13
srRNA-1813-23	1814	23	ATGAATGGGCGATGAAAATCTAT	1	0.08
srRNA-1814-22*	1815	22	ATAGATTTTCATCGCCCATTCA	1	0.08
srRNA-1814-20	1815	20	TGAATGGGCGATGAAAATCT	1	0.08
srRNA-1815-21*	1816	21	ATAGATTTTCATCGCCCATTC	1	0.08
srRNA-1816-21	1817	21	AATGGGCGATGAAAATCTATC	7	0.56
srRNA-1816-22	1817	22	AATGGGCGATGAAAATCTATCG	1	0.08
srRNA-1816-20*	1817	20	ATAGATTTTCATCGCCCATT	1	0.08
srRNA-1817-21	1818	21	ATGGGCGATGAAAATCTATCG	13	1.05
srRNA-1817-22	1818	22	ATGGGCGATGAAAATCTATCGG	6	0.48
srRNA-1820-22*	1821	22	AACCCGATAGATTTTCATCGCC	2	0.16
srRNA-1820-21*	1821	21	ACCCGATAGATTTTCATCGCC	1	0.08
srRNA-1821-21*	1822	21	AACCCGATAGATTTTCATCGC	14	1.13
srRNA-1906-21	1907	21	AGGATTCGTCGACCAGGACGG	1	0.08
srRNA-1909-20	1910	20	ATTCGTCGACCAGGACGGCC	2	0.16
srRNA-1909-21	1910	21	ATTCGTCGACCAGGACGGCCG	2	0.16
srRNA-1909-22	1910	22	ATTCGTCGACCAGGACGGCCGG	1	0.08
srRNA-1909-23	1910	23	ATTCGTCGACCAGGACGGCCGGA	3	0.24
srRNA-1911-22*	1912	22	ATCCGGCCGTCCTGGTCGACGA	1	0.08
srRNA-1914-21*	1915	21	ACATCCGGCCGTCCTGGTCGA	19	1.53
srRNA-1915-20*	1916	20	ACATCCGGCCGTCCTGGTCG	1	0.08
srRNA-1917-22	1918	22	ACCAGGACGGCCGGATGTCCGA	1	0.08
srRNA-1931-22	1932	22	ATGTCCGAGAAAAAAAAATGTT	1	0.08
srRNA-1932-21*	1933	21	AACATTTTTTTTTCTCGGACA	1	0.08
srRNA-1936-24*	1937	24	ATTCGGCAACATTTTTTTTTCTCG	1	0.08
srRNA-1938-21	1939	21	AGAAAAAAAAATGTTGCCGAA	9	0.72
srRNA-1940-21	1941	21	AAAAAAAAATGTTGCCGAATA	2	0.16
srRNA-1941-20	1942	20	AAAAAAAATGTTGCCGAATA	1	0.08
srRNA-1941-21	1942	21	AAAAAAAATGTTGCCGAATAA	3	0.24
srRNA-1941-24	1942	24	AAAAAAAATGTTGCCGAATAACTT	1	0.08
srRNA-1942-20	1943	20	AAAAAAATGTTGCCGAATAA	1	0.08
srRNA-1942-21	1943	21	AAAAAAATGTTGCCGAATAAC	2	0.16
srRNA-1943-21	1944	21	AAAAAATGTTGCCGAATAACT	6	0.48
srRNA-1943-22	1944	22	AAAAAATGTTGCCGAATAACTT	3	0.24
srRNA-1944-19	1945	19	AAAAATGTTGCCGAATAAC	1	0.08
srRNA-1944-20	1945	20	AAAAATGTTGCCGAATAACT	1	0.08
srRNA-1944-21	1945	21	AAAAATGTTGCCGAATAACTT	2	0.16
srRNA-1944-22	1945	22	AAAAATGTTGCCGAATAACTTT	1	0.08
srRNA-1945-21	1946	21	AAAATGTTGCCGAATAACTTT	4	0.32
srRNA-1945-22	1946	22	AAAATGTTGCCGAATAACTTTC	1	0.08
srRNA-1946-21	1947	21	AAATGTTGCCGAATAACTTTC	2	0.16
srRNA-1947-21	1948	21	AATGTTGCCGAATAACTTTCG	1	0.08
srRNA-1947-22	1948	22	AATGTTGCCGAATAACTTTCGA	19	1.53
srRNA-1948-21	1949	21	ATGTTGCCGAATAACTTTCGA	17	1.37
srRNA-1948-22	1949	22	ATGTTGCCGAATAACTTTCGAA	3	0.24
srRNA-1950-19	1951	19	GTTGCCGAATAACTTTCGA	1	0.08
srRNA-1951-22*	1952	22	ATTTTCGAAAGTTATTCGGCAA	1	0.08
srRNA-1952-21*	1953	21	ATTTTCGAAAGTTATTCGGCA	1	0.08
srRNA-1954-22*	1955	22	ATGATTTTCGAAAGTTATTCGG	1	0.08
srRNA-1957-21	1958	21	AATAACTTTCGAAAATCATTG	1	0.08
srRNA-1957-22	1958	22	AATAACTTTCGAAAATCATTGG	3	0.24
srRNA-1958-21	1959	21	ATAACTTTCGAAAATCATTGG	5	0.4
srRNA-1958-22	1959	22	ATAACTTTCGAAAATCATTGGA	3	0.24
srRNA-1960-21	1961	21	AACTTTCGAAAATCATTGGAT	4	0.32
srRNA-1960-22	1961	22	AACTTTCGAAAATCATTGGATA	1	0.08
srRNA-1961-18	1962	18	ACTTTCGAAAATCATTGG	1	0.08
srRNA-1961-22	1962	22	ACTTTCGAAAATCATTGGATAT	1	0.08
srRNA-1961-22*	1962	22	ATATCCAATGATTTTCGAAAGT	1	0.08
srRNA-1962-21*	1963	21	ATATCCAATGATTTTCGAAAG	4	0.32
srRNA-1968-18	1969	18	AAAATCATTGGATATGAT	1	0.08
srRNA-1968-21	1969	21	AAAATCATTGGATATGATGCA	4	0.32
srRNA-1969-23	1970	23	AAATCATTGGATATGATGCAATG	1	0.08
srRNA-1970-21	1971	21	AATCATTGGATATGATGCAAT	1	0.08
srRNA-1971-23*	1972	23	AACATTGCATCATATCCAATGAT	1	0.08
srRNA-1971-21	1972	21	ATCATTGGATATGATGCAATG	1	0.08
srRNA-1972-24*	1973	24	AAAACATTGCATCATATCCAATGA	1	0.08
srRNA-1972-22*	1973	22	AACATTGCATCATATCCAATGA	1	0.08
srRNA-1972-21*	1973	21	ACATTGCATCATATCCAATGA	2	0.16
srRNA-1973-21*	1974	21	AACATTGCATCATATCCAATG	1	0.08
srRNA-1974-20	1975	20	ATTGGATATGATGCAATGTT	1	0.08
srRNA-1974-21	1975	21	ATTGGATATGATGCAATGTTT	4	0.32
srRNA-1974-22	1975	22	ATTGGATATGATGCAATGTTTT	1	0.08
srRNA-1975-21*	1976	21	AAAACATTGCATCATATCCAA	2	0.16
srRNA-1977-24*	1978	24	ATCACAAAACATTGCATCATATCC	2	0.16
srRNA-1979-21	1980	21	ATATGATGCAATGTTTTGTGA	23	1.85
srRNA-1979-22	1980	22	ATATGATGCAATGTTTTGTGAT	2	0.16
srRNA-1984-18	1985	18	ATGCAATGTTTTGTGATC	1	0.08
srRNA-1984-20	1985	20	ATGCAATGTTTTGTGATCGA	1	0.08
srRNA-1984-21	1985	21	ATGCAATGTTTTGTGATCGAA	15	1.21
srRNA-1984-22	1985	22	ATGCAATGTTTTGTGATCGAAT	1	0.08
srRNA-1984-22*	1985	22	ATTCGATCACAAAACATTGCAT	2	0.16
srRNA-1985-21*	1986	21	ATTCGATCACAAAACATTGCA	1	0.08
srRNA-1986-22*	1987	22	AGATTCGATCACAAAACATTGC	1	0.08
srRNA-1987-21*	1988	21	AGATTCGATCACAAAACATTG	1	0.08
srRNA-1987-19*	1988	19	ATTCGATCACAAAACATTG	1	0.08
srRNA-1988-21	1989	21	AATGTTTTGTGATCGAATCTC	1	0.08
srRNA-1988-22*	1989	22	AGAGATTCGATCACAAAACATT	1	0.08
srRNA-1989-22*	1990	22	AAGAGATTCGATCACAAAACAT	1	0.08
srRNA-1989-21*	1990	21	AGAGATTCGATCACAAAACAT	12	0.97
srRNA-1989-21	1990	21	ATGTTTTGTGATCGAATCTCT	7	0.56
srRNA-1989-22	1990	22	ATGTTTTGTGATCGAATCTCTT	1	0.08
srRNA-1992-24*	1993	24	ATTTTAAGAGATTCGATCACAAAA	1	0.08
srRNA-1994-22*	1995	22	ATTTTAAGAGATTCGATCACAA	1	0.08
srRNA-1995-21*	1996	21	ATTTTAAGAGATTCGATCACA	5	0.4
srRNA-1999-21	2000	21	ATCGAATCTCTTAAAATACAT	3	0.24
srRNA-1999-21*	2000	21	ATGTATTTTAAGAGATTCGAT	1	0.08
srRNA-2002-22*	2003	22	ATTGATGTATTTTAAGAGATTC	3	0.24
srRNA-2003-21*	2004	21	ATTGATGTATTTTAAGAGATT	7	0.56
srRNA-2010-21*	2011	21	ACTCTTTATTGATGTATTTTA	1	0.08
srRNA-2011-21	2012	21	AAAATACATCAATAAAGAGTT	1	0.08
srRNA-2012-18	2013	18	AAATACATCAATAAAGAG	1	0.08
srRNA-2012-21	2013	21	AAATACATCAATAAAGAGTTT	2	0.16
srRNA-2012-19*	2013	19	ACTCTTTATTGATGTATTT	1	0.08
srRNA-2013-20*	2014	20	AAACTCTTTATTGATGTATT	1	0.08
srRNA-2013-21	2014	21	AATACATCAATAAAGAGTTTA	2	0.16
srRNA-2014-21	2015	21	ATACATCAATAAAGAGTTTAG	1	0.08
srRNA-2014-22	2015	22	ATACATCAATAAAGAGTTTAGG	1	0.08
srRNA-2016-19	2017	19	ACATCAATAAAGAGTTTAG	1	0.08
srRNA-2016-21	2017	21	ACATCAATAAAGAGTTTAGGA	1	0.08
srRNA-2016-22*	2017	22	ATCCTAAACTCTTTATTGATGT	4	0.32
srRNA-2017-21*	2018	21	ATCCTAAACTCTTTATTGATG	1	0.08
srRNA-2018-21	2019	21	ATCAATAAAGAGTTTAGGATG	2	0.16
srRNA-2021-21	2022	21	AATAAAGAGTTTAGGATGTCA	4	0.32
srRNA-2021-22	2022	22	AATAAAGAGTTTAGGATGTCAA	9	0.72
srRNA-2021-23	2022	23	AATAAAGAGTTTAGGATGTCAAG	1	0.08
srRNA-2022-19	2023	19	ATAAAGAGTTTAGGATGTC	1	0.08
srRNA-2022-21	2023	21	ATAAAGAGTTTAGGATGTCAA	5	0.4
srRNA-2022-22	2023	22	ATAAAGAGTTTAGGATGTCAAG	1	0.08
srRNA-2022-24	2023	24	ATAAAGAGTTTAGGATGTCAAGTT	1	0.08
srRNA-2024-21	2025	21	AAAGAGTTTAGGATGTCAAGT	3	0.24
srRNA-2024-22	2025	22	AAAGAGTTTAGGATGTCAAGTT	2	0.16
srRNA-2024-21*	2025	21	ACTTGACATCCTAAACTCTTT	1	0.08
srRNA-2025-22*	2026	22	AAACTTGACATCCTAAACTCTT	1	0.08
srRNA-2025-21*	2026	21	AACTTGACATCCTAAACTCTT	2	0.16
srRNA-2025-21	2026	21	AAGAGTTTAGGATGTCAAGTT	1	0.08
srRNA-2026-21*	2027	21	AAACTTGACATCCTAAACTCT	2	0.16
srRNA-2026-19	2027	19	AGAGTTTAGGATGTCAAGT	1	0.08
srRNA-2026-21	2027	21	AGAGTTTAGGATGTCAAGTTT	1	0.08
srRNA-2026-22	2027	22	AGAGTTTAGGATGTCAAGTTTG	1	0.08
srRNA-2030-21*	2031	21	ATGCAAACTTGACATCCTAAA	1	0.08
srRNA-2033-21	2034	21	AGGATGTCAAGTTTGCATCAA	1	0.08
srRNA-2036-22*	2037	22	ATATTTGATGCAAACTTGACAT	3	0.24
srRNA-2037-21*	2038	21	ATATTTGATGCAAACTTGACA	5	0.4
srRNA-2041-22	2042	22	AAGTTTGCATCAAATATGCCCA	2	0.16
srRNA-2042-21	2043	21	AGTTTGCATCAAATATGCCCA	16	1.29
srRNA-2049-21	2050	21	ATCAAATATGCCCACGGAGCC	1	0.08
srRNA-2052-20	2053	20	AAATATGCCCACGGAGCCCC	1	0.08
srRNA-2052-21	2053	21	AAATATGCCCACGGAGCCCCA	3	0.24
srRNA-2053-21	2054	21	AATATGCCCACGGAGCCCCAA	1	0.08
srRNA-2053-23	2054	23	AATATGCCCACGGAGCCCCAACT	1	0.08
srRNA-2054-20	2055	20	ATATGCCCACGGAGCCCCAA	1	0.08
srRNA-2055-22	2056	22	TATGCCCACGGAGCCCCAACTA	1	0.08
srRNA-2057-19*	2058	19	AGTTGGGGCTCCGTGGGCA	1	0.08
srRNA-2061-22*	2062	22	ATGGTCTAGTTGGGGCTCCGTG	7	0.56
srRNA-2062-21*	2063	21	ATGGTCTAGTTGGGGCTCCGT	4	0.32
srRNA-2064-19*	2065	19	ATGGTCTAGTTGGGGCTCC	1	0.08
srRNA-2065-24*	2066	24	ATTTTCATGGTCTAGTTGGGGCTC	1	0.08
srRNA-2067-22*	2068	22	ATTTTCATGGTCTAGTTGGGGC	2	0.16
srRNA-2068-21*	2069	21	ATTTTCATGGTCTAGTTGGGG	17	1.37
srRNA-2069-20*	2070	20	ATTTTCATGGTCTAGTTGGG	4	0.32
srRNA-2072-21	2073	21	AACTAGACCATGAAAATCCGA	3	0.24
srRNA-2072-22	2073	22	AACTAGACCATGAAAATCCGAT	1	0.08
srRNA-2072-22*	2073	22	ATCGGATTTTCATGGTCTAGTT	2	0.16
srRNA-2073-21	2074	21	ACTAGACCATGAAAATCCGAT	14	1.13
srRNA-2073-24	2074	24	ACTAGACCATGAAAATCCGATGTT	2	0.16
srRNA-2073-21*	2074	21	ATCGGATTTTCATGGTCTAGT	11	0.89
srRNA-2074-23*	2075	23	AACATCGGATTTTCATGGTCTAG	1	0.08
srRNA-2074-22*	2075	22	ACATCGGATTTTCATGGTCTAG	1	0.08
srRNA-2075-22*	2076	22	AACATCGGATTTTCATGGTCTA	5	0.4
srRNA-2075-24*	2076	24	ACAACATCGGATTTTCATGGTCTA	1	0.08
srRNA-2075-21*	2076	21	ACATCGGATTTTCATGGTCTA	4	0.32
srRNA-2076-21*	2077	21	AACATCGGATTTTCATGGTCT	6	0.48
srRNA-2076-21	2077	21	AGACCATGAAAATCCGATGTT	51	4.1
srRNA-2076-22	2077	22	AGACCATGAAAATCCGATGTTG	2	0.16
srRNA-2077-24*	2078	24	ATACAACATCGGATTTTCATGGTC	1	0.08
srRNA-2077-20	2078	20	GACCATGAAAATCCGATGTT	1	0.08
srRNA-2078-21*	2079	21	ACAACATCGGATTTTCATGGT	24	1.93
srRNA-2078-18*	2079	18	ACATCGGATTTTCATGGT	1	0.08
srRNA-2078-21	2079	21	ACCATGAAAATCCGATGTTGT	1	0.08
srRNA-2078-22	2079	22	ACCATGAAAATCCGATGTTGTA	1	0.08
srRNA-2079-18*	2080	18	AACATCGGATTTTCATGG	1	0.08
srRNA-2079-22*	2080	22	ATACAACATCGGATTTTCATGG	13	1.05
srRNA-2080-21*	2081	21	ATACAACATCGGATTTTCATG	5	0.4
srRNA-2081-21	2082	21	ATGAAAATCCGATGTTGTATC	7	0.56
srRNA-2084-21	2085	21	AAAATCCGATGTTGTATCAGG	8	0.64
srRNA-2084-22	2085	22	AAAATCCGATGTTGTATCAGGT	3	0.24
srRNA-2085-21	2086	21	AAATCCGATGTTGTATCAGGT	9	0.72
srRNA-2085-22	2086	22	AAATCCGATGTTGTATCAGGTC	9	0.72
srRNA-2086-20	2087	20	AATCCGATGTTGTATCAGGT	1	0.08
srRNA-2086-21	2087	21	AATCCGATGTTGTATCAGGTC	13	1.05
srRNA-2086-22	2087	22	AATCCGATGTTGTATCAGGTCA	3	0.24
srRNA-2087-18	2088	18	ATCCGATGTTGTATCAGG	1	0.08
srRNA-2087-21	2088	21	ATCCGATGTTGTATCAGGTCA	11	0.89
srRNA-2087-22	2088	22	ATCCGATGTTGTATCAGGTCAA	5	0.4
srRNA-2087-24*	2088	24	ATTTGACCTGATACAACATCGGAT	2	0.16
srRNA-2089-21*	2090	21	TTTGACCTGATACAACATCGG	2	0.16
srRNA-2090-21*	2091	21	ATTTGACCTGATACAACATCG	1	0.08
srRNA-2091-21	2092	21	GATGTTGTATCAGGTCAAATG	1	0.08
srRNA-2091-22	2092	22	GATGTTGTATCAGGTCAAATGA	1	0.08
srRNA-2092-19	2093	19	ATGTTGTATCAGGTCAAAT	1	0.08
srRNA-2092-21	2093	21	ATGTTGTATCAGGTCAAATGA	33	2.66
srRNA-2092-19*	2093	19	ATTTGACCTGATACAACAT	2	0.16
srRNA-2099-22	2100	22	ATCAGGTCAAATGACCTAGCTA	1	0.08
srRNA-2099-24	2100	24	ATCAGGTCAAATGACCTAGCTAGA	3	0.24
srRNA-2105-23*	2106	23	ACACCTCTAGCTAGGTCATTTGA	2	0.16
srRNA-2105-21*	2106	21	ACCTCTAGCTAGGTCATTTGA	2	0.16
srRNA-2107-21	2108	21	AAATGACCTAGCTAGAGGTGT	14	1.13
srRNA-2108-20	2109	20	AATGACCTAGCTAGAGGTGT	2	0.16
srRNA-2108-21	2109	21	AATGACCTAGCTAGAGGTGTC	5	0.4
srRNA-2108-22	2109	22	AATGACCTAGCTAGAGGTGTCA	8	0.64
srRNA-2109-21	2110	21	ATGACCTAGCTAGAGGTGTCA	23	1.85
srRNA-2109-22	2110	22	ATGACCTAGCTAGAGGTGTCAA	3	0.24
srRNA-2114-22*	2115	22	ATTTTTTGACACCTCTAGCTAG	1	0.08
srRNA-2115-24*	2116	24	ATAATTTTTTGACACCTCTAGCTA	3	0.24
srRNA-2115-21*	2116	21	ATTTTTTGACACCTCTAGCTA	1	0.08
srRNA-2116-21*	2117	21	AATTTTTTGACACCTCTAGCT	2	0.16
srRNA-2116-23*	2117	23	ATAATTTTTTGACACCTCTAGCT	1	0.08
srRNA-2117-22*	2118	22	ATAATTTTTTGACACCTCTAGC	7	0.56
srRNA-2118-19*	2119	19	AATTTTTTGACACCTCTAG	1	0.08
srRNA-2118-21*	2119	21	ATAATTTTTTGACACCTCTAG	2	0.16
srRNA-2120-21	2121	21	AGAGGTGTCAAAAAATTATGA	8	0.64
srRNA-2120-22	2121	22	AGAGGTGTCAAAAAATTATGAA	2	0.16
srRNA-2123-22*	2124	22	ATTTTCATAATTTTTTGACACC	1	0.08
srRNA-2124-21*	2125	21	ATTTTCATAATTTTTTGACAC	1	0.08
srRNA-2126-21*	2127	21	AAATTTTCATAATTTTTTGAC	2	0.16
srRNA-2128-19*	2129	19	AAATTTTCATAATTTTTTG	1	0.08
srRNA-2129-24	2130	24	AAAAAATTATGAAAATTTACCAGA	1	0.08
srRNA-2130-21	2131	21	AAAAATTATGAAAATTTACCA	2	0.16
srRNA-2131-22	2132	22	AAAATTATGAAAATTTACCAGA	8	0.64
srRNA-2131-23	2132	23	AAAATTATGAAAATTTACCAGAA	1	0.08
srRNA-2132-21	2133	21	AAATTATGAAAATTTACCAGA	4	0.32
srRNA-2133-21	2134	21	AATTATGAAAATTTACCAGAA	1	0.08
srRNA-2133-24*	2134	24	ATTTTCTGGTAAATTTTCATAATT	1	0.08
srRNA-2134-21	2135	21	ATTATGAAAATTTACCAGAAA	1	0.08
srRNA-2135-22*	2136	22	ATTTTCTGGTAAATTTTCATAA	1	0.08
srRNA-2136-21*	2137	21	ATTTTCTGGTAAATTTTCATA	4	0.32
srRNA-2137-23	2138	23	ATGAAAATTTACCAGAAAATAGG	1	0.08
srRNA-2139-23*	2140	23	ATCCTATTTTCTGGTAAATTTTC	1	0.08
srRNA-2140-20	2141	20	AAAATTTACCAGAAAATAGG	1	0.08
srRNA-2140-21	2141	21	AAAATTTACCAGAAAATAGGA	1	0.08
srRNA-2140-22	2141	22	AAAATTTACCAGAAAATAGGAT	1	0.08
srRNA-2141-19	2142	19	AAATTTACCAGAAAATAGG	1	0.08
srRNA-2141-21	2142	21	AAATTTACCAGAAAATAGGAT	4	0.32
srRNA-2141-22	2142	22	AAATTTACCAGAAAATAGGATT	6	0.48
srRNA-2141-23	2142	23	AAATTTACCAGAAAATAGGATTT	1	0.08
srRNA-2141-21*	2142	21	ATCCTATTTTCTGGTAAATTT	1	0.08
srRNA-2142-22*	2143	22	AAATCCTATTTTCTGGTAAATT	1	0.08
srRNA-2142-21	2143	21	AATTTACCAGAAAATAGGATT	9	0.72
srRNA-2143-21*	2144	21	AAATCCTATTTTCTGGTAAAT	2	0.16
srRNA-2143-20	2144	20	ATTTACCAGAAAATAGGATT	1	0.08
srRNA-2143-21	2144	21	ATTTACCAGAAAATAGGATTT	25	2.01
srRNA-2143-22	2144	22	ATTTACCAGAAAATAGGATTTA	3	0.24
srRNA-2144-18*	2145	18	ATCCTATTTTCTGGTAAA	2	0.16
srRNA-2144-20	2145	20	TTTACCAGAAAATAGGATTT	1	0.08
srRNA-2146-21*	2147	21	ACTAAATCCTATTTTCTGGTA	3	0.24
srRNA-2146-23*	2147	23	ATACTAAATCCTATTTTCTGGTA	1	0.08
srRNA-2147-21	2148	21	ACCAGAAAATAGGATTTAGTA	6	0.48
srRNA-2147-22	2148	22	ACCAGAAAATAGGATTTAGTAT	2	0.16
srRNA-2147-22*	2148	22	ATACTAAATCCTATTTTCTGGT	8	0.64
srRNA-2148-21*	2149	21	ATACTAAATCCTATTTTCTGG	1	0.08
srRNA-2150-21	2151	21	AGAAAATAGGATTTAGTATCC	4	0.32
srRNA-2152-23*	2153	23	ATAAGGATACTAAATCCTATTTT	1	0.08
srRNA-2153-21	2154	21	AAATAGGATTTAGTATCCTTA	2	0.16
srRNA-2154-22	2155	22	AATAGGATTTAGTATCCTTATG	1	0.08
srRNA-2154-21*	2155	21	ATAAGGATACTAAATCCTATT	1	0.08
srRNA-2155-20*	2156	20	ATAAGGATACTAAATCCTAT	1	0.08
srRNA-2157-21*	2158	21	ATCATAAGGATACTAAATCCT	1	0.08
srRNA-2159-23*	2160	23	ATGCATCATAAGGATACTAAATC	1	0.08
srRNA-2160-22*	2161	22	ATGCATCATAAGGATACTAAAT	12	0.97
srRNA-2160-21	2161	21	ATTTAGTATCCTTATGATGCA	16	1.29
srRNA-2161-21*	2162	21	ATGCATCATAAGGATACTAAA	3	0.24
srRNA-2163-18	2164	18	TAGTATCCTTATGATGCA	1	0.08
srRNA-2167-18	2168	18	ATCCTTATGATGCATGCC	1	0.08
srRNA-2167-21	2168	21	ATCCTTATGATGCATGCCAAA	12	0.97
srRNA-2167-22	2168	22	ATCCTTATGATGCATGCCAAAA	4	0.32
srRNA-2168-20	2169	20	TCCTTATGATGCATGCCAAA	1	0.08
srRNA-2168-22*	2169	22	TTTTTGGCATGCATCATAAGGA	1	0.08
srRNA-2172-22*	2173	22	ATTCTTTTTGGCATGCATCATA	9	0.72
srRNA-2173-22	2174	22	ATGATGCATGCCAAAAAGAATT	1	0.08
srRNA-2173-23	2174	23	ATGATGCATGCCAAAAAGAATTT	1	0.08
srRNA-2173-24	2174	24	ATGATGCATGCCAAAAAGAATTTT	1	0.08
srRNA-2173-21*	2174	21	ATTCTTTTTGGCATGCATCAT	3	0.24
srRNA-2174-22*	2175	22	AAATTCTTTTTGGCATGCATCA	1	0.08
srRNA-2174-21*	2175	21	AATTCTTTTTGGCATGCATCA	2	0.16
srRNA-2174-20*	2175	20	ATTCTTTTTGGCATGCATCA	1	0.08
srRNA-2175-22*	2176	22	AAAATTCTTTTTGGCATGCATC	2	0.16
srRNA-2175-21*	2176	21	AAATTCTTTTTGGCATGCATC	2	0.16
srRNA-2176-21*	2177	21	AAAATTCTTTTTGGCATGCAT	8	0.64
srRNA-2176-21	2177	21	ATGCATGCCAAAAAGAATTTT	5	0.4
srRNA-2176-22	2177	22	ATGCATGCCAAAAAGAATTTTC	3	0.24
srRNA-2178-24*	2179	24	ATTTGAAAATTCTTTTTGGCATGC	1	0.08
srRNA-2180-21	2181	21	ATGCCAAAAAGAATTTTCAAA	6	0.48
srRNA-2180-22	2181	22	ATGCCAAAAAGAATTTTCAAAT	1	0.08
srRNA-2180-22*	2181	22	ATTTGAAAATTCTTTTTGGCAT	5	0.4
srRNA-2181-21*	2182	21	ATTTGAAAATTCTTTTTGGCA	17	1.37
srRNA-2182-21*	2183	21	AATTTGAAAATTCTTTTTGGC	22	1.77
srRNA-2182-20*	2183	20	ATTTGAAAATTCTTTTTGGC	2	0.16
srRNA-2183-20*	2184	20	AATTTGAAAATTCTTTTTGG	1	0.08
srRNA-2186-22	2187	22	AAAAGAATTTTCAAATTCCAAG	1	0.08
srRNA-2186-24	2187	24	AAAAGAATTTTCAAATTCCAAGTA	1	0.08
srRNA-2188-21*	2189	21	ACTTGGAATTTGAAAATTCTT	3	0.24
srRNA-2188-23*	2189	23	ATACTTGGAATTTGAAAATTCTT	4	0.32
srRNA-2188-20*	2189	20	CTTGGAATTTGAAAATTCTT	1	0.08
srRNA-2189-24*	2190	24	AAATACTTGGAATTTGAAAATTCT	1	0.08
srRNA-2189-23*	2190	23	AATACTTGGAATTTGAAAATTCT	3	0.24
srRNA-2189-20*	2190	20	ACTTGGAATTTGAAAATTCT	1	0.08
srRNA-2189-21	2190	21	AGAATTTTCAAATTCCAAGTA	4	0.32
srRNA-2189-22*	2190	22	ATACTTGGAATTTGAAAATTCT	15	1.21
srRNA-2190-22*	2191	22	AATACTTGGAATTTGAAAATTC	5	0.4
srRNA-2191-22*	2192	22	AAATACTTGGAATTTGAAAATT	17	1.37
srRNA-2191-21*	2192	21	AATACTTGGAATTTGAAAATT	18	1.45
srRNA-2191-21	2192	21	AATTTTCAAATTCCAAGTATT	1	0.08
srRNA-2191-20*	2192	20	ATACTTGGAATTTGAAAATT	2	0.16
srRNA-2192-21*	2193	21	AAATACTTGGAATTTGAAAAT	5	0.4
srRNA-2192-20*	2193	20	AATACTTGGAATTTGAAAAT	1	0.08
srRNA-2192-19	2193	19	ATTTTCAAATTCCAAGTAT	1	0.08
srRNA-2194-24*	2195	24	AAAAGAAATACTTGGAATTTGAAA	1	0.08
srRNA-2194-21*	2195	21	AGAAATACTTGGAATTTGAAA	2	0.16
srRNA-2195-22*	2196	22	AAAGAAATACTTGGAATTTGAA	4	0.32
srRNA-2195-21*	2196	21	AAGAAATACTTGGAATTTGAA	6	0.48
srRNA-2196-22*	2197	22	AAAAGAAATACTTGGAATTTGA	6	0.48
srRNA-2196-21*	2197	21	AAAGAAATACTTGGAATTTGA	5	0.4
srRNA-2196-20*	2197	20	AAGAAATACTTGGAATTTGA	2	0.16
srRNA-2197-22*	2198	22	AAAAAGAAATACTTGGAATTTG	3	0.24
srRNA-2197-21*	2198	21	AAAAGAAATACTTGGAATTTG	6	0.48
srRNA-2197-20*	2198	20	AAAGAAATACTTGGAATTTG	1	0.08
srRNA-2198-22*	2199	22	AAAAAAGAAATACTTGGAATTT	8	0.64
srRNA-2198-21*	2199	21	AAAAAGAAATACTTGGAATTT	51	4.1
srRNA-2198-20*	2199	20	AAAAGAAATACTTGGAATTT	1	0.08
srRNA-2198-19*	2199	19	AAAGAAATACTTGGAATTT	1	0.08
srRNA-2199-21*	2200	21	AAAAAAGAAATACTTGGAATT	8	0.64
srRNA-2224-22*	2225	22	ATGTCTGAGGAGACACCGGTGC	22	1.77
srRNA-2225-22*	2226	22	AATGTCTGAGGAGACACCGGTG	23	1.85
srRNA-2225-21*	2226	21	ATGTCTGAGGAGACACCGGTG	21	1.69
srRNA-2233-23*	2234	23	AGACATTGAAATGTCTGAGGAGA	1	0.08
srRNA-2234-22*	2235	22	AGACATTGAAATGTCTGAGGAG	2	0.16
srRNA-2235-21*	2236	21	AGACATTGAAATGTCTGAGGA	54	4.35
srRNA-2236-20*	2237	20	AGACATTGAAATGTCTGAGG	1	0.08
srRNA-2238-21*	2239	21	AACAGACATTGAAATGTCTGA	6	0.48
srRNA-2238-24*	2239	24	ACCAACAGACATTGAAATGTCTGA	1	0.08
srRNA-2238-18*	2239	18	AGACATTGAAATGTCTGA	1	0.08
srRNA-2240-22*	2241	22	ACCAACAGACATTGAAATGTCT	1	0.08
srRNA-2240-21	2241	21	AGACATTTCAATGTCTGTTGG	85	6.84
srRNA-2240-22	2241	22	AGACATTTCAATGTCTGTTGGT	41	3.3
srRNA-2241-21*	2242	21	ACCAACAGACATTGAAATGTC	6	0.48
srRNA-2241-21	2242	21	GACATTTCAATGTCTGTTGGT	5	0.4
srRNA-2242-18	2243	18	ACATTTCAATGTCTGTTG	1	0.08
srRNA-2242-20	2243	20	ACATTTCAATGTCTGTTGGT	19	1.53
srRNA-2242-21	2243	21	ACATTTCAATGTCTGTTGGTG	34	2.74
srRNA-2242-22	2243	22	ACATTTCAATGTCTGTTGGTGC	16	1.29
srRNA-2242-23	2243	23	ACATTTCAATGTCTGTTGGTGCC	1	0.08
srRNA-2242-24	2243	24	ACATTTCAATGTCTGTTGGTGCCA	1	0.08
srRNA-2242-20*	2243	20	ACCAACAGACATTGAAATGT	1	0.08
srRNA-2243-19*	2244	19	ACCAACAGACATTGAAATG	1	0.08
srRNA-2244-18	2245	18	ATTTCAATGTCTGTTGGT	3	0.24
srRNA-2244-19	2245	19	ATTTCAATGTCTGTTGGTG	1	0.08
srRNA-2244-20	2245	20	ATTTCAATGTCTGTTGGTGC	23	1.85
srRNA-2244-21	2245	21	ATTTCAATGTCTGTTGGTGCC	219	17.62
srRNA-2244-22	2245	22	ATTTCAATGTCTGTTGGTGCCA	219	17.62
srRNA-2244-23	2245	23	ATTTCAATGTCTGTTGGTGCCAA	7	0.56
srRNA-2244-24	2245	24	ATTTCAATGTCTGTTGGTGCCAAG	4	0.32
srRNA-2244-25	2245	25	ATTTCAATGTCTGTTGGTGCCAAGA	2	0.16
srRNA-2245-19	2246	19	TTTCAATGTCTGTTGGTGC	2	0.16
srRNA-2245-21	2246	21	TTTCAATGTCTGTTGGTGCCA	6	0.48
srRNA-2246-21*	2247	21	TTGGCACCAACAGACATTGAA	6	0.48
srRNA-2247-19	2248	19	TCAATGTCTGTTGGTGCCA	1	0.08
srRNA-2248-23	2249	23	CAATGTCTGTTGGTGCCAAGAGG	1	0.08
srRNA-2249-18	2250	18	AATGTCTGTTGGTGCCAA	3	0.24
srRNA-2249-20	2250	20	AATGTCTGTTGGTGCCAAGA	60	4.83
srRNA-2249-21	2250	21	AATGTCTGTTGGTGCCAAGAG	1032	83.04
srRNA-2249-22	2250	22	AATGTCTGTTGGTGCCAAGAGG	290	23.34
srRNA-2249-23	2250	23	AATGTCTGTTGGTGCCAAGAGGG	17	1.37
srRNA-2249-24	2250	24	AATGTCTGTTGGTGCCAAGAGGGA	30	2.41
srRNA-2250-18	2251	18	ATGTCTGTTGGTGCCAAG	1	0.08
srRNA-2250-19	2251	19	ATGTCTGTTGGTGCCAAGA	6	0.48
srRNA-2250-20	2251	20	ATGTCTGTTGGTGCCAAGAG	13	1.05
srRNA-2250-21	2251	21	ATGTCTGTTGGTGCCAAGAGG	216	17.38
srRNA-2250-22	2251	22	ATGTCTGTTGGTGCCAAGAGGG	20	1.61
srRNA-2250-23	2251	23	ATGTCTGTTGGTGCCAAGAGGGA	7	0.56
srRNA-2250-24	2251	24	ATGTCTGTTGGTGCCAAGAGGGAA	9	0.72
srRNA-2251-18*	2252	18	TCTTGGCACCAACAGACA	1	0.08
srRNA-2251-20	2252	20	TGTCTGTTGGTGCCAAGAGG	2	0.16
srRNA-2251-21	2252	21	TGTCTGTTGGTGCCAAGAGGG	1	0.08
srRNA-2252-18	2253	18	GTCTGTTGGTGCCAAGAG	1	0.08
srRNA-2252-21	2253	21	GTCTGTTGGTGCCAAGAGGGA	1	0.08
srRNA-2259-25*	2260	25	AATAGCCCTTTTCCCTCTTGGCACC	1	0.08
srRNA-2260-24*	2261	24	AATAGCCCTTTTCCCTCTTGGCAC	5	0.4
srRNA-2261-23*	2262	23	AATAGCCCTTTTCCCTCTTGGCA	32	2.58
srRNA-2262-22*	2263	22	AATAGCCCTTTTCCCTCTTGGC	281	22.61
srRNA-2263-21*	2264	21	AATAGCCCTTTTCCCTCTTGG	286	23.01
srRNA-2264-20*	2265	20	AATAGCCCTTTTCCCTCTTG	1	0.08
srRNA-2265-19	2266	19	AAGAGGGAAAAGGGCTATT	2	0.16
srRNA-2265-21	2266	21	AAGAGGGAAAAGGGCTATTAA	38	3.06
srRNA-2265-22	2266	22	AAGAGGGAAAAGGGCTATTAAG	57	4.59
srRNA-2265-24	2266	24	AAGAGGGAAAAGGGCTATTAAGCT	7	0.56
srRNA-2266-18*	2267	18	AATAGCCCTTTTCCCTCT	1	0.08
srRNA-2266-21	2267	21	AGAGGGAAAAGGGCTATTAAG	26	2.09
srRNA-2266-22	2267	22	AGAGGGAAAAGGGCTATTAAGC	2	0.16
srRNA-2267-24*	2268	24	ATAGCTTAATAGCCCTTTTCCCTC	1	0.08
srRNA-2267-20	2268	20	GAGGGAAAAGGGCTATTAAG	1	0.08
srRNA-2267-23	2268	23	GAGGGAAAAGGGCTATTAAGCTA	1	0.08
srRNA-2268-19	2269	19	AGGGAAAAGGGCTATTAAG	4	0.32
srRNA-2268-21	2269	21	AGGGAAAAGGGCTATTAAGCT	285	22.93
srRNA-2268-22	2269	22	AGGGAAAAGGGCTATTAAGCTA	6	0.48
srRNA-2268-23*	2269	23	ATAGCTTAATAGCCCTTTTCCCT	3	0.24
srRNA-2268-25*	2269	25	ATATAGCTTAATAGCCCTTTTCCCT	3	0.24
srRNA-2269-20*	2270	20	AGCTTAATAGCCCTTTTCCC	1	0.08
srRNA-2269-22*	2270	22	ATAGCTTAATAGCCCTTTTCCC	33	2.66
srRNA-2269-24*	2270	24	ATATAGCTTAATAGCCCTTTTCCC	64	5.15
srRNA-2269-21	2270	21	GGGAAAAGGGCTATTAAGCTA	1	0.08
srRNA-2269-21*	2270	21	TAGCTTAATAGCCCTTTTCCC	2	0.16
srRNA-2270-21*	2271	21	ATAGCTTAATAGCCCTTTTCC	47	3.78
srRNA-2270-23*	2271	23	ATATAGCTTAATAGCCCTTTTCC	45	3.62
srRNA-2270-18*	2271	18	GCTTAATAGCCCTTTTCC	1	0.08
srRNA-2270-20*	2271	20	TAGCTTAATAGCCCTTTTCC	1	0.08
srRNA-2271-20*	2272	20	ATAGCTTAATAGCCCTTTTC	3	0.24
srRNA-2271-22*	2272	22	ATATAGCTTAATAGCCCTTTTC	57	4.59
srRNA-2271-23	2272	23	GAAAAGGGCTATTAAGCTATATA	2	0.16
srRNA-2272-18	2273	18	AAAAGGGCTATTAAGCTA	1	0.08
srRNA-2272-20	2273	20	AAAAGGGCTATTAAGCTATA	2	0.16
srRNA-2272-21	2273	21	AAAAGGGCTATTAAGCTATAT	7	0.56
srRNA-2272-22	2273	22	AAAAGGGCTATTAAGCTATATA	36	2.9
srRNA-2272-23	2273	23	AAAAGGGCTATTAAGCTATATAG	3	0.24
srRNA-2272-24	2273	24	AAAAGGGCTATTAAGCTATATAGG	73	5.87
srRNA-2272-25	2273	25	AAAAGGGCTATTAAGCTATATAGGG	2	0.16
srRNA-2272-19*	2273	19	ATAGCTTAATAGCCCTTTT	2	0.16
srRNA-2272-21*	2273	21	ATATAGCTTAATAGCCCTTTT	58	4.67
srRNA-2273-19	2274	19	AAAGGGCTATTAAGCTATA	3	0.24
srRNA-2273-20	2274	20	AAAGGGCTATTAAGCTATAT	2	0.16
srRNA-2273-21	2274	21	AAAGGGCTATTAAGCTATATA	51	4.1
srRNA-2273-22	2274	22	AAAGGGCTATTAAGCTATATAG	55	4.43
srRNA-2273-23	2274	23	AAAGGGCTATTAAGCTATATAGG	30	2.41
srRNA-2273-24	2274	24	AAAGGGCTATTAAGCTATATAGGG	58	4.67
srRNA-2273-20*	2274	20	ATATAGCTTAATAGCCCTTT	2	0.16
srRNA-2274-21	2275	21	AAGGGCTATTAAGCTATATAG	25	2.01
srRNA-2274-22	2275	22	AAGGGCTATTAAGCTATATAGG	43	3.46
srRNA-2274-23	2275	23	AAGGGCTATTAAGCTATATAGGG	1	0.08
srRNA-2274-24	2275	24	AAGGGCTATTAAGCTATATAGGGG	8	0.64
srRNA-2274-19*	2275	19	ATATAGCTTAATAGCCCTT	10	0.8
srRNA-2275-21	2276	21	AGGGCTATTAAGCTATATAGG	17	1.37
srRNA-2275-22	2276	22	AGGGCTATTAAGCTATATAGGG	1	0.08
srRNA-2275-18*	2276	18	ATATAGCTTAATAGCCCT	104	8.37
srRNA-2276-20	2277	20	GGGCTATTAAGCTATATAGG	2	0.16
srRNA-2277-19	2278	19	GGCTATTAAGCTATATAGG	1	0.08
srRNA-2277-20	2278	20	GGCTATTAAGCTATATAGGG	1	0.08
srRNA-2277-21	2278	21	GGCTATTAAGCTATATAGGGG	1	0.08
srRNA-2278-18	2279	18	GCTATTAAGCTATATAGG	2	0.16
srRNA-2279-22*	2280	22	ACCCCCCTATATAGCTTAATAG	1	0.08
srRNA-2281-20	2282	20	ATTAAGCTATATAGGGGGGT	7	0.56
srRNA-2281-21	2282	21	ATTAAGCTATATAGGGGGGTG	67	5.39
srRNA-2281-22	2282	22	ATTAAGCTATATAGGGGGGTGG	6	0.48
srRNA-2281-23	2282	23	ATTAAGCTATATAGGGGGGTGGG	4	0.32
srRNA-2284-21	2285	21	AAGCTATATAGGGGGGTGGGT	4	0.32
srRNA-2285-22*	2286	22	ACACCCACCCCCCTATATAGCT	2	0.16
srRNA-2285-20	2286	20	AGCTATATAGGGGGGTGGGT	2	0.16
srRNA-2285-21	2286	21	AGCTATATAGGGGGGTGGGTG	1	0.08
srRNA-2286-22*	2287	22	AACACCCACCCCCCTATATAGC	2	0.16
srRNA-2286-24	2287	24	GCTATATAGGGGGGTGGGTGTTGA	1	0.08
srRNA-2289-18	2290	18	ATATAGGGGGGTGGGTGT	5	0.4
srRNA-2289-19	2290	19	ATATAGGGGGGTGGGTGTT	2	0.16
srRNA-2289-20	2290	20	ATATAGGGGGGTGGGTGTTG	3	0.24
srRNA-2289-21	2290	21	ATATAGGGGGGTGGGTGTTGA	1692	136.15
srRNA-2289-22	2290	22	ATATAGGGGGGTGGGTGTTGAG	110	8.85
srRNA-2289-23	2290	23	ATATAGGGGGGTGGGTGTTGAGG	4	0.32
srRNA-2289-24	2290	24	ATATAGGGGGGTGGGTGTTGAGGG	2	0.16
srRNA-2290-20	2291	20	TATAGGGGGGTGGGTGTTGA	9	0.72
srRNA-2290-21	2291	21	TATAGGGGGGTGGGTGTTGAG	1	0.08
srRNA-2291-19	2292	19	ATAGGGGGGTGGGTGTTGA	23	1.85
srRNA-2291-20	2292	20	ATAGGGGGGTGGGTGTTGAG	3	0.24
srRNA-2291-21	2292	21	ATAGGGGGGTGGGTGTTGAGG	24	1.93
srRNA-2291-22	2292	22	ATAGGGGGGTGGGTGTTGAGGG	12	0.97
srRNA-2292-18	2293	18	TAGGGGGGTGGGTGTTGA	2	0.16
srRNA-2293-21	2294	21	AGGGGGGTGGGTGTTGAGGGA	1	0.08
srRNA-2295-21*	2296	21	ACTCCCTCAACACCCACCCCC	1	0.08
srRNA-2298-24	2299	24	GGTGGGTGTTGAGGGAGTCTGGGC	1	0.08
srRNA-2303-22*	2304	22	ACTGCCCAGACTCCCTCAACAC	16	1.29
srRNA-2304-21*	2305	21	ACTGCCCAGACTCCCTCAACA	10	0.8
srRNA-2304-22	2305	22	TGTTGAGGGAGTCTGGGCAGTC	1	0.08
srRNA-2305-20*	2306	20	ACTGCCCAGACTCCCTCAAC	1	0.08
srRNA-2307-22*	2308	22	ACGGACTGCCCAGACTCCCTCA	7	0.56
srRNA-2308-21*	2309	21	ACGGACTGCCCAGACTCCCTC	2	0.16
srRNA-2309-21	2310	21	AGGGAGTCTGGGCAGTCCGTG	14	1.13
srRNA-2313-21	2314	21	AGTCTGGGCAGTCCGTGGGGA	42	3.38
srRNA-2313-22	2314	22	AGTCTGGGCAGTCCGTGGGGAA	2	0.16
srRNA-2319-24*	2320	24	AAAGGGGGTTCCCCACGGACTGCC	1	0.08
srRNA-2320-24*	2321	24	AAAAGGGGGTTCCCCACGGACTGC	1	0.08
srRNA-2320-23*	2321	23	AAAGGGGGTTCCCCACGGACTGC	3	0.24
srRNA-2320-22*	2321	22	AAGGGGGTTCCCCACGGACTGC	2	0.16
srRNA-2320-21*	2321	21	AGGGGGTTCCCCACGGACTGC	8	0.64
srRNA-2321-22*	2322	22	AAAGGGGGTTCCCCACGGACTG	15	1.21
srRNA-2321-21*	2322	21	AAGGGGGTTCCCCACGGACTG	10	0.8
srRNA-2322-22*	2323	22	AAAAGGGGGTTCCCCACGGACT	25	2.01
srRNA-2322-21*	2323	21	AAAGGGGGTTCCCCACGGACT	13	1.05
srRNA-2322-20*	2323	20	AAGGGGGTTCCCCACGGACT	1	0.08
srRNA-2323-22*	2324	22	AAAAAGGGGGTTCCCCACGGAC	7	0.56
srRNA-2323-21*	2324	21	AAAAGGGGGTTCCCCACGGAC	5	0.4
srRNA-2323-20*	2324	20	AAAGGGGGTTCCCCACGGAC	1	0.08
srRNA-2324-21*	2325	21	AAAAAGGGGGTTCCCCACGGA	9	0.72
srRNA-2324-20*	2325	20	AAAAGGGGGTTCCCCACGGA	2	0.16
srRNA-2324-18*	2325	18	AAGGGGGTTCCCCACGGA	2	0.16
srRNA-2325-19*	2326	19	AAAAGGGGGTTCCCCACGG	1	0.08
srRNA-2328-22*	2329	22	AACCGAAAAAGGGGGTTCCCCA	5	0.4
srRNA-2328-21*	2329	21	ACCGAAAAAGGGGGTTCCCCA	2	0.16
srRNA-2329-21*	2330	21	AACCGAAAAAGGGGGTTCCCC	1	0.08
srRNA-2332-21	2333	21	GAACCCCCTTTTTCGGTTCGG	1	0.08
srRNA-2333-21	2334	21	AACCCCCTTTTTCGGTTCGGA	1	0.08
srRNA-2333-22	2334	22	AACCCCCTTTTTCGGTTCGGAC	1	0.08
srRNA-2334-22*	2335	22	AGTCCGAACCGAAAAAGGGGGT	2	0.16
srRNA-2335-22*	2336	22	AAGTCCGAACCGAAAAAGGGGG	5	0.4
srRNA-2335-21*	2336	21	AGTCCGAACCGAAAAAGGGGG	25	2.01
srRNA-2336-21*	2337	21	AAGTCCGAACCGAAAAAGGGG	10	0.8
srRNA-2336-20*	2337	20	AGTCCGAACCGAAAAAGGGG	1	0.08
srRNA-2343-21	2344	21	TTCGGTTCGGACTTGGGTAGC	1	0.08
srRNA-2344-23*	2345	23	ATCGCTACCCAAGTCCGAACCGA	1	0.08
srRNA-2345-22*	2346	22	ATCGCTACCCAAGTCCGAACCG	3	0.24
srRNA-2346-21*	2347	21	ATCGCTACCCAAGTCCGAACC	4	0.32
srRNA-2353-20	2354	20	ACTTGGGTAGCGATCGAGGG	1	0.08
srRNA-2353-21	2354	21	ACTTGGGTAGCGATCGAGGGA	14	1.13
srRNA-2353-22	2354	22	ACTTGGGTAGCGATCGAGGGAT	7	0.56
srRNA-2353-22*	2354	22	ATCCCTCGATCGCTACCCAAGT	11	0.89
srRNA-2354-21*	2355	21	ATCCCTCGATCGCTACCCAAG	3	0.24
srRNA-2357-21*	2358	21	ACCATCCCTCGATCGCTACCC	1	0.08
srRNA-2357-23*	2358	23	ATACCATCCCTCGATCGCTACCC	1	0.08
srRNA-2358-22*	2359	22	ATACCATCCCTCGATCGCTACC	12	0.97
srRNA-2359-21*	2360	21	ATACCATCCCTCGATCGCTAC	11	0.89
srRNA-2359-20*	2360	20	TACCATCCCTCGATCGCTAC	1	0.08
srRNA-2360-20*	2361	20	ATACCATCCCTCGATCGCTA	2	0.16
srRNA-2361-21	2362	21	AGCGATCGAGGGATGGTATCG	5	0.4
srRNA-2361-22	2362	22	AGCGATCGAGGGATGGTATCGG	5	0.4
srRNA-2365-22*	2366	22	ATATCCGATACCATCCCTCGAT	9	0.72
srRNA-2365-20*	2366	20	ATCCGATACCATCCCTCGAT	1	0.08
srRNA-2365-18	2366	18	ATCGAGGGATGGTATCGG	1	0.08
srRNA-2365-19	2366	19	ATCGAGGGATGGTATCGGA	1	0.08
srRNA-2365-21	2366	21	ATCGAGGGATGGTATCGGATA	19	1.53
srRNA-2365-22	2366	22	ATCGAGGGATGGTATCGGATAT	12	0.97
srRNA-2366-21*	2367	21	ATATCCGATACCATCCCTCGA	4	0.32
srRNA-2369-21	2370	21	AGGGATGGTATCGGATATCGG	25	2.01
srRNA-2369-22	2370	22	AGGGATGGTATCGGATATCGGC	5	0.4
srRNA-2373-21	2374	21	ATGGTATCGGATATCGGCACG	4	0.32
srRNA-2373-22	2374	22	ATGGTATCGGATATCGGCACGA	3	0.24
srRNA-2373-18*	2374	18	GCCGATATCCGATACCAT	1	0.08
srRNA-2377-23*	2378	23	ATTCCTCGTGCCGATATCCGATA	2	0.16
srRNA-2378-19	2379	19	ATCGGATATCGGCACGAGG	1	0.08
srRNA-2378-21	2379	21	ATCGGATATCGGCACGAGGAA	5	0.4
srRNA-2378-22	2379	22	ATCGGATATCGGCACGAGGAAT	3	0.24
srRNA-2378-22*	2379	22	ATTCCTCGTGCCGATATCCGAT	24	1.93
srRNA-2379-21*	2380	21	ATTCCTCGTGCCGATATCCGA	26	2.09
srRNA-2381-19*	2382	19	ATTCCTCGTGCCGATATCC	1	0.08
srRNA-2383-20	2384	20	ATATCGGCACGAGGAATGAC	5	0.4
srRNA-2383-21	2384	21	ATATCGGCACGAGGAATGACC	10	0.8
srRNA-2383-22	2384	22	ATATCGGCACGAGGAATGACCG	37	2.98
srRNA-2383-23	2384	23	ATATCGGCACGAGGAATGACCGA	1	0.08
srRNA-2385-19	2386	19	ATCGGCACGAGGAATGACC	1	0.08
srRNA-2385-20	2386	20	ATCGGCACGAGGAATGACCG	1	0.08
srRNA-2385-21	2386	21	ATCGGCACGAGGAATGACCGA	19	1.53
srRNA-2385-22	2386	22	ATCGGCACGAGGAATGACCGAC	1	0.08
srRNA-2385-23	2386	23	ATCGGCACGAGGAATGACCGACC	1	0.08
srRNA-2388-22*	2389	22	ACGGTCGGTCATTCCTCGTGCC	3	0.24
srRNA-2389-21*	2390	21	ACGGTCGGTCATTCCTCGTGC	55	4.43
srRNA-2390-21*	2391	21	GACGGTCGGTCATTCCTCGTG	1	0.08
srRNA-2391-21	2392	21	ACGAGGAATGACCGACCGTCC	7	0.56
srRNA-2394-21	2395	21	AGGAATGACCGACCGTCCGGC	4	0.32
srRNA-2397-20	2398	20	AATGACCGACCGTCCGGCCG	2	0.16
srRNA-2397-21	2398	21	AATGACCGACCGTCCGGCCGC	27	2.17
srRNA-2397-22	2398	22	AATGACCGACCGTCCGGCCGCC	6	0.48
srRNA-2398-20	2399	20	ATGACCGACCGTCCGGCCGC	2	0.16
srRNA-2398-21	2399	21	ATGACCGACCGTCCGGCCGCC	17	1.37
srRNA-2398-22	2399	22	ATGACCGACCGTCCGGCCGCCG	4	0.32
srRNA-2399-20	2400	20	TGACCGACCGTCCGGCCGCC	1	0.08
srRNA-2401-21	2402	21	ACCGACCGTCCGGCCGCCGGG	2	0.16
srRNA-2401-22	2402	22	ACCGACCGTCCGGCCGCCGGGA	2	0.16
srRNA-2401-23*	2402	23	ATCCCGGCGGCCGGACGGTCGGT	1	0.08
srRNA-2402-22*	2403	22	ATCCCGGCGGCCGGACGGTCGG	2	0.16
srRNA-2404-23*	2405	23	AAAATCCCGGCGGCCGGACGGTC	1	0.08
srRNA-2404-21*	2405	21	AATCCCGGCGGCCGGACGGTC	3	0.24
srRNA-2405-22*	2406	22	AAAATCCCGGCGGCCGGACGGT	4	0.32
srRNA-2405-21*	2406	21	AAATCCCGGCGGCCGGACGGT	45	3.62
srRNA-2406-21*	2407	21	AAAATCCCGGCGGCCGGACGG	20	1.61
srRNA-2406-20*	2407	20	AAATCCCGGCGGCCGGACGG	1	0.08
srRNA-2407-20*	2408	20	AAAATCCCGGCGGCCGGACG	1	0.08
srRNA-2407-19*	2408	19	AAATCCCGGCGGCCGGACG	1	0.08
srRNA-2416-23*	2417	23	AGTTTTCCGGCGAAAATCCCGGC	1	0.08
srRNA-2417-22*	2418	22	AGTTTTCCGGCGAAAATCCCGG	1	0.08
srRNA-2418-21*	2419	21	AGTTTTCCGGCGAAAATCCCG	4	0.32
srRNA-2419-21*	2420	21	AAGTTTTCCGGCGAAAATCCC	2	0.16
srRNA-2420-22*	2421	22	AAAAGTTTTCCGGCGAAAATCC	2	0.16
srRNA-2420-21*	2421	21	AAAGTTTTCCGGCGAAAATCC	2	0.16
srRNA-2421-21*	2422	21	AAAAGTTTTCCGGCGAAAATC	10	0.8
srRNA-2422-18	2423	18	ATTTTCGCCGGAAAACTT	2	0.16
srRNA-2422-19	2423	19	ATTTTCGCCGGAAAACTTT	1	0.08
srRNA-2422-20	2423	20	ATTTTCGCCGGAAAACTTTT	6	0.48
srRNA-2422-21	2423	21	ATTTTCGCCGGAAAACTTTTC	110	8.85
srRNA-2422-22	2423	22	ATTTTCGCCGGAAAACTTTTCC	2	0.16
srRNA-2422-24	2423	24	ATTTTCGCCGGAAAACTTTTCCGG	1	0.08
srRNA-2423-19*	2424	19	AAAAGTTTTCCGGCGAAAA	2	0.16
srRNA-2423-20	2424	20	TTTTCGCCGGAAAACTTTTC	1	0.08
srRNA-2424-18*	2425	18	AAAAGTTTTCCGGCGAAA	1	0.08
srRNA-2448-21*	2449	21	AAAACCGATCGCCGGAAAAGT	17	1.37
srRNA-2448-24*	2449	24	AACAAAACCGATCGCCGGAAAAGT	3	0.24
srRNA-2448-19*	2449	19	AACCGATCGCCGGAAAAGT	1	0.08
srRNA-2449-20*	2450	20	AAAACCGATCGCCGGAAAAG	1	0.08
srRNA-2449-18*	2450	18	AACCGATCGCCGGAAAAG	1	0.08
srRNA-2449-22*	2450	22	ACAAAACCGATCGCCGGAAAAG	3	0.24
srRNA-2450-22*	2451	22	AACAAAACCGATCGCCGGAAAA	1	0.08
srRNA-2450-21*	2451	21	ACAAAACCGATCGCCGGAAAA	3	0.24
srRNA-2451-21*	2452	21	AACAAAACCGATCGCCGGAAA	4	0.32
srRNA-2456-24*	2457	24	AAAAAGGCAACAAAACCGATCGCC	1	0.08
srRNA-2456-22*	2457	22	AAAGGCAACAAAACCGATCGCC	8	0.64
srRNA-2456-21*	2457	21	AAGGCAACAAAACCGATCGCC	3	0.24
srRNA-2457-22*	2458	22	AAAAGGCAACAAAACCGATCGC	40	3.22
srRNA-2457-21*	2458	21	AAAGGCAACAAAACCGATCGC	27	2.17
srRNA-2458-22*	2459	22	AAAAAGGCAACAAAACCGATCG	1	0.08
srRNA-2458-21*	2459	21	AAAAGGCAACAAAACCGATCG	15	1.21
srRNA-2459-20*	2460	20	AAAAGGCAACAAAACCGATC	1	0.08
srRNA-2460-21	2461	21	ATCGGTTTTGTTGCCTTTTTC	4	0.32
srRNA-2460-22	2461	22	ATCGGTTTTGTTGCCTTTTTCC	5	0.4
srRNA-2463-24*	2464	24	AACTCGGAAAAAGGCAACAAAACC	2	0.16
srRNA-2464-22*	2465	22	ACTCGGAAAAAGGCAACAAAAC	1	0.08
srRNA-2465-22*	2466	22	AACTCGGAAAAAGGCAACAAAA	4	0.32
srRNA-2465-21*	2466	21	ACTCGGAAAAAGGCAACAAAA	2	0.16
srRNA-2466-22*	2467	22	AAACTCGGAAAAAGGCAACAAA	5	0.4
srRNA-2466-21*	2467	21	AACTCGGAAAAAGGCAACAAA	2	0.16
srRNA-2467-22*	2468	22	AAAACTCGGAAAAAGGCAACAA	4	0.32
srRNA-2467-21*	2468	21	AAACTCGGAAAAAGGCAACAA	6	0.48
srRNA-2468-21*	2469	21	AAAACTCGGAAAAAGGCAACA	11	0.89
srRNA-2469-20*	2470	20	AAAACTCGGAAAAAGGCAAC	1	0.08
srRNA-2470-19*	2471	19	AAAACTCGGAAAAAGGCAA	2	0.16
srRNA-2470-21*	2471	21	AGAAAACTCGGAAAAAGGCAA	3	0.24
srRNA-2477-22*	2478	22	AACTGCTGAGAAAACTCGGAAA	3	0.24
srRNA-2478-21*	2479	21	AACTGCTGAGAAAACTCGGAA	6	0.48
srRNA-2479-22*	2480	22	AGAACTGCTGAGAAAACTCGGA	6	0.48
srRNA-2479-21*	2480	21	GAACTGCTGAGAAAACTCGGA	1	0.08
srRNA-2480-21*	2481	21	AGAACTGCTGAGAAAACTCGG	7	0.56
srRNA-2483-21	2484	21	AGTTTTCTCAGCAGTTCTCGG	3	0.24
srRNA-2483-22	2484	22	AGTTTTCTCAGCAGTTCTCGGA	4	0.32
srRNA-2484-21	2485	21	GTTTTCTCAGCAGTTCTCGGA	1	0.08
srRNA-2485-22	2486	22	TTTTCTCAGCAGTTCTCGGACA	1	0.08
srRNA-2491-22*	2492	22	AGTTTTTGTCCGAGAACTGCTG	2	0.16
srRNA-2492-21	2493	21	AGCAGTTCTCGGACAAAAACT	1	0.08
srRNA-2492-22	2493	22	AGCAGTTCTCGGACAAAAACTG	19	1.53
srRNA-2492-21*	2493	21	AGTTTTTGTCCGAGAACTGCT	12	0.97
srRNA-2495-21	2496	21	AGTTCTCGGACAAAAACTGCT	3	0.24
srRNA-2495-22	2496	22	AGTTCTCGGACAAAAACTGCTG	5	0.4
srRNA-2495-18*	2496	18	AGTTTTTGTCCGAGAACT	1	0.08
srRNA-2496-24*	2497	24	ATTCAGCAGTTTTTGTCCGAGAAC	2	0.16
srRNA-2497-23*	2498	23	ATTCAGCAGTTTTTGTCCGAGAA	1	0.08
srRNA-2498-18*	2499	18	AGCAGTTTTTGTCCGAGA	1	0.08
srRNA-2498-22*	2499	22	ATTCAGCAGTTTTTGTCCGAGA	32	2.58
srRNA-2498-18	2499	18	TCTCGGACAAAAACTGCT	1	0.08
srRNA-2498-19	2499	19	TCTCGGACAAAAACTGCTG	1	0.08
srRNA-2499-21*	2500	21	ATTCAGCAGTTTTTGTCCGAG	33	2.66
srRNA-2500-23*	2501	23	ACGATTCAGCAGTTTTTGTCCGA	1	0.08
srRNA-2500-20*	2501	20	ATTCAGCAGTTTTTGTCCGA	1	0.08
srRNA-2501-22*	2502	22	ACGATTCAGCAGTTTTTGTCCG	3	0.24
srRNA-2502-21*	2503	21	ACGATTCAGCAGTTTTTGTCC	7	0.56
srRNA-2504-21	2505	21	ACAAAAACTGCTGAATCGTCG	7	0.56
srRNA-2504-22	2505	22	ACAAAAACTGCTGAATCGTCGA	2	0.16
srRNA-2506-21	2507	21	AAAAACTGCTGAATCGTCGAG	7	0.56
srRNA-2506-22	2507	22	AAAAACTGCTGAATCGTCGAGG	1	0.08
srRNA-2507-21	2508	21	AAAACTGCTGAATCGTCGAGG	3	0.24
srRNA-2507-22	2508	22	AAAACTGCTGAATCGTCGAGGA	16	1.29
srRNA-2508-19	2509	19	AAACTGCTGAATCGTCGAG	1	0.08
srRNA-2508-20	2509	20	AAACTGCTGAATCGTCGAGG	1	0.08
srRNA-2508-21	2509	21	AAACTGCTGAATCGTCGAGGA	6	0.48
srRNA-2508-22	2509	22	AAACTGCTGAATCGTCGAGGAG	4	0.32
srRNA-2509-21	2510	21	AACTGCTGAATCGTCGAGGAG	7	0.56
srRNA-2509-22	2510	22	AACTGCTGAATCGTCGAGGAGA	5	0.4
srRNA-2509-24	2510	24	AACTGCTGAATCGTCGAGGAGAAT	1	0.08
srRNA-2510-22	2511	22	ACTGCTGAATCGTCGAGGAGAA	4	0.32
srRNA-2517-21	2518	21	AATCGTCGAGGAGAATGGGCT	10	0.8
srRNA-2517-22	2518	22	AATCGTCGAGGAGAATGGGCTT	7	0.56
srRNA-2518-19	2519	19	ATCGTCGAGGAGAATGGGC	1	0.08
srRNA-2518-21	2519	21	ATCGTCGAGGAGAATGGGCTT	2	0.16
srRNA-2518-22	2519	22	ATCGTCGAGGAGAATGGGCTTG	7	0.56
srRNA-2541-21*	2542	21	AACTAATGGCAGCCCACGCAA	1	0.08
srRNA-2543-22*	2544	22	AAGAACTAATGGCAGCCCACGC	7	0.56
srRNA-2543-21*	2544	21	AGAACTAATGGCAGCCCACGC	10	0.8
srRNA-2544-21*	2545	21	AAGAACTAATGGCAGCCCACG	3	0.24
srRNA-2546-19*	2547	19	AAGAACTAATGGCAGCCCA	1	0.08
srRNA-2552-22*	2553	22	AACGCCTCGAAGAACTAATGGC	3	0.24
srRNA-2552-21*	2553	21	ACGCCTCGAAGAACTAATGGC	9	0.72
srRNA-2553-21*	2554	21	AACGCCTCGAAGAACTAATGG	10	0.8
srRNA-2555-22	2556	22	ATTAGTTCTTCGAGGCGTTAGG	4	0.32
srRNA-2566-21*	2567	21	CCGCCGCCACCCTAACGCCTC	1	0.08
srRNA-2567-21*	2568	21	ACCGCCGCCACCCTAACGCCT	1	0.08
srRNA-2567-19	2568	19	AGGCGTTAGGGTGGCGGCG	1	0.08
srRNA-2569-21*	2570	21	ATACCGCCGCCACCCTAACGC	4	0.32
srRNA-2570-20*	2571	20	ATACCGCCGCCACCCTAACG	1	0.08
srRNA-2581-25*	2582	25	AAACTCCGACACTTTTATACCGCCG	1	0.08
srRNA-2582-24*	2583	24	AAACTCCGACACTTTTATACCGCC	1	0.08
srRNA-2583-24*	2584	24	AAAACTCCGACACTTTTATACCGC	3	0.24
srRNA-2583-22*	2584	22	AACTCCGACACTTTTATACCGC	8	0.64
srRNA-2583-21*	2584	21	ACTCCGACACTTTTATACCGC	3	0.24
srRNA-2584-22*	2585	22	AAACTCCGACACTTTTATACCG	1	0.08
srRNA-2584-21*	2585	21	AACTCCGACACTTTTATACCG	1	0.08
srRNA-2585-23*	2586	23	AAAAACTCCGACACTTTTATACC	3	0.24
srRNA-2585-22*	2586	22	AAAACTCCGACACTTTTATACC	1	0.08
srRNA-2585-21*	2586	21	AAACTCCGACACTTTTATACC	2	0.16
srRNA-2586-22*	2587	22	AAAAACTCCGACACTTTTATAC	1	0.08
srRNA-2587-21*	2588	21	AAAAACTCCGACACTTTTATA	2	0.16
srRNA-2588-21	2589	21	ATAAAAGTGTCGGAGTTTTTT	10	0.8
srRNA-2588-22	2589	22	ATAAAAGTGTCGGAGTTTTTTC	20	1.61
srRNA-2588-23	2589	23	ATAAAAGTGTCGGAGTTTTTTCA	21	1.69
srRNA-2588-24	2589	24	ATAAAAGTGTCGGAGTTTTTTCAG	7	0.56
srRNA-2589-23	2590	23	TAAAAGTGTCGGAGTTTTTTCAG	1	0.08
srRNA-2590-18	2591	18	AAAAGTGTCGGAGTTTTT	1	0.08
srRNA-2590-21	2591	21	AAAAGTGTCGGAGTTTTTTCA	21	1.69
srRNA-2590-22	2591	22	AAAAGTGTCGGAGTTTTTTCAG	54	4.35
srRNA-2590-23	2591	23	AAAAGTGTCGGAGTTTTTTCAGC	1	0.08
srRNA-2590-24	2591	24	AAAAGTGTCGGAGTTTTTTCAGCA	1	0.08
srRNA-2591-20	2592	20	AAAGTGTCGGAGTTTTTTCA	1	0.08
srRNA-2591-21	2592	21	AAAGTGTCGGAGTTTTTTCAG	14	1.13
srRNA-2591-22	2592	22	AAAGTGTCGGAGTTTTTTCAGC	5	0.4
srRNA-2592-21	2593	21	AAGTGTCGGAGTTTTTTCAGC	1	0.08
srRNA-2592-22	2593	22	AAGTGTCGGAGTTTTTTCAGCA	13	1.05
srRNA-2593-18	2594	18	AGTGTCGGAGTTTTTTCA	1	0.08
srRNA-2593-21	2594	21	AGTGTCGGAGTTTTTTCAGCA	20	1.61
srRNA-2593-22	2594	22	AGTGTCGGAGTTTTTTCAGCAG	5	0.4
srRNA-2594-18	2595	18	GTGTCGGAGTTTTTTCAG	1	0.08
srRNA-2595-22*	2596	22	AACTGCTGAAAAAACTCCGACA	2	0.16
srRNA-2595-21*	2596	21	ACTGCTGAAAAAACTCCGACA	1	0.08
srRNA-2596-21*	2597	21	AACTGCTGAAAAAACTCCGAC	3	0.24
srRNA-2597-22*	2598	22	AGAACTGCTGAAAAAACTCCGA	10	0.8
srRNA-2598-21*	2599	21	AGAACTGCTGAAAAAACTCCG	7	0.56
srRNA-2600-21	2601	21	GAGTTTTTTCAGCAGTTCTCG	1	0.08
srRNA-2601-21	2602	21	AGTTTTTTCAGCAGTTCTCGG	5	0.4
srRNA-2602-21	2603	21	GTTTTTTCAGCAGTTCTCGGA	2	0.16
srRNA-2608-22*	2609	22	ATTTTTGTCCGAGAACTGCTGA	21	1.69
srRNA-2609-22*	2610	22	AATTTTTGTCCGAGAACTGCTG	32	2.58
srRNA-2609-21*	2610	21	ATTTTTGTCCGAGAACTGCTG	14	1.13
srRNA-2610-21*	2611	21	AATTTTTGTCCGAGAACTGCT	19	1.53
srRNA-2610-21	2611	21	AGCAGTTCTCGGACAAAAATT	7	0.56
srRNA-2610-22	2611	22	AGCAGTTCTCGGACAAAAATTG	2	0.16
srRNA-2610-24	2611	24	AGCAGTTCTCGGACAAAAATTGCT	1	0.08
srRNA-2611-19*	2612	19	ATTTTTGTCCGAGAACTGC	1	0.08
srRNA-2612-19*	2613	19	AATTTTTGTCCGAGAACTG	1	0.08
srRNA-2612-22*	2613	22	AGCAATTTTTGTCCGAGAACTG	4	0.32
srRNA-2613-18	2614	18	AGTTCTCGGACAAAAATT	1	0.08
srRNA-2613-19	2614	19	AGTTCTCGGACAAAAATTG	1	0.08
srRNA-2613-21	2614	21	AGTTCTCGGACAAAAATTGCT	10	0.8
srRNA-2613-22	2614	22	AGTTCTCGGACAAAAATTGCTG	1	0.08
srRNA-2614-22	2615	22	GTTCTCGGACAAAAATTGCTGA	1	0.08
srRNA-2616-22*	2617	22	ACTCAGCAATTTTTGTCCGAGA	1	0.08
srRNA-2617-21*	2618	21	ACTCAGCAATTTTTGTCCGAG	7	0.56
srRNA-2622-20	2623	20	ACAAAAATTGCTGAGTGGCC	1	0.08
srRNA-2622-21	2623	21	ACAAAAATTGCTGAGTGGCCG	4	0.32
srRNA-2622-22	2623	22	ACAAAAATTGCTGAGTGGCCGA	3	0.24
srRNA-2624-20	2625	20	AAAAATTGCTGAGTGGCCGA	1	0.08
srRNA-2624-21	2625	21	AAAAATTGCTGAGTGGCCGAG	1	0.08
srRNA-2624-22	2625	22	AAAAATTGCTGAGTGGCCGAGA	3	0.24
srRNA-2625-19	2626	19	AAAATTGCTGAGTGGCCGA	1	0.08
srRNA-2625-21	2626	21	AAAATTGCTGAGTGGCCGAGA	2	0.16
srRNA-2625-22	2626	22	AAAATTGCTGAGTGGCCGAGAA	10	0.8
srRNA-2626-18	2627	18	AAATTGCTGAGTGGCCGA	1	0.08
srRNA-2626-21	2627	21	AAATTGCTGAGTGGCCGAGAA	6	0.48
srRNA-2626-22	2627	22	AAATTGCTGAGTGGCCGAGAAG	5	0.4
srRNA-2627-21	2628	21	AATTGCTGAGTGGCCGAGAAG	2	0.16
srRNA-2627-22	2628	22	AATTGCTGAGTGGCCGAGAAGA	1	0.08
srRNA-2628-21	2629	21	ATTGCTGAGTGGCCGAGAAGA	1	0.08
srRNA-2628-22	2629	22	ATTGCTGAGTGGCCGAGAAGAA	2	0.16
srRNA-2629-22*	2630	22	ATTCTTCTCGGCCACTCAGCAA	1	0.08
srRNA-2630-21*	2631	21	ATTCTTCTCGGCCACTCAGCA	2	0.16
srRNA-2635-22*	2636	22	ACGCCCATTCTTCTCGGCCACT	1	0.08
srRNA-2635-21	2636	21	AGTGGCCGAGAAGAATGGGCG	3	0.24
srRNA-2635-22	2636	22	AGTGGCCGAGAAGAATGGGCGT	2	0.16
srRNA-2637-22*	2638	22	ACACGCCCATTCTTCTCGGCCA	1	0.08
srRNA-2641-21*	2642	21	ATGACACGCCCATTCTTCTCG	1	0.08
srRNA-2643-21	2644	21	AGAAGAATGGGCGTGTCATGC	3	0.24
srRNA-2643-22	2644	22	AGAAGAATGGGCGTGTCATGCG	1	0.08
srRNA-2645-21	2646	21	AAGAATGGGCGTGTCATGCGT	2	0.16
srRNA-2645-22	2646	22	AAGAATGGGCGTGTCATGCGTG	10	0.8
srRNA-2646-21	2647	21	AGAATGGGCGTGTCATGCGTG	18	1.45
srRNA-2647-20	2648	20	GAATGGGCGTGTCATGCGTG	1	0.08
srRNA-2648-21	2649	21	AATGGGCGTGTCATGCGTGGG	7	0.56
srRNA-2649-21	2650	21	ATGGGCGTGTCATGCGTGGGC	4	0.32
srRNA-2649-22	2650	22	ATGGGCGTGTCATGCGTGGGCT	3	0.24
srRNA-2650-21*	2651	21	AGCCCACGCATGACACGCCCA	1	0.08
srRNA-2651-18	2652	18	GGGCGTGTCATGCGTGGG	1	0.08
srRNA-2658-22*	2659	22	ATCCATGTCAGCCCACGCATGA	2	0.16
srRNA-2660-19	2661	19	ATGCGTGGGCTGACATGGA	1	0.08
srRNA-2660-21	2661	21	ATGCGTGGGCTGACATGGATT	3	0.24
srRNA-2661-22*	2662	22	AGAATCCATGTCAGCCCACGCA	6	0.48
srRNA-2662-22*	2663	22	AAGAATCCATGTCAGCCCACGC	3	0.24
srRNA-2662-21*	2663	21	AGAATCCATGTCAGCCCACGC	2	0.16
srRNA-2671-21*	2672	21	AGGCCTCGAAGAATCCATGTC	1	0.08
srRNA-2672-21	2673	21	ACATGGATTCTTCGAGGCCTA	6	0.48
srRNA-2674-19	2675	19	ATGGATTCTTCGAGGCCTA	2	0.16
srRNA-2674-21	2675	21	ATGGATTCTTCGAGGCCTAGG	2	0.16
srRNA-2674-22	2675	22	ATGGATTCTTCGAGGCCTAGGG	3	0.24
srRNA-2678-20	2679	20	ATTCTTCGAGGCCTAGGGGT	1	0.08
srRNA-2678-21	2679	21	ATTCTTCGAGGCCTAGGGGTG	10	0.8
srRNA-2678-22	2679	22	ATTCTTCGAGGCCTAGGGGTGG	1	0.08
srRNA-2685-23*	2686	23	ATATACCGCCACCCCTAGGCCTC	1	0.08
srRNA-2686-21	2687	21	AGGCCTAGGGGTGGCGGTATA	1	0.08
srRNA-2687-21*	2688	21	ATATACCGCCACCCCTAGGCC	1	0.08
srRNA-2692-21	2693	21	AGGGGTGGCGGTATATAACTT	1	0.08
srRNA-2699-22*	2700	22	ATGCGAACAAGTTATATACCGC	3	0.24
srRNA-2700-21*	2701	21	ATGCGAACAAGTTATATACCG	7	0.56
srRNA-2702-24*	2703	24	ATATCATGCGAACAAGTTATATAC	1	0.08
srRNA-2703-21*	2704	21	ATCATGCGAACAAGTTATATA	10	0.8
srRNA-2703-18*	2704	18	ATGCGAACAAGTTATATA	1	0.08
srRNA-2704-21	2705	21	ATATAACTTGTTCGCATGATA	1	0.08
srRNA-2704-22	2705	22	ATATAACTTGTTCGCATGATAT	1	0.08
srRNA-2704-24	2705	24	ATATAACTTGTTCGCATGATATTA	1	0.08
srRNA-2704-22*	2705	22	ATATCATGCGAACAAGTTATAT	1	0.08
srRNA-2705-22*	2706	22	AATATCATGCGAACAAGTTATA	3	0.24
srRNA-2705-21*	2706	21	ATATCATGCGAACAAGTTATA	6	0.48
srRNA-2706-21*	2707	21	AATATCATGCGAACAAGTTAT	5	0.4
srRNA-2706-21	2707	21	ATAACTTGTTCGCATGATATT	2	0.16
srRNA-2708-21	2709	21	AACTTGTTCGCATGATATTAC	1	0.08
srRNA-2708-22	2709	22	AACTTGTTCGCATGATATTACC	2	0.16
srRNA-2708-19*	2709	19	AATATCATGCGAACAAGTT	1	0.08
srRNA-2709-22	2710	22	ACTTGTTCGCATGATATTACCG	1	0.08
srRNA-2713-24*	2714	24	ACATCTCGGTAATATCATGCGAAC	2	0.16
srRNA-2714-21*	2715	21	ATCTCGGTAATATCATGCGAA	4	0.32
srRNA-2715-22*	2716	22	ACATCTCGGTAATATCATGCGA	4	0.32
srRNA-2722-22	2723	22	ATATTACCGAGATGTCCCCACG	2	0.16
srRNA-2724-21	2725	21	ATTACCGAGATGTCCCCACGG	2	0.16
srRNA-2724-22	2725	22	ATTACCGAGATGTCCCCACGGG	5	0.4
srRNA-2727-21	2728	21	ACCGAGATGTCCCCACGGGCA	3	0.24
srRNA-2727-22*	2728	22	ATGCCCGTGGGGACATCTCGGT	1	0.08
srRNA-2728-21*	2729	21	ATGCCCGTGGGGACATCTCGG	2	0.16
srRNA-2731-22*	2732	22	AAAGATGCCCGTGGGGACATCT	1	0.08
srRNA-2731-21*	2732	21	AAGATGCCCGTGGGGACATCT	1	0.08
srRNA-2732-21*	2733	21	AAAGATGCCCGTGGGGACATC	2	0.16
srRNA-2733-21*	2734	21	AAAAGATGCCCGTGGGGACAT	1	0.08
srRNA-2734-20*	2735	20	AAAAGATGCCCGTGGGGACA	1	0.08
srRNA-2738-21*	2739	21	AGGTGAAAAGATGCCCGTGGG	2	0.16
srRNA-2747-21	2748	21	ATCTTTTCACCTCGTCGCCGA	3	0.24
srRNA-2753-22*	2754	22	ATTCTCTTCGGCGACGAGGTGA	8	0.64
srRNA-2754-21*	2755	21	ATTCTCTTCGGCGACGAGGTG	6	0.48
srRNA-2755-21	2756	21	ACCTCGTCGCCGAAGAGAATG	1	0.08
srRNA-2755-22	2756	22	ACCTCGTCGCCGAAGAGAATGG	1	0.08
srRNA-2761-22*	2762	22	ACACGCCCATTCTCTTCGGCGA	3	0.24
srRNA-2762-21*	2763	21	ACACGCCCATTCTCTTCGGCG	3	0.24
srRNA-2762-24*	2763	24	ATGACACGCCCATTCTCTTCGGCG	1	0.08
srRNA-2764-22*	2765	22	ATGACACGCCCATTCTCTTCGG	3	0.24
srRNA-2767-21	2768	21	AAGAGAATGGGCGTGTCATGG	2	0.16
srRNA-2768-21	2769	21	AGAGAATGGGCGTGTCATGGC	9	0.72
srRNA-2768-22	2769	22	AGAGAATGGGCGTGTCATGGCA	8	0.64
srRNA-2770-21	2771	21	AGAATGGGCGTGTCATGGCAT	1	0.08
srRNA-2772-21	2773	21	AATGGGCGTGTCATGGCATGG	9	0.72
srRNA-2772-22	2773	22	AATGGGCGTGTCATGGCATGGG	2	0.16
srRNA-2773-20	2774	20	ATGGGCGTGTCATGGCATGG	2	0.16
srRNA-2773-21	2774	21	ATGGGCGTGTCATGGCATGGG	5	0.4
srRNA-2773-22	2774	22	ATGGGCGTGTCATGGCATGGGC	5	0.4
srRNA-2780-21*	2781	21	ATGTCAGCCCATGCCATGACA	1	0.08
srRNA-2783-22*	2784	22	ATCCATGTCAGCCCATGCCATG	1	0.08
srRNA-2784-21	2785	21	ATGGCATGGGCTGACATGGAT	5	0.4
srRNA-2784-22	2785	22	ATGGCATGGGCTGACATGGATT	1	0.08
srRNA-2785-21*	2786	21	AATCCATGTCAGCCCATGCCA	2	0.16
srRNA-2785-20*	2786	20	ATCCATGTCAGCCCATGCCA	1	0.08
srRNA-2787-21*	2788	21	AGAATCCATGTCAGCCCATGC	1	0.08
srRNA-2789-20	2790	20	ATGGGCTGACATGGATTCTC	2	0.16
srRNA-2789-21	2790	21	ATGGGCTGACATGGATTCTCC	16	1.29
srRNA-2789-22	2790	22	ATGGGCTGACATGGATTCTCCT	57	4.59
srRNA-2789-23	2790	23	ATGGGCTGACATGGATTCTCCTA	4	0.32
srRNA-2789-24	2790	24	ATGGGCTGACATGGATTCTCCTAG	1	0.08
srRNA-2790-21*	2791	21	AGGAGAATCCATGTCAGCCCA	1	0.08
srRNA-2795-21	2796	21	TGACATGGATTCTCCTAGGCC	1	0.08
srRNA-2796-22*	2797	22	ACGGCCTAGGAGAATCCATGTC	2	0.16
srRNA-2797-23*	2798	23	AAACGGCCTAGGAGAATCCATGT	1	0.08
srRNA-2797-22*	2798	22	AACGGCCTAGGAGAATCCATGT	21	1.69
srRNA-2797-21	2798	21	ACATGGATTCTCCTAGGCCGT	1	0.08
srRNA-2797-22	2798	22	ACATGGATTCTCCTAGGCCGTT	4	0.32
srRNA-2797-21*	2798	21	ACGGCCTAGGAGAATCCATGT	1	0.08
srRNA-2798-22*	2799	22	AAACGGCCTAGGAGAATCCATG	17	1.37
srRNA-2798-21*	2799	21	AACGGCCTAGGAGAATCCATG	3	0.24
srRNA-2799-21*	2800	21	AAACGGCCTAGGAGAATCCAT	3	0.24
srRNA-2799-20*	2800	20	AACGGCCTAGGAGAATCCAT	1	0.08
srRNA-2799-20	2800	20	ATGGATTCTCCTAGGCCGTT	1	0.08
srRNA-2799-21	2800	21	ATGGATTCTCCTAGGCCGTTT	1	0.08
srRNA-2799-22	2800	22	ATGGATTCTCCTAGGCCGTTTG	1	0.08
srRNA-2800-20*	2801	20	AAACGGCCTAGGAGAATCCA	1	0.08
srRNA-2800-19*	2801	19	AACGGCCTAGGAGAATCCA	1	0.08
srRNA-2803-21*	2804	21	ACCCAAACGGCCTAGGAGAAT	1	0.08
srRNA-2803-21	2804	21	ATTCTCCTAGGCCGTTTGGGT	2	0.16
srRNA-2803-22	2804	22	ATTCTCCTAGGCCGTTTGGGTG	8	0.64
srRNA-2808-22*	2809	22	ACCGCCACCCAAACGGCCTAGG	1	0.08
srRNA-2814-21*	2815	21	ACTATACCGCCACCCAAACGG	1	0.08
srRNA-2814-20*	2815	20	CTATACCGCCACCCAAACGG	1	0.08
srRNA-2819-22*	2820	22	AAGACGACTATACCGCCACCCA	1	0.08
srRNA-2828-21	2829	21	GTATAGTCGTCTTGCGCACGA	1	0.08
srRNA-2829-21	2830	21	TATAGTCGTCTTGCGCACGAA	1	0.08
srRNA-2830-21	2831	21	ATAGTCGTCTTGCGCACGAAA	1	0.08
srRNA-2830-22*	2831	22	ATTTCGTGCGCAAGACGACTAT	3	0.24
srRNA-2830-18*	2831	18	CGTGCGCAAGACGACTAT	1	0.08
srRNA-2831-21*	2832	21	ATTTCGTGCGCAAGACGACTA	3	0.24
srRNA-2838-22*	2839	22	ATCTCGGTATTTCGTGCGCAAG	3	0.24
srRNA-2839-21*	2840	21	ATCTCGGTATTTCGTGCGCAA	1	0.08
srRNA-2840-22*	2841	22	ACATCTCGGTATTTCGTGCGCA	3	0.24
srRNA-2841-21*	2842	21	ACATCTCGGTATTTCGTGCGC	2	0.16
srRNA-2845-22	2846	22	ACGAAATACCGAGATGTCCCCA	1	0.08
srRNA-2847-21*	2848	21	ATGGGGACATCTCGGTATTTC	3	0.24
srRNA-2848-21	2849	21	AAATACCGAGATGTCCCCATG	3	0.24
srRNA-2848-22	2849	22	AAATACCGAGATGTCCCCATGG	14	1.13
srRNA-2849-21	2850	21	AATACCGAGATGTCCCCATGG	4	0.32
srRNA-2849-22	2850	22	AATACCGAGATGTCCCCATGGG	7	0.56
srRNA-2850-21	2851	21	ATACCGAGATGTCCCCATGGG	9	0.72
srRNA-2852-21	2853	21	ACCGAGATGTCCCCATGGGCA	4	0.32
srRNA-2852-22*	2853	22	ATGCCCATGGGGACATCTCGGT	2	0.16
srRNA-2853-21*	2854	21	ATGCCCATGGGGACATCTCGG	2	0.16
srRNA-2856-22*	2857	22	ATCGATGCCCATGGGGACATCT	2	0.16
srRNA-2857-22*	2858	22	AATCGATGCCCATGGGGACATC	1	0.08
srRNA-2858-22	2859	22	ATGTCCCCATGGGCATCGATTC	1	0.08
srRNA-2867-22*	2868	22	AGGCGGGTGGAATCGATGCCCA	5	0.4
srRNA-2867-21*	2868	21	GGCGGGTGGAATCGATGCCCA	1	0.08
srRNA-2871-23*	2872	23	AACCTAGGCGGGTGGAATCGATG	1	0.08
srRNA-2872-21*	2873	21	ACCTAGGCGGGTGGAATCGAT	1	0.08
srRNA-2872-21	2873	21	ATCGATTCCACCCGCCTAGGT	2	0.16
srRNA-2872-22	2873	22	ATCGATTCCACCCGCCTAGGTT	2	0.16
srRNA-2873-21*	2874	21	AACCTAGGCGGGTGGAATCGA	3	0.24
srRNA-2876-18	2877	18	ATTCCACCCGCCTAGGTT	1	0.08
srRNA-2876-21	2877	21	ATTCCACCCGCCTAGGTTGGA	8	0.64
srRNA-2879-19*	2880	19	ATCCAACCTAGGCGGGTGG	1	0.08
srRNA-2896-21	2897	21	ATGGGCGTGCTTCGTCGGAAA	5	0.4
srRNA-2896-22	2897	22	ATGGGCGTGCTTCGTCGGAAAG	3	0.24
srRNA-2896-23	2897	23	ATGGGCGTGCTTCGTCGGAAAGC	1	0.08
srRNA-2910-21*	2911	21	AGGCGGATCCATGCTTTCCGA	2	0.16
srRNA-2992-22	2993	22	AGGAACTGGAACGAGACGGGTG	1	0.08
srRNA-2995-19	2996	19	AACTGGAACGAGACGGGTG	3	0.24
srRNA-2995-20	2996	20	AACTGGAACGAGACGGGTGG	1	0.08
srRNA-2995-21	2996	21	AACTGGAACGAGACGGGTGGC	15	1.21
srRNA-2995-22	2996	22	AACTGGAACGAGACGGGTGGCA	3	0.24
srRNA-2996-20	2997	20	ACTGGAACGAGACGGGTGGC	1	0.08
srRNA-2996-21	2997	21	ACTGGAACGAGACGGGTGGCA	4	0.32
srRNA-3000-22*	3001	22	ATCTTTGCCACCCGTCTCGTTC	1	0.08
srRNA-3001-21	3002	21	AACGAGACGGGTGGCAAAGAT	7	0.56
srRNA-3001-22*	3002	22	AATCTTTGCCACCCGTCTCGTT	2	0.16
srRNA-3001-21*	3002	21	ATCTTTGCCACCCGTCTCGTT	1	0.08
srRNA-3002-22*	3003	22	AAATCTTTGCCACCCGTCTCGT	3	0.24
srRNA-3002-21*	3003	21	AATCTTTGCCACCCGTCTCGT	3	0.24
srRNA-3002-20*	3003	20	ATCTTTGCCACCCGTCTCGT	1	0.08
srRNA-3005-21	3006	21	AGACGGGTGGCAAAGATTTCG	5	0.4
srRNA-3005-22	3006	22	AGACGGGTGGCAAAGATTTCGA	8	0.64
srRNA-3007-21	3008	21	ACGGGTGGCAAAGATTTCGAG	2	0.16
srRNA-3007-22	3008	22	ACGGGTGGCAAAGATTTCGAGT	1	0.08
srRNA-3007-22*	3008	22	ACTCGAAATCTTTGCCACCCGT	1	0.08
srRNA-3009-18	3010	18	GGGTGGCAAAGATTTCGA	1	0.08
srRNA-3013-21*	3014	21	GTGCTACTCGAAATCTTTGCC	1	0.08
srRNA-3047-22*	3048	22	ACTCGGAAGGTTTAAAAAACCC	1	0.08
srRNA-3049-23*	3050	23	AAAACTCGGAAGGTTTAAAAAAC	1	0.08
srRNA-3049-22*	3050	22	AAACTCGGAAGGTTTAAAAAAC	1	0.08
srRNA-3050-22*	3051	22	AAAACTCGGAAGGTTTAAAAAA	1	0.08
srRNA-3051-21*	3052	21	AAAACTCGGAAGGTTTAAAAA	3	0.24
srRNA-3052-22*	3053	22	ACAAAACTCGGAAGGTTTAAAA	1	0.08
srRNA-3053-19*	3054	19	AAAACTCGGAAGGTTTAAA	1	0.08
srRNA-3053-22*	3054	22	AACAAAACTCGGAAGGTTTAAA	2	0.16
srRNA-3054-21*	3055	21	AACAAAACTCGGAAGGTTTAA	2	0.16
srRNA-3054-24*	3055	24	ATCAACAAAACTCGGAAGGTTTAA	2	0.16
srRNA-3056-20	3057	20	AAACCTTCCGAGTTTTGTTG	1	0.08
srRNA-3056-21	3057	21	AAACCTTCCGAGTTTTGTTGA	54	4.35
srRNA-3056-22	3057	22	AAACCTTCCGAGTTTTGTTGAT	5	0.4
srRNA-3056-22*	3057	22	ATCAACAAAACTCGGAAGGTTT	1	0.08
srRNA-3057-18*	3058	18	AACAAAACTCGGAAGGTT	1	0.08
srRNA-3057-19	3058	19	AACCTTCCGAGTTTTGTTG	1	0.08
srRNA-3057-20	3058	20	AACCTTCCGAGTTTTGTTGA	1	0.08
srRNA-3057-22	3058	22	AACCTTCCGAGTTTTGTTGATG	1	0.08
srRNA-3057-21*	3058	21	ATCAACAAAACTCGGAAGGTT	18	1.45
srRNA-3058-22*	3059	22	ACATCAACAAAACTCGGAAGGT	1	0.08
srRNA-3058-21	3059	21	ACCTTCCGAGTTTTGTTGATG	1	0.08
srRNA-3058-22	3059	22	ACCTTCCGAGTTTTGTTGATGT	4	0.32
srRNA-3059-22*	3060	22	AACATCAACAAAACTCGGAAGG	1	0.08
srRNA-3059-21*	3060	21	ACATCAACAAAACTCGGAAGG	1	0.08
srRNA-3059-24*	3060	24	ATAACATCAACAAAACTCGGAAGG	4	0.32
srRNA-3060-21*	3061	21	AACATCAACAAAACTCGGAAG	1	0.08
srRNA-3060-24*	3061	24	AATAACATCAACAAAACTCGGAAG	1	0.08
srRNA-3060-23*	3061	23	ATAACATCAACAAAACTCGGAAG	1	0.08
srRNA-3061-22*	3062	22	ATAACATCAACAAAACTCGGAA	1	0.08
srRNA-3062-22*	3063	22	AATAACATCAACAAAACTCGGA	3	0.24
srRNA-3062-21*	3063	21	ATAACATCAACAAAACTCGGA	18	1.45
srRNA-3063-21*	3064	21	AATAACATCAACAAAACTCGG	3	0.24
srRNA-3064-19*	3065	19	ATAACATCAACAAAACTCG	1	0.08
srRNA-3132-22*	3133	22	ATCGAACAGCCGGACTCCCATC	2	0.16
srRNA-3133-21*	3134	21	ATCGAACAGCCGGACTCCCAT	1	0.08
srRNA-3133-21	3134	21	ATGGGAGTCCGGCTGTTCGAT	1	0.08
srRNA-3133-22	3134	22	ATGGGAGTCCGGCTGTTCGATA	1	0.08
srRNA-3138-21	3139	21	AGTCCGGCTGTTCGATAGCCG	1	0.08
srRNA-3149-22*	3150	22	ATCACCCTTGGCCGGCTATCGA	1	0.08
srRNA-3152-21	3153	21	ATAGCCGGCCAAGGGTGATGA	2	0.16
srRNA-3152-22	3153	22	ATAGCCGGCCAAGGGTGATGAA	11	0.89
srRNA-3153-21	3154	21	TAGCCGGCCAAGGGTGATGAA	1	0.08
srRNA-3305-19	3306	19	AACTGGAACGAGACGGGTA	1	0.08
srRNA-3305-21	3306	21	AACTGGAACGAGACGGGTAGC	7	0.56
srRNA-3305-22	3306	22	AACTGGAACGAGACGGGTAGCA	1	0.08
srRNA-3306-21	3307	21	ACTGGAACGAGACGGGTAGCA	2	0.16
srRNA-3311-21	3312	21	AACGAGACGGGTAGCAAAGAT	1	0.08
srRNA-3311-24	3312	24	AACGAGACGGGTAGCAAAGATTTC	2	0.16
srRNA-3311-22*	3312	22	AATCTTTGCTACCCGTCTCGTT	2	0.16
srRNA-3311-21*	3312	21	ATCTTTGCTACCCGTCTCGTT	4	0.32
srRNA-3312-21*	3313	21	AATCTTTGCTACCCGTCTCGT	3	0.24
srRNA-3312-22	3313	22	ACGAGACGGGTAGCAAAGATTT	1	0.08
srRNA-3313-21*	3314	21	AAATCTTTGCTACCCGTCTCG	1	0.08
srRNA-3315-22	3316	22	AGACGGGTAGCAAAGATTTCGA	7	0.56
srRNA-3317-20	3318	20	ACGGGTAGCAAAGATTTCGA	1	0.08
srRNA-3317-21	3318	21	ACGGGTAGCAAAGATTTCGAG	3	0.24
srRNA-3323-22	3324	22	AGCAAAGATTTCGAGTAGCACT	1	0.08
srRNA-3323-22*	3324	22	AGTGCTACTCGAAATCTTTGCT	1	0.08
srRNA-3361-21*	3362	21	AAAACTAGGAAGGTTTAAAAA	3	0.24
srRNA-3362-23*	3363	23	AACAAAACTAGGAAGGTTTAAAA	2	0.16
srRNA-3366-21	3367	21	AAACCTTCCTAGTTTTGTTGA	30	2.41
srRNA-3366-22	3367	22	AAACCTTCCTAGTTTTGTTGAT	4	0.32
srRNA-3366-22*	3367	22	ATCAACAAAACTAGGAAGGTTT	1	0.08
srRNA-3367-22	3368	22	AACCTTCCTAGTTTTGTTGATG	2	0.16
srRNA-3367-21*	3368	21	ATCAACAAAACTAGGAAGGTT	8	0.64
srRNA-3368-22*	3369	22	ACATCAACAAAACTAGGAAGGT	2	0.16
srRNA-3368-21	3369	21	ACCTTCCTAGTTTTGTTGATG	1	0.08
srRNA-3368-20*	3369	20	ATCAACAAAACTAGGAAGGT	1	0.08
srRNA-3369-22*	3370	22	AACATCAACAAAACTAGGAAGG	1	0.08
srRNA-3369-24*	3370	24	ATAACATCAACAAAACTAGGAAGG	2	0.16
srRNA-3370-23*	3371	23	ATAACATCAACAAAACTAGGAAG	1	0.08
srRNA-3371-22*	3372	22	ATAACATCAACAAAACTAGGAA	6	0.48
srRNA-3372-22*	3373	22	AATAACATCAACAAAACTAGGA	1	0.08
srRNA-3372-21*	3373	21	ATAACATCAACAAAACTAGGA	11	0.89
srRNA-3373-21*	3374	21	AATAACATCAACAAAACTAGG	2	0.16
srRNA-3443-21	3444	21	ATGGGAGTCCGGCTGTTCGAA	5	0.4
srRNA-3443-22	3444	22	ATGGGAGTCCGGCTGTTCGAAA	6	0.48
srRNA-3457-21*	3458	21	ACCCTTGGCCGGCTTTCGAAC	1	0.08
srRNA-3459-22*	3460	22	ATCACCCTTGGCCGGCTTTCGA	2	0.16
srRNA-3460-21*	3461	21	ATCACCCTTGGCCGGCTTTCG	1	0.08
srRNA-3462-21	3463	21	AAAGCCGGCCAAGGGTGATGA	3	0.24
srRNA-3462-22	3463	22	AAAGCCGGCCAAGGGTGATGAA	8	0.64
srRNA-3463-20	3464	20	AAGCCGGCCAAGGGTGATGA	1	0.08
srRNA-3463-21	3464	21	AAGCCGGCCAAGGGTGATGAA	29	2.33
srRNA-3463-22	3464	22	AAGCCGGCCAAGGGTGATGAAC	2	0.16
srRNA-3543-21	3544	21	ATCCGCCTAGGCTGTCCCGAA	2	0.16
srRNA-3543-22	3544	22	ATCCGCCTAGGCTGTCCCGAAG	1	0.08
srRNA-3565-22*	3566	22	AAAGCCGTACAAGCGCGAGATA	3	0.24
srRNA-3566-21*	3567	21	AAAGCCGTACAAGCGCGAGAT	11	0.89
srRNA-3566-19	3567	19	ATCTCGCGCTTGTACGGCT	1	0.08
srRNA-3566-21	3567	21	ATCTCGCGCTTGTACGGCTTT	2	0.16
srRNA-3566-22	3567	22	ATCTCGCGCTTGTACGGCTTTG	1	0.08
srRNA-3566-23	3567	23	ATCTCGCGCTTGTACGGCTTTGG	1	0.08
srRNA-3567-20*	3568	20	AAAGCCGTACAAGCGCGAGA	5	0.4
srRNA-3574-22*	3575	22	ATCCGAGCCAAAGCCGTACAAG	3	0.24
srRNA-3575-22*	3576	22	AATCCGAGCCAAAGCCGTACAA	2	0.16
srRNA-3575-21*	3576	21	ATCCGAGCCAAAGCCGTACAA	1	0.08
srRNA-3576-21*	3577	21	AATCCGAGCCAAAGCCGTACA	1	0.08
srRNA-3578-22*	3579	22	ACGAATCCGAGCCAAAGCCGTA	1	0.08
srRNA-3579-21	3580	21	ACGGCTTTGGCTCGGATTCGT	1	0.08
srRNA-3579-22	3580	22	ACGGCTTTGGCTCGGATTCGTC	1	0.08
srRNA-3582-24*	3583	24	AGACGGACGAATCCGAGCCAAAGC	1	0.08
srRNA-3584-22*	3585	22	AGACGGACGAATCCGAGCCAAA	4	0.32
srRNA-3585-21*	3586	21	AGACGGACGAATCCGAGCCAA	2	0.16
srRNA-3586-21*	3587	21	AAGACGGACGAATCCGAGCCA	220	17.7
srRNA-3587-20*	3588	20	AAGACGGACGAATCCGAGCC	5	0.4
srRNA-3587-22*	3588	22	AGAAGACGGACGAATCCGAGCC	4	0.32
srRNA-3587-19*	3588	19	AGACGGACGAATCCGAGCC	1	0.08
srRNA-3588-23*	3589	23	AAAGAAGACGGACGAATCCGAGC	1	0.08
srRNA-3588-22*	3589	22	AAGAAGACGGACGAATCCGAGC	5	0.4
srRNA-3588-19*	3589	19	AAGACGGACGAATCCGAGC	5	0.4
srRNA-3588-21*	3589	21	AGAAGACGGACGAATCCGAGC	13	1.05
srRNA-3588-18*	3589	18	AGACGGACGAATCCGAGC	2	0.16
srRNA-3589-22*	3590	22	AAAGAAGACGGACGAATCCGAG	6	0.48
srRNA-3589-21*	3590	21	AAGAAGACGGACGAATCCGAG	12	0.97
srRNA-3589-18*	3590	18	AAGACGGACGAATCCGAG	3	0.24
srRNA-3590-21*	3591	21	AAAGAAGACGGACGAATCCGA	18	1.45
srRNA-3591-22*	3592	22	AGAAAGAAGACGGACGAATCCG	1	0.08
srRNA-3592-19*	3593	19	AAAGAAGACGGACGAATCC	1	0.08
srRNA-3592-22*	3593	22	AAGAAAGAAGACGGACGAATCC	1	0.08
srRNA-3593-18*	3594	18	AAAGAAGACGGACGAATC	1	0.08
srRNA-3594-22*	3595	22	AGAAGAAAGAAGACGGACGAAT	1	0.08
srRNA-3594-18	3595	18	ATTCGTCCGTCTTCTTTC	1	0.08
srRNA-3594-21	3595	21	ATTCGTCCGTCTTCTTTCTTC	2	0.16
srRNA-3594-22	3595	22	ATTCGTCCGTCTTCTTTCTTCT	2	0.16
srRNA-3595-22*	3596	22	AAGAAGAAAGAAGACGGACGAA	1	0.08
srRNA-3595-21*	3596	21	AGAAGAAAGAAGACGGACGAA	7	0.56
srRNA-3596-21*	3597	21	AAGAAGAAAGAAGACGGACGA	1	0.08
srRNA-3607-22*	3608	22	AAGTACTCGGCTAAGAAGAAAG	3	0.24
srRNA-3607-21*	3608	21	AGTACTCGGCTAAGAAGAAAG	42	3.38
srRNA-3608-21*	3609	21	AAGTACTCGGCTAAGAAGAAA	29	2.33
srRNA-3609-20*	3610	20	AAGTACTCGGCTAAGAAGAA	1	0.08
srRNA-3616-22*	3617	22	AATCTACCGAAGTACTCGGCTA	2	0.16
srRNA-3616-21*	3617	21	ATCTACCGAAGTACTCGGCTA	5	0.4
srRNA-3617-21*	3618	21	AATCTACCGAAGTACTCGGCT	3	0.24
srRNA-3617-21	3618	21	AGCCGAGTACTTCGGTAGATT	1	0.08
srRNA-3619-22*	3620	22	ACTAATCTACCGAAGTACTCGG	3	0.24
srRNA-3620-21*	3621	21	ACTAATCTACCGAAGTACTCG	2	0.16
srRNA-3621-21*	3622	21	AACTAATCTACCGAAGTACTC	6	0.48
srRNA-3622-20*	3623	20	AACTAATCTACCGAAGTACT	1	0.08
srRNA-3622-19*	3623	19	ACTAATCTACCGAAGTACT	2	0.16
srRNA-3622-20	3623	20	AGTACTTCGGTAGATTAGTT	1	0.08
srRNA-3622-21	3623	21	AGTACTTCGGTAGATTAGTTG	44	3.54
srRNA-3622-22	3623	22	AGTACTTCGGTAGATTAGTTGG	10	0.8
srRNA-3623-19*	3624	19	AACTAATCTACCGAAGTAC	1	0.08
srRNA-3625-21	3626	21	ACTTCGGTAGATTAGTTGGAA	43	3.46
srRNA-3625-22	3626	22	ACTTCGGTAGATTAGTTGGAAC	1	0.08
srRNA-3627-24*	3628	24	AATCGTTCCAACTAATCTACCGAA	1	0.08
srRNA-3628-23*	3629	23	AATCGTTCCAACTAATCTACCGA	1	0.08
srRNA-3628-22*	3629	22	ATCGTTCCAACTAATCTACCGA	23	1.85
srRNA-3628-21*	3629	21	TCGTTCCAACTAATCTACCGA	1	0.08
srRNA-3629-22*	3630	22	AATCGTTCCAACTAATCTACCG	21	1.69
srRNA-3629-21*	3630	21	ATCGTTCCAACTAATCTACCG	22	1.77
srRNA-3629-20*	3630	20	TCGTTCCAACTAATCTACCG	1	0.08
srRNA-3630-21*	3631	21	AATCGTTCCAACTAATCTACC	51	4.1
srRNA-3630-20*	3631	20	ATCGTTCCAACTAATCTACC	1	0.08
srRNA-3631-20*	3632	20	AATCGTTCCAACTAATCTAC	3	0.24
srRNA-3631-19*	3632	19	ATCGTTCCAACTAATCTAC	1	0.08
srRNA-3632-22*	3633	22	ATCAATCGTTCCAACTAATCTA	11	0.89
srRNA-3632-22	3633	22	TAGATTAGTTGGAACGATTGAT	1	0.08
srRNA-3632-24	3633	24	TAGATTAGTTGGAACGATTGATGA	1	0.08
srRNA-3633-18	3634	18	AGATTAGTTGGAACGATT	1	0.08
srRNA-3633-21	3634	21	AGATTAGTTGGAACGATTGAT	52	4.18
srRNA-3633-22	3634	22	AGATTAGTTGGAACGATTGATG	2	0.16
srRNA-3633-21*	3634	21	ATCAATCGTTCCAACTAATCT	14	1.13
srRNA-3634-20	3635	20	GATTAGTTGGAACGATTGAT	1	0.08
srRNA-3635-22*	3636	22	ATCATCAATCGTTCCAACTAAT	6	0.48
srRNA-3635-20	3636	20	ATTAGTTGGAACGATTGATG	1	0.08
srRNA-3635-21	3636	21	ATTAGTTGGAACGATTGATGA	131	10.54
srRNA-3635-22	3636	22	ATTAGTTGGAACGATTGATGAT	41	3.3
srRNA-3635-23	3636	23	ATTAGTTGGAACGATTGATGATT	2	0.16
srRNA-3635-24	3636	24	ATTAGTTGGAACGATTGATGATTT	5	0.4
srRNA-3636-22*	3637	22	AATCATCAATCGTTCCAACTAA	6	0.48
srRNA-3636-21*	3637	21	ATCATCAATCGTTCCAACTAA	16	1.29
srRNA-3636-20	3637	20	TTAGTTGGAACGATTGATGA	1	0.08
srRNA-3637-22*	3638	22	AAATCATCAATCGTTCCAACTA	11	0.89
srRNA-3637-21*	3638	21	AATCATCAATCGTTCCAACTA	46	3.7
srRNA-3637-20*	3638	20	ATCATCAATCGTTCCAACTA	1	0.08
[truncated: 17,288 more rows]

## Sheet: GSM889279b
Table S8. srRNAs co-immunoprecipitated with AGO proteins.
srRNA	Position in rDNA	Length	Sequence	Reads in GSM889279b	TPM in GSM889279b
srRNA-1-21	2	21	AATTCCCAACTTTACACGAGC	1	0.08
srRNA-1-22	2	22	AATTCCCAACTTTACACGAGCT	1	0.08
srRNA-2-18	3	18	ATTCCCAACTTTACACGA	1	0.08
srRNA-2-19	3	19	ATTCCCAACTTTACACGAG	1	0.08
srRNA-2-20	3	20	ATTCCCAACTTTACACGAGC	1	0.08
srRNA-2-21	3	21	ATTCCCAACTTTACACGAGCT	7	0.53
srRNA-2-22	3	22	ATTCCCAACTTTACACGAGCTC	1	0.08
srRNA-4-22*	5	22	ACGAGCTCGTGTAAAGTTGGGA	3	0.23
srRNA-5-21*	6	21	ACGAGCTCGTGTAAAGTTGGG	40	3.06
srRNA-6-22*	7	22	AGACGAGCTCGTGTAAAGTTGG	9	0.69
srRNA-6-21*	7	21	GACGAGCTCGTGTAAAGTTGG	1	0.08
srRNA-7-21*	8	21	AGACGAGCTCGTGTAAAGTTG	1	0.08
srRNA-8-21	9	21	AACTTTACACGAGCTCGTCTC	25	1.91
srRNA-9-19	10	19	ACTTTACACGAGCTCGTCT	1	0.08
srRNA-9-21	10	21	ACTTTACACGAGCTCGTCTCC	1	0.08
srRNA-10-18*	11	18	AGACGAGCTCGTGTAAAG	1	0.08
srRNA-14-21	15	21	ACACGAGCTCGTCTCCCGAGG	1	0.08
srRNA-14-22	15	22	ACACGAGCTCGTCTCCCGAGGT	1	0.08
srRNA-15-22*	16	22	AACCTCGGGAGACGAGCTCGTG	2	0.15
srRNA-15-21*	16	21	ACCTCGGGAGACGAGCTCGTG	4	0.31
srRNA-19-22*	20	22	ATTTAACCTCGGGAGACGAGCT	1	0.08
srRNA-22-22*	23	22	AACATTTAACCTCGGGAGACGA	5	0.38
srRNA-22-21*	23	21	ACATTTAACCTCGGGAGACGA	1	0.08
srRNA-25-22*	26	22	AATAACATTTAACCTCGGGAGA	2	0.15
srRNA-25-18*	26	18	ACATTTAACCTCGGGAGA	1	0.08
srRNA-25-21*	26	21	ATAACATTTAACCTCGGGAGA	10	0.76
srRNA-26-21*	27	21	AATAACATTTAACCTCGGGAG	1	0.08
srRNA-29-21*	30	21	AGTAATAACATTTAACCTCGG	3	0.23
srRNA-37-21	38	21	AAATGTTATTACTTGGTAAGA	57	4.36
srRNA-37-22	38	22	AAATGTTATTACTTGGTAAGAT	1	0.08
srRNA-37-23	38	23	AAATGTTATTACTTGGTAAGATT	1	0.08
srRNA-38-18	39	18	AATGTTATTACTTGGTAA	1	0.08
srRNA-38-20	39	20	AATGTTATTACTTGGTAAGA	5	0.38
srRNA-38-21	39	21	AATGTTATTACTTGGTAAGAT	6	0.46
srRNA-38-22	39	22	AATGTTATTACTTGGTAAGATT	6	0.46
srRNA-44-21	45	21	ATTACTTGGTAAGATTCCGGA	41	3.13
srRNA-44-22	45	22	ATTACTTGGTAAGATTCCGGAC	11	0.84
srRNA-44-23	45	23	ATTACTTGGTAAGATTCCGGACC	3	0.23
srRNA-44-24	45	24	ATTACTTGGTAAGATTCCGGACCT	11	0.84
srRNA-47-19	48	19	ACTTGGTAAGATTCCGGAC	1	0.08
srRNA-47-21	48	21	ACTTGGTAAGATTCCGGACCT	14	1.07
srRNA-54-19	55	19	AAGATTCCGGACCTCGCCA	2	0.15
srRNA-54-21	55	21	AAGATTCCGGACCTCGCCAAG	1	0.08
srRNA-54-22	55	22	AAGATTCCGGACCTCGCCAAGT	3	0.23
srRNA-54-22*	55	22	ACTTGGCGAGGTCCGGAATCTT	1	0.08
srRNA-55-21	56	21	AGATTCCGGACCTCGCCAAGT	3	0.23
srRNA-55-22	56	22	AGATTCCGGACCTCGCCAAGTG	6	0.46
srRNA-56-22*	57	22	ACACTTGGCGAGGTCCGGAATC	1	0.08
srRNA-56-19*	57	19	CTTGGCGAGGTCCGGAATC	1	0.08
srRNA-57-22*	58	22	AACACTTGGCGAGGTCCGGAAT	7	0.53
srRNA-57-21*	58	21	ACACTTGGCGAGGTCCGGAAT	2	0.15
srRNA-57-20	58	20	ATTCCGGACCTCGCCAAGTG	1	0.08
srRNA-57-21	58	21	ATTCCGGACCTCGCCAAGTGT	10	0.76
srRNA-57-22	58	22	ATTCCGGACCTCGCCAAGTGTT	6	0.46
srRNA-58-22*	59	22	AAACACTTGGCGAGGTCCGGAA	13	0.99
srRNA-58-21*	59	21	AACACTTGGCGAGGTCCGGAA	10	0.76
srRNA-58-20*	59	20	ACACTTGGCGAGGTCCGGAA	1	0.08
srRNA-59-22*	60	22	AAAACACTTGGCGAGGTCCGGA	13	0.99
srRNA-59-21*	60	21	AAACACTTGGCGAGGTCCGGA	22	1.68
srRNA-59-20*	60	20	AACACTTGGCGAGGTCCGGA	1	0.08
srRNA-59-19*	60	19	ACACTTGGCGAGGTCCGGA	1	0.08
srRNA-60-21*	61	21	AAAACACTTGGCGAGGTCCGG	29	2.22
srRNA-60-20*	61	20	AAACACTTGGCGAGGTCCGG	3	0.23
srRNA-82-21	83	21	AAAACCCGCAACGCTCGCAAA	9	0.69
srRNA-82-22	83	22	AAAACCCGCAACGCTCGCAAAG	2	0.15
srRNA-82-24	83	24	AAAACCCGCAACGCTCGCAAAGGT	1	0.08
srRNA-83-20	84	20	AAACCCGCAACGCTCGCAAA	1	0.08
srRNA-83-21	84	21	AAACCCGCAACGCTCGCAAAG	4	0.31
srRNA-83-22	84	22	AAACCCGCAACGCTCGCAAAGG	8	0.61
srRNA-84-21	85	21	AACCCGCAACGCTCGCAAAGG	17	1.3
srRNA-84-22	85	22	AACCCGCAACGCTCGCAAAGGT	7	0.53
srRNA-85-21	86	21	ACCCGCAACGCTCGCAAAGGT	1	0.08
srRNA-86-20*	87	20	ACCTTTGCGAGCGTTGCGGG	1	0.08
srRNA-88-22*	89	22	ATGCACCTTTGCGAGCGTTGCG	1	0.08
srRNA-89-21*	90	21	ATGCACCTTTGCGAGCGTTGC	5	0.38
srRNA-92-21	93	21	ACGCTCGCAAAGGTGCATAGT	2	0.15
srRNA-98-21*	99	21	ATTCTCACTATGCACCTTTGC	1	0.08
srRNA-100-21	101	21	AAAGGTGCATAGTGAGAATAA	1	0.08
srRNA-108-18	109	18	ATAGTGAGAATAATAAGT	1	0.08
srRNA-108-20	109	20	ATAGTGAGAATAATAAGTGA	2	0.15
srRNA-108-21	109	21	ATAGTGAGAATAATAAGTGAA	20	1.53
srRNA-110-21	111	21	AGTGAGAATAATAAGTGAAGA	4	0.31
srRNA-114-19	115	19	AGAATAATAAGTGAAGAGA	1	0.08
srRNA-114-21	115	21	AGAATAATAAGTGAAGAGACA	1	0.08
srRNA-116-21	117	21	AATAATAAGTGAAGAGACAGA	20	1.53
srRNA-116-23	117	23	AATAATAAGTGAAGAGACAGACT	1	0.08
srRNA-117-20	118	20	ATAATAAGTGAAGAGACAGA	4	0.31
srRNA-117-21	118	21	ATAATAAGTGAAGAGACAGAC	5	0.38
srRNA-117-22	118	22	ATAATAAGTGAAGAGACAGACT	17	1.3
srRNA-117-23	118	23	ATAATAAGTGAAGAGACAGACTT	1	0.08
srRNA-118-22*	119	22	AAGTCTGTCTCTTCACTTATTA	1	0.08
srRNA-119-18	120	18	AATAAGTGAAGAGACAGA	3	0.23
srRNA-119-20	120	20	AATAAGTGAAGAGACAGACT	3	0.23
srRNA-119-21	120	21	AATAAGTGAAGAGACAGACTT	8	0.61
srRNA-120-18	121	18	ATAAGTGAAGAGACAGAC	1	0.08
srRNA-120-19	121	19	ATAAGTGAAGAGACAGACT	4	0.31
srRNA-120-22	121	22	ATAAGTGAAGAGACAGACTTGT	1	0.08
srRNA-120-24	121	24	ATAAGTGAAGAGACAGACTTGTCC	4	0.31
srRNA-120-25	121	25	ATAAGTGAAGAGACAGACTTGTCCA	6	0.46
srRNA-121-21*	122	21	ACAAGTCTGTCTCTTCACTTA	4	0.31
srRNA-122-21	123	21	AAGTGAAGAGACAGACTTGTC	2	0.15
srRNA-122-22	123	22	AAGTGAAGAGACAGACTTGTCC	1	0.08
srRNA-123-19*	124	19	ACAAGTCTGTCTCTTCACT	1	0.08
srRNA-123-21	124	21	AGTGAAGAGACAGACTTGTCC	13	0.99
srRNA-123-22	124	22	AGTGAAGAGACAGACTTGTCCA	119	9.09
srRNA-123-23	124	23	AGTGAAGAGACAGACTTGTCCAA	1	0.08
srRNA-123-24	124	24	AGTGAAGAGACAGACTTGTCCAAA	1	0.08
srRNA-126-18	127	18	GAAGAGACAGACTTGTCC	1	0.08
srRNA-126-19	127	19	GAAGAGACAGACTTGTCCA	1	0.08
srRNA-126-21	127	21	GAAGAGACAGACTTGTCCAAA	1	0.08
srRNA-126-23	127	23	GAAGAGACAGACTTGTCCAAAAC	1	0.08
srRNA-127-21	128	21	AAGAGACAGACTTGTCCAAAA	19	1.45
srRNA-128-19	129	19	AGAGACAGACTTGTCCAAA	1	0.08
srRNA-128-20	129	20	AGAGACAGACTTGTCCAAAA	1	0.08
srRNA-128-21	129	21	AGAGACAGACTTGTCCAAAAC	2	0.15
srRNA-136-22	137	22	ACTTGTCCAAAACGCCCACCGC	1	0.08
srRNA-150-21*	151	21	ACTATGCACCTTCGCGGTGGG	4	0.31
srRNA-170-22*	171	22	ATCTCTTGACTTACTCTTCTCA	1	0.08
srRNA-171-21*	172	21	ATCTCTTGACTTACTCTTCTC	4	0.31
srRNA-174-21	175	21	AAGAGTAAGTCAAGAGATAGA	15	1.15
srRNA-174-22	175	22	AAGAGTAAGTCAAGAGATAGAC	2	0.15
srRNA-174-23	175	23	AAGAGTAAGTCAAGAGATAGACT	1	0.08
srRNA-175-20	176	20	AGAGTAAGTCAAGAGATAGA	1	0.08
srRNA-175-22	176	22	AGAGTAAGTCAAGAGATAGACT	9	0.69
srRNA-177-18	178	18	AGTAAGTCAAGAGATAGA	1	0.08
srRNA-177-20	178	20	AGTAAGTCAAGAGATAGACT	1	0.08
srRNA-177-21	178	21	AGTAAGTCAAGAGATAGACTT	4	0.31
srRNA-180-21	181	21	AAGTCAAGAGATAGACTTGTT	1	0.08
srRNA-185-18	186	18	AAGAGATAGACTTGTTCA	1	0.08
srRNA-185-21	186	21	AAGAGATAGACTTGTTCAAAA	8	0.61
srRNA-185-22	186	22	AAGAGATAGACTTGTTCAAAAA	1	0.08
srRNA-186-21	187	21	AGAGATAGACTTGTTCAAAAA	1	0.08
srRNA-186-22	187	22	AGAGATAGACTTGTTCAAAAAG	2	0.15
srRNA-188-19	189	19	AGATAGACTTGTTCAAAAA	1	0.08
srRNA-188-21	189	21	AGATAGACTTGTTCAAAAAGA	6	0.46
srRNA-188-22	189	22	AGATAGACTTGTTCAAAAAGAA	1	0.08
srRNA-190-21	191	21	ATAGACTTGTTCAAAAAGAAA	1	0.08
srRNA-194-21	195	21	ACTTGTTCAAAAAGAAACAGA	7	0.53
srRNA-202-19	203	19	AAAAAGAAACAGAAGAGAA	1	0.08
srRNA-202-21	203	21	AAAAAGAAACAGAAGAGAATG	2	0.15
srRNA-202-23	203	23	AAAAAGAAACAGAAGAGAATGCT	1	0.08
srRNA-203-19	204	19	AAAAGAAACAGAAGAGAAT	1	0.08
srRNA-203-21	204	21	AAAAGAAACAGAAGAGAATGC	3	0.23
srRNA-204-21	205	21	AAAGAAACAGAAGAGAATGCT	13	0.99
srRNA-204-22	205	22	AAAGAAACAGAAGAGAATGCTT	1	0.08
srRNA-204-24	205	24	AAAGAAACAGAAGAGAATGCTTGG	2	0.15
srRNA-205-19	206	19	AAGAAACAGAAGAGAATGC	1	0.08
srRNA-205-21	206	21	AAGAAACAGAAGAGAATGCTT	1	0.08
srRNA-205-22	206	22	AAGAAACAGAAGAGAATGCTTG	1	0.08
srRNA-205-21*	206	21	AAGCATTCTCTTCTGTTTCTT	1	0.08
srRNA-206-21	207	21	AGAAACAGAAGAGAATGCTTG	7	0.53
srRNA-206-22	207	22	AGAAACAGAAGAGAATGCTTGG	16	1.22
srRNA-208-21	209	21	AAACAGAAGAGAATGCTTGGG	97	7.41
srRNA-208-22	209	22	AAACAGAAGAGAATGCTTGGGG	25	1.91
srRNA-209-21	210	21	AACAGAAGAGAATGCTTGGGG	14	1.07
srRNA-209-22	210	22	AACAGAAGAGAATGCTTGGGGT	2	0.15
srRNA-210-22*	211	22	AACCCCAAGCATTCTCTTCTGT	1	0.08
srRNA-210-20	211	20	ACAGAAGAGAATGCTTGGGG	1	0.08
srRNA-210-21	211	21	ACAGAAGAGAATGCTTGGGGT	7	0.53
srRNA-210-22	211	22	ACAGAAGAGAATGCTTGGGGTT	1	0.08
srRNA-212-19	213	19	AGAAGAGAATGCTTGGGGT	1	0.08
srRNA-212-21	213	21	AGAAGAGAATGCTTGGGGTTA	1	0.08
srRNA-214-22	215	22	AAGAGAATGCTTGGGGTTACAC	1	0.08
srRNA-215-22	216	22	AGAGAATGCTTGGGGTTACACT	4	0.31
srRNA-219-18	220	18	AATGCTTGGGGTTACACT	1	0.08
srRNA-219-21	220	21	AATGCTTGGGGTTACACTCAC	1	0.08
srRNA-220-21	221	21	ATGCTTGGGGTTACACTCACG	1	0.08
srRNA-220-22	221	22	ATGCTTGGGGTTACACTCACGA	10	0.76
srRNA-231-22*	232	22	ACTATGCACCTTCGTGAGTGTA	5	0.38
srRNA-232-21	233	21	ACACTCACGAAGGTGCATAGT	1	0.08
srRNA-232-21*	233	21	ACTATGCACCTTCGTGAGTGT	12	0.92
srRNA-234-21	235	21	ACTCACGAAGGTGCATAGTGA	15	1.15
srRNA-237-18	238	18	CACGAAGGTGCATAGTGA	1	0.08
srRNA-238-22	239	22	ACGAAGGTGCATAGTGAGAAGA	3	0.23
srRNA-254-21	255	21	AGAAGAGTAAGTCAAGAGACA	2	0.15
srRNA-256-21	257	21	AAGAGTAAGTCAAGAGACAGA	32	2.44
srRNA-256-22	257	22	AAGAGTAAGTCAAGAGACAGAC	1	0.08
srRNA-257-20	258	20	AGAGTAAGTCAAGAGACAGA	1	0.08
srRNA-257-21	258	21	AGAGTAAGTCAAGAGACAGAC	2	0.15
srRNA-257-22	258	22	AGAGTAAGTCAAGAGACAGACT	2	0.15
srRNA-259-21*	260	21	AAGTCTGTCTCTTGACTTACT	3	0.23
srRNA-259-20	260	20	AGTAAGTCAAGAGACAGACT	2	0.15
srRNA-259-21	260	21	AGTAAGTCAAGAGACAGACTT	2	0.15
srRNA-261-22*	262	22	AACAAGTCTGTCTCTTGACTTA	2	0.15
srRNA-263-20*	264	20	AACAAGTCTGTCTCTTGACT	1	0.08
srRNA-263-20	264	20	AGTCAAGAGACAGACTTGTT	1	0.08
srRNA-263-22	264	22	AGTCAAGAGACAGACTTGTTCA	2	0.15
srRNA-267-20	268	20	AAGAGACAGACTTGTTCAAA	1	0.08
srRNA-267-21	268	21	AAGAGACAGACTTGTTCAAAA	33	2.52
srRNA-267-22	268	22	AAGAGACAGACTTGTTCAAAAA	8	0.61
srRNA-267-24	268	24	AAGAGACAGACTTGTTCAAAAAGA	1	0.08
srRNA-268-21	269	21	AGAGACAGACTTGTTCAAAAA	12	0.92
srRNA-268-22	269	22	AGAGACAGACTTGTTCAAAAAG	1	0.08
srRNA-270-21	271	21	AGACAGACTTGTTCAAAAAGA	4	0.31
srRNA-272-21	273	21	ACAGACTTGTTCAAAAAGAAA	1	0.08
srRNA-285-21	286	21	AAAAGAAACAAAAGAGAATGC	1	0.08
srRNA-285-22	286	22	AAAAGAAACAAAAGAGAATGCT	2	0.15
srRNA-286-21	287	21	AAAGAAACAAAAGAGAATGCT	4	0.31
srRNA-286-22	287	22	AAAGAAACAAAAGAGAATGCTT	3	0.23
srRNA-287-18	288	18	AAGAAACAAAAGAGAATG	1	0.08
srRNA-287-20	288	20	AAGAAACAAAAGAGAATGCT	1	0.08
srRNA-287-21	288	21	AAGAAACAAAAGAGAATGCTT	2	0.15
srRNA-287-22	288	22	AAGAAACAAAAGAGAATGCTTG	1	0.08
srRNA-287-24	288	24	AAGAAACAAAAGAGAATGCTTGGG	1	0.08
srRNA-290-20	291	20	AAACAAAAGAGAATGCTTGG	1	0.08
srRNA-290-21	291	21	AAACAAAAGAGAATGCTTGGG	81	6.19
srRNA-290-22	291	22	AAACAAAAGAGAATGCTTGGGG	3	0.23
srRNA-291-18	292	18	AACAAAAGAGAATGCTTG	1	0.08
srRNA-291-20	292	20	AACAAAAGAGAATGCTTGGG	1	0.08
srRNA-291-21	292	21	AACAAAAGAGAATGCTTGGGG	12	0.92
srRNA-291-22	292	22	AACAAAAGAGAATGCTTGGGGA	7	0.53
srRNA-291-24	292	24	AACAAAAGAGAATGCTTGGGGAGA	1	0.08
srRNA-292-21	293	21	ACAAAAGAGAATGCTTGGGGA	40	3.06
srRNA-294-19	295	19	AAAAGAGAATGCTTGGGGA	1	0.08
srRNA-294-21	295	21	AAAAGAGAATGCTTGGGGAGA	17	1.3
srRNA-294-22	295	22	AAAAGAGAATGCTTGGGGAGAT	1	0.08
srRNA-295-18	296	18	AAAGAGAATGCTTGGGGA	1	0.08
srRNA-295-20	296	20	AAAGAGAATGCTTGGGGAGA	4	0.31
srRNA-295-21	296	21	AAAGAGAATGCTTGGGGAGAT	6	0.46
srRNA-296-22	297	22	AAGAGAATGCTTGGGGAGATAG	1	0.08
srRNA-297-18	298	18	AGAGAATGCTTGGGGAGA	3	0.23
srRNA-297-22	298	22	AGAGAATGCTTGGGGAGATAGA	8	0.61
srRNA-299-20	300	20	AGAATGCTTGGGGAGATAGA	1	0.08
srRNA-299-21	300	21	AGAATGCTTGGGGAGATAGAA	2	0.15
srRNA-329-24	330	24	AGTTCTCAAGCTAAGAAAGTTGTA	1	0.08
srRNA-331-21*	332	21	ACAACTTTCTTAGCTTGAGAA	3	0.23
srRNA-336-20	337	20	AAGCTAAGAAAGTTGTAAAA	1	0.08
srRNA-336-21	337	21	AAGCTAAGAAAGTTGTAAAAG	7	0.53
srRNA-341-22	342	22	AAGAAAGTTGTAAAAGCTAAGA	4	0.31
srRNA-342-21	343	21	AGAAAGTTGTAAAAGCTAAGA	12	0.92
srRNA-344-19	345	19	AAAGTTGTAAAAGCTAAGA	1	0.08
srRNA-344-21	345	21	AAAGTTGTAAAAGCTAAGAAC	3	0.23
srRNA-344-22	345	22	AAAGTTGTAAAAGCTAAGAACT	4	0.31
srRNA-345-18	346	18	AAGTTGTAAAAGCTAAGA	1	0.08
srRNA-345-20	346	20	AAGTTGTAAAAGCTAAGAAC	3	0.23
srRNA-345-21	346	21	AAGTTGTAAAAGCTAAGAACT	1	0.08
srRNA-345-22	346	22	AAGTTGTAAAAGCTAAGAACTA	1	0.08
srRNA-346-21	347	21	AGTTGTAAAAGCTAAGAACTA	8	0.61
srRNA-355-21*	356	21	ATTTGATGCTAGTTCTTAGCT	8	0.61
srRNA-357-22*	358	22	ATCATTTGATGCTAGTTCTTAG	4	0.31
srRNA-358-21*	359	21	ATCATTTGATGCTAGTTCTTA	8	0.61
srRNA-359-21	360	21	AAGAACTAGCATCAAATGATG	8	0.61
srRNA-359-22	360	22	AAGAACTAGCATCAAATGATGG	21	1.6
srRNA-359-23	360	23	AAGAACTAGCATCAAATGATGGA	2	0.15
srRNA-359-24	360	24	AAGAACTAGCATCAAATGATGGAT	1	0.08
srRNA-360-21	361	21	AGAACTAGCATCAAATGATGG	7	0.53
srRNA-360-22	361	22	AGAACTAGCATCAAATGATGGA	6	0.46
srRNA-360-23*	361	23	ATCCATCATTTGATGCTAGTTCT	1	0.08
srRNA-361-21	362	21	GAACTAGCATCAAATGATGGA	1	0.08
srRNA-362-19	363	19	AACTAGCATCAAATGATGG	1	0.08
srRNA-362-21	363	21	AACTAGCATCAAATGATGGAT	7	0.53
srRNA-362-23	363	23	AACTAGCATCAAATGATGGATGA	1	0.08
srRNA-362-21*	363	21	ATCCATCATTTGATGCTAGTT	2	0.15
srRNA-369-22	370	22	ATCAAATGATGGATGAAACACA	1	0.08
srRNA-373-21	374	21	AATGATGGATGAAACACAAGG	2	0.15
srRNA-373-22	374	22	AATGATGGATGAAACACAAGGT	1	0.08
srRNA-374-21*	375	21	ACCTTGTGTTTCATCCATCAT	1	0.08
srRNA-374-21	375	21	ATGATGGATGAAACACAAGGT	10	0.76
srRNA-374-22	375	22	ATGATGGATGAAACACAAGGTA	3	0.23
srRNA-376-19	377	19	GATGGATGAAACACAAGGT	1	0.08
srRNA-377-18	378	18	ATGGATGAAACACAAGGT	1	0.08
srRNA-377-19	378	19	ATGGATGAAACACAAGGTA	1	0.08
srRNA-377-22	378	22	ATGGATGAAACACAAGGTAGTT	2	0.15
srRNA-378-21*	379	21	AACTACCTTGTGTTTCATCCA	3	0.23
srRNA-381-21	382	21	ATGAAACACAAGGTAGTTGTT	39	2.98
srRNA-384-21	385	21	AAACACAAGGTAGTTGTTGAA	1	0.08
srRNA-384-22	385	22	AAACACAAGGTAGTTGTTGAAA	4	0.31
srRNA-385-21	386	21	AACACAAGGTAGTTGTTGAAA	10	0.76
srRNA-386-21	387	21	ACACAAGGTAGTTGTTGAAAA	1	0.08
srRNA-390-21	391	21	AAGGTAGTTGTTGAAAAGTCA	1	0.08
srRNA-390-22	391	22	AAGGTAGTTGTTGAAAAGTCAA	2	0.15
srRNA-391-21	392	21	AGGTAGTTGTTGAAAAGTCAA	3	0.23
srRNA-391-22	392	22	AGGTAGTTGTTGAAAAGTCAAA	1	0.08
srRNA-395-23*	396	23	AAGTGTTTGACTTTTCAACAACT	1	0.08
srRNA-395-22*	396	22	AGTGTTTGACTTTTCAACAACT	1	0.08
srRNA-395-18	396	18	AGTTGTTGAAAAGTCAAA	1	0.08
srRNA-406-20*	407	20	ATATCACCAAGTGTTTGACT	1	0.08
srRNA-406-18*	407	18	ATCACCAAGTGTTTGACT	1	0.08
srRNA-408-18*	409	18	ATATCACCAAGTGTTTGA	1	0.08
srRNA-410-18	411	18	AAACACTTGGTGATATGA	1	0.08
srRNA-410-21	411	21	AAACACTTGGTGATATGAACA	3	0.23
srRNA-410-22	411	22	AAACACTTGGTGATATGAACAC	1	0.08
srRNA-411-21	412	21	AACACTTGGTGATATGAACAC	1	0.08
srRNA-411-22	412	22	AACACTTGGTGATATGAACACA	2	0.15
srRNA-412-21	413	21	ACACTTGGTGATATGAACACA	1	0.08
srRNA-412-22	413	22	ACACTTGGTGATATGAACACAA	1	0.08
srRNA-414-22	415	22	ACTTGGTGATATGAACACAAAC	1	0.08
srRNA-417-22*	418	22	AACGTTTGTGTTCATATCACCA	1	0.08
srRNA-417-21*	418	21	ACGTTTGTGTTCATATCACCA	2	0.15
srRNA-423-22*	424	22	ATATTGAACGTTTGTGTTCATA	2	0.15
srRNA-427-21	428	21	AACACAAACGTTCAATATGAC	1	0.08
srRNA-427-22	428	22	AACACAAACGTTCAATATGACA	2	0.15
srRNA-428-21	429	21	ACACAAACGTTCAATATGACA	1	0.08
srRNA-428-22	429	22	ACACAAACGTTCAATATGACAA	1	0.08
srRNA-433-21	434	21	AACGTTCAATATGACAACCCC	1	0.08
srRNA-434-22*	435	22	ATGGGGTTGTCATATTGAACGT	2	0.15
srRNA-435-21*	436	21	ATGGGGTTGTCATATTGAACG	7	0.53
srRNA-436-20*	437	20	ATGGGGTTGTCATATTGAAC	1	0.08
srRNA-441-22	442	22	ATATGACAACCCCATGCCAAGT	1	0.08
srRNA-442-21*	443	21	ACTTGGCATGGGGTTGTCATA	2	0.15
srRNA-442-18*	443	18	TGGCATGGGGTTGTCATA	1	0.08
srRNA-443-20*	444	20	ACTTGGCATGGGGTTGTCAT	1	0.08
srRNA-443-21	444	21	ATGACAACCCCATGCCAAGTA	1	0.08
srRNA-451-23*	452	23	ATTTTCTCTTTACTTGGCATGGG	1	0.08
srRNA-452-22*	453	22	ATTTTCTCTTTACTTGGCATGG	1	0.08
srRNA-453-21*	454	21	ATTTTCTCTTTACTTGGCATG	6	0.46
srRNA-454-22	455	22	ATGCCAAGTAAAGAGAAAATGA	1	0.08
srRNA-455-19*	456	19	ATTTTCTCTTTACTTGGCA	1	0.08
srRNA-460-21	461	21	AGTAAAGAGAAAATGAAAACT	1	0.08
srRNA-463-21	464	21	AAAGAGAAAATGAAAACTGGT	6	0.46
srRNA-463-22	464	22	AAAGAGAAAATGAAAACTGGTG	1	0.08
srRNA-464-21	465	21	AAGAGAAAATGAAAACTGGTG	9	0.69
srRNA-464-22	465	22	AAGAGAAAATGAAAACTGGTGA	1	0.08
srRNA-465-21	466	21	AGAGAAAATGAAAACTGGTGA	17	1.3
srRNA-465-22*	466	22	ATCACCAGTTTTCATTTTCTCT	1	0.08
srRNA-466-21*	467	21	ATCACCAGTTTTCATTTTCTC	1	0.08
srRNA-467-21*	468	21	AATCACCAGTTTTCATTTTCT	2	0.15
srRNA-469-21	470	21	AAAATGAAAACTGGTGATTGT	5	0.38
srRNA-469-22	470	22	AAAATGAAAACTGGTGATTGTT	1	0.08
srRNA-469-23	470	23	AAAATGAAAACTGGTGATTGTTG	1	0.08
srRNA-469-24	470	24	AAAATGAAAACTGGTGATTGTTGC	1	0.08
srRNA-470-21	471	21	AAATGAAAACTGGTGATTGTT	1	0.08
srRNA-471-21	472	21	AATGAAAACTGGTGATTGTTG	10	0.76
srRNA-471-22	472	22	AATGAAAACTGGTGATTGTTGC	7	0.53
srRNA-472-21	473	21	ATGAAAACTGGTGATTGTTGC	16	1.22
srRNA-475-18	476	18	AAAACTGGTGATTGTTGC	1	0.08
srRNA-475-20	476	20	AAAACTGGTGATTGTTGCGG	1	0.08
srRNA-475-21	476	21	AAAACTGGTGATTGTTGCGGA	88	6.72
srRNA-475-22	476	22	AAAACTGGTGATTGTTGCGGAA	9	0.69
srRNA-475-24	476	24	AAAACTGGTGATTGTTGCGGAAAT	1	0.08
srRNA-476-21	477	21	AAACTGGTGATTGTTGCGGAA	18	1.38
srRNA-476-22	477	22	AAACTGGTGATTGTTGCGGAAA	6	0.46
srRNA-476-23	477	23	AAACTGGTGATTGTTGCGGAAAT	2	0.15
srRNA-477-21	478	21	AACTGGTGATTGTTGCGGAAA	22	1.68
srRNA-477-23	478	23	AACTGGTGATTGTTGCGGAAATC	1	0.08
srRNA-477-22*	478	22	ATTTCCGCAACAATCACCAGTT	2	0.15
srRNA-478-21*	479	21	ATTTCCGCAACAATCACCAGT	2	0.15
srRNA-485-21	486	21	ATTGTTGCGGAAATCGTCCAG	4	0.31
srRNA-485-22	486	22	ATTGTTGCGGAAATCGTCCAGG	9	0.69
srRNA-488-22*	489	22	AATCCTGGACGATTTCCGCAAC	2	0.15
srRNA-488-21*	489	21	ATCCTGGACGATTTCCGCAAC	2	0.15
srRNA-494-21	495	21	GAAATCGTCCAGGATTCCTCG	1	0.08
srRNA-494-22	495	22	GAAATCGTCCAGGATTCCTCGA	2	0.15
srRNA-495-21	496	21	AAATCGTCCAGGATTCCTCGA	22	1.68
srRNA-496-18	497	18	AATCGTCCAGGATTCCTC	1	0.08
srRNA-496-21	497	21	AATCGTCCAGGATTCCTCGAC	6	0.46
srRNA-497-21	498	21	ATCGTCCAGGATTCCTCGACC	1	0.08
srRNA-502-23*	503	23	AAGTTCTGGTCGAGGAATCCTGG	1	0.08
srRNA-502-22*	503	22	AGTTCTGGTCGAGGAATCCTGG	2	0.15
srRNA-503-21*	504	21	AGTTCTGGTCGAGGAATCCTG	2	0.15
srRNA-504-21*	505	21	AAGTTCTGGTCGAGGAATCCT	7	0.53
srRNA-505-20*	506	20	AAGTTCTGGTCGAGGAATCC	1	0.08
srRNA-507-21	508	21	ATTCCTCGACCAGAACTTGAA	3	0.23
srRNA-507-22	508	22	ATTCCTCGACCAGAACTTGAAA	1	0.08
srRNA-507-23	508	23	ATTCCTCGACCAGAACTTGAAAT	1	0.08
srRNA-507-24	508	24	ATTCCTCGACCAGAACTTGAAATC	1	0.08
srRNA-508-22*	509	22	ATTTCAAGTTCTGGTCGAGGAA	1	0.08
srRNA-509-21*	510	21	ATTTCAAGTTCTGGTCGAGGA	5	0.38
srRNA-515-21	516	21	ACCAGAACTTGAAATCGTCGA	4	0.31
srRNA-518-21	519	21	AGAACTTGAAATCGTCGAGGG	4	0.31
srRNA-520-18	521	18	AACTTGAAATCGTCGAGG	2	0.15
srRNA-520-21	521	21	AACTTGAAATCGTCGAGGGGA	8	0.61
srRNA-521-20	522	20	ACTTGAAATCGTCGAGGGGA	2	0.15
srRNA-521-21	522	21	ACTTGAAATCGTCGAGGGGAA	9	0.69
srRNA-523-21	524	21	TTGAAATCGTCGAGGGGAAAA	1	0.08
srRNA-527-21	528	21	AATCGTCGAGGGGAAAAAATC	2	0.15
srRNA-527-24	528	24	AATCGTCGAGGGGAAAAAATCGGT	1	0.08
srRNA-528-20	529	20	ATCGTCGAGGGGAAAAAATC	1	0.08
srRNA-528-21	529	21	ATCGTCGAGGGGAAAAAATCG	1	0.08
srRNA-528-22	529	22	ATCGTCGAGGGGAAAAAATCGG	14	1.07
srRNA-531-21*	532	21	AACCGATTTTTTCCCCTCGAC	1	0.08
srRNA-534-24	535	24	GAGGGGAAAAAATCGGTTCCGAGG	1	0.08
srRNA-535-21	536	21	AGGGGAAAAAATCGGTTCCGA	4	0.31
srRNA-539-22*	540	22	ATTCCTCGGAACCGATTTTTTC	1	0.08
srRNA-539-21	540	21	GAAAAAATCGGTTCCGAGGAA	1	0.08
srRNA-540-20	541	20	AAAAAATCGGTTCCGAGGAA	3	0.23
srRNA-540-21	541	21	AAAAAATCGGTTCCGAGGAAT	8	0.61
srRNA-540-21*	541	21	ATTCCTCGGAACCGATTTTTT	11	0.84
srRNA-541-20	542	20	AAAAATCGGTTCCGAGGAAT	1	0.08
srRNA-541-21	542	21	AAAAATCGGTTCCGAGGAATC	2	0.15
srRNA-541-22	542	22	AAAAATCGGTTCCGAGGAATCG	1	0.08
srRNA-542-21	543	21	AAAATCGGTTCCGAGGAATCG	1	0.08
srRNA-543-21	544	21	AAATCGGTTCCGAGGAATCGT	1	0.08
srRNA-543-21*	544	21	ACGATTCCTCGGAACCGATTT	1	0.08
srRNA-547-18*	548	18	GACGATTCCTCGGAACCG	1	0.08
srRNA-558-18*	559	18	AAGTCCGGATCGACGATT	1	0.08
srRNA-558-23*	559	23	ATTCCAAGTCCGGATCGACGATT	2	0.15
srRNA-559-22*	560	22	ATTCCAAGTCCGGATCGACGAT	6	0.46
srRNA-560-21*	561	21	ATTCCAAGTCCGGATCGACGA	34	2.6
srRNA-561-20*	562	20	ATTCCAAGTCCGGATCGACG	1	0.08
srRNA-563-21*	564	21	ACGATTCCAAGTCCGGATCGA	1	0.08
srRNA-566-21	567	21	ATCCGGACTTGGAATCGTCGA	7	0.53
srRNA-589-22	590	22	AAAGTTTACCGGGTCCGAGGAA	1	0.08
srRNA-590-21	591	21	AAGTTTACCGGGTCCGAGGAA	11	0.84
srRNA-590-22*	591	22	ATTCCTCGGACCCGGTAAACTT	1	0.08
srRNA-591-21	592	21	AGTTTACCGGGTCCGAGGAAT	1	0.08
srRNA-591-21*	592	21	ATTCCTCGGACCCGGTAAACT	1	0.08
srRNA-593-22*	594	22	ACGATTCCTCGGACCCGGTAAA	1	0.08
srRNA-594-21*	595	21	ACGATTCCTCGGACCCGGTAA	1	0.08
srRNA-606-18	607	18	AGGAATCGTCGAGAAAAG	1	0.08
srRNA-606-21	607	21	AGGAATCGTCGAGAAAAGTTT	8	0.61
srRNA-619-23	620	23	AAAAGTTTACCGGGTCCGAGGAT	2	0.15
srRNA-620-22	621	22	AAAGTTTACCGGGTCCGAGGAT	4	0.31
srRNA-620-22*	621	22	ATCCTCGGACCCGGTAAACTTT	1	0.08
srRNA-621-21	622	21	AAGTTTACCGGGTCCGAGGAT	13	0.99
srRNA-621-22*	622	22	AATCCTCGGACCCGGTAAACTT	5	0.38
srRNA-621-21*	622	21	ATCCTCGGACCCGGTAAACTT	9	0.69
srRNA-622-22*	623	22	AAATCCTCGGACCCGGTAAACT	4	0.31
srRNA-622-21*	623	21	AATCCTCGGACCCGGTAAACT	3	0.23
srRNA-623-21*	624	21	AAATCCTCGGACCCGGTAAAC	5	0.38
srRNA-624-20*	625	20	AAATCCTCGGACCCGGTAAA	2	0.15
srRNA-624-19*	625	19	AATCCTCGGACCCGGTAAA	1	0.08
srRNA-625-21*	626	21	ACAAATCCTCGGACCCGGTAA	3	0.23
srRNA-633-24*	634	24	ACTCCTGGTCGACAAATCCTCGGA	1	0.08
srRNA-636-21*	637	21	ACTCCTGGTCGACAAATCCTC	2	0.15
srRNA-637-20	638	20	AGGATTTGTCGACCAGGAGT	1	0.08
srRNA-637-21	638	21	AGGATTTGTCGACCAGGAGTG	4	0.31
srRNA-639-21	640	21	GATTTGTCGACCAGGAGTGGA	1	0.08
srRNA-791-21	792	21	AGGATTCGTCGACCAGGAGTG	7	0.53
srRNA-793-24*	794	24	ATTTCCACTCCTGGTCGACGAATC	1	0.08
srRNA-794-20	795	20	ATTCGTCGACCAGGAGTGGA	1	0.08
srRNA-794-21	795	21	ATTCGTCGACCAGGAGTGGAA	11	0.84
srRNA-794-22	795	22	ATTCGTCGACCAGGAGTGGAAA	6	0.46
srRNA-794-23	795	23	ATTCGTCGACCAGGAGTGGAAAT	2	0.15
srRNA-795-22*	796	22	ATTTCCACTCCTGGTCGACGAA	3	0.23
srRNA-796-21*	797	21	ATTTCCACTCCTGGTCGACGA	10	0.76
srRNA-796-18*	797	18	TCCACTCCTGGTCGACGA	1	0.08
srRNA-814-21	815	21	AATCGTCGAGAAAAATATATC	1	0.08
srRNA-814-22	815	22	AATCGTCGAGAAAAATATATCG	2	0.15
srRNA-814-23	815	23	AATCGTCGAGAAAAATATATCGG	1	0.08
srRNA-814-24	815	24	AATCGTCGAGAAAAATATATCGGG	1	0.08
srRNA-815-22	816	22	ATCGTCGAGAAAAATATATCGG	4	0.31
srRNA-822-21	823	21	AGAAAAATATATCGGGTCCGA	4	0.31
srRNA-824-22	825	22	AAAAATATATCGGGTCCGAGGA	2	0.15
srRNA-824-24	825	24	AAAAATATATCGGGTCCGAGGAAT	1	0.08
srRNA-825-20	826	20	AAAATATATCGGGTCCGAGG	1	0.08
srRNA-825-21	826	21	AAAATATATCGGGTCCGAGGA	1	0.08
srRNA-825-22	826	22	AAAATATATCGGGTCCGAGGAA	1	0.08
srRNA-826-21	827	21	AAATATATCGGGTCCGAGGAA	6	0.46
srRNA-826-22	827	22	AAATATATCGGGTCCGAGGAAT	3	0.23
srRNA-827-21*	828	21	ATTCCTCGGACCCGATATATT	1	0.08
srRNA-828-20	829	20	ATATATCGGGTCCGAGGAAT	1	0.08
srRNA-828-21	829	21	ATATATCGGGTCCGAGGAATC	1	0.08
srRNA-828-22	829	22	ATATATCGGGTCCGAGGAATCG	1	0.08
srRNA-830-21*	831	21	ACGATTCCTCGGACCCGATAT	1	0.08
srRNA-830-20	831	20	ATATCGGGTCCGAGGAATCG	1	0.08
srRNA-830-21	831	21	ATATCGGGTCCGAGGAATCGT	13	0.99
srRNA-830-22	831	22	ATATCGGGTCCGAGGAATCGTC	10	0.76
srRNA-830-23	831	23	ATATCGGGTCCGAGGAATCGTCG	2	0.15
srRNA-830-24	831	24	ATATCGGGTCCGAGGAATCGTCGA	2	0.15
srRNA-877-24*	878	24	ACCTGGTCGACAAATCCTCGGACC	1	0.08
srRNA-879-22*	880	22	ACCTGGTCGACAAATCCTCGGA	8	0.61
srRNA-880-21*	881	21	ACCTGGTCGACAAATCCTCGG	6	0.46
srRNA-886-19	887	19	ATTTGTCGACCAGGTCCGA	1	0.08
srRNA-886-21	887	21	ATTTGTCGACCAGGTCCGAGA	9	0.69
srRNA-886-22	887	22	ATTTGTCGACCAGGTCCGAGAC	7	0.53
srRNA-887-22*	888	22	AGTCTCGGACCTGGTCGACAAA	6	0.46
srRNA-888-22*	889	22	AAGTCTCGGACCTGGTCGACAA	15	1.15
srRNA-888-21*	889	21	AGTCTCGGACCTGGTCGACAA	35	2.67
srRNA-889-21*	890	21	AAGTCTCGGACCTGGTCGACA	11	0.84
srRNA-889-20*	890	20	AGTCTCGGACCTGGTCGACA	1	0.08
srRNA-921-22*	922	22	ACCTGGTCGACGAATCCTCGGA	5	0.38
srRNA-922-21*	923	21	ACCTGGTCGACGAATCCTCGG	5	0.38
srRNA-928-19	929	19	ATTCGTCGACCAGGTCCGA	1	0.08
srRNA-928-21	929	21	ATTCGTCGACCAGGTCCGAGA	6	0.46
srRNA-928-22	929	22	ATTCGTCGACCAGGTCCGAGAC	10	0.76
srRNA-928-23	929	23	ATTCGTCGACCAGGTCCGAGACT	1	0.08
srRNA-929-22*	930	22	AGTCTCGGACCTGGTCGACGAA	12	0.92
srRNA-948-21	949	21	ACTTCATCGACCGGGTCCAAG	3	0.23
srRNA-948-22*	949	22	ACTTGGACCCGGTCGATGAAGT	3	0.23
srRNA-948-24*	949	24	ATACTTGGACCCGGTCGATGAAGT	4	0.31
srRNA-949-25*	950	25	AAATACTTGGACCCGGTCGATGAAG	1	0.08
srRNA-950-22*	951	22	ATACTTGGACCCGGTCGATGAA	11	0.84
srRNA-951-23*	952	23	AAATACTTGGACCCGGTCGATGA	4	0.31
srRNA-951-22*	952	22	AATACTTGGACCCGGTCGATGA	28	2.14
srRNA-951-21*	952	21	ATACTTGGACCCGGTCGATGA	58	4.43
srRNA-952-22*	953	22	AAATACTTGGACCCGGTCGATG	3	0.23
srRNA-952-21*	953	21	AATACTTGGACCCGGTCGATG	1	0.08
srRNA-952-20*	953	20	ATACTTGGACCCGGTCGATG	1	0.08
srRNA-953-21*	954	21	AAATACTTGGACCCGGTCGAT	15	1.15
srRNA-953-19*	954	19	ATACTTGGACCCGGTCGAT	1	0.08
srRNA-953-21	954	21	ATCGACCGGGTCCAAGTATTT	2	0.15
srRNA-953-23	954	23	ATCGACCGGGTCCAAGTATTTGA	6	0.46
srRNA-954-20*	955	20	AAATACTTGGACCCGGTCGA	3	0.23
srRNA-954-24*	955	24	AATCAAATACTTGGACCCGGTCGA	1	0.08
srRNA-954-18*	955	18	ATACTTGGACCCGGTCGA	1	0.08
srRNA-955-22*	956	22	ATCAAATACTTGGACCCGGTCG	1	0.08
srRNA-956-22*	957	22	AATCAAATACTTGGACCCGGTC	1	0.08
srRNA-956-21*	957	21	ATCAAATACTTGGACCCGGTC	5	0.38
srRNA-957-23*	958	23	AAAATCAAATACTTGGACCCGGT	1	0.08
srRNA-957-22*	958	22	AAATCAAATACTTGGACCCGGT	1	0.08
srRNA-957-21*	958	21	AATCAAATACTTGGACCCGGT	3	0.23
srRNA-957-20*	958	20	ATCAAATACTTGGACCCGGT	1	0.08
srRNA-958-22*	959	22	AAAATCAAATACTTGGACCCGG	3	0.23
srRNA-958-21*	959	21	AAATCAAATACTTGGACCCGG	7	0.53
srRNA-959-22*	960	22	AAAAATCAAATACTTGGACCCG	1	0.08
srRNA-959-21*	960	21	AAAATCAAATACTTGGACCCG	2	0.15
srRNA-961-21*	962	21	AAAAAATCAAATACTTGGACC	3	0.23
srRNA-962-21*	963	21	AAAAAAATCAAATACTTGGAC	6	0.46
srRNA-963-22*	964	22	AAAAAAAAATCAAATACTTGGA	1	0.08
srRNA-963-21*	964	21	AAAAAAAATCAAATACTTGGA	17	1.3
srRNA-963-20*	964	20	AAAAAAATCAAATACTTGGA	1	0.08
srRNA-966-21	967	21	AAGTATTTGATTTTTTTTTGG	2	0.15
srRNA-967-21	968	21	AGTATTTGATTTTTTTTTGGA	6	0.46
srRNA-975-21	976	21	ATTTTTTTTTGGAACCGGTGT	1	0.08
srRNA-977-21*	978	21	AGACACCGGTTCCAAAAAAAA	1	0.08
srRNA-986-22*	987	22	ATGTCTGAGGAGACACCGGTTC	1	0.08
srRNA-987-23*	988	23	AAATGTCTGAGGAGACACCGGTT	1	0.08
srRNA-987-22*	988	22	AATGTCTGAGGAGACACCGGTT	2	0.15
srRNA-987-21*	988	21	ATGTCTGAGGAGACACCGGTT	3	0.23
srRNA-995-23*	996	23	ATACATTGAAATGTCTGAGGAGA	4	0.31
srRNA-996-22*	997	22	ATACATTGAAATGTCTGAGGAG	17	1.3
srRNA-997-21*	998	21	ATACATTGAAATGTCTGAGGA	82	6.27
srRNA-998-22*	999	22	ACATACATTGAAATGTCTGAGG	1	0.08
srRNA-998-20*	999	20	ATACATTGAAATGTCTGAGG	6	0.46
srRNA-999-21*	1000	21	ACATACATTGAAATGTCTGAG	2	0.15
srRNA-999-19*	1000	19	ATACATTGAAATGTCTGAG	2	0.15
srRNA-1000-21*	1001	21	AACATACATTGAAATGTCTGA	7	0.53
srRNA-1002-21	1003	21	AGACATTTCAATGTATGTTGG	14	1.07
srRNA-1002-22	1003	22	AGACATTTCAATGTATGTTGGT	11	0.84
srRNA-1004-20	1005	20	ACATTTCAATGTATGTTGGT	1	0.08
srRNA-1006-18	1007	18	ATTTCAATGTATGTTGGT	1	0.08
srRNA-1006-20	1007	20	ATTTCAATGTATGTTGGTGC	2	0.15
srRNA-1006-21	1007	21	ATTTCAATGTATGTTGGTGCC	2	0.15
srRNA-1006-22	1007	22	ATTTCAATGTATGTTGGTGCCA	4	0.31
srRNA-1011-21	1012	21	AATGTATGTTGGTGCCAAGAG	11	0.84
srRNA-1012-21	1013	21	ATGTATGTTGGTGCCAAGAGG	1	0.08
srRNA-1016-21	1017	21	ATGTTGGTGCCAAGAGGGAAA	2	0.15
srRNA-1027-21	1028	21	AAGAGGGAAAAGGGCTATAAA	2	0.15
srRNA-1027-22	1028	22	AAGAGGGAAAAGGGCTATAAAG	1	0.08
srRNA-1028-21	1029	21	AGAGGGAAAAGGGCTATAAAG	1	0.08
srRNA-1030-21	1031	21	AGGGAAAAGGGCTATAAAGCT	13	0.99
srRNA-1034-24	1035	24	AAAAGGGCTATAAAGCTATATAGG	1	0.08
srRNA-1035-24	1036	24	AAAGGGCTATAAAGCTATATAGGG	1	0.08
srRNA-1036-22	1037	22	AAGGGCTATAAAGCTATATAGG	1	0.08
srRNA-1037-18*	1038	18	ATATAGCTTTATAGCCCT	1	0.08
srRNA-1040-18	1041	18	GCTATAAAGCTATATAGG	1	0.08
srRNA-1043-21	1044	21	ATAAAGCTATATAGGGGTGGG	17	1.3
srRNA-1043-24	1044	24	ATAAAGCTATATAGGGGTGGGTGT	1	0.08
srRNA-1045-20	1046	20	AAAGCTATATAGGGGTGGGT	1	0.08
srRNA-1045-21	1046	21	AAAGCTATATAGGGGTGGGTG	1	0.08
srRNA-1051-21	1052	21	ATATAGGGGTGGGTGTGTGTA	21	1.6
srRNA-1051-22	1052	22	ATATAGGGGTGGGTGTGTGTAG	7	0.53
srRNA-1053-19	1054	19	ATAGGGGTGGGTGTGTGTA	2	0.15
srRNA-1053-21	1054	21	ATAGGGGTGGGTGTGTGTAGT	6	0.46
srRNA-1053-22	1054	22	ATAGGGGTGGGTGTGTGTAGTG	1	0.08
srRNA-1055-21	1056	21	AGGGGTGGGTGTGTGTAGTGG	2	0.15
srRNA-1058-22*	1059	22	ATTCCCACTACACACACCCACC	1	0.08
srRNA-1059-22*	1060	22	AATTCCCACTACACACACCCAC	3	0.23
srRNA-1059-21*	1060	21	ATTCCCACTACACACACCCAC	1	0.08
srRNA-1060-21*	1061	21	AATTCCCACTACACACACCCA	1	0.08
srRNA-1061-21*	1062	21	AAATTCCCACTACACACACCC	1	0.08
srRNA-1062-21*	1063	21	AAAATTCCCACTACACACACC	1	0.08
srRNA-1071-24*	1072	24	GCGCGTGCGGGCAAAATTCCCACT	1	0.08
srRNA-1077-21	1078	21	AATTTTGCCCGCACGCGCGCG	2	0.15
srRNA-1084-21*	1085	21	ATTCGCGCGCGCGCGTGCGGG	6	0.46
srRNA-1093-24*	1094	24	ATTCTTATTCTTATTCGCGCGCGC	1	0.08
srRNA-1095-22*	1096	22	ATTCTTATTCTTATTCGCGCGC	35	2.67
srRNA-1096-21*	1097	21	ATTCTTATTCTTATTCGCGCG	35	2.67
srRNA-1098-19*	1099	19	ATTCTTATTCTTATTCGCG	1	0.08
srRNA-1099-22*	1100	22	ACTTATTCTTATTCTTATTCGC	3	0.23
srRNA-1099-25*	1100	25	ATTACTTATTCTTATTCTTATTCGC	1	0.08
srRNA-1100-21*	1101	21	ACTTATTCTTATTCTTATTCG	1	0.08
srRNA-1103-19	1104	19	ATAAGAATAAGAATAAGTA	1	0.08
srRNA-1103-21	1104	21	ATAAGAATAAGAATAAGTAAT	4	0.31
srRNA-1103-22	1104	22	ATAAGAATAAGAATAAGTAATA	3	0.23
srRNA-1103-24	1104	24	ATAAGAATAAGAATAAGTAATAAG	7	0.53
srRNA-1104-20*	1105	20	ATTACTTATTCTTATTCTTA	1	0.08
srRNA-1105-20	1106	20	AAGAATAAGAATAAGTAATA	1	0.08
srRNA-1105-21	1106	21	AAGAATAAGAATAAGTAATAA	1	0.08
srRNA-1105-22	1106	22	AAGAATAAGAATAAGTAATAAG	1	0.08
srRNA-1106-18	1107	18	AGAATAAGAATAAGTAAT	1	0.08
srRNA-1106-21	1107	21	AGAATAAGAATAAGTAATAAG	1	0.08
srRNA-1106-22	1107	22	AGAATAAGAATAAGTAATAAGA	1	0.08
srRNA-1106-24	1107	24	AGAATAAGAATAAGTAATAAGAAT	1	0.08
srRNA-1108-18	1109	18	AATAAGAATAAGTAATAA	1	0.08
srRNA-1108-20	1109	20	AATAAGAATAAGTAATAAGA	2	0.15
srRNA-1108-21	1109	21	AATAAGAATAAGTAATAAGAA	32	2.44
srRNA-1108-22	1109	22	AATAAGAATAAGTAATAAGAAT	2	0.15
srRNA-1108-23	1109	23	AATAAGAATAAGTAATAAGAATA	1	0.08
srRNA-1108-22*	1109	22	ATTCTTATTACTTATTCTTATT	3	0.23
srRNA-1109-19	1110	19	ATAAGAATAAGTAATAAGA	9	0.69
srRNA-1109-20	1110	20	ATAAGAATAAGTAATAAGAA	2	0.15
srRNA-1109-21	1110	21	ATAAGAATAAGTAATAAGAAT	5	0.38
srRNA-1109-22	1110	22	ATAAGAATAAGTAATAAGAATA	1	0.08
srRNA-1109-24	1110	24	ATAAGAATAAGTAATAAGAATAAG	4	0.31
srRNA-1109-21*	1110	21	ATTCTTATTACTTATTCTTAT	4	0.31
srRNA-1110-20*	1111	20	ATTCTTATTACTTATTCTTA	2	0.15
srRNA-1111-20	1112	20	AAGAATAAGTAATAAGAATA	1	0.08
srRNA-1111-21	1112	21	AAGAATAAGTAATAAGAATAA	2	0.15
srRNA-1111-22	1112	22	AAGAATAAGTAATAAGAATAAG	1	0.08
srRNA-1111-23	1112	23	AAGAATAAGTAATAAGAATAAGA	2	0.15
srRNA-1112-21	1113	21	AGAATAAGTAATAAGAATAAG	1	0.08
srRNA-1112-22	1113	22	AGAATAAGTAATAAGAATAAGA	1	0.08
srRNA-1112-24	1113	24	AGAATAAGTAATAAGAATAAGAAT	1	0.08
srRNA-1112-24*	1113	24	ATTCTTATTCTTATTACTTATTCT	5	0.38
srRNA-1114-20	1115	20	AATAAGTAATAAGAATAAGA	2	0.15
srRNA-1114-21	1115	21	AATAAGTAATAAGAATAAGAA	36	2.75
srRNA-1114-23	1115	23	AATAAGTAATAAGAATAAGAATA	1	0.08
srRNA-1114-22*	1115	22	ATTCTTATTCTTATTACTTATT	2	0.15
srRNA-1115-19	1116	19	ATAAGTAATAAGAATAAGA	4	0.31
srRNA-1115-21	1116	21	ATAAGTAATAAGAATAAGAAT	4	0.31
srRNA-1115-22	1116	22	ATAAGTAATAAGAATAAGAATA	3	0.23
srRNA-1115-23	1116	23	ATAAGTAATAAGAATAAGAATAA	1	0.08
srRNA-1115-21*	1116	21	ATTCTTATTCTTATTACTTAT	2	0.15
srRNA-1116-20*	1117	20	ATTCTTATTCTTATTACTTA	2	0.15
srRNA-1117-18	1118	18	AAGTAATAAGAATAAGAA	2	0.15
srRNA-1117-19*	1118	19	ATTCTTATTCTTATTACTT	1	0.08
srRNA-1118-22	1119	22	AGTAATAAGAATAAGAATAAGA	3	0.23
srRNA-1120-21	1121	21	TAATAAGAATAAGAATAAGAA	1	0.08
srRNA-1121-19	1122	19	AATAAGAATAAGAATAAGA	1	0.08
srRNA-1121-20	1122	20	AATAAGAATAAGAATAAGAA	1	0.08
srRNA-1121-21	1122	21	AATAAGAATAAGAATAAGAAA	1	0.08
srRNA-1121-24	1122	24	AATAAGAATAAGAATAAGAAAAAG	1	0.08
srRNA-1122-21	1123	21	ATAAGAATAAGAATAAGAAAA	1	0.08
srRNA-1122-24	1123	24	ATAAGAATAAGAATAAGAAAAAGA	1	0.08
srRNA-1124-22	1125	22	AAGAATAAGAATAAGAAAAAGA	1	0.08
srRNA-1128-18	1129	18	ATAAGAATAAGAAAAAGA	1	0.08
srRNA-1128-22	1129	22	ATAAGAATAAGAAAAAGAAAAA	1	0.08
srRNA-1130-21	1131	21	AAGAATAAGAAAAAGAAAAAA	1	0.08
srRNA-1142-22	1143	22	AAGAAAAAAAAAAAAAAAAAAA	1	0.08
srRNA-1162-21	1163	21	AAAAAAACAAAAACTCCAAAG	1	0.08
srRNA-1163-21	1164	21	AAAAAACAAAAACTCCAAAGA	2	0.15
srRNA-1166-21	1167	21	AAACAAAAACTCCAAAGAGTT	1	0.08
srRNA-1176-22*	1177	22	ATCGAGAAAACAACTCTTTGGA	2	0.15
srRNA-1179-22	1180	22	AAAGAGTTGTTTTCTCGATCGG	4	0.31
srRNA-1179-24	1180	24	AAAGAGTTGTTTTCTCGATCGGGT	1	0.08
srRNA-1180-21	1181	21	AAGAGTTGTTTTCTCGATCGG	2	0.15
srRNA-1181-21	1182	21	AGAGTTGTTTTCTCGATCGGG	14	1.07
srRNA-1181-22	1182	22	AGAGTTGTTTTCTCGATCGGGT	1	0.08
srRNA-1183-20	1184	20	AGTTGTTTTCTCGATCGGGT	1	0.08
srRNA-1183-21	1184	21	AGTTGTTTTCTCGATCGGGTC	6	0.46
srRNA-1186-18	1187	18	TGTTTTCTCGATCGGGTC	1	0.08
srRNA-1188-24*	1189	24	ATTCCTCGGACCCGATCGAGAAAA	1	0.08
srRNA-1189-23*	1190	23	ATTCCTCGGACCCGATCGAGAAA	1	0.08
srRNA-1190-22*	1191	22	ATTCCTCGGACCCGATCGAGAA	5	0.38
srRNA-1191-21*	1192	21	ATTCCTCGGACCCGATCGAGA	13	0.99
srRNA-1194-21*	1195	21	ACGATTCCTCGGACCCGATCG	1	0.08
srRNA-1209-23*	1210	23	ATTCCAAGTCCAGATCGACGATT	1	0.08
srRNA-1210-22*	1211	22	ATTCCAAGTCCAGATCGACGAT	17	1.3
srRNA-1211-21*	1212	21	ATTCCAAGTCCAGATCGACGA	38	2.9
srRNA-1211-18*	1212	18	CCAAGTCCAGATCGACGA	1	0.08
srRNA-1211-19*	1212	19	TCCAAGTCCAGATCGACGA	1	0.08
srRNA-1214-21*	1215	21	ACGATTCCAAGTCCAGATCGA	12	0.92
srRNA-1217-21	1218	21	ATCTGGACTTGGAATCGTCGA	9	0.69
srRNA-1217-22	1218	22	ATCTGGACTTGGAATCGTCGAG	5	0.38
srRNA-1237-22	1238	22	AGAAAAGTTTACCGGGTCCGAA	2	0.15
srRNA-1237-24	1238	24	AGAAAAGTTTACCGGGTCCGAAAA	1	0.08
srRNA-1239-20	1240	20	AAAAGTTTACCGGGTCCGAA	4	0.31
srRNA-1239-21	1240	21	AAAAGTTTACCGGGTCCGAAA	12	0.92
srRNA-1239-22	1240	22	AAAAGTTTACCGGGTCCGAAAA	3	0.23
srRNA-1240-20	1241	20	AAAGTTTACCGGGTCCGAAA	1	0.08
srRNA-1240-21	1241	21	AAAGTTTACCGGGTCCGAAAA	11	0.84
srRNA-1240-22	1241	22	AAAGTTTACCGGGTCCGAAAAT	1	0.08
srRNA-1240-22*	1241	22	ATTTTCGGACCCGGTAAACTTT	1	0.08
srRNA-1241-21	1242	21	AAGTTTACCGGGTCCGAAAAT	2	0.15
srRNA-1241-22	1242	22	AAGTTTACCGGGTCCGAAAATT	1	0.08
srRNA-1241-22*	1242	22	AATTTTCGGACCCGGTAAACTT	2	0.15
srRNA-1241-21*	1242	21	ATTTTCGGACCCGGTAAACTT	10	0.76
srRNA-1242-22*	1243	22	AAATTTTCGGACCCGGTAAACT	4	0.31
srRNA-1242-21*	1243	21	AATTTTCGGACCCGGTAAACT	2	0.15
srRNA-1242-18*	1243	18	TTTCGGACCCGGTAAACT	1	0.08
srRNA-1243-21*	1244	21	AAATTTTCGGACCCGGTAAAC	2	0.15
srRNA-1244-19*	1245	19	AATTTTCGGACCCGGTAAA	1	0.08
srRNA-1244-21	1245	21	TTTACCGGGTCCGAAAATTTG	1	0.08
srRNA-1245-21*	1246	21	ACAAATTTTCGGACCCGGTAA	1	0.08
srRNA-1247-19*	1248	19	ACAAATTTTCGGACCCGGT	1	0.08
srRNA-1257-21	1258	21	AAAATTTGTCGACCAGGAGTG	7	0.53
srRNA-1257-22	1258	22	AAAATTTGTCGACCAGGAGTGG	1	0.08
srRNA-1258-19	1259	19	AAATTTGTCGACCAGGAGT	1	0.08
srRNA-1258-21	1259	21	AAATTTGTCGACCAGGAGTGG	17	1.3
srRNA-1258-22	1259	22	AAATTTGTCGACCAGGAGTGGA	3	0.23
srRNA-1259-20	1260	20	AATTTGTCGACCAGGAGTGG	1	0.08
srRNA-1259-21	1260	21	AATTTGTCGACCAGGAGTGGA	76	5.81
srRNA-1259-22	1260	22	AATTTGTCGACCAGGAGTGGAA	1	0.08
srRNA-1337-21*	1338	21	ACTATTTCAACCCCTGGTCGA	6	0.46
srRNA-1340-21	1341	21	ACCAGGGGTTGAAATAGTCGA	8	0.61
srRNA-1343-21	1344	21	AGGGGTTGAAATAGTCGACCA	1	0.08
srRNA-1351-21	1352	21	AAATAGTCGACCAGGTCCGAG	9	0.69
srRNA-1351-22	1352	22	AAATAGTCGACCAGGTCCGAGA	2	0.15
srRNA-1352-20	1353	20	AATAGTCGACCAGGTCCGAG	1	0.08
srRNA-1352-21	1353	21	AATAGTCGACCAGGTCCGAGA	5	0.38
srRNA-1352-22	1353	22	AATAGTCGACCAGGTCCGAGAC	3	0.23
srRNA-1353-20	1354	20	ATAGTCGACCAGGTCCGAGA	2	0.15
srRNA-1353-21	1354	21	ATAGTCGACCAGGTCCGAGAC	21	1.6
srRNA-1353-22	1354	22	ATAGTCGACCAGGTCCGAGACT	1	0.08
srRNA-1354-22*	1355	22	AAGTCTCGGACCTGGTCGACTA	2	0.15
srRNA-1354-21*	1355	21	AGTCTCGGACCTGGTCGACTA	9	0.69
srRNA-1355-21*	1356	21	AAGTCTCGGACCTGGTCGACT	7	0.53
srRNA-1355-20*	1356	20	AGTCTCGGACCTGGTCGACT	2	0.15
srRNA-1500-21*	1501	21	AACCCTCGACCACTCCTCGGA	13	0.99
srRNA-1501-21*	1502	21	AAACCCTCGACCACTCCTCGG	1	0.08
srRNA-1504-21	1505	21	AGGAGTGGTCGAGGGTTTGTC	1	0.08
srRNA-1507-20	1508	20	AGTGGTCGAGGGTTTGTCGA	1	0.08
srRNA-1515-21	1516	21	AGGGTTTGTCGACCAGGACGA	6	0.46
srRNA-1519-22*	1520	22	ATTCCTCGTCCTGGTCGACAAA	1	0.08
srRNA-1520-21*	1521	21	ATTCCTCGTCCTGGTCGACAA	8	0.61
srRNA-1521-20*	1522	20	ATTCCTCGTCCTGGTCGACA	1	0.08
srRNA-1730-22*	1731	22	AACTCCTGGTCGACCACTCCTC	2	0.15
srRNA-1731-21*	1732	21	AACTCCTGGTCGACCACTCCT	3	0.23
srRNA-1731-21	1732	21	AGGAGTGGTCGACCAGGAGTT	8	0.61
srRNA-1734-21	1735	21	AGTGGTCGACCAGGAGTTGAA	46	3.51
srRNA-1734-22	1735	22	AGTGGTCGACCAGGAGTTGAAA	1	0.08
srRNA-1735-22*	1736	22	ATTTCAACTCCTGGTCGACCAC	1	0.08
srRNA-1735-20	1736	20	GTGGTCGACCAGGAGTTGAA	1	0.08
srRNA-1736-21*	1737	21	ATTTCAACTCCTGGTCGACCA	10	0.76
srRNA-1736-18*	1737	18	TCAACTCCTGGTCGACCA	1	0.08
srRNA-1737-18	1738	18	GGTCGACCAGGAGTTGAA	2	0.15
srRNA-1739-21*	1740	21	ATGATTTCAACTCCTGGTCGA	6	0.46
srRNA-1742-21	1743	21	ACCAGGAGTTGAAATCATCGA	20	1.53
srRNA-1748-21	1749	21	AGTTGAAATCATCGACCGGGA	29	2.22
srRNA-1752-24	1753	24	GAAATCATCGACCGGGACCGAGAA	1	0.08
srRNA-1753-20	1754	20	AAATCATCGACCGGGACCGA	2	0.15
srRNA-1753-21	1754	21	AAATCATCGACCGGGACCGAG	3	0.23
srRNA-1753-22	1754	22	AAATCATCGACCGGGACCGAGA	3	0.23
srRNA-1754-19	1755	19	AATCATCGACCGGGACCGA	1	0.08
srRNA-1754-21	1755	21	AATCATCGACCGGGACCGAGA	1	0.08
srRNA-1754-22	1755	22	AATCATCGACCGGGACCGAGAA	1	0.08
srRNA-1755-18	1756	18	ATCATCGACCGGGACCGA	1	0.08
srRNA-1755-21	1756	21	ATCATCGACCGGGACCGAGAA	9	0.69
srRNA-1755-22	1756	22	ATCATCGACCGGGACCGAGAAT	1	0.08
srRNA-1755-22*	1756	22	ATTCTCGGTCCCGGTCGATGAT	1	0.08
srRNA-1756-22*	1757	22	AATTCTCGGTCCCGGTCGATGA	16	1.22
srRNA-1756-21*	1757	21	ATTCTCGGTCCCGGTCGATGA	38	2.9
srRNA-1759-22*	1760	22	ACGAATTCTCGGTCCCGGTCGA	2	0.15
srRNA-1759-21*	1760	21	CGAATTCTCGGTCCCGGTCGA	1	0.08
srRNA-1760-18*	1761	18	AATTCTCGGTCCCGGTCG	1	0.08
srRNA-1760-21*	1761	21	ACGAATTCTCGGTCCCGGTCG	4	0.31
srRNA-1768-21	1769	21	ACCGAGAATTCGTCGACCAGG	2	0.15
srRNA-1768-22	1769	22	ACCGAGAATTCGTCGACCAGGA	3	0.23
srRNA-1770-21*	1771	21	GTCCTGGTCGACGAATTCTCG	1	0.08
srRNA-1772-18	1773	18	AGAATTCGTCGACCAGGA	1	0.08
srRNA-1772-21	1773	21	AGAATTCGTCGACCAGGACGG	13	0.99
srRNA-1772-22	1773	22	AGAATTCGTCGACCAGGACGGC	3	0.23
srRNA-1774-19	1775	19	AATTCGTCGACCAGGACGG	2	0.15
srRNA-1774-20	1775	20	AATTCGTCGACCAGGACGGC	5	0.38
srRNA-1774-21	1775	21	AATTCGTCGACCAGGACGGCG	9	0.69
srRNA-1775-21	1776	21	ATTCGTCGACCAGGACGGCGG	5	0.38
srRNA-1775-22	1776	22	ATTCGTCGACCAGGACGGCGGA	8	0.61
srRNA-1780-22*	1781	22	AGGGTTCCGCCGTCCTGGTCGA	1	0.08
srRNA-1783-21	1784	21	ACCAGGACGGCGGAACCCTCG	7	0.53
srRNA-1783-22	1784	22	ACCAGGACGGCGGAACCCTCGA	6	0.46
srRNA-1786-22	1787	22	AGGACGGCGGAACCCTCGACCA	1	0.08
srRNA-1793-22*	1794	22	ATCGTCCTGGTCGAGGGTTCCG	1	0.08
srRNA-1794-21*	1795	21	ATCGTCCTGGTCGAGGGTTCC	6	0.46
srRNA-1796-21	1797	21	AACCCTCGACCAGGACGATGA	15	1.15
srRNA-1796-22	1797	22	AACCCTCGACCAGGACGATGAA	4	0.31
srRNA-1797-21	1798	21	ACCCTCGACCAGGACGATGAA	12	0.92
srRNA-1797-22*	1798	22	ATTCATCGTCCTGGTCGAGGGT	1	0.08
srRNA-1798-21*	1799	21	ATTCATCGTCCTGGTCGAGGG	9	0.69
srRNA-1799-20*	1800	20	ATTCATCGTCCTGGTCGAGG	2	0.15
srRNA-1802-24*	1803	24	ATCGCCCATTCATCGTCCTGGTCG	1	0.08
srRNA-1803-23*	1804	23	ATCGCCCATTCATCGTCCTGGTC	1	0.08
srRNA-1804-21	1805	21	ACCAGGACGATGAATGGGCGA	7	0.53
srRNA-1804-22*	1805	22	ATCGCCCATTCATCGTCCTGGT	5	0.38
srRNA-1805-21*	1806	21	ATCGCCCATTCATCGTCCTGG	31	2.37
srRNA-1805-18*	1806	18	GCCCATTCATCGTCCTGG	1	0.08
srRNA-1807-18	1808	18	AGGACGATGAATGGGCGA	1	0.08
srRNA-1807-20	1808	20	AGGACGATGAATGGGCGATG	1	0.08
srRNA-1807-21	1808	21	AGGACGATGAATGGGCGATGA	19	1.45
srRNA-1810-22*	1811	22	ATTTTCATCGCCCATTCATCGT	4	0.31
srRNA-1813-19	1814	19	ATGAATGGGCGATGAAAAT	1	0.08
srRNA-1813-21	1814	21	ATGAATGGGCGATGAAAATCT	25	1.91
srRNA-1813-22	1814	22	ATGAATGGGCGATGAAAATCTA	1	0.08
srRNA-1814-22*	1815	22	ATAGATTTTCATCGCCCATTCA	2	0.15
srRNA-1817-19*	1818	19	ATAGATTTTCATCGCCCAT	1	0.08
srRNA-1817-22	1818	22	ATGGGCGATGAAAATCTATCGG	12	0.92
srRNA-1818-18*	1819	18	ATAGATTTTCATCGCCCA	1	0.08
srRNA-1820-21*	1821	21	ACCCGATAGATTTTCATCGCC	1	0.08
srRNA-1821-21*	1822	21	AACCCGATAGATTTTCATCGC	5	0.38
srRNA-1905-21	1906	21	GAGGATTCGTCGACCAGGACG	1	0.08
srRNA-1906-23	1907	23	AGGATTCGTCGACCAGGACGGCC	1	0.08
srRNA-1909-20	1910	20	ATTCGTCGACCAGGACGGCC	4	0.31
srRNA-1909-21	1910	21	ATTCGTCGACCAGGACGGCCG	5	0.38
srRNA-1909-22	1910	22	ATTCGTCGACCAGGACGGCCGG	13	0.99
srRNA-1909-23	1910	23	ATTCGTCGACCAGGACGGCCGGA	1	0.08
srRNA-1909-24	1910	24	ATTCGTCGACCAGGACGGCCGGAT	2	0.15
srRNA-1914-21*	1915	21	ACATCCGGCCGTCCTGGTCGA	13	0.99
srRNA-1917-22	1918	22	ACCAGGACGGCCGGATGTCCGA	1	0.08
srRNA-1931-19*	1932	19	ATTTTTTTTTCTCGGACAT	1	0.08
srRNA-1932-21*	1933	21	AACATTTTTTTTTCTCGGACA	1	0.08
srRNA-1935-18*	1936	18	AACATTTTTTTTTCTCGG	1	0.08
srRNA-1938-21	1939	21	AGAAAAAAAAATGTTGCCGAA	2	0.15
srRNA-1942-21	1943	21	AAAAAAATGTTGCCGAATAAC	1	0.08
srRNA-1943-21	1944	21	AAAAAATGTTGCCGAATAACT	1	0.08
srRNA-1943-21*	1944	21	AGTTATTCGGCAACATTTTTT	1	0.08
srRNA-1947-21	1948	21	AATGTTGCCGAATAACTTTCG	1	0.08
srRNA-1947-22	1948	22	AATGTTGCCGAATAACTTTCGA	13	0.99
srRNA-1948-21	1949	21	ATGTTGCCGAATAACTTTCGA	19	1.45
srRNA-1948-22	1949	22	ATGTTGCCGAATAACTTTCGAA	6	0.46
srRNA-1950-19	1951	19	GTTGCCGAATAACTTTCGA	2	0.15
srRNA-1951-22*	1952	22	ATTTTCGAAAGTTATTCGGCAA	3	0.23
srRNA-1952-21*	1953	21	ATTTTCGAAAGTTATTCGGCA	7	0.53
srRNA-1953-20*	1954	20	ATTTTCGAAAGTTATTCGGC	1	0.08
srRNA-1954-22*	1955	22	ATGATTTTCGAAAGTTATTCGG	2	0.15
srRNA-1956-21*	1957	21	AATGATTTTCGAAAGTTATTC	1	0.08
srRNA-1957-21	1958	21	AATAACTTTCGAAAATCATTG	1	0.08
srRNA-1957-22	1958	22	AATAACTTTCGAAAATCATTGG	2	0.15
srRNA-1957-20*	1958	20	AATGATTTTCGAAAGTTATT	1	0.08
srRNA-1958-21	1959	21	ATAACTTTCGAAAATCATTGG	7	0.53
srRNA-1958-22	1959	22	ATAACTTTCGAAAATCATTGGA	4	0.31
srRNA-1960-21	1961	21	AACTTTCGAAAATCATTGGAT	4	0.31
srRNA-1960-21*	1961	21	ATCCAATGATTTTCGAAAGTT	5	0.38
srRNA-1961-21	1962	21	ACTTTCGAAAATCATTGGATA	3	0.23
srRNA-1961-22*	1962	22	ATATCCAATGATTTTCGAAAGT	8	0.61
srRNA-1962-21*	1963	21	ATATCCAATGATTTTCGAAAG	1	0.08
srRNA-1968-21	1969	21	AAAATCATTGGATATGATGCA	1	0.08
srRNA-1968-22	1969	22	AAAATCATTGGATATGATGCAA	1	0.08
srRNA-1970-21	1971	21	AATCATTGGATATGATGCAAT	1	0.08
srRNA-1972-22*	1973	22	AACATTGCATCATATCCAATGA	2	0.15
srRNA-1972-21*	1973	21	ACATTGCATCATATCCAATGA	6	0.46
srRNA-1974-22*	1975	22	AAAACATTGCATCATATCCAAT	1	0.08
srRNA-1974-21	1975	21	ATTGGATATGATGCAATGTTT	2	0.15
srRNA-1975-21*	1976	21	AAAACATTGCATCATATCCAA	2	0.15
srRNA-1976-20*	1977	20	AAAACATTGCATCATATCCA	1	0.08
srRNA-1976-22*	1977	22	ACAAAACATTGCATCATATCCA	1	0.08
srRNA-1979-21	1980	21	ATATGATGCAATGTTTTGTGA	69	5.27
srRNA-1979-22	1980	22	ATATGATGCAATGTTTTGTGAT	7	0.53
srRNA-1980-21*	1981	21	ATCACAAAACATTGCATCATA	3	0.23
srRNA-1981-18	1982	18	ATGATGCAATGTTTTGTG	1	0.08
srRNA-1981-19	1982	19	ATGATGCAATGTTTTGTGA	3	0.23
srRNA-1982-24*	1983	24	ATTCGATCACAAAACATTGCATCA	1	0.08
srRNA-1982-18	1983	18	TGATGCAATGTTTTGTGA	1	0.08
srRNA-1984-21	1985	21	ATGCAATGTTTTGTGATCGAA	24	1.83
srRNA-1985-21*	1986	21	ATTCGATCACAAAACATTGCA	11	0.84
srRNA-1988-22	1989	22	AATGTTTTGTGATCGAATCTCT	1	0.08
srRNA-1988-23	1989	23	AATGTTTTGTGATCGAATCTCTT	1	0.08
srRNA-1989-21	1990	21	ATGTTTTGTGATCGAATCTCT	7	0.53
srRNA-1990-21*	1991	21	AAGAGATTCGATCACAAAACA	1	0.08
srRNA-1992-19*	1993	19	AAGAGATTCGATCACAAAA	1	0.08
srRNA-1993-23*	1994	23	ATTTTAAGAGATTCGATCACAAA	2	0.15
srRNA-1994-22*	1995	22	ATTTTAAGAGATTCGATCACAA	1	0.08
srRNA-1995-21*	1996	21	ATTTTAAGAGATTCGATCACA	4	0.31
srRNA-1997-23*	1998	23	ATGTATTTTAAGAGATTCGATCA	1	0.08
srRNA-1999-20	2000	20	ATCGAATCTCTTAAAATACA	1	0.08
srRNA-1999-21*	2000	21	ATGTATTTTAAGAGATTCGAT	4	0.31
srRNA-2000-24*	2001	24	ATTGATGTATTTTAAGAGATTCGA	1	0.08
srRNA-2002-22*	2003	22	ATTGATGTATTTTAAGAGATTC	1	0.08
srRNA-2005-19*	2006	19	ATTGATGTATTTTAAGAGA	1	0.08
srRNA-2011-18	2012	18	AAAATACATCAATAAAGA	2	0.15
srRNA-2014-22	2015	22	ATACATCAATAAAGAGTTTAGG	2	0.15
srRNA-2016-21	2017	21	ACATCAATAAAGAGTTTAGGA	3	0.23
srRNA-2016-22*	2017	22	ATCCTAAACTCTTTATTGATGT	1	0.08
srRNA-2018-21	2019	21	ATCAATAAAGAGTTTAGGATG	1	0.08
srRNA-2018-22	2019	22	ATCAATAAAGAGTTTAGGATGT	1	0.08
srRNA-2019-21*	2020	21	ACATCCTAAACTCTTTATTGA	6	0.46
srRNA-2021-21	2022	21	AATAAAGAGTTTAGGATGTCA	10	0.76
srRNA-2021-22	2022	22	AATAAAGAGTTTAGGATGTCAA	14	1.07
srRNA-2021-24	2022	24	AATAAAGAGTTTAGGATGTCAAGT	1	0.08
srRNA-2022-21	2023	21	ATAAAGAGTTTAGGATGTCAA	19	1.45
srRNA-2022-22	2023	22	ATAAAGAGTTTAGGATGTCAAG	2	0.15
srRNA-2022-24	2023	24	ATAAAGAGTTTAGGATGTCAAGTT	5	0.38
srRNA-2024-21	2025	21	AAAGAGTTTAGGATGTCAAGT	4	0.31
srRNA-2024-22	2025	22	AAAGAGTTTAGGATGTCAAGTT	3	0.23
srRNA-2025-21*	2026	21	AACTTGACATCCTAAACTCTT	1	0.08
srRNA-2025-21	2026	21	AAGAGTTTAGGATGTCAAGTT	14	1.07
srRNA-2026-19	2027	19	AGAGTTTAGGATGTCAAGT	1	0.08
srRNA-2026-20	2027	20	AGAGTTTAGGATGTCAAGTT	1	0.08
srRNA-2026-21	2027	21	AGAGTTTAGGATGTCAAGTTT	5	0.38
srRNA-2036-21	2037	21	ATGTCAAGTTTGCATCAAATA	1	0.08
srRNA-2037-21*	2038	21	ATATTTGATGCAAACTTGACA	2	0.15
srRNA-2042-21	2043	21	AGTTTGCATCAAATATGCCCA	2	0.15
srRNA-2049-21	2050	21	ATCAAATATGCCCACGGAGCC	1	0.08
srRNA-2052-21	2053	21	AAATATGCCCACGGAGCCCCA	1	0.08
srRNA-2052-24	2053	24	AAATATGCCCACGGAGCCCCAACT	1	0.08
srRNA-2053-22	2054	22	AATATGCCCACGGAGCCCCAAC	1	0.08
srRNA-2059-24*	2060	24	ATGGTCTAGTTGGGGCTCCGTGGG	1	0.08
srRNA-2060-23*	2061	23	ATGGTCTAGTTGGGGCTCCGTGG	1	0.08
srRNA-2061-22*	2062	22	ATGGTCTAGTTGGGGCTCCGTG	9	0.69
srRNA-2062-21*	2063	21	ATGGTCTAGTTGGGGCTCCGT	7	0.53
srRNA-2067-22*	2068	22	ATTTTCATGGTCTAGTTGGGGC	2	0.15
srRNA-2068-21*	2069	21	ATTTTCATGGTCTAGTTGGGG	20	1.53
srRNA-2069-20*	2070	20	ATTTTCATGGTCTAGTTGGG	1	0.08
srRNA-2070-24*	2071	24	ATCGGATTTTCATGGTCTAGTTGG	1	0.08
srRNA-2070-19*	2071	19	ATTTTCATGGTCTAGTTGG	1	0.08
srRNA-2072-21	2073	21	AACTAGACCATGAAAATCCGA	12	0.92
srRNA-2072-24*	2073	24	ACATCGGATTTTCATGGTCTAGTT	1	0.08
srRNA-2072-22*	2073	22	ATCGGATTTTCATGGTCTAGTT	10	0.76
srRNA-2073-21	2074	21	ACTAGACCATGAAAATCCGAT	16	1.22
srRNA-2073-21*	2074	21	ATCGGATTTTCATGGTCTAGT	10	0.76
srRNA-2074-22*	2075	22	ACATCGGATTTTCATGGTCTAG	2	0.15
srRNA-2075-22*	2076	22	AACATCGGATTTTCATGGTCTA	13	0.99
srRNA-2075-24*	2076	24	ACAACATCGGATTTTCATGGTCTA	1	0.08
srRNA-2075-21*	2076	21	ACATCGGATTTTCATGGTCTA	11	0.84
srRNA-2076-21*	2077	21	AACATCGGATTTTCATGGTCT	12	0.92
srRNA-2076-20*	2077	20	ACATCGGATTTTCATGGTCT	2	0.15
srRNA-2076-21	2077	21	AGACCATGAAAATCCGATGTT	19	1.45
srRNA-2076-24	2077	24	AGACCATGAAAATCCGATGTTGTA	1	0.08
srRNA-2077-24*	2078	24	ATACAACATCGGATTTTCATGGTC	2	0.15
srRNA-2078-21*	2079	21	ACAACATCGGATTTTCATGGT	28	2.14
srRNA-2078-18*	2079	18	ACATCGGATTTTCATGGT	1	0.08
srRNA-2078-22	2079	22	ACCATGAAAATCCGATGTTGTA	1	0.08
srRNA-2079-18*	2080	18	AACATCGGATTTTCATGG	1	0.08
srRNA-2079-22*	2080	22	ATACAACATCGGATTTTCATGG	24	1.83
srRNA-2080-21*	2081	21	ATACAACATCGGATTTTCATG	13	0.99
srRNA-2081-21	2082	21	ATGAAAATCCGATGTTGTATC	1	0.08
srRNA-2084-21	2085	21	AAAATCCGATGTTGTATCAGG	9	0.69
srRNA-2084-22	2085	22	AAAATCCGATGTTGTATCAGGT	2	0.15
srRNA-2085-21	2086	21	AAATCCGATGTTGTATCAGGT	9	0.69
srRNA-2085-24	2086	24	AAATCCGATGTTGTATCAGGTCAA	2	0.15
srRNA-2086-19	2087	19	AATCCGATGTTGTATCAGG	1	0.08
srRNA-2086-22	2087	22	AATCCGATGTTGTATCAGGTCA	2	0.15
srRNA-2086-23	2087	23	AATCCGATGTTGTATCAGGTCAA	2	0.15
srRNA-2086-24	2087	24	AATCCGATGTTGTATCAGGTCAAA	1	0.08
srRNA-2087-21	2088	21	ATCCGATGTTGTATCAGGTCA	4	0.31
srRNA-2087-22	2088	22	ATCCGATGTTGTATCAGGTCAA	18	1.38
srRNA-2087-23	2088	23	ATCCGATGTTGTATCAGGTCAAA	1	0.08
srRNA-2089-22*	2090	22	ATTTGACCTGATACAACATCGG	4	0.31
srRNA-2092-21	2093	21	ATGTTGTATCAGGTCAAATGA	64	4.89
srRNA-2099-24	2100	24	ATCAGGTCAAATGACCTAGCTAGA	4	0.31
srRNA-2105-21*	2106	21	ACCTCTAGCTAGGTCATTTGA	7	0.53
srRNA-2107-21	2108	21	AAATGACCTAGCTAGAGGTGT	4	0.31
srRNA-2107-22	2108	22	AAATGACCTAGCTAGAGGTGTC	1	0.08
srRNA-2108-21	2109	21	AATGACCTAGCTAGAGGTGTC	7	0.53
srRNA-2108-22	2109	22	AATGACCTAGCTAGAGGTGTCA	5	0.38
srRNA-2108-24	2109	24	AATGACCTAGCTAGAGGTGTCAAA	3	0.23
srRNA-2109-19	2110	19	ATGACCTAGCTAGAGGTGT	1	0.08
srRNA-2109-20	2110	20	ATGACCTAGCTAGAGGTGTC	1	0.08
srRNA-2109-21	2110	21	ATGACCTAGCTAGAGGTGTCA	6	0.46
srRNA-2109-24	2110	24	ATGACCTAGCTAGAGGTGTCAAAA	2	0.15
srRNA-2113-23*	2114	23	ATTTTTTGACACCTCTAGCTAGG	1	0.08
srRNA-2115-21*	2116	21	ATTTTTTGACACCTCTAGCTA	3	0.23
srRNA-2117-22*	2118	22	ATAATTTTTTGACACCTCTAGC	1	0.08
srRNA-2120-21	2121	21	AGAGGTGTCAAAAAATTATGA	4	0.31
srRNA-2125-18*	2126	18	TTTCATAATTTTTTGACA	1	0.08
srRNA-2129-24	2130	24	AAAAAATTATGAAAATTTACCAGA	1	0.08
srRNA-2131-22	2132	22	AAAATTATGAAAATTTACCAGA	13	0.99
srRNA-2132-21	2133	21	AAATTATGAAAATTTACCAGA	9	0.69
srRNA-2135-18	2136	18	TTATGAAAATTTACCAGA	1	0.08
srRNA-2136-21*	2137	21	ATTTTCTGGTAAATTTTCATA	1	0.08
srRNA-2137-23	2138	23	ATGAAAATTTACCAGAAAATAGG	1	0.08
srRNA-2137-24	2138	24	ATGAAAATTTACCAGAAAATAGGA	1	0.08
srRNA-2140-20	2141	20	AAAATTTACCAGAAAATAGG	2	0.15
srRNA-2140-21	2141	21	AAAATTTACCAGAAAATAGGA	17	1.3
srRNA-2140-22	2141	22	AAAATTTACCAGAAAATAGGAT	11	0.84
srRNA-2140-24	2141	24	AAAATTTACCAGAAAATAGGATTT	2	0.15
srRNA-2141-21	2142	21	AAATTTACCAGAAAATAGGAT	17	1.3
srRNA-2141-22	2142	22	AAATTTACCAGAAAATAGGATT	18	1.38
srRNA-2142-18	2143	18	AATTTACCAGAAAATAGG	1	0.08
srRNA-2142-21	2143	21	AATTTACCAGAAAATAGGATT	29	2.22
srRNA-2142-22	2143	22	AATTTACCAGAAAATAGGATTT	8	0.61
srRNA-2143-18	2144	18	ATTTACCAGAAAATAGGA	1	0.08
srRNA-2143-20	2144	20	ATTTACCAGAAAATAGGATT	3	0.23
srRNA-2143-21	2144	21	ATTTACCAGAAAATAGGATTT	41	3.13
srRNA-2143-22	2144	22	ATTTACCAGAAAATAGGATTTA	5	0.38
srRNA-2143-24	2144	24	ATTTACCAGAAAATAGGATTTAGT	1	0.08
srRNA-2144-20	2145	20	TTTACCAGAAAATAGGATTT	1	0.08
srRNA-2145-22*	2146	22	ACTAAATCCTATTTTCTGGTAA	2	0.15
srRNA-2145-18	2146	18	TTACCAGAAAATAGGATT	1	0.08
srRNA-2146-21*	2147	21	ACTAAATCCTATTTTCTGGTA	4	0.31
srRNA-2146-23*	2147	23	ATACTAAATCCTATTTTCTGGTA	1	0.08
srRNA-2147-21	2148	21	ACCAGAAAATAGGATTTAGTA	7	0.53
srRNA-2147-22*	2148	22	ATACTAAATCCTATTTTCTGGT	2	0.15
srRNA-2148-21*	2149	21	ATACTAAATCCTATTTTCTGG	1	0.08
srRNA-2150-21	2151	21	AGAAAATAGGATTTAGTATCC	1	0.08
srRNA-2153-19	2154	19	AAATAGGATTTAGTATCCT	1	0.08
srRNA-2160-22*	2161	22	ATGCATCATAAGGATACTAAAT	6	0.46
srRNA-2160-21	2161	21	ATTTAGTATCCTTATGATGCA	1	0.08
srRNA-2161-21*	2162	21	ATGCATCATAAGGATACTAAA	2	0.15
srRNA-2166-19*	2167	19	GGCATGCATCATAAGGATA	1	0.08
srRNA-2167-24	2168	24	ATCCTTATGATGCATGCCAAAAAG	1	0.08
srRNA-2170-24*	2171	24	ATTCTTTTTGGCATGCATCATAAG	1	0.08
srRNA-2172-24*	2173	24	AAATTCTTTTTGGCATGCATCATA	1	0.08
srRNA-2172-22*	2173	22	ATTCTTTTTGGCATGCATCATA	10	0.76
srRNA-2173-22*	2174	22	AATTCTTTTTGGCATGCATCAT	2	0.15
srRNA-2173-20	2174	20	ATGATGCATGCCAAAAAGAA	1	0.08
srRNA-2173-22	2174	22	ATGATGCATGCCAAAAAGAATT	1	0.08
srRNA-2173-21*	2174	21	ATTCTTTTTGGCATGCATCAT	2	0.15
srRNA-2174-22*	2175	22	AAATTCTTTTTGGCATGCATCA	1	0.08
srRNA-2174-21*	2175	21	AATTCTTTTTGGCATGCATCA	2	0.15
srRNA-2180-22*	2181	22	ATTTGAAAATTCTTTTTGGCAT	1	0.08
srRNA-2181-21*	2182	21	ATTTGAAAATTCTTTTTGGCA	17	1.3
srRNA-2182-21*	2183	21	AATTTGAAAATTCTTTTTGGC	10	0.76
srRNA-2182-20*	2183	20	ATTTGAAAATTCTTTTTGGC	1	0.08
srRNA-2189-24*	2190	24	AAATACTTGGAATTTGAAAATTCT	1	0.08
srRNA-2189-23*	2190	23	AATACTTGGAATTTGAAAATTCT	1	0.08
srRNA-2189-21	2190	21	AGAATTTTCAAATTCCAAGTA	2	0.15
srRNA-2189-22*	2190	22	ATACTTGGAATTTGAAAATTCT	7	0.53
srRNA-2190-22*	2191	22	AATACTTGGAATTTGAAAATTC	1	0.08
srRNA-2191-21*	2192	21	AATACTTGGAATTTGAAAATT	6	0.46
srRNA-2191-22	2192	22	AATTTTCAAATTCCAAGTATTT	1	0.08
srRNA-2192-21*	2193	21	AAATACTTGGAATTTGAAAAT	3	0.23
srRNA-2192-19*	2193	19	ATACTTGGAATTTGAAAAT	1	0.08
srRNA-2192-18	2193	18	ATTTTCAAATTCCAAGTA	1	0.08
srRNA-2194-24*	2195	24	AAAAGAAATACTTGGAATTTGAAA	1	0.08
srRNA-2194-22*	2195	22	AAGAAATACTTGGAATTTGAAA	1	0.08
srRNA-2195-22*	2196	22	AAAGAAATACTTGGAATTTGAA	4	0.31
srRNA-2195-18*	2196	18	AAATACTTGGAATTTGAA	1	0.08
srRNA-2195-21*	2196	21	AAGAAATACTTGGAATTTGAA	7	0.53
srRNA-2196-23*	2197	23	AAAAAGAAATACTTGGAATTTGA	2	0.15
srRNA-2196-22*	2197	22	AAAAGAAATACTTGGAATTTGA	4	0.31
srRNA-2196-21*	2197	21	AAAGAAATACTTGGAATTTGA	12	0.92
srRNA-2198-22*	2199	22	AAAAAAGAAATACTTGGAATTT	1	0.08
srRNA-2198-21*	2199	21	AAAAAGAAATACTTGGAATTT	2	0.15
srRNA-2198-20*	2199	20	AAAAGAAATACTTGGAATTT	1	0.08
srRNA-2198-19*	2199	19	AAAGAAATACTTGGAATTT	1	0.08
srRNA-2199-21*	2200	21	AAAAAAGAAATACTTGGAATT	23	1.76
srRNA-2199-20*	2200	20	AAAAAGAAATACTTGGAATT	3	0.23
srRNA-2199-19*	2200	19	AAAAGAAATACTTGGAATT	3	0.23
srRNA-2199-18*	2200	18	AAAGAAATACTTGGAATT	3	0.23
srRNA-2225-22*	2226	22	AATGTCTGAGGAGACACCGGTG	1	0.08
srRNA-2225-21*	2226	21	ATGTCTGAGGAGACACCGGTG	3	0.23
srRNA-2235-21*	2236	21	AGACATTGAAATGTCTGAGGA	107	8.18
srRNA-2238-21*	2239	21	AACAGACATTGAAATGTCTGA	3	0.23
srRNA-2238-24*	2239	24	ACCAACAGACATTGAAATGTCTGA	1	0.08
srRNA-2238-18*	2239	18	AGACATTGAAATGTCTGA	2	0.15
srRNA-2240-21	2241	21	AGACATTTCAATGTCTGTTGG	6	0.46
srRNA-2240-22	2241	22	AGACATTTCAATGTCTGTTGGT	2	0.15
srRNA-2241-21*	2242	21	ACCAACAGACATTGAAATGTC	1	0.08
srRNA-2242-20	2243	20	ACATTTCAATGTCTGTTGGT	15	1.15
srRNA-2242-21	2243	21	ACATTTCAATGTCTGTTGGTG	1	0.08
srRNA-2242-22	2243	22	ACATTTCAATGTCTGTTGGTGC	4	0.31
srRNA-2242-24	2243	24	ACATTTCAATGTCTGTTGGTGCCA	1	0.08
srRNA-2242-20*	2243	20	ACCAACAGACATTGAAATGT	1	0.08
srRNA-2244-20	2245	20	ATTTCAATGTCTGTTGGTGC	2	0.15
srRNA-2244-21	2245	21	ATTTCAATGTCTGTTGGTGCC	22	1.68
srRNA-2244-22	2245	22	ATTTCAATGTCTGTTGGTGCCA	33	2.52
srRNA-2244-23	2245	23	ATTTCAATGTCTGTTGGTGCCAA	3	0.23
srRNA-2246-18*	2247	18	GCACCAACAGACATTGAA	1	0.08
srRNA-2246-21*	2247	21	TTGGCACCAACAGACATTGAA	1	0.08
srRNA-2249-18	2250	18	AATGTCTGTTGGTGCCAA	1	0.08
srRNA-2249-20	2250	20	AATGTCTGTTGGTGCCAAGA	12	0.92
srRNA-2249-21	2250	21	AATGTCTGTTGGTGCCAAGAG	216	16.5
srRNA-2249-22	2250	22	AATGTCTGTTGGTGCCAAGAGG	49	3.74
srRNA-2249-23	2250	23	AATGTCTGTTGGTGCCAAGAGGG	3	0.23
srRNA-2249-24	2250	24	AATGTCTGTTGGTGCCAAGAGGGA	7	0.53
srRNA-2250-19	2251	19	ATGTCTGTTGGTGCCAAGA	2	0.15
srRNA-2250-20	2251	20	ATGTCTGTTGGTGCCAAGAG	1	0.08
srRNA-2250-21	2251	21	ATGTCTGTTGGTGCCAAGAGG	19	1.45
srRNA-2250-22	2251	22	ATGTCTGTTGGTGCCAAGAGGG	6	0.46
srRNA-2250-23	2251	23	ATGTCTGTTGGTGCCAAGAGGGA	1	0.08
srRNA-2261-23*	2262	23	AATAGCCCTTTTCCCTCTTGGCA	6	0.46
srRNA-2262-22*	2263	22	AATAGCCCTTTTCCCTCTTGGC	52	3.97
srRNA-2263-21*	2264	21	AATAGCCCTTTTCCCTCTTGG	25	1.91
srRNA-2265-21	2266	21	AAGAGGGAAAAGGGCTATTAA	4	0.31
srRNA-2265-22	2266	22	AAGAGGGAAAAGGGCTATTAAG	18	1.38
srRNA-2266-21	2267	21	AGAGGGAAAAGGGCTATTAAG	4	0.31
srRNA-2266-22	2267	22	AGAGGGAAAAGGGCTATTAAGC	1	0.08
srRNA-2268-19	2269	19	AGGGAAAAGGGCTATTAAG	1	0.08
srRNA-2268-21	2269	21	AGGGAAAAGGGCTATTAAGCT	153	11.69
srRNA-2268-22	2269	22	AGGGAAAAGGGCTATTAAGCTA	2	0.15
srRNA-2268-23*	2269	23	ATAGCTTAATAGCCCTTTTCCCT	2	0.15
srRNA-2269-22*	2270	22	ATAGCTTAATAGCCCTTTTCCC	3	0.23
srRNA-2269-24*	2270	24	ATATAGCTTAATAGCCCTTTTCCC	15	1.15
srRNA-2270-21*	2271	21	ATAGCTTAATAGCCCTTTTCC	5	0.38
srRNA-2270-23*	2271	23	ATATAGCTTAATAGCCCTTTTCC	7	0.53
srRNA-2271-20*	2272	20	ATAGCTTAATAGCCCTTTTC	2	0.15
srRNA-2271-22*	2272	22	ATATAGCTTAATAGCCCTTTTC	8	0.61
srRNA-2272-22	2273	22	AAAAGGGCTATTAAGCTATATA	2	0.15
srRNA-2272-24	2273	24	AAAAGGGCTATTAAGCTATATAGG	6	0.46
srRNA-2272-21*	2273	21	ATATAGCTTAATAGCCCTTTT	11	0.84
srRNA-2273-19	2274	19	AAAGGGCTATTAAGCTATA	1	0.08
srRNA-2273-21	2274	21	AAAGGGCTATTAAGCTATATA	5	0.38
srRNA-2273-22	2274	22	AAAGGGCTATTAAGCTATATAG	4	0.31
srRNA-2273-23	2274	23	AAAGGGCTATTAAGCTATATAGG	6	0.46
srRNA-2273-24	2274	24	AAAGGGCTATTAAGCTATATAGGG	44	3.36
srRNA-2274-21	2275	21	AAGGGCTATTAAGCTATATAG	2	0.15
srRNA-2274-22	2275	22	AAGGGCTATTAAGCTATATAGG	2	0.15
srRNA-2274-23	2275	23	AAGGGCTATTAAGCTATATAGGG	3	0.23
srRNA-2274-24	2275	24	AAGGGCTATTAAGCTATATAGGGG	4	0.31
srRNA-2274-19*	2275	19	ATATAGCTTAATAGCCCTT	3	0.23
srRNA-2275-21	2276	21	AGGGCTATTAAGCTATATAGG	1	0.08
srRNA-2275-22	2276	22	AGGGCTATTAAGCTATATAGGG	1	0.08
srRNA-2275-18*	2276	18	ATATAGCTTAATAGCCCT	27	2.06
srRNA-2281-18	2282	18	ATTAAGCTATATAGGGGG	1	0.08
srRNA-2281-19	2282	19	ATTAAGCTATATAGGGGGG	1	0.08
srRNA-2281-20	2282	20	ATTAAGCTATATAGGGGGGT	5	0.38
srRNA-2281-21	2282	21	ATTAAGCTATATAGGGGGGTG	20	1.53
srRNA-2281-22	2282	22	ATTAAGCTATATAGGGGGGTGG	1	0.08
srRNA-2281-23	2282	23	ATTAAGCTATATAGGGGGGTGGG	1	0.08
srRNA-2284-21	2285	21	AAGCTATATAGGGGGGTGGGT	2	0.15
srRNA-2286-22*	2287	22	AACACCCACCCCCCTATATAGC	1	0.08
srRNA-2289-18	2290	18	ATATAGGGGGGTGGGTGT	1	0.08
srRNA-2289-19	2290	19	ATATAGGGGGGTGGGTGTT	1	0.08
srRNA-2289-21	2290	21	ATATAGGGGGGTGGGTGTTGA	1479	113
srRNA-2289-22	2290	22	ATATAGGGGGGTGGGTGTTGAG	41	3.13
srRNA-2289-23	2290	23	ATATAGGGGGGTGGGTGTTGAGG	4	0.31
srRNA-2290-20	2291	20	TATAGGGGGGTGGGTGTTGA	1	0.08
srRNA-2291-19	2292	19	ATAGGGGGGTGGGTGTTGA	29	2.22
srRNA-2291-20	2292	20	ATAGGGGGGTGGGTGTTGAG	1	0.08
srRNA-2291-21	2292	21	ATAGGGGGGTGGGTGTTGAGG	31	2.37
srRNA-2291-22	2292	22	ATAGGGGGGTGGGTGTTGAGGG	4	0.31
srRNA-2292-18	2293	18	TAGGGGGGTGGGTGTTGA	2	0.15
srRNA-2293-21	2294	21	AGGGGGGTGGGTGTTGAGGGA	9	0.69
srRNA-2294-18	2295	18	GGGGGGTGGGTGTTGAGG	1	0.08
srRNA-2296-22*	2297	22	AGACTCCCTCAACACCCACCCC	1	0.08
srRNA-2297-21*	2298	21	AGACTCCCTCAACACCCACCC	2	0.15
srRNA-2297-24	2298	24	GGGTGGGTGTTGAGGGAGTCTGGG	1	0.08
srRNA-2303-22*	2304	22	ACTGCCCAGACTCCCTCAACAC	2	0.15
srRNA-2304-21*	2305	21	ACTGCCCAGACTCCCTCAACA	3	0.23
srRNA-2307-22*	2308	22	ACGGACTGCCCAGACTCCCTCA	15	1.15
srRNA-2308-21*	2309	21	ACGGACTGCCCAGACTCCCTC	12	0.92
srRNA-2309-20	2310	20	AGGGAGTCTGGGCAGTCCGT	1	0.08
srRNA-2309-21	2310	21	AGGGAGTCTGGGCAGTCCGTG	11	0.84
srRNA-2310-19*	2311	19	ACGGACTGCCCAGACTCCC	1	0.08
srRNA-2313-21	2314	21	AGTCTGGGCAGTCCGTGGGGA	74	5.65
srRNA-2313-22	2314	22	AGTCTGGGCAGTCCGTGGGGAA	7	0.53
srRNA-2320-24*	2321	24	AAAAGGGGGTTCCCCACGGACTGC	4	0.31
srRNA-2320-23*	2321	23	AAAGGGGGTTCCCCACGGACTGC	2	0.15
srRNA-2320-22*	2321	22	AAGGGGGTTCCCCACGGACTGC	3	0.23
srRNA-2320-21*	2321	21	AGGGGGTTCCCCACGGACTGC	2	0.15
srRNA-2321-23*	2322	23	AAAAGGGGGTTCCCCACGGACTG	3	0.23
srRNA-2321-22*	2322	22	AAAGGGGGTTCCCCACGGACTG	10	0.76
srRNA-2321-21*	2322	21	AAGGGGGTTCCCCACGGACTG	12	0.92
srRNA-2322-23*	2323	23	AAAAAGGGGGTTCCCCACGGACT	1	0.08
srRNA-2322-22*	2323	22	AAAAGGGGGTTCCCCACGGACT	53	4.05
srRNA-2322-21*	2323	21	AAAGGGGGTTCCCCACGGACT	44	3.36
srRNA-2322-20*	2323	20	AAGGGGGTTCCCCACGGACT	2	0.15
srRNA-2322-21	2323	21	AGTCCGTGGGGAACCCCCTTT	1	0.08
srRNA-2323-22*	2324	22	AAAAAGGGGGTTCCCCACGGAC	13	0.99
srRNA-2323-21*	2324	21	AAAAGGGGGTTCCCCACGGAC	19	1.45
srRNA-2323-20*	2324	20	AAAGGGGGTTCCCCACGGAC	1	0.08
srRNA-2324-21*	2325	21	AAAAAGGGGGTTCCCCACGGA	30	2.29
srRNA-2324-20*	2325	20	AAAAGGGGGTTCCCCACGGA	4	0.31
srRNA-2324-19*	2325	19	AAAGGGGGTTCCCCACGGA	1	0.08
srRNA-2324-18*	2325	18	AAGGGGGTTCCCCACGGA	2	0.15
srRNA-2325-19*	2326	19	AAAAGGGGGTTCCCCACGG	1	0.08
srRNA-2325-18*	2326	18	AAAGGGGGTTCCCCACGG	1	0.08
srRNA-2333-21	2334	21	AACCCCCTTTTTCGGTTCGGA	1	0.08
srRNA-2333-22	2334	22	AACCCCCTTTTTCGGTTCGGAC	3	0.23
srRNA-2334-21	2335	21	ACCCCCTTTTTCGGTTCGGAC	2	0.15
srRNA-2334-22*	2335	22	AGTCCGAACCGAAAAAGGGGGT	1	0.08
srRNA-2335-22*	2336	22	AAGTCCGAACCGAAAAAGGGGG	1	0.08
srRNA-2335-21*	2336	21	AGTCCGAACCGAAAAAGGGGG	16	1.22
srRNA-2336-21*	2337	21	AAGTCCGAACCGAAAAAGGGG	30	2.29
srRNA-2336-20*	2337	20	AGTCCGAACCGAAAAAGGGG	1	0.08
srRNA-2340-21*	2341	21	ACCCAAGTCCGAACCGAAAAA	1	0.08
srRNA-2344-23*	2345	23	ATCGCTACCCAAGTCCGAACCGA	1	0.08
srRNA-2345-22*	2346	22	ATCGCTACCCAAGTCCGAACCG	1	0.08
srRNA-2353-19	2354	19	ACTTGGGTAGCGATCGAGG	1	0.08
srRNA-2353-21	2354	21	ACTTGGGTAGCGATCGAGGGA	60	4.58
srRNA-2353-22	2354	22	ACTTGGGTAGCGATCGAGGGAT	7	0.53
srRNA-2353-22*	2354	22	ATCCCTCGATCGCTACCCAAGT	11	0.84
srRNA-2353-18*	2354	18	CTCGATCGCTACCCAAGT	1	0.08
srRNA-2354-21*	2355	21	ATCCCTCGATCGCTACCCAAG	7	0.53
srRNA-2356-22*	2357	22	ACCATCCCTCGATCGCTACCCA	3	0.23
srRNA-2356-18	2357	18	TGGGTAGCGATCGAGGGA	4	0.31
srRNA-2358-22*	2359	22	ATACCATCCCTCGATCGCTACC	14	1.07
srRNA-2359-21*	2360	21	ATACCATCCCTCGATCGCTAC	14	1.07
srRNA-2360-20*	2361	20	ATACCATCCCTCGATCGCTA	1	0.08
srRNA-2361-22	2362	22	AGCGATCGAGGGATGGTATCGG	5	0.38
srRNA-2361-24	2362	24	AGCGATCGAGGGATGGTATCGGAT	1	0.08
srRNA-2361-19*	2362	19	ATACCATCCCTCGATCGCT	2	0.15
srRNA-2362-18*	2363	18	ATACCATCCCTCGATCGC	1	0.08
srRNA-2365-19	2366	19	ATCGAGGGATGGTATCGGA	1	0.08
srRNA-2365-21	2366	21	ATCGAGGGATGGTATCGGATA	25	1.91
srRNA-2365-22	2366	22	ATCGAGGGATGGTATCGGATAT	16	1.22
srRNA-2366-21*	2367	21	ATATCCGATACCATCCCTCGA	12	0.92
srRNA-2366-19*	2367	19	ATCCGATACCATCCCTCGA	1	0.08
srRNA-2368-18	2369	18	GAGGGATGGTATCGGATA	1	0.08
srRNA-2369-19	2370	19	AGGGATGGTATCGGATATC	1	0.08
srRNA-2369-21	2370	21	AGGGATGGTATCGGATATCGG	11	0.84
srRNA-2369-22	2370	22	AGGGATGGTATCGGATATCGGC	9	0.69
srRNA-2373-21	2374	21	ATGGTATCGGATATCGGCACG	6	0.46
srRNA-2373-22	2374	22	ATGGTATCGGATATCGGCACGA	20	1.53
srRNA-2377-23*	2378	23	ATTCCTCGTGCCGATATCCGATA	1	0.08
srRNA-2378-21	2379	21	ATCGGATATCGGCACGAGGAA	6	0.46
srRNA-2378-22	2379	22	ATCGGATATCGGCACGAGGAAT	2	0.15
srRNA-2378-24	2379	24	ATCGGATATCGGCACGAGGAATGA	1	0.08
srRNA-2378-22*	2379	22	ATTCCTCGTGCCGATATCCGAT	8	0.61
srRNA-2379-21*	2380	21	ATTCCTCGTGCCGATATCCGA	78	5.96
srRNA-2381-18	2382	18	GGATATCGGCACGAGGAA	1	0.08
srRNA-2383-19	2384	19	ATATCGGCACGAGGAATGA	1	0.08
srRNA-2383-20	2384	20	ATATCGGCACGAGGAATGAC	3	0.23
srRNA-2383-21	2384	21	ATATCGGCACGAGGAATGACC	21	1.6
srRNA-2383-22	2384	22	ATATCGGCACGAGGAATGACCG	63	4.81
srRNA-2383-23	2384	23	ATATCGGCACGAGGAATGACCGA	1	0.08
srRNA-2384-22	2385	22	TATCGGCACGAGGAATGACCGA	1	0.08
srRNA-2385-18	2386	18	ATCGGCACGAGGAATGAC	1	0.08
srRNA-2385-21	2386	21	ATCGGCACGAGGAATGACCGA	17	1.3
srRNA-2388-22*	2389	22	ACGGTCGGTCATTCCTCGTGCC	4	0.31
srRNA-2389-21*	2390	21	ACGGTCGGTCATTCCTCGTGC	121	9.25
srRNA-2390-20*	2391	20	ACGGTCGGTCATTCCTCGTG	3	0.23
srRNA-2391-21	2392	21	ACGAGGAATGACCGACCGTCC	3	0.23
srRNA-2391-22	2392	22	ACGAGGAATGACCGACCGTCCG	3	0.23
srRNA-2391-19*	2392	19	ACGGTCGGTCATTCCTCGT	1	0.08
srRNA-2394-21	2395	21	AGGAATGACCGACCGTCCGGC	5	0.38
srRNA-2397-19	2398	19	AATGACCGACCGTCCGGCC	1	0.08
srRNA-2397-20	2398	20	AATGACCGACCGTCCGGCCG	2	0.15
srRNA-2397-21	2398	21	AATGACCGACCGTCCGGCCGC	21	1.6
srRNA-2397-22	2398	22	AATGACCGACCGTCCGGCCGCC	2	0.15
srRNA-2398-21	2399	21	ATGACCGACCGTCCGGCCGCC	5	0.38
srRNA-2398-24	2399	24	ATGACCGACCGTCCGGCCGCCGGG	1	0.08
srRNA-2401-20	2402	20	ACCGACCGTCCGGCCGCCGG	1	0.08
srRNA-2401-21	2402	21	ACCGACCGTCCGGCCGCCGGG	15	1.15
srRNA-2401-22	2402	22	ACCGACCGTCCGGCCGCCGGGA	1	0.08
srRNA-2401-23*	2402	23	ATCCCGGCGGCCGGACGGTCGGT	1	0.08
srRNA-2402-22*	2403	22	ATCCCGGCGGCCGGACGGTCGG	1	0.08
srRNA-2404-23*	2405	23	AAAATCCCGGCGGCCGGACGGTC	1	0.08
srRNA-2404-22*	2405	22	AAATCCCGGCGGCCGGACGGTC	2	0.15
srRNA-2404-21*	2405	21	AATCCCGGCGGCCGGACGGTC	1	0.08
srRNA-2405-22*	2406	22	AAAATCCCGGCGGCCGGACGGT	6	0.46
srRNA-2405-21*	2406	21	AAATCCCGGCGGCCGGACGGT	57	4.36
srRNA-2405-20*	2406	20	AATCCCGGCGGCCGGACGGT	4	0.31
srRNA-2406-21*	2407	21	AAAATCCCGGCGGCCGGACGG	9	0.69
srRNA-2407-20*	2408	20	AAAATCCCGGCGGCCGGACG	3	0.23
srRNA-2407-19*	2408	19	AAATCCCGGCGGCCGGACG	1	0.08
srRNA-2409-18*	2410	18	AAAATCCCGGCGGCCGGA	1	0.08
srRNA-2417-22*	2418	22	AGTTTTCCGGCGAAAATCCCGG	1	0.08
srRNA-2418-21*	2419	21	AGTTTTCCGGCGAAAATCCCG	2	0.15
srRNA-2419-22*	2420	22	AAAGTTTTCCGGCGAAAATCCC	1	0.08
srRNA-2419-21*	2420	21	AAGTTTTCCGGCGAAAATCCC	1	0.08
srRNA-2421-21	2422	21	GATTTTCGCCGGAAAACTTTT	1	0.08
srRNA-2422-18	2423	18	ATTTTCGCCGGAAAACTT	3	0.23
srRNA-2422-20	2423	20	ATTTTCGCCGGAAAACTTTT	2	0.15
srRNA-2422-21	2423	21	ATTTTCGCCGGAAAACTTTTC	108	8.25
srRNA-2422-22	2423	22	ATTTTCGCCGGAAAACTTTTCC	3	0.23
srRNA-2422-23	2423	23	ATTTTCGCCGGAAAACTTTTCCG	1	0.08
srRNA-2448-21*	2449	21	AAAACCGATCGCCGGAAAAGT	42	3.21
srRNA-2448-20*	2449	20	AAACCGATCGCCGGAAAAGT	2	0.15
srRNA-2448-24*	2449	24	AACAAAACCGATCGCCGGAAAAGT	8	0.61
srRNA-2448-19*	2449	19	AACCGATCGCCGGAAAAGT	3	0.23
srRNA-2448-23*	2449	23	ACAAAACCGATCGCCGGAAAAGT	2	0.15
srRNA-2449-20*	2450	20	AAAACCGATCGCCGGAAAAG	4	0.31
srRNA-2449-18*	2450	18	AACCGATCGCCGGAAAAG	2	0.15
srRNA-2449-22*	2450	22	ACAAAACCGATCGCCGGAAAAG	2	0.15
srRNA-2450-19*	2451	19	AAAACCGATCGCCGGAAAA	1	0.08
srRNA-2450-22*	2451	22	AACAAAACCGATCGCCGGAAAA	4	0.31
srRNA-2450-21*	2451	21	ACAAAACCGATCGCCGGAAAA	2	0.15
srRNA-2451-21*	2452	21	AACAAAACCGATCGCCGGAAA	11	0.84
srRNA-2452-20*	2453	20	AACAAAACCGATCGCCGGAA	1	0.08
srRNA-2452-19*	2453	19	ACAAAACCGATCGCCGGAA	1	0.08
srRNA-2453-19*	2454	19	AACAAAACCGATCGCCGGA	1	0.08
srRNA-2454-24*	2455	24	AAAGGCAACAAAACCGATCGCCGG	1	0.08
srRNA-2454-22*	2455	22	AGGCAACAAAACCGATCGCCGG	2	0.15
srRNA-2455-22*	2456	22	AAGGCAACAAAACCGATCGCCG	2	0.15
srRNA-2456-24*	2457	24	AAAAAGGCAACAAAACCGATCGCC	4	0.31
srRNA-2456-22*	2457	22	AAAGGCAACAAAACCGATCGCC	3	0.23
srRNA-2456-21*	2457	21	AAGGCAACAAAACCGATCGCC	7	0.53
srRNA-2457-22*	2458	22	AAAAGGCAACAAAACCGATCGC	7	0.53
srRNA-2457-21*	2458	21	AAAGGCAACAAAACCGATCGC	1	0.08
srRNA-2458-21*	2459	21	AAAAGGCAACAAAACCGATCG	2	0.15
srRNA-2460-21	2461	21	ATCGGTTTTGTTGCCTTTTTC	1	0.08
srRNA-2464-24*	2465	24	AAACTCGGAAAAAGGCAACAAAAC	1	0.08
srRNA-2464-22*	2465	22	ACTCGGAAAAAGGCAACAAAAC	1	0.08
srRNA-2465-24*	2466	24	AAAACTCGGAAAAAGGCAACAAAA	3	0.23
srRNA-2465-23*	2466	23	AAACTCGGAAAAAGGCAACAAAA	2	0.15
srRNA-2465-22*	2466	22	AACTCGGAAAAAGGCAACAAAA	7	0.53
srRNA-2465-21*	2466	21	ACTCGGAAAAAGGCAACAAAA	5	0.38
srRNA-2466-23*	2467	23	AAAACTCGGAAAAAGGCAACAAA	1	0.08
srRNA-2466-22*	2467	22	AAACTCGGAAAAAGGCAACAAA	8	0.61
srRNA-2467-22*	2468	22	AAAACTCGGAAAAAGGCAACAA	14	1.07
srRNA-2467-21*	2468	21	AAACTCGGAAAAAGGCAACAA	7	0.53
srRNA-2468-21*	2469	21	AAAACTCGGAAAAAGGCAACA	41	3.13
srRNA-2468-20*	2469	20	AAACTCGGAAAAAGGCAACA	2	0.15
srRNA-2469-20*	2470	20	AAAACTCGGAAAAAGGCAAC	3	0.23
srRNA-2469-22*	2470	22	AGAAAACTCGGAAAAAGGCAAC	1	0.08
srRNA-2470-19*	2471	19	AAAACTCGGAAAAAGGCAA	1	0.08
srRNA-2470-21*	2471	21	AGAAAACTCGGAAAAAGGCAA	8	0.61
srRNA-2472-19*	2473	19	AGAAAACTCGGAAAAAGGC	1	0.08
srRNA-2477-22*	2478	22	AACTGCTGAGAAAACTCGGAAA	9	0.69
srRNA-2477-21*	2478	21	ACTGCTGAGAAAACTCGGAAA	2	0.15
srRNA-2478-21*	2479	21	AACTGCTGAGAAAACTCGGAA	2	0.15
srRNA-2478-23*	2479	23	AGAACTGCTGAGAAAACTCGGAA	1	0.08
srRNA-2479-22*	2480	22	AGAACTGCTGAGAAAACTCGGA	39	2.98
srRNA-2480-21*	2481	21	AGAACTGCTGAGAAAACTCGG	6	0.46
srRNA-2483-21	2484	21	AGTTTTCTCAGCAGTTCTCGG	16	1.22
srRNA-2489-21*	2490	21	TTTTGTCCGAGAACTGCTGAG	1	0.08
srRNA-2492-22	2493	22	AGCAGTTCTCGGACAAAAACTG	1	0.08
srRNA-2492-21*	2493	21	AGTTTTTGTCCGAGAACTGCT	12	0.92
srRNA-2494-19*	2495	19	AGTTTTTGTCCGAGAACTG	1	0.08
srRNA-2495-21*	2496	21	AGCAGTTTTTGTCCGAGAACT	1	0.08
srRNA-2495-19	2496	19	AGTTCTCGGACAAAAACTG	1	0.08
srRNA-2495-20	2496	20	AGTTCTCGGACAAAAACTGC	2	0.15
srRNA-2495-21	2496	21	AGTTCTCGGACAAAAACTGCT	16	1.22
srRNA-2495-22	2496	22	AGTTCTCGGACAAAAACTGCTG	9	0.69
srRNA-2496-24*	2497	24	ATTCAGCAGTTTTTGTCCGAGAAC	4	0.31
srRNA-2497-23*	2498	23	ATTCAGCAGTTTTTGTCCGAGAA	2	0.15
srRNA-2498-22*	2499	22	ATTCAGCAGTTTTTGTCCGAGA	32	2.44
srRNA-2499-21*	2500	21	ATTCAGCAGTTTTTGTCCGAG	63	4.81
srRNA-2501-22*	2502	22	ACGATTCAGCAGTTTTTGTCCG	15	1.15
srRNA-2501-19*	2502	19	ATTCAGCAGTTTTTGTCCG	2	0.15
srRNA-2502-21*	2503	21	ACGATTCAGCAGTTTTTGTCC	3	0.23
srRNA-2503-20*	2504	20	ACGATTCAGCAGTTTTTGTC	1	0.08
srRNA-2503-21*	2504	21	GACGATTCAGCAGTTTTTGTC	1	0.08
srRNA-2504-20	2505	20	ACAAAAACTGCTGAATCGTC	1	0.08
srRNA-2504-21	2505	21	ACAAAAACTGCTGAATCGTCG	10	0.76
srRNA-2504-22	2505	22	ACAAAAACTGCTGAATCGTCGA	8	0.61
srRNA-2506-21	2507	21	AAAAACTGCTGAATCGTCGAG	26	1.99
srRNA-2506-22	2507	22	AAAAACTGCTGAATCGTCGAGG	5	0.38
srRNA-2507-21	2508	21	AAAACTGCTGAATCGTCGAGG	12	0.92
srRNA-2507-22	2508	22	AAAACTGCTGAATCGTCGAGGA	23	1.76
srRNA-2507-24	2508	24	AAAACTGCTGAATCGTCGAGGAGA	2	0.15
srRNA-2508-21	2509	21	AAACTGCTGAATCGTCGAGGA	23	1.76
srRNA-2508-22	2509	22	AAACTGCTGAATCGTCGAGGAG	6	0.46
srRNA-2508-24	2509	24	AAACTGCTGAATCGTCGAGGAGAA	1	0.08
srRNA-2509-19	2510	19	AACTGCTGAATCGTCGAGG	1	0.08
srRNA-2509-21	2510	21	AACTGCTGAATCGTCGAGGAG	19	1.45
srRNA-2509-22	2510	22	AACTGCTGAATCGTCGAGGAGA	11	0.84
srRNA-2510-21	2511	21	ACTGCTGAATCGTCGAGGAGA	5	0.38
srRNA-2510-22	2511	22	ACTGCTGAATCGTCGAGGAGAA	7	0.53
srRNA-2517-19	2518	19	AATCGTCGAGGAGAATGGG	2	0.15
srRNA-2517-20	2518	20	AATCGTCGAGGAGAATGGGC	2	0.15
srRNA-2517-21	2518	21	AATCGTCGAGGAGAATGGGCT	20	1.53
srRNA-2517-22	2518	22	AATCGTCGAGGAGAATGGGCTT	12	0.92
srRNA-2518-21*	2519	21	AAGCCCATTCTCCTCGACGAT	1	0.08
srRNA-2518-20	2519	20	ATCGTCGAGGAGAATGGGCT	1	0.08
srRNA-2518-21	2519	21	ATCGTCGAGGAGAATGGGCTT	12	0.92
srRNA-2518-22	2519	22	ATCGTCGAGGAGAATGGGCTTG	22	1.68
srRNA-2540-22*	2541	22	AACTAATGGCAGCCCACGCAAG	3	0.23
srRNA-2540-21*	2541	21	ACTAATGGCAGCCCACGCAAG	1	0.08
srRNA-2542-22*	2543	22	AGAACTAATGGCAGCCCACGCA	1	0.08
srRNA-2543-22*	2544	22	AAGAACTAATGGCAGCCCACGC	2	0.15
srRNA-2543-21*	2544	21	AGAACTAATGGCAGCCCACGC	9	0.69
srRNA-2544-21*	2545	21	AAGAACTAATGGCAGCCCACG	3	0.23
srRNA-2544-20*	2545	20	AGAACTAATGGCAGCCCACG	1	0.08
srRNA-2552-22*	2553	22	AACGCCTCGAAGAACTAATGGC	1	0.08
srRNA-2552-21*	2553	21	ACGCCTCGAAGAACTAATGGC	10	0.76
srRNA-2553-21*	2554	21	AACGCCTCGAAGAACTAATGG	3	0.23
srRNA-2554-20*	2555	20	AACGCCTCGAAGAACTAATG	1	0.08
srRNA-2555-20	2556	20	ATTAGTTCTTCGAGGCGTTA	1	0.08
srRNA-2555-21	2556	21	ATTAGTTCTTCGAGGCGTTAG	4	0.31
srRNA-2555-22	2556	22	ATTAGTTCTTCGAGGCGTTAGG	5	0.38
srRNA-2558-21	2559	21	AGTTCTTCGAGGCGTTAGGGT	1	0.08
srRNA-2569-21*	2570	21	ATACCGCCGCCACCCTAACGC	4	0.31
srRNA-2582-24*	2583	24	AAACTCCGACACTTTTATACCGCC	1	0.08
srRNA-2583-24*	2584	24	AAAACTCCGACACTTTTATACCGC	3	0.23
srRNA-2583-23*	2584	23	AAACTCCGACACTTTTATACCGC	3	0.23
srRNA-2583-22*	2584	22	AACTCCGACACTTTTATACCGC	2	0.15
srRNA-2584-22*	2585	22	AAACTCCGACACTTTTATACCG	3	0.23
srRNA-2584-21*	2585	21	AACTCCGACACTTTTATACCG	2	0.15
srRNA-2585-23*	2586	23	AAAAACTCCGACACTTTTATACC	6	0.46
srRNA-2585-22*	2586	22	AAAACTCCGACACTTTTATACC	3	0.23
srRNA-2585-21*	2586	21	AAACTCCGACACTTTTATACC	3	0.23
srRNA-2586-21*	2587	21	AAAACTCCGACACTTTTATAC	1	0.08
srRNA-2587-21*	2588	21	AAAAACTCCGACACTTTTATA	2	0.15
srRNA-2588-18	2589	18	ATAAAAGTGTCGGAGTTT	1	0.08
srRNA-2588-19	2589	19	ATAAAAGTGTCGGAGTTTT	1	0.08
srRNA-2588-20	2589	20	ATAAAAGTGTCGGAGTTTTT	1	0.08
srRNA-2588-21	2589	21	ATAAAAGTGTCGGAGTTTTTT	12	0.92
srRNA-2588-22	2589	22	ATAAAAGTGTCGGAGTTTTTTC	39	2.98
srRNA-2588-23	2589	23	ATAAAAGTGTCGGAGTTTTTTCA	23	1.76
srRNA-2588-24	2589	24	ATAAAAGTGTCGGAGTTTTTTCAG	16	1.22
srRNA-2590-19	2591	19	AAAAGTGTCGGAGTTTTTT	1	0.08
srRNA-2590-20	2591	20	AAAAGTGTCGGAGTTTTTTC	2	0.15
srRNA-2590-21	2591	21	AAAAGTGTCGGAGTTTTTTCA	46	3.51
srRNA-2590-22	2591	22	AAAAGTGTCGGAGTTTTTTCAG	67	5.12
srRNA-2590-23	2591	23	AAAAGTGTCGGAGTTTTTTCAGC	1	0.08
srRNA-2591-20	2592	20	AAAGTGTCGGAGTTTTTTCA	2	0.15
srRNA-2591-21	2592	21	AAAGTGTCGGAGTTTTTTCAG	22	1.68
srRNA-2591-22	2592	22	AAAGTGTCGGAGTTTTTTCAGC	18	1.38
srRNA-2592-21	2593	21	AAGTGTCGGAGTTTTTTCAGC	2	0.15
srRNA-2592-22	2593	22	AAGTGTCGGAGTTTTTTCAGCA	4	0.31
srRNA-2592-24	2593	24	AAGTGTCGGAGTTTTTTCAGCAGT	1	0.08
srRNA-2593-21	2594	21	AGTGTCGGAGTTTTTTCAGCA	28	2.14
srRNA-2593-22	2594	22	AGTGTCGGAGTTTTTTCAGCAG	3	0.23
srRNA-2594-21	2595	21	GTGTCGGAGTTTTTTCAGCAG	1	0.08
srRNA-2595-22*	2596	22	AACTGCTGAAAAAACTCCGACA	3	0.23
srRNA-2595-21*	2596	21	ACTGCTGAAAAAACTCCGACA	1	0.08
srRNA-2595-24*	2596	24	AGAACTGCTGAAAAAACTCCGACA	2	0.15
srRNA-2595-18	2596	18	TGTCGGAGTTTTTTCAGC	1	0.08
srRNA-2596-21*	2597	21	AACTGCTGAAAAAACTCCGAC	12	0.92
srRNA-2597-19*	2598	19	ACTGCTGAAAAAACTCCGA	1	0.08
srRNA-2597-22*	2598	22	AGAACTGCTGAAAAAACTCCGA	23	1.76
srRNA-2598-21*	2599	21	AGAACTGCTGAAAAAACTCCG	22	1.68
srRNA-2600-19*	2601	19	AGAACTGCTGAAAAAACTC	1	0.08
srRNA-2601-18*	2602	18	AGAACTGCTGAAAAAACT	2	0.15
srRNA-2601-21	2602	21	AGTTTTTTCAGCAGTTCTCGG	9	0.69
srRNA-2604-18	2605	18	TTTTTCAGCAGTTCTCGG	1	0.08
srRNA-2606-24*	2607	24	ATTTTTGTCCGAGAACTGCTGAAA	5	0.38
srRNA-2606-22	2607	22	TTTCAGCAGTTCTCGGACAAAA	3	0.23
srRNA-2607-24*	2608	24	AATTTTTGTCCGAGAACTGCTGAA	2	0.15
srRNA-2607-23*	2608	23	ATTTTTGTCCGAGAACTGCTGAA	1	0.08
srRNA-2608-23*	2609	23	AATTTTTGTCCGAGAACTGCTGA	1	0.08
srRNA-2608-22*	2609	22	ATTTTTGTCCGAGAACTGCTGA	19	1.45
srRNA-2609-22*	2610	22	AATTTTTGTCCGAGAACTGCTG	13	0.99
srRNA-2609-21*	2610	21	ATTTTTGTCCGAGAACTGCTG	10	0.76
srRNA-2610-21*	2611	21	AATTTTTGTCCGAGAACTGCT	25	1.91
srRNA-2610-22	2611	22	AGCAGTTCTCGGACAAAAATTG	2	0.15
srRNA-2612-19*	2613	19	AATTTTTGTCCGAGAACTG	3	0.23
srRNA-2612-18*	2613	18	ATTTTTGTCCGAGAACTG	1	0.08
srRNA-2613-21*	2614	21	AGCAATTTTTGTCCGAGAACT	1	0.08
srRNA-2613-19	2614	19	AGTTCTCGGACAAAAATTG	1	0.08
srRNA-2613-21	2614	21	AGTTCTCGGACAAAAATTGCT	15	1.15
srRNA-2613-22	2614	22	AGTTCTCGGACAAAAATTGCTG	1	0.08
srRNA-2613-24	2614	24	AGTTCTCGGACAAAAATTGCTGAG	1	0.08
srRNA-2615-19*	2616	19	AGCAATTTTTGTCCGAGAA	1	0.08
srRNA-2616-22*	2617	22	ACTCAGCAATTTTTGTCCGAGA	5	0.38
srRNA-2617-21*	2618	21	ACTCAGCAATTTTTGTCCGAG	9	0.69
srRNA-2622-18	2623	18	ACAAAAATTGCTGAGTGG	1	0.08
srRNA-2622-20	2623	20	ACAAAAATTGCTGAGTGGCC	1	0.08
srRNA-2622-22	2623	22	ACAAAAATTGCTGAGTGGCCGA	7	0.53
srRNA-2622-24	2623	24	ACAAAAATTGCTGAGTGGCCGAGA	2	0.15
srRNA-2624-20	2625	20	AAAAATTGCTGAGTGGCCGA	1	0.08
srRNA-2624-21	2625	21	AAAAATTGCTGAGTGGCCGAG	2	0.15
srRNA-2624-22	2625	22	AAAAATTGCTGAGTGGCCGAGA	3	0.23
srRNA-2625-19	2626	19	AAAATTGCTGAGTGGCCGA	1	0.08
srRNA-2625-21	2626	21	AAAATTGCTGAGTGGCCGAGA	6	0.46
srRNA-2625-22	2626	22	AAAATTGCTGAGTGGCCGAGAA	7	0.53
srRNA-2626-21	2627	21	AAATTGCTGAGTGGCCGAGAA	10	0.76
srRNA-2626-22	2627	22	AAATTGCTGAGTGGCCGAGAAG	4	0.31
srRNA-2627-19	2628	19	AATTGCTGAGTGGCCGAGA	1	0.08
srRNA-2627-22	2628	22	AATTGCTGAGTGGCCGAGAAGA	4	0.31
srRNA-2628-20	2629	20	ATTGCTGAGTGGCCGAGAAG	1	0.08
srRNA-2628-21	2629	21	ATTGCTGAGTGGCCGAGAAGA	2	0.15
srRNA-2628-22	2629	22	ATTGCTGAGTGGCCGAGAAGAA	2	0.15
srRNA-2629-22*	2630	22	ATTCTTCTCGGCCACTCAGCAA	1	0.08
srRNA-2630-21*	2631	21	ATTCTTCTCGGCCACTCAGCA	1	0.08
srRNA-2635-24*	2636	24	ACACGCCCATTCTTCTCGGCCACT	1	0.08
srRNA-2638-21*	2639	21	ACACGCCCATTCTTCTCGGCC	2	0.15
srRNA-2640-22*	2641	22	ATGACACGCCCATTCTTCTCGG	2	0.15
srRNA-2643-21	2644	21	AGAAGAATGGGCGTGTCATGC	5	0.38
srRNA-2645-22	2646	22	AAGAATGGGCGTGTCATGCGTG	4	0.31
srRNA-2648-21	2649	21	AATGGGCGTGTCATGCGTGGG	19	1.45
srRNA-2648-22	2649	22	AATGGGCGTGTCATGCGTGGGC	1	0.08
srRNA-2649-22	2650	22	ATGGGCGTGTCATGCGTGGGCT	3	0.23
srRNA-2658-22*	2659	22	ATCCATGTCAGCCCACGCATGA	5	0.38
srRNA-2660-19	2661	19	ATGCGTGGGCTGACATGGA	1	0.08
srRNA-2660-21	2661	21	ATGCGTGGGCTGACATGGATT	12	0.92
srRNA-2661-21*	2662	21	GAATCCATGTCAGCCCACGCA	1	0.08
srRNA-2662-22*	2663	22	AAGAATCCATGTCAGCCCACGC	1	0.08
srRNA-2663-21*	2664	21	AAGAATCCATGTCAGCCCACG	1	0.08
srRNA-2672-21	2673	21	ACATGGATTCTTCGAGGCCTA	2	0.15
srRNA-2672-23	2673	23	ACATGGATTCTTCGAGGCCTAGG	1	0.08
srRNA-2674-22	2675	22	ATGGATTCTTCGAGGCCTAGGG	6	0.46
srRNA-2678-18	2679	18	ATTCTTCGAGGCCTAGGG	1	0.08
srRNA-2678-22	2679	22	ATTCTTCGAGGCCTAGGGGTGG	1	0.08
srRNA-2682-22*	2683	22	ACCGCCACCCCTAGGCCTCGAA	1	0.08
srRNA-2694-22*	2695	22	AACAAGTTATATACCGCCACCC	1	0.08
srRNA-2703-21*	2704	21	ATCATGCGAACAAGTTATATA	4	0.31
srRNA-2704-21	2705	21	ATATAACTTGTTCGCATGATA	2	0.15
srRNA-2704-22	2705	22	ATATAACTTGTTCGCATGATAT	1	0.08
srRNA-2704-22*	2705	22	ATATCATGCGAACAAGTTATAT	4	0.31
srRNA-2704-20*	2705	20	ATCATGCGAACAAGTTATAT	1	0.08
srRNA-2705-22*	2706	22	AATATCATGCGAACAAGTTATA	2	0.15
srRNA-2705-21*	2706	21	ATATCATGCGAACAAGTTATA	6	0.46
srRNA-2705-19*	2706	19	ATCATGCGAACAAGTTATA	1	0.08
srRNA-2705-21	2706	21	TATAACTTGTTCGCATGATAT	1	0.08
srRNA-2706-21*	2707	21	AATATCATGCGAACAAGTTAT	1	0.08
srRNA-2706-22	2707	22	ATAACTTGTTCGCATGATATTA	1	0.08
srRNA-2706-20*	2707	20	ATATCATGCGAACAAGTTAT	1	0.08
srRNA-2708-21	2709	21	AACTTGTTCGCATGATATTAC	2	0.15
srRNA-2708-22	2709	22	AACTTGTTCGCATGATATTACC	2	0.15
srRNA-2709-21	2710	21	ACTTGTTCGCATGATATTACC	1	0.08
srRNA-2709-22	2710	22	ACTTGTTCGCATGATATTACCG	4	0.31
srRNA-2713-22*	2714	22	ATCTCGGTAATATCATGCGAAC	2	0.15
srRNA-2714-21*	2715	21	ATCTCGGTAATATCATGCGAA	13	0.99
srRNA-2715-22*	2716	22	ACATCTCGGTAATATCATGCGA	5	0.38
srRNA-2716-21*	2717	21	ACATCTCGGTAATATCATGCG	2	0.15
srRNA-2718-19*	2719	19	ACATCTCGGTAATATCATG	1	0.08
srRNA-2722-22	2723	22	ATATTACCGAGATGTCCCCACG	1	0.08
srRNA-2724-21	2725	21	ATTACCGAGATGTCCCCACGG	5	0.38
srRNA-2724-22	2725	22	ATTACCGAGATGTCCCCACGGG	9	0.69
srRNA-2727-18	2728	18	ACCGAGATGTCCCCACGG	1	0.08
srRNA-2727-22*	2728	22	ATGCCCGTGGGGACATCTCGGT	2	0.15
srRNA-2728-21*	2729	21	ATGCCCGTGGGGACATCTCGG	7	0.53
srRNA-2731-21*	2732	21	AAGATGCCCGTGGGGACATCT	1	0.08
srRNA-2734-20*	2735	20	AAAAGATGCCCGTGGGGACA	1	0.08
srRNA-2734-19*	2735	19	AAAGATGCCCGTGGGGACA	1	0.08
srRNA-2736-18*	2737	18	AAAAGATGCCCGTGGGGA	1	0.08
srRNA-2738-21*	2739	21	AGGTGAAAAGATGCCCGTGGG	5	0.38
srRNA-2747-21	2748	21	ATCTTTTCACCTCGTCGCCGA	4	0.31
srRNA-2753-22*	2754	22	ATTCTCTTCGGCGACGAGGTGA	6	0.46
srRNA-2754-21*	2755	21	ATTCTCTTCGGCGACGAGGTG	2	0.15
srRNA-2755-22	2756	22	ACCTCGTCGCCGAAGAGAATGG	1	0.08
srRNA-2756-19*	2757	19	ATTCTCTTCGGCGACGAGG	1	0.08
srRNA-2761-22*	2762	22	ACACGCCCATTCTCTTCGGCGA	2	0.15
srRNA-2762-21*	2763	21	ACACGCCCATTCTCTTCGGCG	2	0.15
srRNA-2763-20*	2764	20	ACACGCCCATTCTCTTCGGC	1	0.08
srRNA-2764-22*	2765	22	ATGACACGCCCATTCTCTTCGG	3	0.23
srRNA-2767-21	2768	21	AAGAGAATGGGCGTGTCATGG	4	0.31
srRNA-2767-22	2768	22	AAGAGAATGGGCGTGTCATGGC	1	0.08
srRNA-2768-21	2769	21	AGAGAATGGGCGTGTCATGGC	22	1.68
srRNA-2768-22	2769	22	AGAGAATGGGCGTGTCATGGCA	3	0.23
srRNA-2772-21	2773	21	AATGGGCGTGTCATGGCATGG	1	0.08
srRNA-2772-22	2773	22	AATGGGCGTGTCATGGCATGGG	4	0.31
srRNA-2773-21	2774	21	ATGGGCGTGTCATGGCATGGG	15	1.15
srRNA-2784-21	2785	21	ATGGCATGGGCTGACATGGAT	6	0.46
srRNA-2784-22	2785	22	ATGGCATGGGCTGACATGGATT	1	0.08
srRNA-2784-24	2785	24	ATGGCATGGGCTGACATGGATTCT	1	0.08
srRNA-2789-19	2790	19	ATGGGCTGACATGGATTCT	1	0.08
srRNA-2789-20	2790	20	ATGGGCTGACATGGATTCTC	2	0.15
srRNA-2789-21	2790	21	ATGGGCTGACATGGATTCTCC	8	0.61
srRNA-2789-22	2790	22	ATGGGCTGACATGGATTCTCCT	63	4.81
srRNA-2789-23	2790	23	ATGGGCTGACATGGATTCTCCTA	1	0.08
srRNA-2789-24	2790	24	ATGGGCTGACATGGATTCTCCTAG	1	0.08
srRNA-2795-24*	2796	24	AACGGCCTAGGAGAATCCATGTCA	3	0.23
srRNA-2797-23*	2798	23	AAACGGCCTAGGAGAATCCATGT	1	0.08
srRNA-2797-22*	2798	22	AACGGCCTAGGAGAATCCATGT	6	0.46
srRNA-2797-22	2798	22	ACATGGATTCTCCTAGGCCGTT	3	0.23
srRNA-2798-22*	2799	22	AAACGGCCTAGGAGAATCCATG	7	0.53
srRNA-2798-21*	2799	21	AACGGCCTAGGAGAATCCATG	3	0.23
srRNA-2799-21	2800	21	ATGGATTCTCCTAGGCCGTTT	1	0.08
srRNA-2799-22	2800	22	ATGGATTCTCCTAGGCCGTTTG	5	0.38
srRNA-2799-23	2800	23	ATGGATTCTCCTAGGCCGTTTGG	1	0.08
srRNA-2800-20*	2801	20	AAACGGCCTAGGAGAATCCA	2	0.15
srRNA-2803-21*	2804	21	ACCCAAACGGCCTAGGAGAAT	1	0.08
srRNA-2803-21	2804	21	ATTCTCCTAGGCCGTTTGGGT	17	1.3
srRNA-2803-22	2804	22	ATTCTCCTAGGCCGTTTGGGTG	3	0.23
srRNA-2813-22*	2814	22	ACTATACCGCCACCCAAACGGC	1	0.08
srRNA-2817-21*	2818	21	ACGACTATACCGCCACCCAAA	1	0.08
srRNA-2830-21	2831	21	ATAGTCGTCTTGCGCACGAAA	1	0.08
srRNA-2830-22*	2831	22	ATTTCGTGCGCAAGACGACTAT	1	0.08
srRNA-2831-21*	2832	21	ATTTCGTGCGCAAGACGACTA	1	0.08
srRNA-2836-23	2837	23	GTCTTGCGCACGAAATACCGAGA	1	0.08
srRNA-2838-22*	2839	22	ATCTCGGTATTTCGTGCGCAAG	3	0.23
srRNA-2839-21*	2840	21	ATCTCGGTATTTCGTGCGCAA	2	0.15
srRNA-2840-22*	2841	22	ACATCTCGGTATTTCGTGCGCA	8	0.61
srRNA-2840-20*	2841	20	ATCTCGGTATTTCGTGCGCA	2	0.15
srRNA-2841-21*	2842	21	ACATCTCGGTATTTCGTGCGC	12	0.92
srRNA-2843-19*	2844	19	ACATCTCGGTATTTCGTGC	1	0.08
srRNA-2845-22	2846	22	ACGAAATACCGAGATGTCCCCA	2	0.15
srRNA-2847-21*	2848	21	ATGGGGACATCTCGGTATTTC	2	0.15
srRNA-2848-22	2849	22	AAATACCGAGATGTCCCCATGG	18	1.38
srRNA-2849-21	2850	21	AATACCGAGATGTCCCCATGG	3	0.23
srRNA-2849-22	2850	22	AATACCGAGATGTCCCCATGGG	4	0.31
srRNA-2850-21	2851	21	ATACCGAGATGTCCCCATGGG	2	0.15
srRNA-2850-22	2851	22	ATACCGAGATGTCCCCATGGGC	1	0.08
srRNA-2852-22*	2853	22	ATGCCCATGGGGACATCTCGGT	2	0.15
srRNA-2853-21*	2854	21	ATGCCCATGGGGACATCTCGG	6	0.46
srRNA-2857-21*	2858	21	ATCGATGCCCATGGGGACATC	1	0.08
srRNA-2858-21*	2859	21	AATCGATGCCCATGGGGACAT	1	0.08
srRNA-2873-21*	2874	21	AACCTAGGCGGGTGGAATCGA	8	0.61
srRNA-2876-21	2877	21	ATTCCACCCGCCTAGGTTGGA	6	0.46
srRNA-2877-21*	2878	21	ATCCAACCTAGGCGGGTGGAA	1	0.08
srRNA-2896-20	2897	20	ATGGGCGTGCTTCGTCGGAA	1	0.08
srRNA-2896-21	2897	21	ATGGGCGTGCTTCGTCGGAAA	8	0.61
srRNA-2896-22	2897	22	ATGGGCGTGCTTCGTCGGAAAG	2	0.15
srRNA-2910-21*	2911	21	AGGCGGATCCATGCTTTCCGA	4	0.31
srRNA-2995-21	2996	21	AACTGGAACGAGACGGGTGGC	24	1.83
srRNA-2996-21	2997	21	ACTGGAACGAGACGGGTGGCA	4	0.31
srRNA-3001-23*	3002	23	AAATCTTTGCCACCCGTCTCGTT	1	0.08
srRNA-3001-21	3002	21	AACGAGACGGGTGGCAAAGAT	5	0.38
srRNA-3001-22*	3002	22	AATCTTTGCCACCCGTCTCGTT	3	0.23
srRNA-3001-21*	3002	21	ATCTTTGCCACCCGTCTCGTT	5	0.38
srRNA-3002-22*	3003	22	AAATCTTTGCCACCCGTCTCGT	2	0.15
srRNA-3002-21*	3003	21	AATCTTTGCCACCCGTCTCGT	3	0.23
srRNA-3003-21*	3004	21	AAATCTTTGCCACCCGTCTCG	2	0.15
srRNA-3005-22	3006	22	AGACGGGTGGCAAAGATTTCGA	6	0.46
srRNA-3007-21	3008	21	ACGGGTGGCAAAGATTTCGAG	2	0.15
srRNA-3008-21*	3009	21	ACTCGAAATCTTTGCCACCCG	1	0.08
srRNA-3010-18	3011	18	GGTGGCAAAGATTTCGAG	1	0.08
srRNA-3049-23*	3050	23	AAAACTCGGAAGGTTTAAAAAAC	1	0.08
srRNA-3049-22*	3050	22	AAACTCGGAAGGTTTAAAAAAC	1	0.08
srRNA-3050-22*	3051	22	AAAACTCGGAAGGTTTAAAAAA	1	0.08
srRNA-3050-21*	3051	21	AAACTCGGAAGGTTTAAAAAA	3	0.23
srRNA-3051-21*	3052	21	AAAACTCGGAAGGTTTAAAAA	3	0.23
srRNA-3051-24*	3052	24	AACAAAACTCGGAAGGTTTAAAAA	1	0.08
srRNA-3053-22*	3054	22	AACAAAACTCGGAAGGTTTAAA	8	0.61
srRNA-3054-21*	3055	21	AACAAAACTCGGAAGGTTTAA	1	0.08
srRNA-3055-25*	3056	25	ACATCAACAAAACTCGGAAGGTTTA	1	0.08
srRNA-3056-21	3057	21	AAACCTTCCGAGTTTTGTTGA	83	6.34
srRNA-3056-22*	3057	22	ATCAACAAAACTCGGAAGGTTT	5	0.38
srRNA-3057-20	3058	20	AACCTTCCGAGTTTTGTTGA	1	0.08
srRNA-3057-21*	3058	21	ATCAACAAAACTCGGAAGGTT	25	1.91
srRNA-3058-22*	3059	22	ACATCAACAAAACTCGGAAGGT	1	0.08
srRNA-3058-20*	3059	20	ATCAACAAAACTCGGAAGGT	3	0.23
srRNA-3059-22*	3060	22	AACATCAACAAAACTCGGAAGG	1	0.08
srRNA-3059-24*	3060	24	ATAACATCAACAAAACTCGGAAGG	1	0.08
srRNA-3060-21*	3061	21	AACATCAACAAAACTCGGAAG	3	0.23
srRNA-3060-24*	3061	24	AATAACATCAACAAAACTCGGAAG	1	0.08
srRNA-3060-23*	3061	23	ATAACATCAACAAAACTCGGAAG	1	0.08
srRNA-3061-20*	3062	20	AACATCAACAAAACTCGGAA	2	0.15
srRNA-3061-22*	3062	22	ATAACATCAACAAAACTCGGAA	8	0.61
srRNA-3062-22*	3063	22	AATAACATCAACAAAACTCGGA	10	0.76
srRNA-3062-21*	3063	21	ATAACATCAACAAAACTCGGA	38	2.9
srRNA-3063-21*	3064	21	AATAACATCAACAAAACTCGG	8	0.61
srRNA-3132-22*	3133	22	ATCGAACAGCCGGACTCCCATC	3	0.23
srRNA-3133-21*	3134	21	ATCGAACAGCCGGACTCCCAT	3	0.23
srRNA-3133-21	3134	21	ATGGGAGTCCGGCTGTTCGAT	9	0.69
srRNA-3133-22	3134	22	ATGGGAGTCCGGCTGTTCGATA	4	0.31
srRNA-3146-21	3147	21	TGTTCGATAGCCGGCCAAGGG	1	0.08
srRNA-3149-22*	3150	22	ATCACCCTTGGCCGGCTATCGA	9	0.69
srRNA-3152-21	3153	21	ATAGCCGGCCAAGGGTGATGA	1	0.08
srRNA-3152-22	3153	22	ATAGCCGGCCAAGGGTGATGAA	18	1.38
srRNA-3305-19	3306	19	AACTGGAACGAGACGGGTA	1	0.08
srRNA-3305-21	3306	21	AACTGGAACGAGACGGGTAGC	6	0.46
srRNA-3306-22	3307	22	ACTGGAACGAGACGGGTAGCAA	1	0.08
srRNA-3310-22*	3311	22	ATCTTTGCTACCCGTCTCGTTC	2	0.15
srRNA-3311-21	3312	21	AACGAGACGGGTAGCAAAGAT	4	0.31
srRNA-3311-22*	3312	22	AATCTTTGCTACCCGTCTCGTT	6	0.46
srRNA-3311-19*	3312	19	CTTTGCTACCCGTCTCGTT	1	0.08
srRNA-3311-18*	3312	18	TTTGCTACCCGTCTCGTT	1	0.08
srRNA-3312-21*	3313	21	AATCTTTGCTACCCGTCTCGT	5	0.38
srRNA-3312-21	3313	21	ACGAGACGGGTAGCAAAGATT	1	0.08
srRNA-3313-21*	3314	21	AAATCTTTGCTACCCGTCTCG	1	0.08
srRNA-3313-18*	3314	18	TCTTTGCTACCCGTCTCG	1	0.08
srRNA-3315-21	3316	21	AGACGGGTAGCAAAGATTTCG	1	0.08
srRNA-3315-22	3316	22	AGACGGGTAGCAAAGATTTCGA	8	0.61
srRNA-3317-21	3318	21	ACGGGTAGCAAAGATTTCGAG	4	0.31
srRNA-3317-22	3318	22	ACGGGTAGCAAAGATTTCGAGT	1	0.08
srRNA-3323-22	3324	22	AGCAAAGATTTCGAGTAGCACT	3	0.23
srRNA-3323-23	3324	23	AGCAAAGATTTCGAGTAGCACTT	1	0.08
srRNA-3363-22*	3364	22	AACAAAACTAGGAAGGTTTAAA	1	0.08
srRNA-3366-21	3367	21	AAACCTTCCTAGTTTTGTTGA	44	3.36
srRNA-3366-22	3367	22	AAACCTTCCTAGTTTTGTTGAT	3	0.23
srRNA-3367-20	3368	20	AACCTTCCTAGTTTTGTTGA	1	0.08
srRNA-3367-21*	3368	21	ATCAACAAAACTAGGAAGGTT	2	0.15
srRNA-3369-22*	3370	22	AACATCAACAAAACTAGGAAGG	2	0.15
srRNA-3369-21*	3370	21	ACATCAACAAAACTAGGAAGG	2	0.15
srRNA-3369-24*	3370	24	ATAACATCAACAAAACTAGGAAGG	4	0.31
srRNA-3369-19*	3370	19	ATCAACAAAACTAGGAAGG	1	0.08
srRNA-3371-20*	3372	20	AACATCAACAAAACTAGGAA	1	0.08
srRNA-3371-22*	3372	22	ATAACATCAACAAAACTAGGAA	6	0.46
srRNA-3372-22*	3373	22	AATAACATCAACAAAACTAGGA	5	0.38
srRNA-3372-21*	3373	21	ATAACATCAACAAAACTAGGA	23	1.76
srRNA-3373-21*	3374	21	AATAACATCAACAAAACTAGG	2	0.15
srRNA-3373-20*	3374	20	ATAACATCAACAAAACTAGG	1	0.08
srRNA-3443-21	3444	21	ATGGGAGTCCGGCTGTTCGAA	8	0.61
srRNA-3443-22	3444	22	ATGGGAGTCCGGCTGTTCGAAA	10	0.76
srRNA-3443-23	3444	23	ATGGGAGTCCGGCTGTTCGAAAG	1	0.08
srRNA-3443-21*	3444	21	TTCGAACAGCCGGACTCCCAT	1	0.08
srRNA-3456-24	3457	24	TGTTCGAAAGCCGGCCAAGGGTGA	1	0.08
srRNA-3459-22*	3460	22	ATCACCCTTGGCCGGCTTTCGA	11	0.84
srRNA-3462-21	3463	21	AAAGCCGGCCAAGGGTGATGA	3	0.23
srRNA-3462-22	3463	22	AAAGCCGGCCAAGGGTGATGAA	8	0.61
srRNA-3462-23	3463	23	AAAGCCGGCCAAGGGTGATGAAC	2	0.15
srRNA-3462-24	3463	24	AAAGCCGGCCAAGGGTGATGAACG	1	0.08
srRNA-3463-21	3464	21	AAGCCGGCCAAGGGTGATGAA	17	1.3
srRNA-3543-21	3544	21	ATCCGCCTAGGCTGTCCCGAA	11	0.84
srRNA-3565-22*	3566	22	AAAGCCGTACAAGCGCGAGATA	2	0.15
srRNA-3566-21*	3567	21	AAAGCCGTACAAGCGCGAGAT	12	0.92
srRNA-3566-20	3567	20	ATCTCGCGCTTGTACGGCTT	1	0.08
srRNA-3566-21	3567	21	ATCTCGCGCTTGTACGGCTTT	3	0.23
srRNA-3566-22	3567	22	ATCTCGCGCTTGTACGGCTTTG	1	0.08
srRNA-3567-20*	3568	20	AAAGCCGTACAAGCGCGAGA	5	0.38
srRNA-3567-28	3568	28	TCTCGCGCTTGTACGGCTTTGGCTCGGA	1	0.08
srRNA-3575-21*	3576	21	ATCCGAGCCAAAGCCGTACAA	1	0.08
srRNA-3575-20	3576	20	TTGTACGGCTTTGGCTCGGA	1	0.08
srRNA-3576-21*	3577	21	AATCCGAGCCAAAGCCGTACA	1	0.08
srRNA-3582-22*	3583	22	ACGGACGAATCCGAGCCAAAGC	1	0.08
srRNA-3584-22*	3585	22	AGACGGACGAATCCGAGCCAAA	2	0.15
srRNA-3585-22*	3586	22	AAGACGGACGAATCCGAGCCAA	5	0.38
srRNA-3585-24*	3586	24	AGAAGACGGACGAATCCGAGCCAA	1	0.08
srRNA-3585-21*	3586	21	AGACGGACGAATCCGAGCCAA	2	0.15
srRNA-3586-21*	3587	21	AAGACGGACGAATCCGAGCCA	441	33.69
srRNA-3587-23*	3588	23	AAGAAGACGGACGAATCCGAGCC	1	0.08
srRNA-3587-20*	3588	20	AAGACGGACGAATCCGAGCC	10	0.76
srRNA-3587-22*	3588	22	AGAAGACGGACGAATCCGAGCC	5	0.38
srRNA-3587-21*	3588	21	GAAGACGGACGAATCCGAGCC	1	0.08
srRNA-3588-23*	3589	23	AAAGAAGACGGACGAATCCGAGC	2	0.15
srRNA-3588-22*	3589	22	AAGAAGACGGACGAATCCGAGC	8	0.61
srRNA-3588-19*	3589	19	AAGACGGACGAATCCGAGC	12	0.92
srRNA-3588-21*	3589	21	AGAAGACGGACGAATCCGAGC	5	0.38
srRNA-3588-21	3589	21	GCTCGGATTCGTCCGTCTTCT	1	0.08
srRNA-3589-22*	3590	22	AAAGAAGACGGACGAATCCGAG	17	1.3
srRNA-3589-21*	3590	21	AAGAAGACGGACGAATCCGAG	18	1.38
srRNA-3589-18*	3590	18	AAGACGGACGAATCCGAG	3	0.23
srRNA-3589-19*	3590	19	GAAGACGGACGAATCCGAG	1	0.08
srRNA-3590-21*	3591	21	AAAGAAGACGGACGAATCCGA	68	5.2
srRNA-3590-24*	3591	24	AAGAAAGAAGACGGACGAATCCGA	1	0.08
srRNA-3590-23*	3591	23	AGAAAGAAGACGGACGAATCCGA	1	0.08
srRNA-3591-22*	3592	22	AGAAAGAAGACGGACGAATCCG	2	0.15
srRNA-3593-21*	3594	21	AAGAAAGAAGACGGACGAATC	1	0.08
srRNA-3593-23*	3594	23	AGAAGAAAGAAGACGGACGAATC	1	0.08
srRNA-3594-23*	3595	23	AAGAAGAAAGAAGACGGACGAAT	2	0.15
srRNA-3594-22*	3595	22	AGAAGAAAGAAGACGGACGAAT	3	0.23
srRNA-3594-18	3595	18	ATTCGTCCGTCTTCTTTC	1	0.08
srRNA-3594-20	3595	20	ATTCGTCCGTCTTCTTTCTT	1	0.08
srRNA-3594-21	3595	21	ATTCGTCCGTCTTCTTTCTTC	2	0.15
srRNA-3594-22	3595	22	ATTCGTCCGTCTTCTTTCTTCT	2	0.15
srRNA-3595-22*	3596	22	AAGAAGAAAGAAGACGGACGAA	5	0.38
srRNA-3595-18*	3596	18	AGAAAGAAGACGGACGAA	1	0.08
srRNA-3595-21*	3596	21	AGAAGAAAGAAGACGGACGAA	27	2.06
srRNA-3596-21*	3597	21	AAGAAGAAAGAAGACGGACGA	14	1.07
srRNA-3597-20*	3598	20	AAGAAGAAAGAAGACGGACG	1	0.08
srRNA-3603-22*	3604	22	ACTCGGCTAAGAAGAAAGAAGA	1	0.08
srRNA-3606-22*	3607	22	AGTACTCGGCTAAGAAGAAAGA	2	0.15
srRNA-3607-22*	3608	22	AAGTACTCGGCTAAGAAGAAAG	2	0.15
srRNA-3607-21*	3608	21	AGTACTCGGCTAAGAAGAAAG	27	2.06
srRNA-3608-21*	3609	21	AAGTACTCGGCTAAGAAGAAA	56	4.28
srRNA-3608-20*	3609	20	AGTACTCGGCTAAGAAGAAA	1	0.08
srRNA-3610-19*	3611	19	AAGTACTCGGCTAAGAAGA	1	0.08
srRNA-3612-21*	3613	21	ACCGAAGTACTCGGCTAAGAA	2	0.15
srRNA-3615-22*	3616	22	ATCTACCGAAGTACTCGGCTAA	2	0.15
srRNA-3616-22*	3617	22	AATCTACCGAAGTACTCGGCTA	2	0.15
srRNA-3616-21*	3617	21	ATCTACCGAAGTACTCGGCTA	6	0.46
srRNA-3617-21*	3618	21	AATCTACCGAAGTACTCGGCT	5	0.38
srRNA-3617-20*	3618	20	ATCTACCGAAGTACTCGGCT	3	0.23
srRNA-3618-19*	3619	19	ATCTACCGAAGTACTCGGC	1	0.08
srRNA-3619-22*	3620	22	ACTAATCTACCGAAGTACTCGG	5	0.38
srRNA-3622-20*	3623	20	AACTAATCTACCGAAGTACT	1	0.08
srRNA-3622-19	3623	19	AGTACTTCGGTAGATTAGT	1	0.08
srRNA-3622-21	3623	21	AGTACTTCGGTAGATTAGTTG	37	2.83
srRNA-3622-22	3623	22	AGTACTTCGGTAGATTAGTTGG	10	0.76
srRNA-3623-21	3624	21	GTACTTCGGTAGATTAGTTGG	3	0.23
srRNA-3625-19	3626	19	ACTTCGGTAGATTAGTTGG	1	0.08
srRNA-3625-20	3626	20	ACTTCGGTAGATTAGTTGGA	1	0.08
srRNA-3625-21	3626	21	ACTTCGGTAGATTAGTTGGAA	91	6.95
srRNA-3625-22	3626	22	ACTTCGGTAGATTAGTTGGAAC	2	0.15
srRNA-3628-23*	3629	23	AATCGTTCCAACTAATCTACCGA	10	0.76
srRNA-3628-22*	3629	22	ATCGTTCCAACTAATCTACCGA	60	4.58
srRNA-3628-19*	3629	19	GTTCCAACTAATCTACCGA	2	0.15
srRNA-3629-22*	3630	22	AATCGTTCCAACTAATCTACCG	5	0.38
srRNA-3629-21*	3630	21	ATCGTTCCAACTAATCTACCG	6	0.46
srRNA-3630-21*	3631	21	AATCGTTCCAACTAATCTACC	19	1.45
srRNA-3630-24*	3631	24	ATCAATCGTTCCAACTAATCTACC	1	0.08
srRNA-3631-20*	3632	20	AATCGTTCCAACTAATCTAC	1	0.08
srRNA-3631-23*	3632	23	ATCAATCGTTCCAACTAATCTAC	1	0.08
srRNA-3631-21	3632	21	GTAGATTAGTTGGAACGATTG	2	0.15
srRNA-3632-22*	3633	22	ATCAATCGTTCCAACTAATCTA	8	0.61
srRNA-3632-21	3633	21	TAGATTAGTTGGAACGATTGA	1	0.08
srRNA-3633-18	3634	18	AGATTAGTTGGAACGATT	1	0.08
srRNA-3633-20	3634	20	AGATTAGTTGGAACGATTGA	1	0.08
srRNA-3633-21	3634	21	AGATTAGTTGGAACGATTGAT	33	2.52
srRNA-3633-22	3634	22	AGATTAGTTGGAACGATTGATG	4	0.31
srRNA-3633-21*	3634	21	ATCAATCGTTCCAACTAATCT	22	1.68
srRNA-3633-24*	3634	24	ATCATCAATCGTTCCAACTAATCT	4	0.31
srRNA-3634-23*	3635	23	ATCATCAATCGTTCCAACTAATC	3	0.23
srRNA-3635-22*	3636	22	ATCATCAATCGTTCCAACTAAT	5	0.38
srRNA-3635-18	3636	18	ATTAGTTGGAACGATTGA	5	0.38
srRNA-3635-19	3636	19	ATTAGTTGGAACGATTGAT	1	0.08
srRNA-3635-21	3636	21	ATTAGTTGGAACGATTGATGA	307	23.46
srRNA-3635-22	3636	22	ATTAGTTGGAACGATTGATGAT	65	4.97
srRNA-3635-23	3636	23	ATTAGTTGGAACGATTGATGATT	3	0.23
srRNA-3635-24	3636	24	ATTAGTTGGAACGATTGATGATTT	5	0.38
srRNA-3636-22*	3637	22	AATCATCAATCGTTCCAACTAA	10	0.76
srRNA-3636-18*	3637	18	ATCAATCGTTCCAACTAA	1	0.08
srRNA-3636-21*	3637	21	ATCATCAATCGTTCCAACTAA	32	2.44
srRNA-3636-21	3637	21	TTAGTTGGAACGATTGATGAT	2	0.15
srRNA-3637-23*	3638	23	AAAATCATCAATCGTTCCAACTA	2	0.15
srRNA-3637-22*	3638	22	AAATCATCAATCGTTCCAACTA	28	2.14
srRNA-3637-21*	3638	21	AATCATCAATCGTTCCAACTA	126	9.63
srRNA-3637-20*	3638	20	ATCATCAATCGTTCCAACTA	2	0.15
srRNA-3638-22*	3639	22	AAAATCATCAATCGTTCCAACT	28	2.14
srRNA-3638-21*	3639	21	AAATCATCAATCGTTCCAACT	8	0.61
srRNA-3638-20*	3639	20	AATCATCAATCGTTCCAACT	5	0.38
srRNA-3638-18	3639	18	AGTTGGAACGATTGATGA	2	0.15
srRNA-3638-20	3639	20	AGTTGGAACGATTGATGATT	1	0.08
srRNA-3638-21	3639	21	AGTTGGAACGATTGATGATTT	67	5.12
srRNA-3638-19*	3639	19	ATCATCAATCGTTCCAACT	2	0.15
srRNA-3639-21*	3640	21	AAAATCATCAATCGTTCCAAC	34	2.6
srRNA-3639-20*	3640	20	AAATCATCAATCGTTCCAAC	1	0.08
srRNA-3639-19*	3640	19	AATCATCAATCGTTCCAAC	2	0.15
srRNA-3639-18*	3640	18	ATCATCAATCGTTCCAAC	1	0.08
srRNA-3640-20*	3641	20	AAAATCATCAATCGTTCCAA	3	0.23
srRNA-3640-24*	3641	24	ACTCAAAATCATCAATCGTTCCAA	2	0.15
srRNA-3641-24*	3642	24	AACTCAAAATCATCAATCGTTCCA	2	0.15
srRNA-3642-23*	3643	23	AACTCAAAATCATCAATCGTTCC	1	0.08
srRNA-3642-21	3643	21	GGAACGATTGATGATTTTGAG	1	0.08
srRNA-3643-22*	3644	22	AACTCAAAATCATCAATCGTTC	1	0.08
srRNA-3643-21*	3644	21	ACTCAAAATCATCAATCGTTC	3	0.23
srRNA-3643-19	3644	19	GAACGATTGATGATTTTGA	1	0.08
srRNA-3644-18	3645	18	AACGATTGATGATTTTGA	3	0.23
srRNA-3644-21	3645	21	AACGATTGATGATTTTGAGTT	67	5.12
srRNA-3644-22	3645	22	AACGATTGATGATTTTGAGTTA	5	0.38
srRNA-3644-21*	3645	21	AACTCAAAATCATCAATCGTT	66	5.04
srRNA-3644-20*	3645	20	ACTCAAAATCATCAATCGTT	1	0.08
srRNA-3644-24*	3645	24	ATTAACTCAAAATCATCAATCGTT	1	0.08
srRNA-3644-18*	3645	18	TCAAAATCATCAATCGTT	1	0.08
srRNA-3645-20*	3646	20	AACTCAAAATCATCAATCGT	1	0.08
srRNA-3645-24*	3646	24	AATTAACTCAAAATCATCAATCGT	1	0.08
srRNA-3645-18	3646	18	ACGATTGATGATTTTGAG	1	0.08
srRNA-3645-20	3646	20	ACGATTGATGATTTTGAGTT	2	0.15
srRNA-3645-21	3646	21	ACGATTGATGATTTTGAGTTA	14	1.07
srRNA-3645-22	3646	22	ACGATTGATGATTTTGAGTTAA	2	0.15
srRNA-3646-19*	3647	19	AACTCAAAATCATCAATCG	1	0.08
srRNA-3646-22*	3647	22	ATTAACTCAAAATCATCAATCG	1	0.08
srRNA-3647-22*	3648	22	AATTAACTCAAAATCATCAATC	2	0.15
srRNA-3647-20	3648	20	GATTGATGATTTTGAGTTAA	1	0.08
srRNA-3648-21*	3649	21	AATTAACTCAAAATCATCAAT	4	0.31
srRNA-3648-21	3649	21	ATTGATGATTTTGAGTTAATT	4	0.31
srRNA-3648-22	3649	22	ATTGATGATTTTGAGTTAATTG	1	0.08
srRNA-3648-23	3649	23	ATTGATGATTTTGAGTTAATTGA	11	0.84
srRNA-3648-24	3649	24	ATTGATGATTTTGAGTTAATTGAA	3	0.23
srRNA-3649-19*	3650	19	ATTAACTCAAAATCATCAA	1	0.08
srRNA-3651-20	3652	20	GATGATTTTGAGTTAATTGA	1	0.08
srRNA-3651-21	3652	21	GATGATTTTGAGTTAATTGAA	17	1.3
srRNA-3652-20	3653	20	ATGATTTTGAGTTAATTGAA	3	0.23
srRNA-3652-21	3653	21	ATGATTTTGAGTTAATTGAAC	5	0.38
srRNA-3652-22	3653	22	ATGATTTTGAGTTAATTGAACG	2	0.15
srRNA-3655-21*	3656	21	AACGTTCAATTAACTCAAAAT	1	0.08
srRNA-3655-21	3656	21	ATTTTGAGTTAATTGAACGTT	72	5.5
srRNA-3658-24*	3659	24	ACGCCGAACGTTCAATTAACTCAA	1	0.08
srRNA-3660-24*	3661	24	ATACGCCGAACGTTCAATTAACTC	3	0.23
srRNA-3661-21*	3662	21	ACGCCGAACGTTCAATTAACT	2	0.15
srRNA-3661-19	3662	19	AGTTAATTGAACGTTCGGC	1	0.08
srRNA-3661-21	3662	21	AGTTAATTGAACGTTCGGCGT	15	1.15
srRNA-3661-22	3662	22	AGTTAATTGAACGTTCGGCGTA	3	0.23
srRNA-3661-23*	3662	23	ATACGCCGAACGTTCAATTAACT	15	1.15
srRNA-3662-22*	3663	22	ATACGCCGAACGTTCAATTAAC	12	0.92
srRNA-3662-21	3663	21	GTTAATTGAACGTTCGGCGTA	9	0.69
srRNA-3663-21*	3664	21	ATACGCCGAACGTTCAATTAA	107	8.18
srRNA-3664-20*	3665	20	ATACGCCGAACGTTCAATTA	3	0.23
srRNA-3665-18	3666	18	AATTGAACGTTCGGCGTA	1	0.08
srRNA-3665-19	3666	19	AATTGAACGTTCGGCGTAT	1	0.08
srRNA-3665-20	3666	20	AATTGAACGTTCGGCGTATG	1	0.08
srRNA-3665-21	3666	21	AATTGAACGTTCGGCGTATGA	68	5.2
srRNA-3665-22	3666	22	AATTGAACGTTCGGCGTATGAG	9	0.69
srRNA-3665-23	3666	23	AATTGAACGTTCGGCGTATGAGT	1	0.08
srRNA-3666-22*	3667	22	ACTCATACGCCGAACGTTCAAT	3	0.23
srRNA-3666-18*	3667	18	ATACGCCGAACGTTCAAT	4	0.31
srRNA-3666-19	3667	19	ATTGAACGTTCGGCGTATG	4	0.31
srRNA-3666-20	3667	20	ATTGAACGTTCGGCGTATGA	2	0.15
srRNA-3666-21	3667	21	ATTGAACGTTCGGCGTATGAG	385	29.42
srRNA-3666-22	3667	22	ATTGAACGTTCGGCGTATGAGT	17	1.3
srRNA-3666-24	3667	24	ATTGAACGTTCGGCGTATGAGTGG	2	0.15
srRNA-3667-21*	3668	21	ACTCATACGCCGAACGTTCAA	13	0.99
srRNA-3669-18	3670	18	GAACGTTCGGCGTATGAG	1	0.08
srRNA-3670-18	3671	18	AACGTTCGGCGTATGAGT	6	0.46
srRNA-3670-19	3671	19	AACGTTCGGCGTATGAGTG	4	0.31
srRNA-3670-20	3671	20	AACGTTCGGCGTATGAGTGG	3	0.23
srRNA-3670-21	3671	21	AACGTTCGGCGTATGAGTGGT	536	40.95
srRNA-3670-22	3671	22	AACGTTCGGCGTATGAGTGGTG	14	1.07
srRNA-3670-21*	3671	21	ACCACTCATACGCCGAACGTT	71	5.42
srRNA-3670-18*	3671	18	ACTCATACGCCGAACGTT	2	0.15
srRNA-3671-20*	3672	20	ACCACTCATACGCCGAACGT	2	0.15
srRNA-3671-21	3672	21	ACGTTCGGCGTATGAGTGGTG	183	13.98
srRNA-3671-22	3672	22	ACGTTCGGCGTATGAGTGGTGA	9	0.69
srRNA-3672-22*	3673	22	ATCACCACTCATACGCCGAACG	6	0.46
srRNA-3673-21*	3674	21	ATCACCACTCATACGCCGAAC	4	0.31
srRNA-3673-18	3674	18	GTTCGGCGTATGAGTGGT	1	0.08
srRNA-3673-21	3674	21	GTTCGGCGTATGAGTGGTGAT	3	0.23
srRNA-3674-21*	3675	21	GATCACCACTCATACGCCGAA	1	0.08
srRNA-3675-19*	3676	19	ATCACCACTCATACGCCGA	1	0.08
srRNA-3678-21*	3679	21	ATCCGATCACCACTCATACGC	3	0.23
srRNA-3681-21	3682	21	TATGAGTGGTGATCGGATAGC	2	0.15
srRNA-3682-18	3683	18	ATGAGTGGTGATCGGATA	2	0.15
srRNA-3682-19	3683	19	ATGAGTGGTGATCGGATAG	3	0.23
srRNA-3682-20	3683	20	ATGAGTGGTGATCGGATAGC	2	0.15
srRNA-3682-21	3683	21	ATGAGTGGTGATCGGATAGCT	145	11.08
srRNA-3682-22	3683	22	ATGAGTGGTGATCGGATAGCTA	6	0.46
srRNA-3682-23	3683	23	ATGAGTGGTGATCGGATAGCTAG	1	0.08
srRNA-3685-21*	3686	21	ACTAGCTATCCGATCACCACT	5	0.38
srRNA-3685-20	3686	20	AGTGGTGATCGGATAGCTAG	1	0.08
srRNA-3685-21	3686	21	AGTGGTGATCGGATAGCTAGT	9	0.69
srRNA-3685-22	3686	22	AGTGGTGATCGGATAGCTAGTG	12	0.92
srRNA-3687-22*	3688	22	AACACTAGCTATCCGATCACCA	11	0.84
srRNA-3687-21*	3688	21	ACACTAGCTATCCGATCACCA	13	0.99
srRNA-3687-19*	3688	19	ACTAGCTATCCGATCACCA	1	0.08
srRNA-3688-21*	3689	21	AACACTAGCTATCCGATCACC	2	0.15
srRNA-3691-18*	3692	18	AACACTAGCTATCCGATC	1	0.08
srRNA-3691-21*	3692	21	ACGAACACTAGCTATCCGATC	1	0.08
srRNA-3692-18	3693	18	ATCGGATAGCTAGTGTTC	1	0.08
srRNA-3692-21	3693	21	ATCGGATAGCTAGTGTTCGTA	68	5.2
srRNA-3692-22	3693	22	ATCGGATAGCTAGTGTTCGTAG	2	0.15
srRNA-3696-18	3697	18	GATAGCTAGTGTTCGTAG	1	0.08
srRNA-3696-21	3697	21	GATAGCTAGTGTTCGTAGGCT	2	0.15
srRNA-3697-18	3698	18	ATAGCTAGTGTTCGTAGG	1	0.08
srRNA-3697-20	3698	20	ATAGCTAGTGTTCGTAGGCT	2	0.15
srRNA-3697-21	3698	21	ATAGCTAGTGTTCGTAGGCTC	25	1.91
srRNA-3697-22	3698	22	ATAGCTAGTGTTCGTAGGCTCC	7	0.53
srRNA-3697-23	3698	23	ATAGCTAGTGTTCGTAGGCTCCA	2	0.15
srRNA-3699-21	3700	21	AGCTAGTGTTCGTAGGCTCCA	37	2.83
srRNA-3700-21*	3701	21	ATGGAGCCTACGAACACTAGC	3	0.23
srRNA-3702-22*	3703	22	AGCATGGAGCCTACGAACACTA	2	0.15
srRNA-3702-18	3703	18	TAGTGTTCGTAGGCTCCA	1	0.08
srRNA-3703-21*	3704	21	AGCATGGAGCCTACGAACACT	1	0.08
srRNA-3703-19	3704	19	AGTGTTCGTAGGCTCCATG	1	0.08
srRNA-3703-21	3704	21	AGTGTTCGTAGGCTCCATGCT	83	6.34
srRNA-3705-22	3706	22	TGTTCGTAGGCTCCATGCTCGC	1	0.08
srRNA-3706-21	3707	21	GTTCGTAGGCTCCATGCTCGC	1	0.08
srRNA-3707-20	3708	20	TTCGTAGGCTCCATGCTCGC	1	0.08
srRNA-3712-22	3713	22	AGGCTCCATGCTCGCGCATCGA	1	0.08
srRNA-3714-21	3715	21	GCTCCATGCTCGCGCATCGAA	2	0.15
srRNA-3716-21*	3717	21	AGTTCGATGCGCGAGCATGGA	271	20.71
srRNA-3716-18*	3717	18	TCGATGCGCGAGCATGGA	2	0.15
srRNA-3716-19*	3717	19	TTCGATGCGCGAGCATGGA	1	0.08
srRNA-3717-19	3718	19	CCATGCTCGCGCATCGAAC	1	0.08
srRNA-3719-22	3720	22	ATGCTCGCGCATCGAACTACCT	3	0.23
srRNA-3720-21*	3721	21	AGGTAGTTCGATGCGCGAGCA	31	2.37
srRNA-3722-21*	3723	21	GTAGGTAGTTCGATGCGCGAG	9	0.69
srRNA-3723-20*	3724	20	GTAGGTAGTTCGATGCGCGA	1	0.08
srRNA-3727-21*	3728	21	AGGTGGTAGGTAGTTCGATGC	1	0.08
srRNA-3728-22*	3729	22	ATAGGTGGTAGGTAGTTCGATG	15	1.15
srRNA-3729-21*	3730	21	ATAGGTGGTAGGTAGTTCGAT	72	5.5
srRNA-3729-21	3730	21	ATCGAACTACCTACCACCTAT	1	0.08
srRNA-3729-22	3730	22	ATCGAACTACCTACCACCTATC	2	0.15
srRNA-3729-18*	3730	18	GGTGGTAGGTAGTTCGAT	2	0.15
srRNA-3730-20*	3731	20	ATAGGTGGTAGGTAGTTCGA	1	0.08
srRNA-3730-21*	3731	21	GATAGGTGGTAGGTAGTTCGA	1	0.08
srRNA-3732-22*	3733	22	AAGGATAGGTGGTAGGTAGTTC	2	0.15
srRNA-3733-21	3734	21	AACTACCTACCACCTATCCTT	1	0.08
srRNA-3733-21*	3734	21	AAGGATAGGTGGTAGGTAGTT	140	10.7
srRNA-3733-23*	3734	23	AGAAGGATAGGTGGTAGGTAGTT	1	0.08
srRNA-3733-18*	3734	18	GATAGGTGGTAGGTAGTT	1	0.08
srRNA-3734-20*	3735	20	AAGGATAGGTGGTAGGTAGT	3	0.23
srRNA-3735-19*	3736	19	AAGGATAGGTGGTAGGTAG	3	0.23
srRNA-3735-21*	3736	21	AGAAGGATAGGTGGTAGGTAG	29	2.22
srRNA-3736-18*	3737	18	AAGGATAGGTGGTAGGTA	28	2.14
srRNA-3736-20*	3737	20	AGAAGGATAGGTGGTAGGTA	32	2.44
srRNA-3737-21	3738	21	ACCTACCACCTATCCTTCTCA	1	0.08
srRNA-3737-23*	3738	23	ACTGAGAAGGATAGGTGGTAGGT	1	0.08
srRNA-3737-19*	3738	19	AGAAGGATAGGTGGTAGGT	4	0.31
srRNA-3738-22*	3739	22	ACTGAGAAGGATAGGTGGTAGG	2	0.15
srRNA-3739-22*	3740	22	AACTGAGAAGGATAGGTGGTAG	2	0.15
srRNA-3739-21*	3740	21	ACTGAGAAGGATAGGTGGTAG	3	0.23
srRNA-3740-21*	3741	21	AACTGAGAAGGATAGGTGGTA	51	3.9
srRNA-3740-20*	3741	20	ACTGAGAAGGATAGGTGGTA	7	0.53
srRNA-3740-18*	3741	18	TGAGAAGGATAGGTGGTA	1	0.08
srRNA-3741-20*	3742	20	AACTGAGAAGGATAGGTGGT	2	0.15
srRNA-3741-24*	3742	24	AATTAACTGAGAAGGATAGGTGGT	1	0.08
srRNA-3741-22	3742	22	ACCACCTATCCTTCTCAGTTAA	1	0.08
srRNA-3741-19*	3742	19	ACTGAGAAGGATAGGTGGT	2	0.15
srRNA-3741-23*	3742	23	ATTAACTGAGAAGGATAGGTGGT	1	0.08
srRNA-3742-19*	3743	19	AACTGAGAAGGATAGGTGG	1	0.08
srRNA-3742-22*	3743	22	ATTAACTGAGAAGGATAGGTGG	20	1.53
srRNA-3743-22*	3744	22	AATTAACTGAGAAGGATAGGTG	3	0.23
srRNA-3743-21*	3744	21	ATTAACTGAGAAGGATAGGTG	70	5.35
srRNA-3744-21*	3745	21	AATTAACTGAGAAGGATAGGT	22	1.68
srRNA-3744-20*	3745	20	ATTAACTGAGAAGGATAGGT	3	0.23
srRNA-3746-18*	3747	18	ATTAACTGAGAAGGATAG	1	0.08
srRNA-3748-21	3749	21	ATCCTTCTCAGTTAATTCACG	2	0.15
srRNA-3748-22	3749	22	ATCCTTCTCAGTTAATTCACGG	10	0.76
srRNA-3752-18	3753	18	TTCTCAGTTAATTCACGG	1	0.08
srRNA-3753-22*	3754	22	ATCGCCCGTGAATTAACTGAGA	43	3.29
srRNA-3753-19*	3754	19	GCCCGTGAATTAACTGAGA	2	0.15
srRNA-3754-21*	3755	21	ATCGCCCGTGAATTAACTGAG	371	28.35
srRNA-3755-22*	3756	22	ACATCGCCCGTGAATTAACTGA	4	0.31
srRNA-3755-20*	3756	20	ATCGCCCGTGAATTAACTGA	1	0.08
srRNA-3756-22*	3757	22	AACATCGCCCGTGAATTAACTG	4	0.31
srRNA-3756-21*	3757	21	ACATCGCCCGTGAATTAACTG	98	7.49
srRNA-3756-19*	3757	19	ATCGCCCGTGAATTAACTG	1	0.08
srRNA-3757-21*	3758	21	AACATCGCCCGTGAATTAACT	13	0.99
srRNA-3757-20*	3758	20	ACATCGCCCGTGAATTAACT	1	0.08
srRNA-3757-20	3758	20	AGTTAATTCACGGGCGATGT	3	0.23
srRNA-3757-21	3758	21	AGTTAATTCACGGGCGATGTT	46	3.51
srRNA-3757-22	3758	22	AGTTAATTCACGGGCGATGTTA	4	0.31
srRNA-3757-18*	3758	18	ATCGCCCGTGAATTAACT	1	0.08
srRNA-3758-21	3759	21	GTTAATTCACGGGCGATGTTA	1	0.08
srRNA-3759-19*	3760	19	AACATCGCCCGTGAATTAA	1	0.08
srRNA-3759-18*	3760	18	ACATCGCCCGTGAATTAA	3	0.23
srRNA-3760-18*	3761	18	AACATCGCCCGTGAATTA	1	0.08
srRNA-3761-20	3762	20	AATTCACGGGCGATGTTACG	1	0.08
srRNA-3761-21	3762	21	AATTCACGGGCGATGTTACGC	5	0.38
srRNA-3761-22	3762	22	AATTCACGGGCGATGTTACGCT	20	1.53
srRNA-3762-21	3763	21	ATTCACGGGCGATGTTACGCT	125	9.55
srRNA-3766-21*	3767	21	ATCGAGCGTAACATCGCCCGT	1	0.08
srRNA-3769-21*	3770	21	ATCATCGAGCGTAACATCGCC	3	0.23
srRNA-3773-21*	3774	21	ACTCATCATCGAGCGTAACAT	1	0.08
srRNA-3773-21	3774	21	ATGTTACGCTCGATGATGAGT	3	0.23
srRNA-3773-22	3774	22	ATGTTACGCTCGATGATGAGTT	4	0.31
srRNA-3774-21*	3775	21	AACTCATCATCGAGCGTAACA	1	0.08
srRNA-3778-21	3779	21	ACGCTCGATGATGAGTTCCGG	2	0.15
srRNA-3778-22	3779	22	ACGCTCGATGATGAGTTCCGGG	4	0.31
srRNA-3782-22*	3783	22	AGGCCCCGGAACTCATCATCGA	4	0.31
srRNA-3784-22*	3785	22	ACAGGCCCCGGAACTCATCATC	1	0.08
srRNA-3785-21*	3786	21	ACAGGCCCCGGAACTCATCAT	5	0.38
srRNA-3785-21	3786	21	ATGATGAGTTCCGGGGCCTGT	1	0.08
srRNA-3787-22*	3788	22	AACACAGGCCCCGGAACTCATC	3	0.23
srRNA-3788-22*	3789	22	AAACACAGGCCCCGGAACTCAT	1	0.08
srRNA-3788-21*	3789	21	AACACAGGCCCCGGAACTCAT	4	0.31
srRNA-3788-21	3789	21	ATGAGTTCCGGGGCCTGTGTT	12	0.92
srRNA-3789-21*	3790	21	AAACACAGGCCCCGGAACTCA	39	2.98
srRNA-3791-21	3792	21	AGTTCCGGGGCCTGTGTTTCG	3	0.23
srRNA-3791-22	3792	22	AGTTCCGGGGCCTGTGTTTCGT	13	0.99
srRNA-3793-21*	3794	21	TACGAAACACAGGCCCCGGAA	1	0.08
srRNA-3794-21*	3795	21	GTACGAAACACAGGCCCCGGA	2	0.15
srRNA-3795-22*	3796	22	AGGTACGAAACACAGGCCCCGG	2	0.15
srRNA-3799-21*	3800	21	ATTAGGTACGAAACACAGGCC	8	0.61
srRNA-3800-22*	3801	22	AAATTAGGTACGAAACACAGGC	11	0.84
srRNA-3800-21*	3801	21	AATTAGGTACGAAACACAGGC	102	7.79
srRNA-3800-20*	3801	20	ATTAGGTACGAAACACAGGC	1	0.08
srRNA-3801-21*	3802	21	AAATTAGGTACGAAACACAGG	105	8.02
srRNA-3801-20*	3802	20	AATTAGGTACGAAACACAGG	1	0.08
srRNA-3801-19*	3802	19	ATTAGGTACGAAACACAGG	1	0.08
srRNA-3803-18*	3804	18	AATTAGGTACGAAACACA	1	0.08
srRNA-3807-21	3808	21	TTTCGTACCTAATTTGAAGGA	2	0.15
srRNA-3809-22*	3810	22	AATTCCTTCAAATTAGGTACGA	4	0.31
srRNA-3809-21*	3810	21	ATTCCTTCAAATTAGGTACGA	1	0.08
srRNA-3812-22*	3813	22	AACAATTCCTTCAAATTAGGTA	3	0.23
srRNA-3812-21*	3813	21	ACAATTCCTTCAAATTAGGTA	8	0.61
srRNA-3813-21*	3814	21	AACAATTCCTTCAAATTAGGT	5	0.38
srRNA-3813-21	3814	21	ACCTAATTTGAAGGAATTGTT	1	0.08
srRNA-3817-21	3818	21	AATTTGAAGGAATTGTTGAGT	20	1.53
srRNA-3817-22	3818	22	AATTTGAAGGAATTGTTGAGTT	30	2.29
srRNA-3817-23	3818	23	AATTTGAAGGAATTGTTGAGTTT	1	0.08
srRNA-3818-18	3819	18	ATTTGAAGGAATTGTTGA	1	0.08
srRNA-3818-19	3819	19	ATTTGAAGGAATTGTTGAG	2	0.15
srRNA-3818-20	3819	20	ATTTGAAGGAATTGTTGAGT	1	0.08
srRNA-3818-21	3819	21	ATTTGAAGGAATTGTTGAGTT	202	15.43
srRNA-3818-22	3819	22	ATTTGAAGGAATTGTTGAGTTT	9	0.69
srRNA-3818-24	3819	24	ATTTGAAGGAATTGTTGAGTTTGG	6	0.46
srRNA-3819-21*	3820	21	AAACTCAACAATTCCTTCAAA	14	1.07
srRNA-3819-21	3820	21	TTTGAAGGAATTGTTGAGTTT	1	0.08
srRNA-3820-19	3821	19	TTGAAGGAATTGTTGAGTT	1	0.08
srRNA-3821-23*	3822	23	AACCAAACTCAACAATTCCTTCA	1	0.08
srRNA-3821-22*	3822	22	ACCAAACTCAACAATTCCTTCA	1	0.08
srRNA-3821-18	3822	18	TGAAGGAATTGTTGAGTT	1	0.08
srRNA-3822-21*	3823	21	ACCAAACTCAACAATTCCTTC	1	0.08
srRNA-3822-21	3823	21	GAAGGAATTGTTGAGTTTGGT	2	0.15
srRNA-3823-22*	3824	22	AAACCAAACTCAACAATTCCTT	2	0.15
srRNA-3823-21*	3824	21	AACCAAACTCAACAATTCCTT	2	0.15
srRNA-3823-20	3824	20	AAGGAATTGTTGAGTTTGGT	1	0.08
srRNA-3823-21	3824	21	AAGGAATTGTTGAGTTTGGTT	113	8.63
srRNA-3823-22	3824	22	AAGGAATTGTTGAGTTTGGTTT	3	0.23
srRNA-3824-18	3825	18	AGGAATTGTTGAGTTTGG	2	0.15
srRNA-3824-19	3825	19	AGGAATTGTTGAGTTTGGT	1	0.08
srRNA-3824-20	3825	20	AGGAATTGTTGAGTTTGGTT	5	0.38
srRNA-3824-21	3825	21	AGGAATTGTTGAGTTTGGTTT	64	4.89
srRNA-3824-22	3825	22	AGGAATTGTTGAGTTTGGTTTA	4	0.31
srRNA-3827-18	3828	18	AATTGTTGAGTTTGGTTT	1	0.08
srRNA-3827-21	3828	21	AATTGTTGAGTTTGGTTTACA	3	0.23
srRNA-3827-22	3828	22	AATTGTTGAGTTTGGTTTACAC	3	0.23
srRNA-3828-20	3829	20	ATTGTTGAGTTTGGTTTACA	2	0.15
srRNA-3828-21	3829	21	ATTGTTGAGTTTGGTTTACAC	9	0.69
srRNA-3828-22	3829	22	ATTGTTGAGTTTGGTTTACACC	1	0.08
srRNA-3828-23	3829	23	ATTGTTGAGTTTGGTTTACACCT	2	0.15
srRNA-3831-22*	3832	22	AAAGGTGTAAACCAAACTCAAC	2	0.15
srRNA-3842-22*	3843	22	AAGCCGCGGGCAAAGGTGTAAA	1	0.08
srRNA-3842-21*	3843	21	AGCCGCGGGCAAAGGTGTAAA	3	0.23
srRNA-3843-21*	3844	21	AAGCCGCGGGCAAAGGTGTAA	4	0.31
srRNA-3844-22*	3845	22	AGAAGCCGCGGGCAAAGGTGTA	2	0.15
srRNA-3844-19	3845	19	TACACCTTTGCCCGCGGCT	1	0.08
srRNA-3844-25	3845	25	TACACCTTTGCCCGCGGCTTCTCCT	1	0.08
srRNA-3845-21	3846	21	ACACCTTTGCCCGCGGCTTCT	1	0.08
srRNA-3848-21*	3849	21	AGGAGAAGCCGCGGGCAAAGG	1	0.08
srRNA-3850-20	3851	20	TTTGCCCGCGGCTTCTCCTT	1	0.08
[truncated: 13,806 more rows]

## Sheet: GSM642335
Table S8. srRNAs co-immunoprecipitated with AGO proteins.
srRNA	Position in rDNA	Length	Sequence	Reads in GSM642335	TPM in GSM642335
srRNA-15-24*	16	24	TTAACCTCGGGAGACGAGCTCGTG	16	0.81
srRNA-56-23	57	23	GATTCCGGACCTCGCCAAGTGTT	14	0.71
srRNA-563-22	564	22	TCGATCCGGACTTGGAATCGTC	12	0.61
srRNA-638-24*	639	24	TTTCCACTCCTGGTCGACAAATCC	18	0.91
srRNA-928-19*	929	19	TCGGACCTGGTCGACGAAT	17	0.86
srRNA-929-18*	930	18	TCGGACCTGGTCGACGAA	2	0.1
srRNA-1060-24	1061	24	TGGGTGTGTGTAGTGGGAATTTTG	29	1.46
srRNA-1145-24	1146	24	AAAAAAAAAAAAAAAAAAAAAAAA	26	1.31
srRNA-1145-25	1146	25	AAAAAAAAAAAAAAAAAAAAAAAAC	1	0.05
srRNA-1146-24	1147	24	AAAAAAAAAAAAAAAAAAAAAAAC	1	0.05
srRNA-1146-25	1147	25	AAAAAAAAAAAAAAAAAAAAAAACA	1	0.05
srRNA-1147-23	1148	23	AAAAAAAAAAAAAAAAAAAAAAC	1	0.05
srRNA-1147-24	1148	24	AAAAAAAAAAAAAAAAAAAAAACA	1	0.05
srRNA-1147-25	1148	25	AAAAAAAAAAAAAAAAAAAAAACAA	3	0.15
srRNA-1148-22	1149	22	AAAAAAAAAAAAAAAAAAAAAC	2	0.1
srRNA-1148-23	1149	23	AAAAAAAAAAAAAAAAAAAAACA	3	0.15
srRNA-1148-24	1149	24	AAAAAAAAAAAAAAAAAAAAACAA	6	0.3
srRNA-1149-21	1150	21	AAAAAAAAAAAAAAAAAAAAC	8	0.4
srRNA-1149-22	1150	22	AAAAAAAAAAAAAAAAAAAACA	7	0.35
srRNA-1149-23	1150	23	AAAAAAAAAAAAAAAAAAAACAA	1	0.05
srRNA-1149-24	1150	24	AAAAAAAAAAAAAAAAAAAACAAA	3	0.15
srRNA-1150-20	1151	20	AAAAAAAAAAAAAAAAAAAC	3	0.15
srRNA-1150-21	1151	21	AAAAAAAAAAAAAAAAAAACA	8	0.4
srRNA-1150-23	1151	23	AAAAAAAAAAAAAAAAAAACAAA	1	0.05
srRNA-1150-24	1151	24	AAAAAAAAAAAAAAAAAAACAAAA	1	0.05
srRNA-1151-19	1152	19	AAAAAAAAAAAAAAAAAAC	3	0.15
srRNA-1151-20	1152	20	AAAAAAAAAAAAAAAAAACA	11	0.55
srRNA-1151-21	1152	21	AAAAAAAAAAAAAAAAAACAA	3	0.15
srRNA-1152-19	1153	19	AAAAAAAAAAAAAAAAACA	3	0.15
srRNA-1152-20	1153	20	AAAAAAAAAAAAAAAAACAA	5	0.25
srRNA-1153-19	1154	19	AAAAAAAAAAAAAAAACAA	2	0.1
srRNA-1155-19	1156	19	AAAAAAAAAAAAAACAAAA	1	0.05
srRNA-1759-21	1760	21	TCGACCGGGACCGAGAATTCG	23	1.16
srRNA-1767-20*	1768	20	TGGTCGACGAATTCTCGGTC	13	0.66
srRNA-1769-21*	1770	21	TCCTGGTCGACGAATTCTCGG	29	1.46
srRNA-1911-21	1912	21	TCGTCGACCAGGACGGCCGGA	3	0.15
srRNA-2244-21	2245	21	ATTTCAATGTCTGTTGGTGCC	16	0.81
srRNA-2245-23	2246	23	TTTCAATGTCTGTTGGTGCCAAG	8	0.4
srRNA-2252-21*	2253	21	TCCCTCTTGGCACCAACAGAC	19	0.96
srRNA-2252-24*	2253	24	TTTTCCCTCTTGGCACCAACAGAC	32	1.61
srRNA-2253-21*	2254	21	TTCCCTCTTGGCACCAACAGA	23	1.16
srRNA-2253-22*	2254	22	TTTCCCTCTTGGCACCAACAGA	12	0.61
srRNA-2293-24	2294	24	AGGGGGGTGGGTGTTGAGGGAGTC	23	1.16
srRNA-2293-30	2294	30	AGGGGGGTGGGTGTTGAGGGAGTCTGGGCA	5	0.25
srRNA-2298-24	2299	24	GGTGGGTGTTGAGGGAGTCTGGGC	20	1.01
srRNA-2298-25	2299	25	GGTGGGTGTTGAGGGAGTCTGGGCA	14	0.71
srRNA-2298-27	2299	27	GGTGGGTGTTGAGGGAGTCTGGGCAGT	13	0.66
srRNA-2300-23	2301	23	TGGGTGTTGAGGGAGTCTGGGCA	18	0.91
srRNA-2301-20	2302	20	GGGTGTTGAGGGAGTCTGGG	4	0.2
srRNA-2301-21	2302	21	GGGTGTTGAGGGAGTCTGGGC	1	0.05
srRNA-2303-20	2304	20	GTGTTGAGGGAGTCTGGGCA	38	1.92
srRNA-2304-21*	2305	21	ACTGCCCAGACTCCCTCAACA	1	0.05
srRNA-2306-21	2307	21	TTGAGGGAGTCTGGGCAGTCC	35	1.77
srRNA-2310-24*	2311	24	TCCCCACGGACTGCCCAGACTCCC	15	0.76
srRNA-2311-24*	2312	24	TTCCCCACGGACTGCCCAGACTCC	18	0.91
srRNA-2314-21*	2315	21	TTCCCCACGGACTGCCCAGAC	13	0.66
srRNA-2340-21	2341	21	TTTTTCGGTTCGGACTTGGGT	27	1.36
srRNA-2340-24	2341	24	TTTTTCGGTTCGGACTTGGGTAGC	31	1.56
srRNA-2342-21	2343	21	TTTCGGTTCGGACTTGGGTAG	44	2.22
srRNA-2342-22	2343	22	TTTCGGTTCGGACTTGGGTAGC	16	0.81
srRNA-2343-21	2344	21	TTCGGTTCGGACTTGGGTAGC	36	1.82
srRNA-2343-22	2344	22	TTCGGTTCGGACTTGGGTAGCG	11	0.55
srRNA-2350-21	2351	21	CGGACTTGGGTAGCGATCGAG	20	1.01
srRNA-2356-20	2357	20	TGGGTAGCGATCGAGGGATG	49	2.47
srRNA-2356-21	2357	21	TGGGTAGCGATCGAGGGATGG	25	1.26
srRNA-2366-22	2367	22	TCGAGGGATGGTATCGGATATC	12	0.61
srRNA-2423-19	2424	19	TTTTCGCCGGAAAACTTTT	24	1.21
srRNA-2423-20	2424	20	TTTTCGCCGGAAAACTTTTC	9	0.45
srRNA-2457-18	2458	18	GCGATCGGTTTTGTTGCC	2	0.1
srRNA-2457-19	2458	19	GCGATCGGTTTTGTTGCCT	4	0.2
srRNA-2481-24	2482	24	CGAGTTTTCTCAGCAGTTCTCGGA	25	1.26
srRNA-2785-29	2786	29	TGGCATGGGCTGACATGGATTCTCCTAGG	6	0.3
srRNA-2905-22	2906	22	CTTCGTCGGAAAGCATGGATCC	12	0.61
srRNA-2907-22	2908	22	TCGTCGGAAAGCATGGATCCGC	6	0.3
srRNA-2988-28	2989	28	GGCTAGGAACTGGAACGAGACGGGTGGC	8	0.4
srRNA-3296-28	3297	28	GCGGCTAGGAACTGGAACGAGACGGGTA	4	0.2
srRNA-3309-21	3310	21	GGAACGAGACGGGTAGCAAAG	14	0.71
srRNA-3309-28	3310	28	GGAACGAGACGGGTAGCAAAGATTTCGA	11	0.55
srRNA-3445-21	3446	21	GGGAGTCCGGCTGTTCGAAAG	39	1.97
srRNA-3567-22	3568	22	TCTCGCGCTTGTACGGCTTTGG	20	1.01
srRNA-3567-23	3568	23	TCTCGCGCTTGTACGGCTTTGGC	60	3.03
srRNA-3567-24	3568	24	TCTCGCGCTTGTACGGCTTTGGCT	58	2.93
srRNA-3567-25	3568	25	TCTCGCGCTTGTACGGCTTTGGCTC	79	3.99
srRNA-3567-26	3568	26	TCTCGCGCTTGTACGGCTTTGGCTCG	1	0.05
srRNA-3567-27	3568	27	TCTCGCGCTTGTACGGCTTTGGCTCGG	23	1.16
srRNA-3567-28	3568	28	TCTCGCGCTTGTACGGCTTTGGCTCGGA	14	0.71
srRNA-3567-29	3568	29	TCTCGCGCTTGTACGGCTTTGGCTCGGAT	4	0.2
srRNA-3567-30	3568	30	TCTCGCGCTTGTACGGCTTTGGCTCGGATT	5	0.25
srRNA-3567-31	3568	31	TCTCGCGCTTGTACGGCTTTGGCTCGGATTC	2	0.1
srRNA-3567-32	3568	32	TCTCGCGCTTGTACGGCTTTGGCTCGGATTCG	1	0.05
srRNA-3568-23	3569	23	CTCGCGCTTGTACGGCTTTGGCT	26	1.31
srRNA-3569-22	3570	22	TCGCGCTTGTACGGCTTTGGCT	4	0.2
srRNA-3569-23	3570	23	TCGCGCTTGTACGGCTTTGGCTC	9	0.45
srRNA-3595-29	3596	29	TTCGTCCGTCTTCTTTCTTCTTAGCCGAG	3	0.15
srRNA-3621-24	3622	24	GAGTACTTCGGTAGATTAGTTGGA	32	1.61
srRNA-3627-24	3628	24	TTCGGTAGATTAGTTGGAACGATT	36	1.82
srRNA-3659-22	3660	22	TGAGTTAATTGAACGTTCGGCG	1	0.05
srRNA-3667-22	3668	22	TTGAACGTTCGGCGTATGAGTG	15	0.76
srRNA-3669-27	3670	27	GAACGTTCGGCGTATGAGTGGTGATCG	8	0.4
srRNA-3674-21	3675	21	TTCGGCGTATGAGTGGTGATC	58	2.93
srRNA-3674-22	3675	22	TTCGGCGTATGAGTGGTGATCG	12	0.61
srRNA-3700-20*	3701	20	TGGAGCCTACGAACACTAGC	34	1.72
srRNA-3704-26	3705	26	GTGTTCGTAGGCTCCATGCTCGCGCA	15	0.76
srRNA-3705-22	3706	22	TGTTCGTAGGCTCCATGCTCGC	29	1.46
srRNA-3727-24*	3728	24	GATAGGTGGTAGGTAGTTCGATGC	15	0.76
srRNA-3727-22*	3728	22	TAGGTGGTAGGTAGTTCGATGC	41	2.07
srRNA-3747-21	3748	21	TATCCTTCTCAGTTAATTCAC	40	2.02
srRNA-3752-22*	3753	22	TCGCCCGTGAATTAACTGAGAA	13	0.66
srRNA-3759-21	3760	21	TTAATTCACGGGCGATGTTAC	7	0.35
srRNA-3794-22	3795	22	TCCGGGGCCTGTGTTTCGTACC	15	0.76
srRNA-3894-24	3895	24	ATCGGCGCTTGTTCACCTCTCGTC	21	1.06
srRNA-3950-21	3951	21	TGAGTTGCGGGTTGAAATCTC	14	0.71
srRNA-3952-28	3953	28	AGTTGCGGGTTGAAATCTCGGATGCGGA	14	0.71
srRNA-3954-25	3955	25	TTGCGGGTTGAAATCTCGGATGCGG	3	0.15
srRNA-3965-28	3966	28	AATCTCGGATGCGGAAAAGTTGTCGACG	11	0.55
srRNA-3967-21	3968	21	TCTCGGATGCGGAAAAGTTGT	18	0.91
srRNA-3973-21	3974	21	ATGCGGAAAAGTTGTCGACGG	5	0.25
srRNA-3978-25	3979	25	GAAAAGTTGTCGACGGTGACTCGAA	16	0.81
srRNA-3998-24*	3999	24	TTTGGCGGGACTGAATCACTTCGA	13	0.66
srRNA-3999-21*	4000	21	TGGCGGGACTGAATCACTTCG	2	0.1
srRNA-4000-21*	4001	21	TTGGCGGGACTGAATCACTTC	21	1.06
srRNA-4000-22*	4001	22	TTTGGCGGGACTGAATCACTTC	17	0.86
srRNA-4022-21*	4023	21	TTGCCCGAAGGACGGATGAGC	19	0.96
srRNA-4034-21	4035	21	TTCGGGCAAAAGATGACGGTC	114	5.75
srRNA-4046-30	4047	30	ATGACGGTCAAGACCTCGTCCTTTCTCTCT	6	0.3
srRNA-4128-19	4129	19	TACCTGGTTGATCCTGCCA	59	2.98
srRNA-4128-21	4129	21	TACCTGGTTGATCCTGCCAGT	11	0.55
srRNA-4128-24	4129	24	TACCTGGTTGATCCTGCCAGTAGT	52	2.62
srRNA-4128-25	4129	25	TACCTGGTTGATCCTGCCAGTAGTC	60	3.03
srRNA-4128-32	4129	32	TACCTGGTTGATCCTGCCAGTAGTCATATGCT	3	0.15
srRNA-4128-33	4129	33	TACCTGGTTGATCCTGCCAGTAGTCATATGCTT	1	0.05
srRNA-4134-29	4135	29	GTTGATCCTGCCAGTAGTCATATGCTTGT	14	0.71
srRNA-4141-25	4142	25	CTGCCAGTAGTCATATGCTTGTCTC	14	0.71
srRNA-4147-22*	4148	22	TTTGAGACAAGCATATGACTAC	20	1.01
srRNA-4159-24	4160	24	TTGTCTCAAAGATTAAGCCATGCA	16	0.81
srRNA-4166-22	4167	22	AAAGATTAAGCCATGCATGTGT	22	1.11
srRNA-4167-21	4168	21	AAGATTAAGCCATGCATGTGT	36	1.82
srRNA-4169-22*	4170	22	CTTACACATGCATGGCTTAATC	12	0.61
srRNA-4169-29	4170	29	GATTAAGCCATGCATGTGTAAGTATGAAC	16	0.81
srRNA-4169-21*	4170	21	TTACACATGCATGGCTTAATC	322	16.24
srRNA-4170-21	4171	21	ATTAAGCCATGCATGTGTAAG	44	2.22
srRNA-4173-25	4174	25	AAGCCATGCATGTGTAAGTATGAAC	42	2.12
srRNA-4176-21*	4177	21	TTCATACTTACACATGCATGG	16	0.81
srRNA-4177-21	4178	21	CATGCATGTGTAAGTATGAAC	32	1.61
srRNA-4177-31	4178	31	CATGCATGTGTAAGTATGAACGAATTCAGAC	7	0.35
srRNA-4178-20	4179	20	ATGCATGTGTAAGTATGAAC	70	3.53
srRNA-4178-30	4179	30	ATGCATGTGTAAGTATGAACGAATTCAGAC	11	0.55
srRNA-4179-29	4180	29	TGCATGTGTAAGTATGAACGAATTCAGAC	10	0.5
srRNA-4180-29	4181	29	GCATGTGTAAGTATGAACGAATTCAGACT	22	1.11
srRNA-4180-30	4181	30	GCATGTGTAAGTATGAACGAATTCAGACTG	9	0.45
srRNA-4181-27	4182	27	CATGTGTAAGTATGAACGAATTCAGAC	8	0.4
srRNA-4183-24	4184	24	TGTGTAAGTATGAACGAATTCAGA	24	1.21
srRNA-4183-31	4184	31	TGTGTAAGTATGAACGAATTCAGACTGTGAA	2	0.1
srRNA-4185-22	4186	22	TGTAAGTATGAACGAATTCAGA	31	1.56
srRNA-4185-31	4186	31	TGTAAGTATGAACGAATTCAGACTGTGAAAC	1	0.05
srRNA-4187-21	4188	21	TAAGTATGAACGAATTCAGAC	38	1.92
srRNA-4187-22	4188	22	TAAGTATGAACGAATTCAGACT	58	2.93
srRNA-4188-27	4189	27	AAGTATGAACGAATTCAGACTGTGAAA	17	0.86
srRNA-4188-28	4189	28	AAGTATGAACGAATTCAGACTGTGAAAC	25	1.26
srRNA-4188-32	4189	32	AAGTATGAACGAATTCAGACTGTGAAACTGCG	13	0.66
srRNA-4189-21	4190	21	AGTATGAACGAATTCAGACTG	1	0.05
srRNA-4189-25	4190	25	AGTATGAACGAATTCAGACTGTGAA	31	1.56
srRNA-4190-21*	4191	21	ACAGTCTGAATTCGTTCATAC	35	1.77
srRNA-4190-24	4191	24	GTATGAACGAATTCAGACTGTGAA	92	4.64
srRNA-4190-27	4191	27	GTATGAACGAATTCAGACTGTGAAACT	21	1.06
srRNA-4190-29	4191	29	GTATGAACGAATTCAGACTGTGAAACTGC	17	0.86
srRNA-4190-30	4191	30	GTATGAACGAATTCAGACTGTGAAACTGCG	13	0.66
srRNA-4190-33	4191	33	GTATGAACGAATTCAGACTGTGAAACTGCGAAT	4	0.2
srRNA-4191-22	4192	22	TATGAACGAATTCAGACTGTGA	31	1.56
srRNA-4191-23	4192	23	TATGAACGAATTCAGACTGTGAA	271	13.67
srRNA-4191-24	4192	24	TATGAACGAATTCAGACTGTGAAA	30	1.51
srRNA-4191-25	4192	25	TATGAACGAATTCAGACTGTGAAAC	31	1.56
srRNA-4191-31	4192	31	TATGAACGAATTCAGACTGTGAAACTGCGAA	1	0.05
srRNA-4192-21	4193	21	ATGAACGAATTCAGACTGTGA	23	1.16
srRNA-4192-22	4193	22	ATGAACGAATTCAGACTGTGAA	508	25.63
srRNA-4192-23	4193	23	ATGAACGAATTCAGACTGTGAAA	29	1.46
srRNA-4192-24	4193	24	ATGAACGAATTCAGACTGTGAAAC	24	1.21
srRNA-4192-25	4193	25	ATGAACGAATTCAGACTGTGAAACT	23	1.16
srRNA-4192-30	4193	30	ATGAACGAATTCAGACTGTGAAACTGCGAA	1	0.05
srRNA-4193-20	4194	20	TGAACGAATTCAGACTGTGA	106	5.35
srRNA-4193-21	4194	21	TGAACGAATTCAGACTGTGAA	4087	206.18
srRNA-4193-22	4194	22	TGAACGAATTCAGACTGTGAAA	31	1.56
srRNA-4193-23	4194	23	TGAACGAATTCAGACTGTGAAAC	1	0.05
srRNA-4193-24	4194	24	TGAACGAATTCAGACTGTGAAACT	26	1.31
srRNA-4193-25	4194	25	TGAACGAATTCAGACTGTGAAACTG	25	1.26
srRNA-4193-27	4194	27	TGAACGAATTCAGACTGTGAAACTGCG	75	3.78
srRNA-4193-28	4194	28	TGAACGAATTCAGACTGTGAAACTGCGA	28	1.41
srRNA-4193-31	4194	31	TGAACGAATTCAGACTGTGAAACTGCGAATG	7	0.35
srRNA-4194-19	4195	19	GAACGAATTCAGACTGTGA	27	1.36
srRNA-4194-20	4195	20	GAACGAATTCAGACTGTGAA	571	28.81
srRNA-4194-21	4195	21	GAACGAATTCAGACTGTGAAA	36	1.82
srRNA-4194-24	4195	24	GAACGAATTCAGACTGTGAAACTG	22	1.11
srRNA-4194-26	4195	26	GAACGAATTCAGACTGTGAAACTGCG	15	0.76
srRNA-4194-27	4195	27	GAACGAATTCAGACTGTGAAACTGCGA	11	0.55
srRNA-4194-28	4195	28	GAACGAATTCAGACTGTGAAACTGCGAA	13	0.66
srRNA-4194-30	4195	30	GAACGAATTCAGACTGTGAAACTGCGAATG	4	0.2
srRNA-4194-31	4195	31	GAACGAATTCAGACTGTGAAACTGCGAATGG	16	0.81
srRNA-4194-32	4195	32	GAACGAATTCAGACTGTGAAACTGCGAATGGC	2	0.1
srRNA-4194-33	4195	33	GAACGAATTCAGACTGTGAAACTGCGAATGGCT	1	0.05
srRNA-4195-19	4196	19	AACGAATTCAGACTGTGAA	269	13.57
srRNA-4195-23	4196	23	AACGAATTCAGACTGTGAAACTG	31	1.56
srRNA-4195-25	4196	25	AACGAATTCAGACTGTGAAACTGCG	45	2.27
srRNA-4195-29	4196	29	AACGAATTCAGACTGTGAAACTGCGAATG	23	1.16
srRNA-4195-30	4196	30	AACGAATTCAGACTGTGAAACTGCGAATGG	31	1.56
srRNA-4195-31	4196	31	AACGAATTCAGACTGTGAAACTGCGAATGGC	11	0.55
srRNA-4196-22	4197	22	ACGAATTCAGACTGTGAAACTG	40	2.02
srRNA-4196-24	4197	24	ACGAATTCAGACTGTGAAACTGCG	23	1.16
srRNA-4196-26	4197	26	ACGAATTCAGACTGTGAAACTGCGAA	6	0.3
srRNA-4196-28	4197	28	ACGAATTCAGACTGTGAAACTGCGAATG	9	0.45
srRNA-4196-29	4197	29	ACGAATTCAGACTGTGAAACTGCGAATGG	8	0.4
srRNA-4196-30	4197	30	ACGAATTCAGACTGTGAAACTGCGAATGGC	10	0.5
srRNA-4196-31	4197	31	ACGAATTCAGACTGTGAAACTGCGAATGGCT	6	0.3
srRNA-4196-32	4197	32	ACGAATTCAGACTGTGAAACTGCGAATGGCTC	18	0.91
srRNA-4197-21	4198	21	CGAATTCAGACTGTGAAACTG	80	4.04
srRNA-4197-23	4198	23	CGAATTCAGACTGTGAAACTGCG	48	2.42
srRNA-4197-25	4198	25	CGAATTCAGACTGTGAAACTGCGAA	19	0.96
srRNA-4197-27	4198	27	CGAATTCAGACTGTGAAACTGCGAATG	18	0.91
srRNA-4197-28	4198	28	CGAATTCAGACTGTGAAACTGCGAATGG	30	1.51
srRNA-4197-31	4198	31	CGAATTCAGACTGTGAAACTGCGAATGGCTC	4	0.2
srRNA-4198-22	4199	22	GAATTCAGACTGTGAAACTGCG	71	3.58
srRNA-4198-27	4199	27	GAATTCAGACTGTGAAACTGCGAATGG	75	3.78
srRNA-4198-28	4199	28	GAATTCAGACTGTGAAACTGCGAATGGC	10	0.5
srRNA-4198-30	4199	30	GAATTCAGACTGTGAAACTGCGAATGGCTC	37	1.87
srRNA-4199-19	4200	19	AATTCAGACTGTGAAACTG	28	1.41
srRNA-4199-20	4200	20	AATTCAGACTGTGAAACTGC	14	0.71
srRNA-4199-21	4200	21	AATTCAGACTGTGAAACTGCG	59	2.98
srRNA-4199-22	4200	22	AATTCAGACTGTGAAACTGCGA	18	0.91
srRNA-4199-23	4200	23	AATTCAGACTGTGAAACTGCGAA	25	1.26
srRNA-4199-25	4200	25	AATTCAGACTGTGAAACTGCGAATG	33	1.66
srRNA-4199-29	4200	29	AATTCAGACTGTGAAACTGCGAATGGCTC	47	2.37
srRNA-4200-28	4201	28	ATTCAGACTGTGAAACTGCGAATGGCTC	32	1.61
srRNA-4200-32	4201	32	ATTCAGACTGTGAAACTGCGAATGGCTCATTA	1	0.05
srRNA-4201-19	4202	19	TTCAGACTGTGAAACTGCG	4	0.2
srRNA-4201-21	4202	21	TTCAGACTGTGAAACTGCGAA	318	16.04
srRNA-4202-19	4203	19	TCAGACTGTGAAACTGCGA	15	0.76
srRNA-4202-20	4203	20	TCAGACTGTGAAACTGCGAA	17	0.86
srRNA-4202-21	4203	21	TCAGACTGTGAAACTGCGAAT	42	2.12
srRNA-4202-23	4203	23	TCAGACTGTGAAACTGCGAATGG	17	0.86
srRNA-4202-26	4203	26	TCAGACTGTGAAACTGCGAATGGCTC	9	0.45
srRNA-4203-19	4204	19	CAGACTGTGAAACTGCGAA	15	0.76
srRNA-4203-21	4204	21	CAGACTGTGAAACTGCGAATG	24	1.21
srRNA-4203-23	4204	23	CAGACTGTGAAACTGCGAATGGC	78	3.93
srRNA-4203-24	4204	24	CAGACTGTGAAACTGCGAATGGCT	55	2.77
srRNA-4203-25	4204	25	CAGACTGTGAAACTGCGAATGGCTC	51	2.57
srRNA-4204-19	4205	19	AGACTGTGAAACTGCGAAT	26	1.31
srRNA-4204-21	4205	21	AGACTGTGAAACTGCGAATGG	36	1.82
srRNA-4204-23	4205	23	AGACTGTGAAACTGCGAATGGCT	40	2.02
srRNA-4204-24	4205	24	AGACTGTGAAACTGCGAATGGCTC	23	1.16
srRNA-4205-19	4206	19	GACTGTGAAACTGCGAATG	27	1.36
srRNA-4205-20	4206	20	GACTGTGAAACTGCGAATGG	13	0.66
srRNA-4205-23	4206	23	GACTGTGAAACTGCGAATGGCTC	29	1.46
srRNA-4205-26	4206	26	GACTGTGAAACTGCGAATGGCTCATT	16	0.81
srRNA-4206-22	4207	22	ACTGTGAAACTGCGAATGGCTC	23	1.16
srRNA-4206-24	4207	24	ACTGTGAAACTGCGAATGGCTCAT	28	1.41
srRNA-4208-20	4209	20	TGTGAAACTGCGAATGGCTC	16	0.81
srRNA-4209-19	4210	19	GTGAAACTGCGAATGGCTC	15	0.76
srRNA-4213-23	4214	23	AACTGCGAATGGCTCATTAAATC	18	0.91
srRNA-4213-29	4214	29	AACTGCGAATGGCTCATTAAATCAGTTAT	3	0.15
srRNA-4214-23	4215	23	ACTGCGAATGGCTCATTAAATCA	36	1.82
srRNA-4217-21*	4218	21	CTGATTTAATGAGCCATTCGC	24	1.21
srRNA-4217-23	4218	23	GCGAATGGCTCATTAAATCAGTT	12	0.61
srRNA-4221-22*	4222	22	TATAACTGATTTAATGAGCCAT	1	0.05
srRNA-4222-22*	4223	22	CTATAACTGATTTAATGAGCCA	13	0.66
srRNA-4222-21*	4223	21	TATAACTGATTTAATGAGCCA	154	7.77
srRNA-4223-21*	4224	21	CTATAACTGATTTAATGAGCC	215	10.85
srRNA-4224-21*	4225	21	ACTATAACTGATTTAATGAGC	23	1.16
srRNA-4230-30	4231	30	TAAATCAGTTATAGTTTGTTTGATGGTAAC	5	0.25
srRNA-4231-30	4232	30	AAATCAGTTATAGTTTGTTTGATGGTAACT	20	1.01
srRNA-4232-21*	4233	21	TCAAACAAACTATAACTGATT	112	5.65
srRNA-4233-21*	4234	21	ATCAAACAAACTATAACTGAT	45	2.27
srRNA-4234-21*	4235	21	CATCAAACAAACTATAACTGA	19	0.96
srRNA-4234-19*	4235	19	TCAAACAAACTATAACTGA	8	0.4
srRNA-4235-24	4236	24	CAGTTATAGTTTGTTTGATGGTAA	4	0.2
srRNA-4235-25	4236	25	CAGTTATAGTTTGTTTGATGGTAAC	8	0.4
srRNA-4235-26	4236	26	CAGTTATAGTTTGTTTGATGGTAACT	9	0.45
srRNA-4236-24	4237	24	AGTTATAGTTTGTTTGATGGTAAC	24	1.21
srRNA-4238-20	4239	20	TTATAGTTTGTTTGATGGTA	21	1.06
srRNA-4239-21	4240	21	TATAGTTTGTTTGATGGTAAC	16	0.81
srRNA-4240-21	4241	21	ATAGTTTGTTTGATGGTAACT	17	0.86
srRNA-4241-19	4242	19	TAGTTTGTTTGATGGTAAC	22	1.11
srRNA-4242-20	4243	20	AGTTTGTTTGATGGTAACTA	36	1.82
srRNA-4243-25	4244	25	GTTTGTTTGATGGTAACTACTACTC	49	2.47
srRNA-4243-28	4244	28	GTTTGTTTGATGGTAACTACTACTCGGA	18	0.91
srRNA-4244-21	4245	21	TTTGTTTGATGGTAACTACTA	17	0.86
srRNA-4244-26	4245	26	TTTGTTTGATGGTAACTACTACTCGG	11	0.55
srRNA-4244-29	4245	29	TTTGTTTGATGGTAACTACTACTCGGATA	13	0.66
srRNA-4246-21	4247	21	TGTTTGATGGTAACTACTACT	40	2.02
srRNA-4246-22	4247	22	TGTTTGATGGTAACTACTACTC	41	2.07
srRNA-4246-27	4247	27	TGTTTGATGGTAACTACTACTCGGATA	30	1.51
srRNA-4247-26	4248	26	GTTTGATGGTAACTACTACTCGGATA	18	0.91
srRNA-4248-23	4249	23	TTTGATGGTAACTACTACTCGGA	15	0.76
srRNA-4248-25	4249	25	TTTGATGGTAACTACTACTCGGATA	13	0.66
srRNA-4250-30	4251	30	TGATGGTAACTACTACTCGGATAACCGTAG	19	0.96
srRNA-4253-18	4254	18	TGGTAACTACTACTCGGA	15	0.76
srRNA-4253-19	4254	19	TGGTAACTACTACTCGGAT	43	2.17
srRNA-4253-21*	4254	21	TTATCCGAGTAGTAGTTACCA	61	3.08
srRNA-4254-25	4255	25	GGTAACTACTACTCGGATAACCGTA	36	1.82
srRNA-4255-21*	4256	21	GGTTATCCGAGTAGTAGTTAC	21	1.06
srRNA-4256-20	4257	20	TAACTACTACTCGGATAACC	1	0.05
srRNA-4262-29	4263	29	CTACTCGGATAACCGTAGTAATTCTAGAG	16	0.81
srRNA-4263-20	4264	20	TACTCGGATAACCGTAGTAA	38	1.92
srRNA-4263-31	4264	31	TACTCGGATAACCGTAGTAATTCTAGAGCTA	1	0.05
srRNA-4264-27	4265	27	ACTCGGATAACCGTAGTAATTCTAGAG	7	0.35
srRNA-4266-30	4267	30	TCGGATAACCGTAGTAATTCTAGAGCTAAT	10	0.5
srRNA-4266-31	4267	31	TCGGATAACCGTAGTAATTCTAGAGCTAATA	10	0.5
srRNA-4267-24	4268	24	CGGATAACCGTAGTAATTCTAGAG	100	5.04
srRNA-4267-25	4268	25	CGGATAACCGTAGTAATTCTAGAGC	48	2.42
srRNA-4267-29	4268	29	CGGATAACCGTAGTAATTCTAGAGCTAAT	69	3.48
srRNA-4267-30	4268	30	CGGATAACCGTAGTAATTCTAGAGCTAATA	2	0.1
srRNA-4267-32	4268	32	CGGATAACCGTAGTAATTCTAGAGCTAATACG	22	1.11
srRNA-4268-23	4269	23	GGATAACCGTAGTAATTCTAGAG	35	1.77
srRNA-4268-27	4269	27	GGATAACCGTAGTAATTCTAGAGCTAA	28	1.41
srRNA-4268-28	4269	28	GGATAACCGTAGTAATTCTAGAGCTAAT	45	2.27
srRNA-4268-29	4269	29	GGATAACCGTAGTAATTCTAGAGCTAATA	14	0.71
srRNA-4268-30	4269	30	GGATAACCGTAGTAATTCTAGAGCTAATAC	3	0.15
srRNA-4268-31	4269	31	GGATAACCGTAGTAATTCTAGAGCTAATACG	28	1.41
srRNA-4268-32	4269	32	GGATAACCGTAGTAATTCTAGAGCTAATACGT	1	0.05
srRNA-4269-21	4270	21	GATAACCGTAGTAATTCTAGA	34	1.72
srRNA-4269-22	4270	22	GATAACCGTAGTAATTCTAGAG	35	1.77
srRNA-4269-24	4270	24	GATAACCGTAGTAATTCTAGAGCT	41	2.07
srRNA-4269-25	4270	25	GATAACCGTAGTAATTCTAGAGCTA	105	5.3
srRNA-4269-27	4270	27	GATAACCGTAGTAATTCTAGAGCTAAT	9	0.45
srRNA-4269-28	4270	28	GATAACCGTAGTAATTCTAGAGCTAATA	8	0.4
srRNA-4269-29	4270	29	GATAACCGTAGTAATTCTAGAGCTAATAC	27	1.36
srRNA-4269-30	4270	30	GATAACCGTAGTAATTCTAGAGCTAATACG	10	0.5
srRNA-4269-31	4270	31	GATAACCGTAGTAATTCTAGAGCTAATACGT	11	0.55
srRNA-4270-19	4271	19	ATAACCGTAGTAATTCTAG	29	1.46
srRNA-4270-21	4271	21	ATAACCGTAGTAATTCTAGAG	47	2.37
srRNA-4270-24	4271	24	ATAACCGTAGTAATTCTAGAGCTA	40	2.02
srRNA-4270-26	4271	26	ATAACCGTAGTAATTCTAGAGCTAAT	51	2.57
srRNA-4270-29	4271	29	ATAACCGTAGTAATTCTAGAGCTAATACG	20	1.01
srRNA-4270-30	4271	30	ATAACCGTAGTAATTCTAGAGCTAATACGT	13	0.66
srRNA-4271-20	4272	20	TAACCGTAGTAATTCTAGAG	1	0.05
srRNA-4271-21	4272	21	TAACCGTAGTAATTCTAGAGC	160	8.07
srRNA-4271-23	4272	23	TAACCGTAGTAATTCTAGAGCTA	236	11.91
srRNA-4271-24	4272	24	TAACCGTAGTAATTCTAGAGCTAA	23	1.16
srRNA-4271-28	4272	28	TAACCGTAGTAATTCTAGAGCTAATACG	19	0.96
srRNA-4272-20	4273	20	AACCGTAGTAATTCTAGAGC	1	0.05
srRNA-4272-22	4273	22	AACCGTAGTAATTCTAGAGCTA	71	3.58
srRNA-4272-23	4273	23	AACCGTAGTAATTCTAGAGCTAA	1	0.05
srRNA-4272-24	4273	24	AACCGTAGTAATTCTAGAGCTAAT	16	0.81
srRNA-4272-27	4273	27	AACCGTAGTAATTCTAGAGCTAATACG	15	0.76
srRNA-4273-19	4274	19	ACCGTAGTAATTCTAGAGC	31	1.56
srRNA-4273-20	4274	20	ACCGTAGTAATTCTAGAGCT	122	6.15
srRNA-4273-21	4274	21	ACCGTAGTAATTCTAGAGCTA	91	4.59
srRNA-4273-21*	4274	21	TAGCTCTAGAATTACTACGGT	108	5.45
srRNA-4273-22*	4274	22	TTAGCTCTAGAATTACTACGGT	25	1.26
srRNA-4274-18	4275	18	CCGTAGTAATTCTAGAGC	7	0.35
srRNA-4274-19	4275	19	CCGTAGTAATTCTAGAGCT	14	0.71
srRNA-4274-20	4275	20	CCGTAGTAATTCTAGAGCTA	33	1.66
srRNA-4274-20*	4275	20	TAGCTCTAGAATTACTACGG	1	0.05
srRNA-4274-21*	4275	21	TTAGCTCTAGAATTACTACGG	2878	145.19
srRNA-4275-21*	4276	21	ATTAGCTCTAGAATTACTACG	88	4.44
srRNA-4275-22*	4276	22	TATTAGCTCTAGAATTACTACG	536	27.04
srRNA-4275-20*	4276	20	TTAGCTCTAGAATTACTACG	31	1.56
srRNA-4276-21*	4277	21	TATTAGCTCTAGAATTACTAC	30	1.51
srRNA-4283-21*	4284	21	TTGCACGTATTAGCTCTAGAA	325	16.4
srRNA-4284-20*	4285	20	TTGCACGTATTAGCTCTAGA	26	1.31
srRNA-4285-31	4286	31	CTAGAGCTAATACGTGCAACAAACCCCGACT	1	0.05
srRNA-4286-20	4287	20	TAGAGCTAATACGTGCAACA	42	2.12
srRNA-4286-21	4287	21	TAGAGCTAATACGTGCAACAA	45	2.27
srRNA-4288-25	4289	25	GAGCTAATACGTGCAACAAACCCCG	25	1.26
srRNA-4288-19*	4289	19	TTGTTGCACGTATTAGCTC	15	0.76
srRNA-4296-21*	4297	21	AAGTCGGGGTTTGTTGCACGT	22	1.11
srRNA-4296-22*	4297	22	TAAGTCGGGGTTTGTTGCACGT	32	1.61
srRNA-4297-27	4298	27	CGTGCAACAAACCCCGACTTATGGAAG	16	0.81
srRNA-4297-21*	4298	21	TAAGTCGGGGTTTGTTGCACG	126	6.36
srRNA-4298-20*	4299	20	TAAGTCGGGGTTTGTTGCAC	25	1.26
srRNA-4299-22	4300	22	TGCAACAAACCCCGACTTATGG	14	0.71
srRNA-4301-22	4302	22	CAACAAACCCCGACTTATGGAA	28	1.41
srRNA-4302-24	4303	24	AACAAACCCCGACTTATGGAAGGG	21	1.06
srRNA-4308-22	4309	22	CCCCGACTTATGGAAGGGACGC	14	0.71
srRNA-4312-24	4313	24	GACTTATGGAAGGGACGCATTTAT	32	1.61
srRNA-4314-30	4315	30	CTTATGGAAGGGACGCATTTATTAGATAAA	13	0.66
srRNA-4316-27	4317	27	TATGGAAGGGACGCATTTATTAGATAA	9	0.45
srRNA-4316-29	4317	29	TATGGAAGGGACGCATTTATTAGATAAAA	7	0.35
srRNA-4317-30	4318	30	ATGGAAGGGACGCATTTATTAGATAAAAGG	6	0.3
srRNA-4318-21	4319	21	TGGAAGGGACGCATTTATTAG	47	2.37
srRNA-4318-24	4319	24	TGGAAGGGACGCATTTATTAGATA	17	0.86
srRNA-4318-27	4319	27	TGGAAGGGACGCATTTATTAGATAAAA	7	0.35
srRNA-4319-21	4320	21	GGAAGGGACGCATTTATTAGA	14	0.71
srRNA-4319-25	4320	25	GGAAGGGACGCATTTATTAGATAAA	12	0.61
srRNA-4321-22	4322	22	AAGGGACGCATTTATTAGATAA	38	1.92
srRNA-4321-28	4322	28	AAGGGACGCATTTATTAGATAAAAGGTC	14	0.71
srRNA-4321-21*	4322	21	TATCTAATAAATGCGTCCCTT	16	0.81
srRNA-4322-23	4323	23	AGGGACGCATTTATTAGATAAAA	36	1.82
srRNA-4322-21*	4323	21	TTATCTAATAAATGCGTCCCT	41	2.07
srRNA-4322-22*	4323	22	TTTATCTAATAAATGCGTCCCT	19	0.96
srRNA-4323-21*	4324	21	TTTATCTAATAAATGCGTCCC	2304	116.23
srRNA-4323-22*	4324	22	TTTTATCTAATAAATGCGTCCC	41	2.07
srRNA-4324-22*	4325	22	CTTTTATCTAATAAATGCGTCC	13	0.66
srRNA-4324-20*	4325	20	TTTATCTAATAAATGCGTCC	2	0.1
srRNA-4324-21*	4325	21	TTTTATCTAATAAATGCGTCC	425	21.44
srRNA-4325-21*	4326	21	CTTTTATCTAATAAATGCGTC	249	12.56
srRNA-4325-19*	4326	19	TTTATCTAATAAATGCGTC	6	0.3
srRNA-4326-32	4327	32	ACGCATTTATTAGATAAAAGGTCGACGCGGGC	1	0.05
srRNA-4328-30	4329	30	GCATTTATTAGATAAAAGGTCGACGCGGGC	10	0.5
srRNA-4329-30	4330	30	CATTTATTAGATAAAAGGTCGACGCGGGCT	8	0.4
srRNA-4329-22*	4330	22	TCGACCTTTTATCTAATAAATG	19	0.96
srRNA-4330-28	4331	28	ATTTATTAGATAAAAGGTCGACGCGGGC	6	0.3
srRNA-4330-30	4331	30	ATTTATTAGATAAAAGGTCGACGCGGGCTC	3	0.15
srRNA-4331-25	4332	25	TTTATTAGATAAAAGGTCGACGCGG	11	0.55
srRNA-4331-27	4332	27	TTTATTAGATAAAAGGTCGACGCGGGC	12	0.61
srRNA-4331-28	4332	28	TTTATTAGATAAAAGGTCGACGCGGGCT	5	0.25
srRNA-4332-24	4333	24	TTATTAGATAAAAGGTCGACGCGG	1	0.05
srRNA-4332-26	4333	26	TTATTAGATAAAAGGTCGACGCGGGC	12	0.61
srRNA-4332-27	4333	27	TTATTAGATAAAAGGTCGACGCGGGCT	13	0.66
srRNA-4332-28	4333	28	TTATTAGATAAAAGGTCGACGCGGGCTC	4	0.2
srRNA-4333-21	4334	21	TATTAGATAAAAGGTCGACGC	31	1.56
srRNA-4333-25	4334	25	TATTAGATAAAAGGTCGACGCGGGC	104	5.25
srRNA-4333-26	4334	26	TATTAGATAAAAGGTCGACGCGGGCT	125	6.31
srRNA-4333-27	4334	27	TATTAGATAAAAGGTCGACGCGGGCTC	7	0.35
srRNA-4333-28	4334	28	TATTAGATAAAAGGTCGACGCGGGCTCT	11	0.55
srRNA-4334-22	4335	22	ATTAGATAAAAGGTCGACGCGG	7	0.35
srRNA-4334-24	4335	24	ATTAGATAAAAGGTCGACGCGGGC	58	2.93
srRNA-4334-25	4335	25	ATTAGATAAAAGGTCGACGCGGGCT	33	1.66
srRNA-4334-26	4335	26	ATTAGATAAAAGGTCGACGCGGGCTC	32	1.61
srRNA-4335-21	4336	21	TTAGATAAAAGGTCGACGCGG	46	2.32
srRNA-4335-22	4336	22	TTAGATAAAAGGTCGACGCGGG	14	0.71
srRNA-4335-23	4336	23	TTAGATAAAAGGTCGACGCGGGC	24	1.21
srRNA-4335-24	4336	24	TTAGATAAAAGGTCGACGCGGGCT	45	2.27
srRNA-4335-25	4336	25	TTAGATAAAAGGTCGACGCGGGCTC	7	0.35
srRNA-4335-26	4336	26	TTAGATAAAAGGTCGACGCGGGCTCT	30	1.51
srRNA-4336-22	4337	22	TAGATAAAAGGTCGACGCGGGC	7	0.35
srRNA-4336-23	4337	23	TAGATAAAAGGTCGACGCGGGCT	88	4.44
srRNA-4336-24	4337	24	TAGATAAAAGGTCGACGCGGGCTC	16	0.81
srRNA-4336-25	4337	25	TAGATAAAAGGTCGACGCGGGCTCT	18	0.91
srRNA-4337-19	4338	19	AGATAAAAGGTCGACGCGG	25	1.26
srRNA-4337-20	4338	20	AGATAAAAGGTCGACGCGGG	12	0.61
srRNA-4337-21	4338	21	AGATAAAAGGTCGACGCGGGC	30	1.51
srRNA-4337-22	4338	22	AGATAAAAGGTCGACGCGGGCT	46	2.32
srRNA-4337-23	4338	23	AGATAAAAGGTCGACGCGGGCTC	138	6.96
srRNA-4337-24	4338	24	AGATAAAAGGTCGACGCGGGCTCT	86	4.34
srRNA-4337-27	4338	27	AGATAAAAGGTCGACGCGGGCTCTGGC	3	0.15
srRNA-4337-19*	4338	19	CCGCGTCGACCTTTTATCT	1	0.05
srRNA-4338-19	4339	19	GATAAAAGGTCGACGCGGG	12	0.61
srRNA-4338-20	4339	20	GATAAAAGGTCGACGCGGGC	257	12.96
srRNA-4338-21	4339	21	GATAAAAGGTCGACGCGGGCT	201	10.14
srRNA-4338-22	4339	22	GATAAAAGGTCGACGCGGGCTC	210	10.59
srRNA-4338-23	4339	23	GATAAAAGGTCGACGCGGGCTCT	160	8.07
srRNA-4338-25	4339	25	GATAAAAGGTCGACGCGGGCTCTGG	2	0.1
srRNA-4338-26	4339	26	GATAAAAGGTCGACGCGGGCTCTGGC	1	0.05
srRNA-4339-19	4340	19	ATAAAAGGTCGACGCGGGC	162	8.17
srRNA-4339-20	4340	20	ATAAAAGGTCGACGCGGGCT	411	20.73
srRNA-4339-21	4340	21	ATAAAAGGTCGACGCGGGCTC	70	3.53
srRNA-4339-22	4340	22	ATAAAAGGTCGACGCGGGCTCT	81	4.09
srRNA-4339-25	4340	25	ATAAAAGGTCGACGCGGGCTCTGGC	2	0.1
srRNA-4340-18	4341	18	TAAAAGGTCGACGCGGGC	129	6.51
srRNA-4340-19	4341	19	TAAAAGGTCGACGCGGGCT	355	17.91
srRNA-4340-20	4341	20	TAAAAGGTCGACGCGGGCTC	63	3.18
srRNA-4340-21	4341	21	TAAAAGGTCGACGCGGGCTCT	278	14.02
srRNA-4340-24	4341	24	TAAAAGGTCGACGCGGGCTCTGGC	4	0.2
srRNA-4341-19	4342	19	AAAAGGTCGACGCGGGCTC	11	0.55
srRNA-4341-20	4342	20	AAAAGGTCGACGCGGGCTCT	118	5.95
srRNA-4341-22	4342	22	AAAAGGTCGACGCGGGCTCTGG	1	0.05
srRNA-4342-18	4343	18	AAAGGTCGACGCGGGCTC	16	0.81
srRNA-4342-19	4343	19	AAAGGTCGACGCGGGCTCT	62	3.13
srRNA-4342-21	4343	21	AAAGGTCGACGCGGGCTCTGG	2	0.1
srRNA-4342-22	4343	22	AAAGGTCGACGCGGGCTCTGGC	5	0.25
srRNA-4344-20	4345	20	AGGTCGACGCGGGCTCTGGC	2	0.1
srRNA-4364-30	4365	30	TTGCTCTGATGATTCATGATAACTCGACGG	5	0.25
srRNA-4365-22	4366	22	TGCTCTGATGATTCATGATAAC	53	2.67
srRNA-4365-24	4366	24	TGCTCTGATGATTCATGATAACTC	1	0.05
srRNA-4365-26	4366	26	TGCTCTGATGATTCATGATAACTCGA	22	1.11
srRNA-4365-28	4366	28	TGCTCTGATGATTCATGATAACTCGACG	15	0.76
srRNA-4365-29	4366	29	TGCTCTGATGATTCATGATAACTCGACGG	7	0.35
srRNA-4366-23	4367	23	GCTCTGATGATTCATGATAACTC	37	1.87
srRNA-4366-27	4367	27	GCTCTGATGATTCATGATAACTCGACG	23	1.16
srRNA-4366-30	4367	30	GCTCTGATGATTCATGATAACTCGACGGAT	6	0.3
srRNA-4367-32	4368	32	CTCTGATGATTCATGATAACTCGACGGATCGC	3	0.15
srRNA-4368-25	4369	25	TCTGATGATTCATGATAACTCGACG	7	0.35
srRNA-4368-30	4369	30	TCTGATGATTCATGATAACTCGACGGATCG	6	0.3
srRNA-4368-31	4369	31	TCTGATGATTCATGATAACTCGACGGATCGC	19	0.96
srRNA-4368-32	4369	32	TCTGATGATTCATGATAACTCGACGGATCGCA	2	0.1
srRNA-4369-25	4370	25	CTGATGATTCATGATAACTCGACGG	74	3.73
srRNA-4369-28	4370	28	CTGATGATTCATGATAACTCGACGGATC	11	0.55
srRNA-4369-29	4370	29	CTGATGATTCATGATAACTCGACGGATCG	17	0.86
srRNA-4369-30	4370	30	CTGATGATTCATGATAACTCGACGGATCGC	7	0.35
srRNA-4369-31	4370	31	CTGATGATTCATGATAACTCGACGGATCGCA	27	1.36
srRNA-4370-25	4371	25	TGATGATTCATGATAACTCGACGGA	28	1.41
srRNA-4370-29	4371	29	TGATGATTCATGATAACTCGACGGATCGC	12	0.61
srRNA-4370-30	4371	30	TGATGATTCATGATAACTCGACGGATCGCA	10	0.5
srRNA-4371-22	4372	22	GATGATTCATGATAACTCGACG	27	1.36
srRNA-4371-24	4372	24	GATGATTCATGATAACTCGACGGA	53	2.67
srRNA-4371-25	4372	25	GATGATTCATGATAACTCGACGGAT	21	1.06
srRNA-4371-28	4372	28	GATGATTCATGATAACTCGACGGATCGC	10	0.5
srRNA-4371-29	4372	29	GATGATTCATGATAACTCGACGGATCGCA	30	1.51
srRNA-4372-21	4373	21	ATGATTCATGATAACTCGACG	32	1.61
srRNA-4372-27	4373	27	ATGATTCATGATAACTCGACGGATCGC	19	0.96
srRNA-4373-21	4374	21	TGATTCATGATAACTCGACGG	77	3.88
srRNA-4373-22	4374	22	TGATTCATGATAACTCGACGGA	97	4.89
srRNA-4373-31	4374	31	TGATTCATGATAACTCGACGGATCGCATGGC	18	0.91
srRNA-4374-22	4375	22	GATTCATGATAACTCGACGGAT	13	0.66
srRNA-4374-25	4375	25	GATTCATGATAACTCGACGGATCGC	26	1.31
srRNA-4374-29	4375	29	GATTCATGATAACTCGACGGATCGCATGG	4	0.2
srRNA-4375-19	4376	19	ATTCATGATAACTCGACGG	50	2.52
srRNA-4375-25	4376	25	ATTCATGATAACTCGACGGATCGCA	89	4.49
srRNA-4375-28	4376	28	ATTCATGATAACTCGACGGATCGCATGG	4	0.2
srRNA-4375-29	4376	29	ATTCATGATAACTCGACGGATCGCATGGC	13	0.66
srRNA-4375-30	4376	30	ATTCATGATAACTCGACGGATCGCATGGCC	27	1.36
srRNA-4375-31	4376	31	ATTCATGATAACTCGACGGATCGCATGGCCT	5	0.25
srRNA-4376-19	4377	19	TTCATGATAACTCGACGGA	25	1.26
srRNA-4376-21	4377	21	TTCATGATAACTCGACGGATC	16	0.81
srRNA-4376-22	4377	22	TTCATGATAACTCGACGGATCG	10	0.5
srRNA-4376-24	4377	24	TTCATGATAACTCGACGGATCGCA	14	0.71
srRNA-4377-18	4378	18	TCATGATAACTCGACGGA	1	0.05
srRNA-4377-19	4378	19	TCATGATAACTCGACGGAT	5	0.25
srRNA-4377-20	4378	20	TCATGATAACTCGACGGATC	6	0.3
srRNA-4377-22	4378	22	TCATGATAACTCGACGGATCGC	13	0.66
srRNA-4377-23	4378	23	TCATGATAACTCGACGGATCGCA	35	1.77
srRNA-4377-27	4378	27	TCATGATAACTCGACGGATCGCATGGC	10	0.5
srRNA-4378-19	4379	19	CATGATAACTCGACGGATC	21	1.06
srRNA-4378-20	4379	20	CATGATAACTCGACGGATCG	1	0.05
srRNA-4378-22	4379	22	CATGATAACTCGACGGATCGCA	21	1.06
srRNA-4378-26	4379	26	CATGATAACTCGACGGATCGCATGGC	69	3.48
srRNA-4378-30	4379	30	CATGATAACTCGACGGATCGCATGGCCTCT	14	0.71
srRNA-4379-20	4380	20	ATGATAACTCGACGGATCGC	66	3.33
srRNA-4379-25	4380	25	ATGATAACTCGACGGATCGCATGGC	1	0.05
srRNA-4379-27	4380	27	ATGATAACTCGACGGATCGCATGGCCT	57	2.88
srRNA-4379-21*	4380	21	TGCGATCCGTCGAGTTATCAT	12	0.61
srRNA-4380-25	4381	25	TGATAACTCGACGGATCGCATGGCC	24	1.21
srRNA-4380-26	4381	26	TGATAACTCGACGGATCGCATGGCCT	14	0.71
srRNA-4381-27	4382	27	GATAACTCGACGGATCGCATGGCCTCT	4	0.2
srRNA-4381-28	4382	28	GATAACTCGACGGATCGCATGGCCTCTG	18	0.91
srRNA-4381-31	4382	31	GATAACTCGACGGATCGCATGGCCTCTGTGC	3	0.15
srRNA-4381-32	4382	32	GATAACTCGACGGATCGCATGGCCTCTGTGCT	1	0.05
srRNA-4382-21	4383	21	ATAACTCGACGGATCGCATGG	31	1.56
srRNA-4382-22	4383	22	ATAACTCGACGGATCGCATGGC	86	4.34
srRNA-4382-24	4383	24	ATAACTCGACGGATCGCATGGCCT	20	1.01
srRNA-4382-26	4383	26	ATAACTCGACGGATCGCATGGCCTCT	10	0.5
srRNA-4382-30	4383	30	ATAACTCGACGGATCGCATGGCCTCTGTGC	17	0.86
srRNA-4382-31	4383	31	ATAACTCGACGGATCGCATGGCCTCTGTGCT	8	0.4
srRNA-4383-20	4384	20	TAACTCGACGGATCGCATGG	101	5.1
srRNA-4383-21	4384	21	TAACTCGACGGATCGCATGGC	343	17.3
srRNA-4383-22	4384	22	TAACTCGACGGATCGCATGGCC	48	2.42
srRNA-4383-23	4384	23	TAACTCGACGGATCGCATGGCCT	51	2.57
srRNA-4383-26	4384	26	TAACTCGACGGATCGCATGGCCTCTG	23	1.16
srRNA-4383-29	4384	29	TAACTCGACGGATCGCATGGCCTCTGTGC	20	1.01
srRNA-4383-33	4384	33	TAACTCGACGGATCGCATGGCCTCTGTGCTGGC	14	0.71
srRNA-4384-20	4385	20	AACTCGACGGATCGCATGGC	38	1.92
srRNA-4384-21	4385	21	AACTCGACGGATCGCATGGCC	35	1.77
srRNA-4384-22	4385	22	AACTCGACGGATCGCATGGCCT	30	1.51
srRNA-4384-23	4385	23	AACTCGACGGATCGCATGGCCTC	23	1.16
srRNA-4384-24	4385	24	AACTCGACGGATCGCATGGCCTCT	31	1.56
srRNA-4384-25	4385	25	AACTCGACGGATCGCATGGCCTCTG	29	1.46
srRNA-4384-28	4385	28	AACTCGACGGATCGCATGGCCTCTGTGC	19	0.96
srRNA-4385-19	4386	19	ACTCGACGGATCGCATGGC	19	0.96
srRNA-4385-20	4386	20	ACTCGACGGATCGCATGGCC	34	1.72
srRNA-4385-21	4386	21	ACTCGACGGATCGCATGGCCT	31	1.56
srRNA-4385-22	4386	22	ACTCGACGGATCGCATGGCCTC	98	4.94
srRNA-4385-27	4386	27	ACTCGACGGATCGCATGGCCTCTGTGC	17	0.86
srRNA-4385-28	4386	28	ACTCGACGGATCGCATGGCCTCTGTGCT	13	0.66
srRNA-4385-29	4386	29	ACTCGACGGATCGCATGGCCTCTGTGCTG	14	0.71
srRNA-4385-30	4386	30	ACTCGACGGATCGCATGGCCTCTGTGCTGG	1	0.05
srRNA-4385-32	4386	32	ACTCGACGGATCGCATGGCCTCTGTGCTGGCG	4	0.2
srRNA-4386-20	4387	20	CTCGACGGATCGCATGGCCT	12	0.61
srRNA-4386-21	4387	21	CTCGACGGATCGCATGGCCTC	40	2.02
srRNA-4386-22	4387	22	CTCGACGGATCGCATGGCCTCT	21	1.06
srRNA-4386-23	4387	23	CTCGACGGATCGCATGGCCTCTG	8	0.4
srRNA-4386-26	4387	26	CTCGACGGATCGCATGGCCTCTGTGC	21	1.06
srRNA-4386-27	4387	27	CTCGACGGATCGCATGGCCTCTGTGCT	6	0.3
srRNA-4386-28	4387	28	CTCGACGGATCGCATGGCCTCTGTGCTG	36	1.82
srRNA-4386-29	4387	29	CTCGACGGATCGCATGGCCTCTGTGCTGG	32	1.61
srRNA-4386-30	4387	30	CTCGACGGATCGCATGGCCTCTGTGCTGGC	18	0.91
srRNA-4387-18	4388	18	TCGACGGATCGCATGGCC	7	0.35
srRNA-4387-19	4388	19	TCGACGGATCGCATGGCCT	18	0.91
srRNA-4387-20	4388	20	TCGACGGATCGCATGGCCTC	33	1.66
srRNA-4387-21	4388	21	TCGACGGATCGCATGGCCTCT	12	0.61
srRNA-4387-22	4388	22	TCGACGGATCGCATGGCCTCTG	42	2.12
srRNA-4387-24	4388	24	TCGACGGATCGCATGGCCTCTGTG	10	0.5
srRNA-4387-25	4388	25	TCGACGGATCGCATGGCCTCTGTGC	27	1.36
srRNA-4387-26	4388	26	TCGACGGATCGCATGGCCTCTGTGCT	7	0.35
srRNA-4387-28	4388	28	TCGACGGATCGCATGGCCTCTGTGCTGG	31	1.56
srRNA-4387-29	4388	29	TCGACGGATCGCATGGCCTCTGTGCTGGC	46	2.32
srRNA-4387-30	4388	30	TCGACGGATCGCATGGCCTCTGTGCTGGCG	13	0.66
srRNA-4388-20	4389	20	CGACGGATCGCATGGCCTCT	1	0.05
srRNA-4388-22	4389	22	CGACGGATCGCATGGCCTCTGT	20	1.01
srRNA-4388-25	4389	25	CGACGGATCGCATGGCCTCTGTGCT	44	2.22
srRNA-4388-27	4389	27	CGACGGATCGCATGGCCTCTGTGCTGG	16	0.81
srRNA-4388-28	4389	28	CGACGGATCGCATGGCCTCTGTGCTGGC	112	5.65
srRNA-4388-29	4389	29	CGACGGATCGCATGGCCTCTGTGCTGGCG	12	0.61
srRNA-4389-20	4390	20	GACGGATCGCATGGCCTCTG	13	0.66
srRNA-4389-21	4390	21	GACGGATCGCATGGCCTCTGT	31	1.56
srRNA-4389-24	4390	24	GACGGATCGCATGGCCTCTGTGCT	16	0.81
srRNA-4389-25	4390	25	GACGGATCGCATGGCCTCTGTGCTG	35	1.77
srRNA-4389-26	4390	26	GACGGATCGCATGGCCTCTGTGCTGG	214	10.8
srRNA-4389-27	4390	27	GACGGATCGCATGGCCTCTGTGCTGGC	63	3.18
srRNA-4389-28	4390	28	GACGGATCGCATGGCCTCTGTGCTGGCG	40	2.02
srRNA-4389-31	4390	31	GACGGATCGCATGGCCTCTGTGCTGGCGACG	5	0.25
srRNA-4390-22	4391	22	ACGGATCGCATGGCCTCTGTGC	20	1.01
srRNA-4390-23	4391	23	ACGGATCGCATGGCCTCTGTGCT	26	1.31
srRNA-4390-24	4391	24	ACGGATCGCATGGCCTCTGTGCTG	27	1.36
srRNA-4390-25	4391	25	ACGGATCGCATGGCCTCTGTGCTGG	120	6.05
srRNA-4390-26	4391	26	ACGGATCGCATGGCCTCTGTGCTGGC	117	5.9
srRNA-4390-29	4391	29	ACGGATCGCATGGCCTCTGTGCTGGCGAC	9	0.45
srRNA-4390-30	4391	30	ACGGATCGCATGGCCTCTGTGCTGGCGACG	6	0.3
srRNA-4391-24	4392	24	CGGATCGCATGGCCTCTGTGCTGG	30	1.51
srRNA-4391-25	4392	25	CGGATCGCATGGCCTCTGTGCTGGC	44	2.22
srRNA-4391-26	4392	26	CGGATCGCATGGCCTCTGTGCTGGCG	23	1.16
srRNA-4391-29	4392	29	CGGATCGCATGGCCTCTGTGCTGGCGACG	6	0.3
srRNA-4393-22	4394	22	GATCGCATGGCCTCTGTGCTGG	29	1.46
srRNA-4393-25	4394	25	GATCGCATGGCCTCTGTGCTGGCGA	21	1.06
srRNA-4395-21	4396	21	TCGCATGGCCTCTGTGCTGGC	33	1.66
srRNA-4396-20	4397	20	CGCATGGCCTCTGTGCTGGC	17	0.86
srRNA-4402-21*	4403	21	ATGCGTCGCCAGCACAGAGGC	14	0.71
srRNA-4404-28	4405	28	CTCTGTGCTGGCGACGCATCATTCAAAT	7	0.35
srRNA-4409-30	4410	30	TGCTGGCGACGCATCATTCAAATTTCTGCC	7	0.35
srRNA-4410-21*	4411	21	TTTGAATGATGCGTCGCCAGC	13	0.66
srRNA-4414-21*	4415	21	GAAATTTGAATGATGCGTCGC	38	1.92
srRNA-4420-22*	4421	22	TAGGGCAGAAATTTGAATGATG	38	1.92
srRNA-4421-21*	4422	21	TAGGGCAGAAATTTGAATGAT	299	15.08
srRNA-4422-21*	4423	21	ATAGGGCAGAAATTTGAATGA	30	1.51
srRNA-4425-21*	4426	21	TTGATAGGGCAGAAATTTGAA	11	0.55
srRNA-4431-22*	4432	22	TCGAAAGTTGATAGGGCAGAAA	4	0.2
srRNA-4432-21*	4433	21	TCGAAAGTTGATAGGGCAGAA	15	0.76
srRNA-4440-21	4441	21	TATCAACTTTCGATGGTAGGA	65	3.28
srRNA-4443-18	4444	18	CAACTTTCGATGGTAGGA	10	0.5
srRNA-4443-19	4444	19	CAACTTTCGATGGTAGGAT	17	0.86
srRNA-4443-22	4444	22	CAACTTTCGATGGTAGGATAGT	27	1.36
srRNA-4444-19	4445	19	AACTTTCGATGGTAGGATA	8	0.4
srRNA-4446-23	4447	23	CTTTCGATGGTAGGATAGTGGCC	23	1.16
srRNA-4447-20	4448	20	TTTCGATGGTAGGATAGTGG	22	1.11
srRNA-4447-21	4448	21	TTTCGATGGTAGGATAGTGGC	88	4.44
srRNA-4447-22	4448	22	TTTCGATGGTAGGATAGTGGCC	25	1.26
srRNA-4447-23	4448	23	TTTCGATGGTAGGATAGTGGCCT	13	0.66
srRNA-4448-20	4449	20	TTCGATGGTAGGATAGTGGC	61	3.08
srRNA-4448-21	4449	21	TTCGATGGTAGGATAGTGGCC	197	9.94
srRNA-4449-19	4450	19	TCGATGGTAGGATAGTGGC	24	1.21
srRNA-4449-22	4450	22	TCGATGGTAGGATAGTGGCCTA	14	0.71
srRNA-4450-19	4451	19	CGATGGTAGGATAGTGGCC	28	1.41
srRNA-4457-19	4458	19	AGGATAGTGGCCTACCATG	12	0.61
srRNA-4472-30	4473	30	CATGGTGGTAACGGGTGACGGAGAATTAGG	5	0.25
srRNA-4473-24	4474	24	ATGGTGGTAACGGGTGACGGAGAA	19	0.96
srRNA-4473-25	4474	25	ATGGTGGTAACGGGTGACGGAGAAT	32	1.61
srRNA-4473-26	4474	26	ATGGTGGTAACGGGTGACGGAGAATT	12	0.61
srRNA-4474-21	4475	21	TGGTGGTAACGGGTGACGGAG	2	0.1
srRNA-4474-24	4475	24	TGGTGGTAACGGGTGACGGAGAAT	16	0.81
srRNA-4474-25	4475	25	TGGTGGTAACGGGTGACGGAGAATT	25	1.26
srRNA-4474-29	4475	29	TGGTGGTAACGGGTGACGGAGAATTAGGG	3	0.15
srRNA-4475-24	4476	24	GGTGGTAACGGGTGACGGAGAATT	10	0.5
srRNA-4475-27	4476	27	GGTGGTAACGGGTGACGGAGAATTAGG	18	0.91
srRNA-4476-19	4477	19	GTGGTAACGGGTGACGGAG	13	0.66
srRNA-4476-21	4477	21	GTGGTAACGGGTGACGGAGAA	24	1.21
srRNA-4476-22	4477	22	GTGGTAACGGGTGACGGAGAAT	26	1.31
srRNA-4476-26	4477	26	GTGGTAACGGGTGACGGAGAATTAGG	50	2.52
srRNA-4476-27	4477	27	GTGGTAACGGGTGACGGAGAATTAGGG	8	0.4
srRNA-4476-28	4477	28	GTGGTAACGGGTGACGGAGAATTAGGGT	3	0.15
srRNA-4476-29	4477	29	GTGGTAACGGGTGACGGAGAATTAGGGTT	12	0.61
srRNA-4477-20	4478	20	TGGTAACGGGTGACGGAGAA	21	1.06
srRNA-4477-21	4478	21	TGGTAACGGGTGACGGAGAAT	34	1.72
srRNA-4477-22	4478	22	TGGTAACGGGTGACGGAGAATT	100	5.04
srRNA-4477-24	4478	24	TGGTAACGGGTGACGGAGAATTAG	29	1.46
srRNA-4477-25	4478	25	TGGTAACGGGTGACGGAGAATTAGG	31	1.56
srRNA-4477-26	4478	26	TGGTAACGGGTGACGGAGAATTAGGG	21	1.06
srRNA-4477-27	4478	27	TGGTAACGGGTGACGGAGAATTAGGGT	10	0.5
srRNA-4477-28	4478	28	TGGTAACGGGTGACGGAGAATTAGGGTT	23	1.16
srRNA-4478-24	4479	24	GGTAACGGGTGACGGAGAATTAGG	82	4.14
srRNA-4478-26	4479	26	GGTAACGGGTGACGGAGAATTAGGGT	25	1.26
srRNA-4478-28	4479	28	GGTAACGGGTGACGGAGAATTAGGGTTC	5	0.25
srRNA-4478-30	4479	30	GGTAACGGGTGACGGAGAATTAGGGTTCGA	8	0.4
srRNA-4479-18	4480	18	GTAACGGGTGACGGAGAA	8	0.4
srRNA-4479-19	4480	19	GTAACGGGTGACGGAGAAT	20	1.01
srRNA-4479-23	4480	23	GTAACGGGTGACGGAGAATTAGG	29	1.46
srRNA-4479-24	4480	24	GTAACGGGTGACGGAGAATTAGGG	34	1.72
srRNA-4479-25	4480	25	GTAACGGGTGACGGAGAATTAGGGT	17	0.86
srRNA-4479-26	4480	26	GTAACGGGTGACGGAGAATTAGGGTT	19	0.96
srRNA-4479-29	4480	29	GTAACGGGTGACGGAGAATTAGGGTTCGA	13	0.66
srRNA-4480-19	4481	19	TAACGGGTGACGGAGAATT	1	0.05
srRNA-4480-21	4481	21	TAACGGGTGACGGAGAATTAG	16	0.81
srRNA-4480-22	4481	22	TAACGGGTGACGGAGAATTAGG	34	1.72
srRNA-4480-24	4481	24	TAACGGGTGACGGAGAATTAGGGT	16	0.81
srRNA-4480-25	4481	25	TAACGGGTGACGGAGAATTAGGGTT	4	0.2
srRNA-4480-26	4481	26	TAACGGGTGACGGAGAATTAGGGTTC	7	0.35
srRNA-4480-28	4481	28	TAACGGGTGACGGAGAATTAGGGTTCGA	36	1.82
srRNA-4480-29	4481	29	TAACGGGTGACGGAGAATTAGGGTTCGAT	3	0.15
srRNA-4480-30	4481	30	TAACGGGTGACGGAGAATTAGGGTTCGATT	26	1.31
srRNA-4481-20	4482	20	AACGGGTGACGGAGAATTAG	1	0.05
srRNA-4481-21	4482	21	AACGGGTGACGGAGAATTAGG	16	0.81
srRNA-4481-22	4482	22	AACGGGTGACGGAGAATTAGGG	14	0.71
srRNA-4481-23	4482	23	AACGGGTGACGGAGAATTAGGGT	53	2.67
srRNA-4481-24	4482	24	AACGGGTGACGGAGAATTAGGGTT	17	0.86
srRNA-4481-25	4482	25	AACGGGTGACGGAGAATTAGGGTTC	28	1.41
srRNA-4481-27	4482	27	AACGGGTGACGGAGAATTAGGGTTCGA	74	3.73
srRNA-4481-28	4482	28	AACGGGTGACGGAGAATTAGGGTTCGAT	45	2.27
srRNA-4481-29	4482	29	AACGGGTGACGGAGAATTAGGGTTCGATT	109	5.5
srRNA-4482-19	4483	19	ACGGGTGACGGAGAATTAG	12	0.61
srRNA-4482-20	4483	20	ACGGGTGACGGAGAATTAGG	30	1.51
srRNA-4482-21	4483	21	ACGGGTGACGGAGAATTAGGG	50	2.52
srRNA-4482-22	4483	22	ACGGGTGACGGAGAATTAGGGT	53	2.67
srRNA-4482-23	4483	23	ACGGGTGACGGAGAATTAGGGTT	75	3.78
srRNA-4482-26	4483	26	ACGGGTGACGGAGAATTAGGGTTCGA	52	2.62
srRNA-4482-27	4483	27	ACGGGTGACGGAGAATTAGGGTTCGAT	128	6.46
srRNA-4482-28	4483	28	ACGGGTGACGGAGAATTAGGGTTCGATT	312	15.74
srRNA-4482-29	4483	29	ACGGGTGACGGAGAATTAGGGTTCGATTC	13	0.66
srRNA-4482-30	4483	30	ACGGGTGACGGAGAATTAGGGTTCGATTCC	2	0.1
srRNA-4483-20	4484	20	CGGGTGACGGAGAATTAGGG	8	0.4
srRNA-4483-21	4484	21	CGGGTGACGGAGAATTAGGGT	48	2.42
srRNA-4483-22	4484	22	CGGGTGACGGAGAATTAGGGTT	41	2.07
srRNA-4483-23	4484	23	CGGGTGACGGAGAATTAGGGTTC	24	1.21
srRNA-4483-24	4484	24	CGGGTGACGGAGAATTAGGGTTCG	52	2.62
srRNA-4483-25	4484	25	CGGGTGACGGAGAATTAGGGTTCGA	99	4.99
srRNA-4483-26	4484	26	CGGGTGACGGAGAATTAGGGTTCGAT	112	5.65
srRNA-4483-27	4484	27	CGGGTGACGGAGAATTAGGGTTCGATT	229	11.55
srRNA-4483-28	4484	28	CGGGTGACGGAGAATTAGGGTTCGATTC	25	1.26
srRNA-4483-29	4484	29	CGGGTGACGGAGAATTAGGGTTCGATTCC	15	0.76
srRNA-4484-20	4485	20	GGGTGACGGAGAATTAGGGT	27	1.36
srRNA-4484-21	4485	21	GGGTGACGGAGAATTAGGGTT	76	3.83
srRNA-4484-22	4485	22	GGGTGACGGAGAATTAGGGTTC	25	1.26
srRNA-4484-23	4485	23	GGGTGACGGAGAATTAGGGTTCG	47	2.37
srRNA-4484-24	4485	24	GGGTGACGGAGAATTAGGGTTCGA	50	2.52
srRNA-4484-25	4485	25	GGGTGACGGAGAATTAGGGTTCGAT	33	1.66
srRNA-4484-26	4485	26	GGGTGACGGAGAATTAGGGTTCGATT	59	2.98
srRNA-4484-27	4485	27	GGGTGACGGAGAATTAGGGTTCGATTC	18	0.91
srRNA-4484-28	4485	28	GGGTGACGGAGAATTAGGGTTCGATTCC	31	1.56
srRNA-4484-30	4485	30	GGGTGACGGAGAATTAGGGTTCGATTCCGG	26	1.31
srRNA-4485-20	4486	20	GGTGACGGAGAATTAGGGTT	11	0.55
srRNA-4485-21	4486	21	GGTGACGGAGAATTAGGGTTC	87	4.39
srRNA-4485-22	4486	22	GGTGACGGAGAATTAGGGTTCG	15	0.76
srRNA-4485-23	4486	23	GGTGACGGAGAATTAGGGTTCGA	29	1.46
srRNA-4485-24	4486	24	GGTGACGGAGAATTAGGGTTCGAT	113	5.7
srRNA-4485-25	4486	25	GGTGACGGAGAATTAGGGTTCGATT	412	20.78
srRNA-4485-26	4486	26	GGTGACGGAGAATTAGGGTTCGATTC	45	2.27
srRNA-4485-27	4486	27	GGTGACGGAGAATTAGGGTTCGATTCC	32	1.61
srRNA-4485-29	4486	29	GGTGACGGAGAATTAGGGTTCGATTCCGG	56	2.83
srRNA-4486-19	4487	19	GTGACGGAGAATTAGGGTT	6	0.3
srRNA-4486-20	4487	20	GTGACGGAGAATTAGGGTTC	33	1.66
srRNA-4486-21	4487	21	GTGACGGAGAATTAGGGTTCG	42	2.12
srRNA-4486-23	4487	23	GTGACGGAGAATTAGGGTTCGAT	46	2.32
srRNA-4486-24	4487	24	GTGACGGAGAATTAGGGTTCGATT	355	17.91
srRNA-4486-25	4487	25	GTGACGGAGAATTAGGGTTCGATTC	87	4.39
srRNA-4486-26	4487	26	GTGACGGAGAATTAGGGTTCGATTCC	70	3.53
srRNA-4486-28	4487	28	GTGACGGAGAATTAGGGTTCGATTCCGG	21	1.06
srRNA-4486-29	4487	29	GTGACGGAGAATTAGGGTTCGATTCCGGA	23	1.16
srRNA-4487-19	4488	19	TGACGGAGAATTAGGGTTC	27	1.36
srRNA-4487-21	4488	21	TGACGGAGAATTAGGGTTCGA	60	3.03
srRNA-4487-23	4488	23	TGACGGAGAATTAGGGTTCGATT	407	20.53
srRNA-4487-24	4488	24	TGACGGAGAATTAGGGTTCGATTC	19	0.96
srRNA-4487-25	4488	25	TGACGGAGAATTAGGGTTCGATTCC	10	0.5
srRNA-4487-26	4488	26	TGACGGAGAATTAGGGTTCGATTCCG	25	1.26
srRNA-4487-27	4488	27	TGACGGAGAATTAGGGTTCGATTCCGG	25	1.26
srRNA-4487-28	4488	28	TGACGGAGAATTAGGGTTCGATTCCGGA	25	1.26
srRNA-4488-21	4489	21	GACGGAGAATTAGGGTTCGAT	7	0.35
srRNA-4488-22	4489	22	GACGGAGAATTAGGGTTCGATT	277	13.97
srRNA-4488-24	4489	24	GACGGAGAATTAGGGTTCGATTCC	42	2.12
srRNA-4488-25	4489	25	GACGGAGAATTAGGGTTCGATTCCG	20	1.01
srRNA-4488-26	4489	26	GACGGAGAATTAGGGTTCGATTCCGG	18	0.91
srRNA-4488-27	4489	27	GACGGAGAATTAGGGTTCGATTCCGGA	37	1.87
srRNA-4489-19	4490	19	ACGGAGAATTAGGGTTCGA	24	1.21
srRNA-4489-21	4490	21	ACGGAGAATTAGGGTTCGATT	79	3.99
srRNA-4489-23	4490	23	ACGGAGAATTAGGGTTCGATTCC	27	1.36
srRNA-4495-22*	4496	22	TCTCCGGAATCGAACCCTAATT	27	1.36
srRNA-4496-27	4497	27	ATTAGGGTTCGATTCCGGAGAGGGAGC	28	1.41
srRNA-4496-21*	4497	21	TCTCCGGAATCGAACCCTAAT	31	1.56
srRNA-4497-21*	4498	21	CTCTCCGGAATCGAACCCTAA	45	2.27
srRNA-4497-22	4498	22	TTAGGGTTCGATTCCGGAGAGG	12	0.61
srRNA-4497-26	4498	26	TTAGGGTTCGATTCCGGAGAGGGAGC	25	1.26
srRNA-4497-27	4498	27	TTAGGGTTCGATTCCGGAGAGGGAGCC	6	0.3
srRNA-4498-22	4499	22	TAGGGTTCGATTCCGGAGAGGG	31	1.56
srRNA-4498-25	4499	25	TAGGGTTCGATTCCGGAGAGGGAGC	83	4.19
srRNA-4500-23	4501	23	GGGTTCGATTCCGGAGAGGGAGC	156	7.87
srRNA-4500-27	4501	27	GGGTTCGATTCCGGAGAGGGAGCCTGA	14	0.71
srRNA-4501-22	4502	22	GGTTCGATTCCGGAGAGGGAGC	67	3.38
srRNA-4501-26	4502	26	GGTTCGATTCCGGAGAGGGAGCCTGA	48	2.42
srRNA-4501-28	4502	28	GGTTCGATTCCGGAGAGGGAGCCTGAGA	9	0.45
srRNA-4502-19	4503	19	GTTCGATTCCGGAGAGGGA	17	0.86
srRNA-4502-20	4503	20	GTTCGATTCCGGAGAGGGAG	22	1.11
srRNA-4502-21	4503	21	GTTCGATTCCGGAGAGGGAGC	177	8.93
srRNA-4502-23	4503	23	GTTCGATTCCGGAGAGGGAGCCT	25	1.26
srRNA-4503-20	4504	20	TTCGATTCCGGAGAGGGAGC	19	0.96
srRNA-4504-19	4505	19	TCGATTCCGGAGAGGGAGC	30	1.51
srRNA-4504-25	4505	25	TCGATTCCGGAGAGGGAGCCTGAGA	4	0.2
srRNA-4504-29	4505	29	TCGATTCCGGAGAGGGAGCCTGAGAAACG	10	0.5
srRNA-4505-24	4506	24	CGATTCCGGAGAGGGAGCCTGAGA	12	0.61
srRNA-4505-25	4506	25	CGATTCCGGAGAGGGAGCCTGAGAA	26	1.31
srRNA-4506-21*	4507	21	TCAGGCTCCCTCTCCGGAATC	16	0.81
srRNA-4507-20	4508	20	ATTCCGGAGAGGGAGCCTGA	14	0.71
srRNA-4507-22	4508	22	ATTCCGGAGAGGGAGCCTGAGA	25	1.26
srRNA-4507-23	4508	23	ATTCCGGAGAGGGAGCCTGAGAA	28	1.41
srRNA-4507-25	4508	25	ATTCCGGAGAGGGAGCCTGAGAAAC	51	2.57
srRNA-4507-22*	4508	22	TCTCAGGCTCCCTCTCCGGAAT	15	0.76
srRNA-4509-20	4510	20	TCCGGAGAGGGAGCCTGAGA	1	0.05
srRNA-4509-21	4510	21	TCCGGAGAGGGAGCCTGAGAA	29	1.46
srRNA-4509-22	4510	22	TCCGGAGAGGGAGCCTGAGAAA	19	0.96
srRNA-4509-24	4510	24	TCCGGAGAGGGAGCCTGAGAAACG	23	1.16
srRNA-4509-25	4510	25	TCCGGAGAGGGAGCCTGAGAAACGG	8	0.4
srRNA-4510-19	4511	19	CCGGAGAGGGAGCCTGAGA	2	0.1
srRNA-4510-22	4511	22	CCGGAGAGGGAGCCTGAGAAAC	12	0.61
srRNA-4510-23	4511	23	CCGGAGAGGGAGCCTGAGAAACG	21	1.06
srRNA-4510-24	4511	24	CCGGAGAGGGAGCCTGAGAAACGG	53	2.67
srRNA-4511-19	4512	19	CGGAGAGGGAGCCTGAGAA	17	0.86
srRNA-4511-23	4512	23	CGGAGAGGGAGCCTGAGAAACGG	62	3.13
srRNA-4512-20	4513	20	GGAGAGGGAGCCTGAGAAAC	101	5.1
srRNA-4513-19	4514	19	GAGAGGGAGCCTGAGAAAC	46	2.32
srRNA-4513-20	4514	20	GAGAGGGAGCCTGAGAAACG	23	1.16
srRNA-4513-21	4514	21	GAGAGGGAGCCTGAGAAACGG	68	3.43
srRNA-4514-19	4515	19	AGAGGGAGCCTGAGAAACG	28	1.41
srRNA-4514-20	4515	20	AGAGGGAGCCTGAGAAACGG	53	2.67
srRNA-4515-19	4516	19	GAGGGAGCCTGAGAAACGG	12	0.61
srRNA-4515-25	4516	25	GAGGGAGCCTGAGAAACGGCTACCA	1	0.05
srRNA-4524-21	4525	21	TGAGAAACGGCTACCACATCC	12	0.61
srRNA-4525-23	4526	23	GAGAAACGGCTACCACATCCAAG	15	0.76
srRNA-4529-21*	4530	21	TCCTTGGATGTGGTAGCCGTT	13	0.66
srRNA-4530-21*	4531	21	TTCCTTGGATGTGGTAGCCGT	18	0.91
srRNA-4531-22*	4532	22	CCTTCCTTGGATGTGGTAGCCG	3	0.15
srRNA-4531-26	4532	26	CGGCTACCACATCCAAGGAAGGCAGC	7	0.35
srRNA-4532-21*	4533	21	CCTTCCTTGGATGTGGTAGCC	35	1.77
srRNA-4532-28	4533	28	GGCTACCACATCCAAGGAAGGCAGCAGG	1	0.05
srRNA-4533-22*	4534	22	TGCCTTCCTTGGATGTGGTAGC	9	0.45
srRNA-4534-19	4535	19	CTACCACATCCAAGGAAGG	16	0.81
srRNA-4534-20	4535	20	CTACCACATCCAAGGAAGGC	22	1.11
srRNA-4539-22	4540	22	ACATCCAAGGAAGGCAGCAGGC	28	1.41
srRNA-4543-19	4544	19	CCAAGGAAGGCAGCAGGCG	7	0.35
srRNA-4545-20	4546	20	AAGGAAGGCAGCAGGCGCGC	13	0.66
srRNA-4550-21*	4551	21	TAATTTGCGCGCCTGCTGCCT	25	1.26
srRNA-4560-22*	4561	22	TCAGGATTGGGTAATTTGCGCG	48	2.42
srRNA-4561-27	4562	27	GCGCAAATTACCCAATCCTGACACGGG	10	0.5
srRNA-4562-20*	4563	20	TCAGGATTGGGTAATTTGCG	8	0.4
srRNA-4562-22*	4563	22	TGTCAGGATTGGGTAATTTGCG	45	2.27
srRNA-4565-21*	4566	21	CGTGTCAGGATTGGGTAATTT	40	2.02
srRNA-4566-24	4567	24	AATTACCCAATCCTGACACGGGGA	27	1.36
srRNA-4568-22*	4569	22	TCCCCGTGTCAGGATTGGGTAA	12	0.61
srRNA-4569-21*	4570	21	TCCCCGTGTCAGGATTGGGTA	6	0.3
srRNA-4570-20	4571	20	ACCCAATCCTGACACGGGGA	39	1.97
srRNA-4570-20*	4571	20	TCCCCGTGTCAGGATTGGGT	9	0.45
srRNA-4575-34	4576	34	ATCCTGACACGGGGAGGTAGTGACAATAAATAAC	1	0.05
srRNA-4578-23	4579	23	CTGACACGGGGAGGTAGTGACAA	19	0.96
srRNA-4579-20	4580	20	TGACACGGGGAGGTAGTGAC	1	0.05
srRNA-4579-21	4580	21	TGACACGGGGAGGTAGTGACA	15	0.76
srRNA-4579-22	4580	22	TGACACGGGGAGGTAGTGACAA	26	1.31
srRNA-4580-19	4581	19	GACACGGGGAGGTAGTGAC	870	43.89
srRNA-4580-20	4581	20	GACACGGGGAGGTAGTGACA	45	2.27
srRNA-4580-23	4581	23	GACACGGGGAGGTAGTGACAATA	144	7.26
srRNA-4580-27	4581	27	GACACGGGGAGGTAGTGACAATAAATA	22	1.11
srRNA-4580-28	4581	28	GACACGGGGAGGTAGTGACAATAAATAA	2	0.1
srRNA-4581-19	4582	19	ACACGGGGAGGTAGTGACA	56	2.83
srRNA-4581-22	4582	22	ACACGGGGAGGTAGTGACAATA	134	6.76
srRNA-4581-29	4582	29	ACACGGGGAGGTAGTGACAATAAATAACA	6	0.3
srRNA-4582-20	4583	20	CACGGGGAGGTAGTGACAAT	39	1.97
srRNA-4582-21	4583	21	CACGGGGAGGTAGTGACAATA	48	2.42
srRNA-4582-27	4583	27	CACGGGGAGGTAGTGACAATAAATAAC	11	0.55
srRNA-4582-28	4583	28	CACGGGGAGGTAGTGACAATAAATAACA	9	0.45
srRNA-4582-31	4583	31	CACGGGGAGGTAGTGACAATAAATAACAATA	1	0.05
srRNA-4583-18	4584	18	ACGGGGAGGTAGTGACAA	11	0.55
srRNA-4583-19	4584	19	ACGGGGAGGTAGTGACAAT	47	2.37
srRNA-4583-20	4584	20	ACGGGGAGGTAGTGACAATA	124	6.26
srRNA-4583-24	4584	24	ACGGGGAGGTAGTGACAATAAATA	69	3.48
srRNA-4583-26	4584	26	ACGGGGAGGTAGTGACAATAAATAAC	24	1.21
srRNA-4583-27	4584	27	ACGGGGAGGTAGTGACAATAAATAACA	33	1.66
srRNA-4583-28	4584	28	ACGGGGAGGTAGTGACAATAAATAACAA	5	0.25
srRNA-4583-30	4584	30	ACGGGGAGGTAGTGACAATAAATAACAATA	3	0.15
srRNA-4584-19	4585	19	CGGGGAGGTAGTGACAATA	20	1.01
srRNA-4584-23	4585	23	CGGGGAGGTAGTGACAATAAATA	17	0.86
srRNA-4584-25	4585	25	CGGGGAGGTAGTGACAATAAATAAC	19	0.96
srRNA-4584-26	4585	26	CGGGGAGGTAGTGACAATAAATAACA	17	0.86
srRNA-4585-25	4586	25	GGGGAGGTAGTGACAATAAATAACA	26	1.31
srRNA-4585-28	4586	28	GGGGAGGTAGTGACAATAAATAACAATA	2	0.1
srRNA-4590-21*	4591	21	TTGTTATTTATTGTCACTACC	318	16.04
srRNA-4591-20*	4592	20	TTGTTATTTATTGTCACTAC	1	0.05
srRNA-4592-29	4593	29	TAGTGACAATAAATAACAATACCGGGCTC	5	0.25
srRNA-4596-26	4597	26	GACAATAAATAACAATACCGGGCTCT	18	0.91
srRNA-4597-24	4598	24	ACAATAAATAACAATACCGGGCTC	16	0.81
srRNA-4598-23	4599	23	CAATAAATAACAATACCGGGCTC	19	0.96
srRNA-4603-22	4604	22	AATAACAATACCGGGCTCTTTC	32	1.61
srRNA-4604-19	4605	19	ATAACAATACCGGGCTCTT	12	0.61
srRNA-4606-19	4607	19	AACAATACCGGGCTCTTTC	12	0.61
srRNA-4619-19	4620	19	TCTTTCGAGTCTGGTAATT	13	0.66
srRNA-4620-24	4621	24	CTTTCGAGTCTGGTAATTGGAATG	17	0.86
srRNA-4620-25	4621	25	CTTTCGAGTCTGGTAATTGGAATGA	15	0.76
srRNA-4620-28	4621	28	CTTTCGAGTCTGGTAATTGGAATGAGTA	11	0.55
srRNA-4620-30	4621	30	CTTTCGAGTCTGGTAATTGGAATGAGTACA	15	0.76
srRNA-4620-31	4621	31	CTTTCGAGTCTGGTAATTGGAATGAGTACAA	20	1.01
srRNA-4620-32	4621	32	CTTTCGAGTCTGGTAATTGGAATGAGTACAAT	1	0.05
srRNA-4621-21	4622	21	TTTCGAGTCTGGTAATTGGAA	26	1.31
srRNA-4621-22	4622	22	TTTCGAGTCTGGTAATTGGAAT	13	0.66
srRNA-4622-21	4623	21	TTCGAGTCTGGTAATTGGAAT	24	1.21
srRNA-4622-23	4623	23	TTCGAGTCTGGTAATTGGAATGA	7	0.35
srRNA-4622-27	4623	27	TTCGAGTCTGGTAATTGGAATGAGTAC	6	0.3
srRNA-4623-20	4624	20	TCGAGTCTGGTAATTGGAAT	15	0.76
srRNA-4623-21	4624	21	TCGAGTCTGGTAATTGGAATG	14	0.71
srRNA-4623-23	4624	23	TCGAGTCTGGTAATTGGAATGAG	21	1.06
srRNA-4623-24	4624	24	TCGAGTCTGGTAATTGGAATGAGT	11	0.55
srRNA-4623-26	4624	26	TCGAGTCTGGTAATTGGAATGAGTAC	10	0.5
srRNA-4623-27	4624	27	TCGAGTCTGGTAATTGGAATGAGTACA	38	1.92
srRNA-4623-28	4624	28	TCGAGTCTGGTAATTGGAATGAGTACAA	10	0.5
srRNA-4623-29	4624	29	TCGAGTCTGGTAATTGGAATGAGTACAAT	12	0.61
srRNA-4623-30	4624	30	TCGAGTCTGGTAATTGGAATGAGTACAATC	12	0.61
srRNA-4624-18	4625	18	CGAGTCTGGTAATTGGAA	6	0.3
srRNA-4624-19	4625	19	CGAGTCTGGTAATTGGAAT	31	1.56
srRNA-4624-21	4625	21	CGAGTCTGGTAATTGGAATGA	75	3.78
srRNA-4624-22	4625	22	CGAGTCTGGTAATTGGAATGAG	28	1.41
srRNA-4624-23	4625	23	CGAGTCTGGTAATTGGAATGAGT	17	0.86
srRNA-4624-24	4625	24	CGAGTCTGGTAATTGGAATGAGTA	24	1.21
srRNA-4624-25	4625	25	CGAGTCTGGTAATTGGAATGAGTAC	25	1.26
srRNA-4624-26	4625	26	CGAGTCTGGTAATTGGAATGAGTACA	206	10.39
srRNA-4624-27	4625	27	CGAGTCTGGTAATTGGAATGAGTACAA	31	1.56
srRNA-4624-28	4625	28	CGAGTCTGGTAATTGGAATGAGTACAAT	38	1.92
srRNA-4624-30	4625	30	CGAGTCTGGTAATTGGAATGAGTACAATCT	7	0.35
srRNA-4624-32	4625	32	CGAGTCTGGTAATTGGAATGAGTACAATCTAA	1	0.05
srRNA-4625-20	4626	20	GAGTCTGGTAATTGGAATGA	89	4.49
srRNA-4625-21	4626	21	GAGTCTGGTAATTGGAATGAG	34	1.72
srRNA-4625-22	4626	22	GAGTCTGGTAATTGGAATGAGT	42	2.12
srRNA-4625-23	4626	23	GAGTCTGGTAATTGGAATGAGTA	114	5.75
srRNA-4625-24	4626	24	GAGTCTGGTAATTGGAATGAGTAC	51	2.57
srRNA-4625-25	4626	25	GAGTCTGGTAATTGGAATGAGTACA	307	15.49
srRNA-4625-26	4626	26	GAGTCTGGTAATTGGAATGAGTACAA	113	5.7
srRNA-4625-27	4626	27	GAGTCTGGTAATTGGAATGAGTACAAT	23	1.16
srRNA-4625-28	4626	28	GAGTCTGGTAATTGGAATGAGTACAATC	13	0.66
srRNA-4625-29	4626	29	GAGTCTGGTAATTGGAATGAGTACAATCT	19	0.96
srRNA-4625-30	4626	30	GAGTCTGGTAATTGGAATGAGTACAATCTA	11	0.55
srRNA-4626-22	4627	22	AGTCTGGTAATTGGAATGAGTA	73	3.68
srRNA-4626-23	4627	23	AGTCTGGTAATTGGAATGAGTAC	20	1.01
srRNA-4626-24	4627	24	AGTCTGGTAATTGGAATGAGTACA	36	1.82
srRNA-4626-25	4627	25	AGTCTGGTAATTGGAATGAGTACAA	30	1.51
srRNA-4626-26	4627	26	AGTCTGGTAATTGGAATGAGTACAAT	16	0.81
srRNA-4626-30	4627	30	AGTCTGGTAATTGGAATGAGTACAATCTAA	5	0.25
srRNA-4627-20	4628	20	GTCTGGTAATTGGAATGAGT	19	0.96
srRNA-4627-22	4628	22	GTCTGGTAATTGGAATGAGTAC	25	1.26
srRNA-4627-27	4628	27	GTCTGGTAATTGGAATGAGTACAATCT	20	1.01
srRNA-4627-29	4628	29	GTCTGGTAATTGGAATGAGTACAATCTAA	3	0.15
srRNA-4627-21*	4628	21	TACTCATTCCAATTACCAGAC	44	2.22
srRNA-4628-28	4629	28	TCTGGTAATTGGAATGAGTACAATCTAA	4	0.2
srRNA-4629-21	4630	21	CTGGTAATTGGAATGAGTACA	27	1.36
srRNA-4629-23	4630	23	CTGGTAATTGGAATGAGTACAAT	24	1.21
srRNA-4630-19	4631	19	TGGTAATTGGAATGAGTAC	27	1.36
srRNA-4630-21	4631	21	TGGTAATTGGAATGAGTACAA	92	4.64
srRNA-4631-23	4632	23	GGTAATTGGAATGAGTACAATCT	2	0.1
srRNA-4635-21*	4636	21	TTAGATTGTACTCATTCCAAT	1	0.05
srRNA-4636-20*	4637	20	TTAGATTGTACTCATTCCAA	17	0.86
srRNA-4636-24	4637	24	TTGGAATGAGTACAATCTAAATCC	1	0.05
srRNA-4636-21*	4637	21	TTTAGATTGTACTCATTCCAA	182	9.18
srRNA-4637-21*	4638	21	ATTTAGATTGTACTCATTCCA	28	1.41
srRNA-4638-21*	4639	21	GATTTAGATTGTACTCATTCC	45	2.27
srRNA-4638-19*	4639	19	TTTAGATTGTACTCATTCC	24	1.21
srRNA-4640-28	4641	28	AATGAGTACAATCTAAATCCCTTAACGA	19	0.96
srRNA-4642-22*	4643	22	TAAGGGATTTAGATTGTACTCA	64	3.23
srRNA-4643-20*	4644	20	AAGGGATTTAGATTGTACTC	1	0.05
srRNA-4643-21*	4644	21	TAAGGGATTTAGATTGTACTC	1273	64.22
srRNA-4643-22*	4644	22	TTAAGGGATTTAGATTGTACTC	772	38.94
srRNA-4644-24*	4645	24	TCGTTAAGGGATTTAGATTGTACT	14	0.71
srRNA-4644-21*	4645	21	TTAAGGGATTTAGATTGTACT	304	15.34
srRNA-4645-20*	4646	20	TTAAGGGATTTAGATTGTAC	40	2.02
srRNA-4646-21*	4647	21	CGTTAAGGGATTTAGATTGTA	43	2.17
srRNA-4646-22*	4647	22	TCGTTAAGGGATTTAGATTGTA	18	0.91
srRNA-4647-21*	4648	21	TCGTTAAGGGATTTAGATTGT	121	6.1
srRNA-4650-21*	4651	21	TCCTCGTTAAGGGATTTAGAT	28	1.41
srRNA-4661-21	4662	21	TTAACGAGGATCCATTGGAGG	28	1.41
srRNA-4661-23	4662	23	TTAACGAGGATCCATTGGAGGGC	19	0.96
srRNA-4663-21	4664	21	AACGAGGATCCATTGGAGGGC	127	6.41
srRNA-4663-30	4664	30	AACGAGGATCCATTGGAGGGCAAGTCTGGT	5	0.25
srRNA-4664-20	4665	20	ACGAGGATCCATTGGAGGGC	202	10.19
srRNA-4664-21	4665	21	ACGAGGATCCATTGGAGGGCA	21	1.06
srRNA-4664-25	4665	25	ACGAGGATCCATTGGAGGGCAAGTC	16	0.81
srRNA-4665-19	4666	19	CGAGGATCCATTGGAGGGC	135	6.81
srRNA-4671-22	4672	22	TCCATTGGAGGGCAAGTCTGGT	5	0.25
srRNA-4672-22	4673	22	CCATTGGAGGGCAAGTCTGGTG	22	1.11
srRNA-4673-20	4674	20	CATTGGAGGGCAAGTCTGGT	29	1.46
srRNA-4674-18	4675	18	ATTGGAGGGCAAGTCTGG	8	0.4
srRNA-4674-19	4675	19	ATTGGAGGGCAAGTCTGGT	15	0.76
srRNA-4674-20	4675	20	ATTGGAGGGCAAGTCTGGTG	19	0.96
srRNA-4674-21	4675	21	ATTGGAGGGCAAGTCTGGTGC	101	5.1
srRNA-4675-19	4676	19	TTGGAGGGCAAGTCTGGTG	1	0.05
srRNA-4675-20	4676	20	TTGGAGGGCAAGTCTGGTGC	31	1.56
srRNA-4675-21	4676	21	TTGGAGGGCAAGTCTGGTGCC	42	2.12
srRNA-4676-20	4677	20	TGGAGGGCAAGTCTGGTGCC	25	1.26
srRNA-4683-19	4684	19	CAAGTCTGGTGCCAGCAGC	13	0.66
srRNA-4684-23	4685	23	AAGTCTGGTGCCAGCAGCCGCGG	15	0.76
srRNA-4684-24	4685	24	AAGTCTGGTGCCAGCAGCCGCGGT	1	0.05
srRNA-4684-30	4685	30	AAGTCTGGTGCCAGCAGCCGCGGTAATTCC	1	0.05
srRNA-4685-27	4686	27	AGTCTGGTGCCAGCAGCCGCGGTAATT	2	0.1
srRNA-4687-21*	4688	21	ACCGCGGCTGCTGGCACCAGA	9	0.45
srRNA-4688-25	4689	25	CTGGTGCCAGCAGCCGCGGTAATTC	5	0.25
srRNA-4688-21*	4689	21	TACCGCGGCTGCTGGCACCAG	26	1.31
srRNA-4692-20*	4693	20	AATTACCGCGGCTGCTGGCA	24	1.21
srRNA-4693-22*	4694	22	TGGAATTACCGCGGCTGCTGGC	9	0.45
srRNA-4694-21*	4695	21	TGGAATTACCGCGGCTGCTGG	25	1.26
srRNA-4699-21	4700	21	AGCCGCGGTAATTCCAGCTCC	5	0.25
srRNA-4701-22*	4702	22	ATTGGAGCTGGAATTACCGCGG	19	0.96
srRNA-4701-20	4702	20	CCGCGGTAATTCCAGCTCCA	4	0.2
srRNA-4702-21*	4703	21	ATTGGAGCTGGAATTACCGCG	17	0.86
srRNA-4702-22	4703	22	CGCGGTAATTCCAGCTCCAATA	20	1.01
srRNA-4702-31	4703	31	CGCGGTAATTCCAGCTCCAATAGCGTATATT	12	0.61
srRNA-4703-22*	4704	22	CTATTGGAGCTGGAATTACCGC	35	1.77
srRNA-4708-21*	4709	21	TACGCTATTGGAGCTGGAATT	37	1.87
srRNA-4710-21*	4711	21	TATACGCTATTGGAGCTGGAA	30	1.51
srRNA-4712-23*	4713	23	TAAATATACGCTATTGGAGCTGG	1	0.05
srRNA-4713-22*	4714	22	TAAATATACGCTATTGGAGCTG	26	1.31
srRNA-4714-21*	4715	21	TAAATATACGCTATTGGAGCT	57	2.88
srRNA-4725-27	4726	27	CGTATATTTAAGTTGTTGCAGTTAAAA	4	0.2
srRNA-4728-28	4729	28	ATATTTAAGTTGTTGCAGTTAAAAAGCT	5	0.25
srRNA-4731-21*	4732	21	TTTTAACTGCAACAACTTAAA	53	2.67
srRNA-4732-29	4733	29	TTAAGTTGTTGCAGTTAAAAAGCTCGTAG	6	0.3
srRNA-4733-21*	4734	21	CTTTTTAACTGCAACAACTTA	41	2.07
srRNA-4733-24	4734	24	TAAGTTGTTGCAGTTAAAAAGCTC	17	0.86
srRNA-4733-28	4734	28	TAAGTTGTTGCAGTTAAAAAGCTCGTAG	7	0.35
srRNA-4734-23	4735	23	AAGTTGTTGCAGTTAAAAAGCTC	35	1.77
srRNA-4736-21	4737	21	GTTGTTGCAGTTAAAAAGCTC	32	1.61
srRNA-4736-28	4737	28	GTTGTTGCAGTTAAAAAGCTCGTAGTTG	16	0.81
srRNA-4737-21*	4738	21	CGAGCTTTTTAACTGCAACAA	21	1.06
srRNA-4737-28	4738	28	TTGTTGCAGTTAAAAAGCTCGTAGTTGA	16	0.81
srRNA-4737-30	4738	30	TTGTTGCAGTTAAAAAGCTCGTAGTTGAAC	5	0.25
srRNA-4737-31	4738	31	TTGTTGCAGTTAAAAAGCTCGTAGTTGAACC	2	0.1
srRNA-4738-29	4739	29	TGTTGCAGTTAAAAAGCTCGTAGTTGAAC	7	0.35
srRNA-4738-30	4739	30	TGTTGCAGTTAAAAAGCTCGTAGTTGAACC	53	2.67
srRNA-4738-31	4739	31	TGTTGCAGTTAAAAAGCTCGTAGTTGAACCT	12	0.61
srRNA-4739-22	4740	22	GTTGCAGTTAAAAAGCTCGTAG	1	0.05
srRNA-4739-24	4740	24	GTTGCAGTTAAAAAGCTCGTAGTT	3	0.15
srRNA-4740-27	4741	27	TTGCAGTTAAAAAGCTCGTAGTTGAAC	16	0.81
srRNA-4740-28	4741	28	TTGCAGTTAAAAAGCTCGTAGTTGAACC	2	0.1
srRNA-4740-31	4741	31	TTGCAGTTAAAAAGCTCGTAGTTGAACCTTG	10	0.5
srRNA-4741-26	4742	26	TGCAGTTAAAAAGCTCGTAGTTGAAC	22	1.11
srRNA-4741-27	4742	27	TGCAGTTAAAAAGCTCGTAGTTGAACC	29	1.46
srRNA-4741-28	4742	28	TGCAGTTAAAAAGCTCGTAGTTGAACCT	4	0.2
srRNA-4743-23	4744	23	CAGTTAAAAAGCTCGTAGTTGAA	54	2.72
srRNA-4743-25	4744	25	CAGTTAAAAAGCTCGTAGTTGAACC	32	1.61
srRNA-4743-31	4744	31	CAGTTAAAAAGCTCGTAGTTGAACCTTGGGA	12	0.61
srRNA-4744-23	4745	23	AGTTAAAAAGCTCGTAGTTGAAC	83	4.19
srRNA-4744-31	4745	31	AGTTAAAAAGCTCGTAGTTGAACCTTGGGAT	17	0.86
srRNA-4744-34	4745	34	AGTTAAAAAGCTCGTAGTTGAACCTTGGGATGGG	2	0.1
srRNA-4745-21	4746	21	GTTAAAAAGCTCGTAGTTGAA	31	1.56
srRNA-4745-22	4746	22	GTTAAAAAGCTCGTAGTTGAAC	138	6.96
srRNA-4745-23	4746	23	GTTAAAAAGCTCGTAGTTGAACC	31	1.56
srRNA-4745-26	4746	26	GTTAAAAAGCTCGTAGTTGAACCTTG	30	1.51
srRNA-4745-29	4746	29	GTTAAAAAGCTCGTAGTTGAACCTTGGGA	21	1.06
srRNA-4745-30	4746	30	GTTAAAAAGCTCGTAGTTGAACCTTGGGAT	4	0.2
srRNA-4745-21*	4746	21	TTCAACTACGAGCTTTTTAAC	73	3.68
srRNA-4746-21	4747	21	TTAAAAAGCTCGTAGTTGAAC	86	4.34
srRNA-4746-23	4747	23	TTAAAAAGCTCGTAGTTGAACCT	29	1.46
srRNA-4746-26	4747	26	TTAAAAAGCTCGTAGTTGAACCTTGG	9	0.45
srRNA-4746-29	4747	29	TTAAAAAGCTCGTAGTTGAACCTTGGGAT	9	0.45
srRNA-4747-20	4748	20	TAAAAAGCTCGTAGTTGAAC	144	7.26
srRNA-4747-26	4748	26	TAAAAAGCTCGTAGTTGAACCTTGGG	11	0.55
srRNA-4747-28	4748	28	TAAAAAGCTCGTAGTTGAACCTTGGGAT	12	0.61
srRNA-4748-26	4749	26	AAAAAGCTCGTAGTTGAACCTTGGGA	17	0.86
srRNA-4748-31	4749	31	AAAAAGCTCGTAGTTGAACCTTGGGATGGGT	9	0.45
srRNA-4749-19	4750	19	AAAAGCTCGTAGTTGAACC	30	1.51
srRNA-4749-25	4750	25	AAAAGCTCGTAGTTGAACCTTGGGA	13	0.66
srRNA-4750-22	4751	22	AAAGCTCGTAGTTGAACCTTGG	21	1.06
srRNA-4750-25	4751	25	AAAGCTCGTAGTTGAACCTTGGGAT	28	1.41
srRNA-4750-29	4751	29	AAAGCTCGTAGTTGAACCTTGGGATGGGT	15	0.76
srRNA-4751-19	4752	19	AAGCTCGTAGTTGAACCTT	19	0.96
srRNA-4751-22	4752	22	AAGCTCGTAGTTGAACCTTGGG	16	0.81
srRNA-4751-26	4752	26	AAGCTCGTAGTTGAACCTTGGGATGG	28	1.41
srRNA-4751-28	4752	28	AAGCTCGTAGTTGAACCTTGGGATGGGT	14	0.71
srRNA-4751-31	4752	31	AAGCTCGTAGTTGAACCTTGGGATGGGTCGG	11	0.55
srRNA-4752-21	4753	21	AGCTCGTAGTTGAACCTTGGG	31	1.56
srRNA-4752-22	4753	22	AGCTCGTAGTTGAACCTTGGGA	1	0.05
srRNA-4752-23	4753	23	AGCTCGTAGTTGAACCTTGGGAT	28	1.41
srRNA-4752-24	4753	24	AGCTCGTAGTTGAACCTTGGGATG	39	1.97
srRNA-4752-27	4753	27	AGCTCGTAGTTGAACCTTGGGATGGGT	43	2.17
srRNA-4753-20*	4754	20	CCCAAGGTTCAACTACGAGC	1	0.05
srRNA-4753-26	4754	26	GCTCGTAGTTGAACCTTGGGATGGGT	55	2.77
srRNA-4753-29	4754	29	GCTCGTAGTTGAACCTTGGGATGGGTCGG	11	0.55
srRNA-4753-21*	4754	21	TCCCAAGGTTCAACTACGAGC	8	0.4
srRNA-4754-19	4755	19	CTCGTAGTTGAACCTTGGG	10	0.5
srRNA-4754-25	4755	25	CTCGTAGTTGAACCTTGGGATGGGT	40	2.02
srRNA-4754-26	4755	26	CTCGTAGTTGAACCTTGGGATGGGTC	11	0.55
srRNA-4754-27	4755	27	CTCGTAGTTGAACCTTGGGATGGGTCG	7	0.35
srRNA-4754-28	4755	28	CTCGTAGTTGAACCTTGGGATGGGTCGG	8	0.4
srRNA-4755-19	4756	19	TCGTAGTTGAACCTTGGGA	32	1.61
srRNA-4755-21	4756	21	TCGTAGTTGAACCTTGGGATG	21	1.06
srRNA-4755-22	4756	22	TCGTAGTTGAACCTTGGGATGG	13	0.66
srRNA-4755-27	4756	27	TCGTAGTTGAACCTTGGGATGGGTCGG	8	0.4
srRNA-4755-30	4756	30	TCGTAGTTGAACCTTGGGATGGGTCGGCCG	2	0.1
srRNA-4755-31	4756	31	TCGTAGTTGAACCTTGGGATGGGTCGGCCGG	2	0.1
srRNA-4756-20	4757	20	CGTAGTTGAACCTTGGGATG	207	10.44
srRNA-4756-21	4757	21	CGTAGTTGAACCTTGGGATGG	63	3.18
srRNA-4756-23	4757	23	CGTAGTTGAACCTTGGGATGGGT	8	0.4
srRNA-4756-26	4757	26	CGTAGTTGAACCTTGGGATGGGTCGG	15	0.76
srRNA-4756-27	4757	27	CGTAGTTGAACCTTGGGATGGGTCGGC	15	0.76
srRNA-4756-28	4757	28	CGTAGTTGAACCTTGGGATGGGTCGGCC	17	0.86
srRNA-4757-19	4758	19	GTAGTTGAACCTTGGGATG	3	0.15
srRNA-4757-22	4758	22	GTAGTTGAACCTTGGGATGGGT	7	0.35
srRNA-4758-19	4759	19	TAGTTGAACCTTGGGATGG	23	1.16
srRNA-4758-20	4759	20	TAGTTGAACCTTGGGATGGG	58	2.93
srRNA-4758-21	4759	21	TAGTTGAACCTTGGGATGGGT	1625	81.98
srRNA-4758-22	4759	22	TAGTTGAACCTTGGGATGGGTC	17	0.86
srRNA-4758-23	4759	23	TAGTTGAACCTTGGGATGGGTCG	18	0.91
srRNA-4759-20	4760	20	AGTTGAACCTTGGGATGGGT	8	0.4
srRNA-4759-22	4760	22	AGTTGAACCTTGGGATGGGTCG	11	0.55
srRNA-4759-23	4760	23	AGTTGAACCTTGGGATGGGTCGG	67	3.38
srRNA-4760-18	4761	18	GTTGAACCTTGGGATGGG	21	1.06
srRNA-4760-19	4761	19	GTTGAACCTTGGGATGGGT	13	0.66
srRNA-4761-22	4762	22	TTGAACCTTGGGATGGGTCGGC	1	0.05
srRNA-4761-25	4762	25	TTGAACCTTGGGATGGGTCGGCCGG	13	0.66
srRNA-4762-24	4763	24	TGAACCTTGGGATGGGTCGGCCGG	1	0.05
srRNA-4762-25	4763	25	TGAACCTTGGGATGGGTCGGCCGGT	13	0.66
srRNA-4763-21	4764	21	GAACCTTGGGATGGGTCGGCC	20	1.01
srRNA-4764-21	4765	21	AACCTTGGGATGGGTCGGCCG	12	0.61
srRNA-4764-22	4765	22	AACCTTGGGATGGGTCGGCCGG	1	0.05
srRNA-4764-28	4765	28	AACCTTGGGATGGGTCGGCCGGTCCGCC	5	0.25
srRNA-4765-19	4766	19	ACCTTGGGATGGGTCGGCC	9	0.45
srRNA-4765-23	4766	23	ACCTTGGGATGGGTCGGCCGGTC	14	0.71
srRNA-4766-19	4767	19	CCTTGGGATGGGTCGGCCG	19	0.96
srRNA-4766-20	4767	20	CCTTGGGATGGGTCGGCCGG	12	0.61
srRNA-4766-21	4767	21	CCTTGGGATGGGTCGGCCGGT	21	1.06
srRNA-4766-23	4767	23	CCTTGGGATGGGTCGGCCGGTCC	27	1.36
srRNA-4767-21	4768	21	CTTGGGATGGGTCGGCCGGTC	13	0.66
srRNA-4767-22	4768	22	CTTGGGATGGGTCGGCCGGTCC	11	0.55
srRNA-4767-25	4768	25	CTTGGGATGGGTCGGCCGGTCCGCC	5	0.25
srRNA-4768-18	4769	18	TTGGGATGGGTCGGCCGG	8	0.4
srRNA-4768-19	4769	19	TTGGGATGGGTCGGCCGGT	16	0.81
srRNA-4768-21	4769	21	TTGGGATGGGTCGGCCGGTCC	181	9.13
srRNA-4768-22	4769	22	TTGGGATGGGTCGGCCGGTCCG	10	0.5
srRNA-4768-23	4769	23	TTGGGATGGGTCGGCCGGTCCGC	14	0.71
srRNA-4768-24	4769	24	TTGGGATGGGTCGGCCGGTCCGCC	5	0.25
srRNA-4769-19	4770	19	TGGGATGGGTCGGCCGGTC	27	1.36
srRNA-4769-20	4770	20	TGGGATGGGTCGGCCGGTCC	94	4.74
srRNA-4769-21	4770	21	TGGGATGGGTCGGCCGGTCCG	7	0.35
srRNA-4769-22	4770	22	TGGGATGGGTCGGCCGGTCCGC	15	0.76
srRNA-4769-23	4770	23	TGGGATGGGTCGGCCGGTCCGCC	9	0.45
srRNA-4769-24	4770	24	TGGGATGGGTCGGCCGGTCCGCCT	14	0.71
srRNA-4770-19	4771	19	GGGATGGGTCGGCCGGTCC	60	3.03
srRNA-4770-20	4771	20	GGGATGGGTCGGCCGGTCCG	16	0.81
srRNA-4770-21	4771	21	GGGATGGGTCGGCCGGTCCGC	53	2.67
srRNA-4770-22	4771	22	GGGATGGGTCGGCCGGTCCGCC	52	2.62
srRNA-4770-23	4771	23	GGGATGGGTCGGCCGGTCCGCCT	17	0.86
srRNA-4771-20	4772	20	GGATGGGTCGGCCGGTCCGC	22	1.11
srRNA-4771-21	4772	21	GGATGGGTCGGCCGGTCCGCC	11	0.55
srRNA-4772-19	4773	19	GATGGGTCGGCCGGTCCGC	6	0.3
srRNA-4772-20	4773	20	GATGGGTCGGCCGGTCCGCC	16	0.81
srRNA-4773-19	4774	19	ATGGGTCGGCCGGTCCGCC	6	0.3
srRNA-4774-19	4775	19	TGGGTCGGCCGGTCCGCCT	1	0.05
srRNA-4776-29	4777	29	GGTCGGCCGGTCCGCCTTTGGTGTGCATT	10	0.5
srRNA-4779-29	4780	29	CGGCCGGTCCGCCTTTGGTGTGCATTGGT	9	0.45
srRNA-4782-27	4783	27	CCGGTCCGCCTTTGGTGTGCATTGGTC	7	0.35
srRNA-4782-21*	4783	21	TGCACACCAAAGGCGGACCGG	11	0.55
srRNA-4790-28	4791	28	CCTTTGGTGTGCATTGGTCGGCTTGTCC	6	0.3
srRNA-4790-29	4791	29	CCTTTGGTGTGCATTGGTCGGCTTGTCCC	12	0.61
srRNA-4791-21	4792	21	CTTTGGTGTGCATTGGTCGGC	14	0.71
srRNA-4791-25	4792	25	CTTTGGTGTGCATTGGTCGGCTTGT	11	0.55
srRNA-4791-26	4792	26	CTTTGGTGTGCATTGGTCGGCTTGTC	11	0.55
srRNA-4792-20	4793	20	TTTGGTGTGCATTGGTCGGC	37	1.87
srRNA-4792-21	4793	21	TTTGGTGTGCATTGGTCGGCT	15	0.76
srRNA-4792-25	4793	25	TTTGGTGTGCATTGGTCGGCTTGTC	13	0.66
srRNA-4793-19	4794	19	TTGGTGTGCATTGGTCGGC	14	0.71
srRNA-4793-26	4794	26	TTGGTGTGCATTGGTCGGCTTGTCCC	10	0.5
srRNA-4794-19	4795	19	TGGTGTGCATTGGTCGGCT	1	0.05
srRNA-4794-21	4795	21	TGGTGTGCATTGGTCGGCTTG	44	2.22
srRNA-4794-23	4795	23	TGGTGTGCATTGGTCGGCTTGTC	25	1.26
srRNA-4794-24	4795	24	TGGTGTGCATTGGTCGGCTTGTCC	126	6.36
srRNA-4794-26	4795	26	TGGTGTGCATTGGTCGGCTTGTCCCT	13	0.66
srRNA-4794-28	4795	28	TGGTGTGCATTGGTCGGCTTGTCCCTTC	9	0.45
srRNA-4795-22	4796	22	GGTGTGCATTGGTCGGCTTGTC	19	0.96
srRNA-4795-23	4796	23	GGTGTGCATTGGTCGGCTTGTCC	123	6.2
srRNA-4795-24	4796	24	GGTGTGCATTGGTCGGCTTGTCCC	469	23.66
srRNA-4795-25	4796	25	GGTGTGCATTGGTCGGCTTGTCCCT	315	15.89
srRNA-4795-26	4796	26	GGTGTGCATTGGTCGGCTTGTCCCTT	43	2.17
srRNA-4795-27	4796	27	GGTGTGCATTGGTCGGCTTGTCCCTTC	26	1.31
srRNA-4795-28	4796	28	GGTGTGCATTGGTCGGCTTGTCCCTTCG	11	0.55
srRNA-4795-29	4796	29	GGTGTGCATTGGTCGGCTTGTCCCTTCGG	38	1.92
srRNA-4795-30	4796	30	GGTGTGCATTGGTCGGCTTGTCCCTTCGGT	4	0.2
srRNA-4795-31	4796	31	GGTGTGCATTGGTCGGCTTGTCCCTTCGGTC	8	0.4
srRNA-4796-20	4797	20	GTGTGCATTGGTCGGCTTGT	19	0.96
srRNA-4796-21	4797	21	GTGTGCATTGGTCGGCTTGTC	55	2.77
srRNA-4796-22	4797	22	GTGTGCATTGGTCGGCTTGTCC	46	2.32
srRNA-4796-23	4797	23	GTGTGCATTGGTCGGCTTGTCCC	37	1.87
srRNA-4796-26	4797	26	GTGTGCATTGGTCGGCTTGTCCCTTC	25	1.26
srRNA-4796-27	4797	27	GTGTGCATTGGTCGGCTTGTCCCTTCG	3	0.15
srRNA-4796-29	4797	29	GTGTGCATTGGTCGGCTTGTCCCTTCGGT	1	0.05
srRNA-4796-30	4797	30	GTGTGCATTGGTCGGCTTGTCCCTTCGGTC	29	1.46
srRNA-4797-21	4798	21	TGTGCATTGGTCGGCTTGTCC	162	8.17
srRNA-4797-22	4798	22	TGTGCATTGGTCGGCTTGTCCC	73	3.68
srRNA-4797-29	4798	29	TGTGCATTGGTCGGCTTGTCCCTTCGGTC	7	0.35
srRNA-4798-19	4799	19	GTGCATTGGTCGGCTTGTC	23	1.16
srRNA-4798-20	4799	20	GTGCATTGGTCGGCTTGTCC	9	0.45
srRNA-4798-21	4799	21	GTGCATTGGTCGGCTTGTCCC	26	1.31
srRNA-4798-22	4799	22	GTGCATTGGTCGGCTTGTCCCT	13	0.66
srRNA-4798-25	4799	25	GTGCATTGGTCGGCTTGTCCCTTCG	17	0.86
srRNA-4799-19	4800	19	TGCATTGGTCGGCTTGTCC	9	0.45
srRNA-4799-20	4800	20	TGCATTGGTCGGCTTGTCCC	47	2.37
srRNA-4799-21	4800	21	TGCATTGGTCGGCTTGTCCCT	20	1.01
srRNA-4799-26	4800	26	TGCATTGGTCGGCTTGTCCCTTCGGT	12	0.61
srRNA-4799-27	4800	27	TGCATTGGTCGGCTTGTCCCTTCGGTC	15	0.76
srRNA-4800-20	4801	20	GCATTGGTCGGCTTGTCCCT	14	0.71
srRNA-4800-21	4801	21	GCATTGGTCGGCTTGTCCCTT	15	0.76
srRNA-4800-26	4801	26	GCATTGGTCGGCTTGTCCCTTCGGTC	28	1.41
srRNA-4800-29	4801	29	GCATTGGTCGGCTTGTCCCTTCGGTCGGC	12	0.61
srRNA-4801-18	4802	18	CATTGGTCGGCTTGTCCC	10	0.5
srRNA-4801-19	4802	19	CATTGGTCGGCTTGTCCCT	20	1.01
srRNA-4801-20	4802	20	CATTGGTCGGCTTGTCCCTT	15	0.76
srRNA-4801-21	4802	21	CATTGGTCGGCTTGTCCCTTC	20	1.01
srRNA-4801-31	4802	31	CATTGGTCGGCTTGTCCCTTCGGTCGGCGAT	2	0.1
srRNA-4802-23	4803	23	ATTGGTCGGCTTGTCCCTTCGGT	21	1.06
srRNA-4802-24	4803	24	ATTGGTCGGCTTGTCCCTTCGGTC	28	1.41
srRNA-4802-25	4803	25	ATTGGTCGGCTTGTCCCTTCGGTCG	4	0.2
srRNA-4802-27	4803	27	ATTGGTCGGCTTGTCCCTTCGGTCGGC	9	0.45
srRNA-4802-28	4803	28	ATTGGTCGGCTTGTCCCTTCGGTCGGCG	4	0.2
srRNA-4803-19	4804	19	TTGGTCGGCTTGTCCCTTC	5	0.25
srRNA-4803-20	4804	20	TTGGTCGGCTTGTCCCTTCG	32	1.61
srRNA-4803-21	4804	21	TTGGTCGGCTTGTCCCTTCGG	131	6.61
srRNA-4803-22	4804	22	TTGGTCGGCTTGTCCCTTCGGT	41	2.07
srRNA-4803-23	4804	23	TTGGTCGGCTTGTCCCTTCGGTC	31	1.56
srRNA-4803-25	4804	25	TTGGTCGGCTTGTCCCTTCGGTCGG	30	1.51
srRNA-4803-26	4804	26	TTGGTCGGCTTGTCCCTTCGGTCGGC	15	0.76
srRNA-4804-20	4805	20	TGGTCGGCTTGTCCCTTCGG	29	1.46
srRNA-4804-21	4805	21	TGGTCGGCTTGTCCCTTCGGT	39	1.97
srRNA-4804-22	4805	22	TGGTCGGCTTGTCCCTTCGGTC	53	2.67
srRNA-4804-24	4805	24	TGGTCGGCTTGTCCCTTCGGTCGG	11	0.55
srRNA-4804-25	4805	25	TGGTCGGCTTGTCCCTTCGGTCGGC	30	1.51
srRNA-4804-26	4805	26	TGGTCGGCTTGTCCCTTCGGTCGGCG	10	0.5
srRNA-4804-31	4805	31	TGGTCGGCTTGTCCCTTCGGTCGGCGATACG	2	0.1
srRNA-4805-20	4806	20	GGTCGGCTTGTCCCTTCGGT	15	0.76
srRNA-4805-21	4806	21	GGTCGGCTTGTCCCTTCGGTC	110	5.55
srRNA-4805-22	4806	22	GGTCGGCTTGTCCCTTCGGTCG	26	1.31
srRNA-4805-23	4806	23	GGTCGGCTTGTCCCTTCGGTCGG	21	1.06
srRNA-4805-24	4806	24	GGTCGGCTTGTCCCTTCGGTCGGC	10	0.5
srRNA-4807-21*	4808	21	CCGACCGAAGGGACAAGCCGA	18	0.91
srRNA-4807-21	4808	21	TCGGCTTGTCCCTTCGGTCGG	14	0.71
srRNA-4807-22	4808	22	TCGGCTTGTCCCTTCGGTCGGC	44	2.22
srRNA-4807-31	4808	31	TCGGCTTGTCCCTTCGGTCGGCGATACGCTC	1	0.05
srRNA-4808-21	4809	21	CGGCTTGTCCCTTCGGTCGGC	13	0.66
srRNA-4809-19	4810	19	GGCTTGTCCCTTCGGTCGG	21	1.06
srRNA-4809-20	4810	20	GGCTTGTCCCTTCGGTCGGC	161	8.12
srRNA-4809-27	4810	27	GGCTTGTCCCTTCGGTCGGCGATACGC	10	0.5
srRNA-4809-29	4810	29	GGCTTGTCCCTTCGGTCGGCGATACGCTC	12	0.61
srRNA-4809-22*	4810	22	TCGCCGACCGAAGGGACAAGCC	30	1.51
srRNA-4810-19	4811	19	GCTTGTCCCTTCGGTCGGC	22	1.11
srRNA-4810-26	4811	26	GCTTGTCCCTTCGGTCGGCGATACGC	5	0.25
srRNA-4810-28	4811	28	GCTTGTCCCTTCGGTCGGCGATACGCTC	2	0.1
srRNA-4810-31	4811	31	GCTTGTCCCTTCGGTCGGCGATACGCTCCTG	1	0.05
srRNA-4810-23*	4811	23	TATCGCCGACCGAAGGGACAAGC	17	0.86
srRNA-4810-21*	4811	21	TCGCCGACCGAAGGGACAAGC	934	47.12
srRNA-4811-20	4812	20	CTTGTCCCTTCGGTCGGCGA	9	0.45
srRNA-4811-20*	4812	20	TCGCCGACCGAAGGGACAAG	18	0.91
srRNA-4812-21	4813	21	TTGTCCCTTCGGTCGGCGATA	18	0.91
srRNA-4812-27	4813	27	TTGTCCCTTCGGTCGGCGATACGCTCC	9	0.45
srRNA-4812-30	4813	30	TTGTCCCTTCGGTCGGCGATACGCTCCTGG	12	0.61
srRNA-4813-20	4814	20	TGTCCCTTCGGTCGGCGATA	68	3.43
srRNA-4813-21	4814	21	TGTCCCTTCGGTCGGCGATAC	12	0.61
srRNA-4813-22	4814	22	TGTCCCTTCGGTCGGCGATACG	23	1.16
srRNA-4813-28	4814	28	TGTCCCTTCGGTCGGCGATACGCTCCTG	12	0.61
srRNA-4813-29	4814	29	TGTCCCTTCGGTCGGCGATACGCTCCTGG	16	0.81
srRNA-4814-19	4815	19	GTCCCTTCGGTCGGCGATA	32	1.61
srRNA-4814-21	4815	21	GTCCCTTCGGTCGGCGATACG	40	2.02
srRNA-4814-24	4815	24	GTCCCTTCGGTCGGCGATACGCTC	13	0.66
srRNA-4814-25	4815	25	GTCCCTTCGGTCGGCGATACGCTCC	38	1.92
srRNA-4814-28	4815	28	GTCCCTTCGGTCGGCGATACGCTCCTGG	49	2.47
srRNA-4814-29	4815	29	GTCCCTTCGGTCGGCGATACGCTCCTGGT	5	0.25
srRNA-4814-31	4815	31	GTCCCTTCGGTCGGCGATACGCTCCTGGTCT	3	0.15
srRNA-4815-20	4816	20	TCCCTTCGGTCGGCGATACG	17	0.86
srRNA-4815-21	4816	21	TCCCTTCGGTCGGCGATACGC	99	4.99
srRNA-4815-22	4816	22	TCCCTTCGGTCGGCGATACGCT	6	0.3
srRNA-4815-23	4816	23	TCCCTTCGGTCGGCGATACGCTC	17	0.86
srRNA-4815-24	4816	24	TCCCTTCGGTCGGCGATACGCTCC	13	0.66
srRNA-4815-25	4816	25	TCCCTTCGGTCGGCGATACGCTCCT	2	0.1
srRNA-4815-27	4816	27	TCCCTTCGGTCGGCGATACGCTCCTGG	8	0.4
srRNA-4815-29	4816	29	TCCCTTCGGTCGGCGATACGCTCCTGGTC	15	0.76
srRNA-4815-30	4816	30	TCCCTTCGGTCGGCGATACGCTCCTGGTCT	8	0.4
srRNA-4816-20	4817	20	CCCTTCGGTCGGCGATACGC	2	0.1
srRNA-4816-21	4817	21	CCCTTCGGTCGGCGATACGCT	23	1.16
srRNA-4816-22	4817	22	CCCTTCGGTCGGCGATACGCTC	11	0.55
srRNA-4816-23	4817	23	CCCTTCGGTCGGCGATACGCTCC	17	0.86
srRNA-4816-24	4817	24	CCCTTCGGTCGGCGATACGCTCCT	2	0.1
srRNA-4816-25	4817	25	CCCTTCGGTCGGCGATACGCTCCTG	55	2.77
srRNA-4816-28	4817	28	CCCTTCGGTCGGCGATACGCTCCTGGTC	9	0.45
srRNA-4816-30	4817	30	CCCTTCGGTCGGCGATACGCTCCTGGTCTT	8	0.4
srRNA-4817-19	4818	19	CCTTCGGTCGGCGATACGC	12	0.61
srRNA-4817-20	4818	20	CCTTCGGTCGGCGATACGCT	22	1.11
srRNA-4817-27	4818	27	CCTTCGGTCGGCGATACGCTCCTGGTC	6	0.3
srRNA-4817-29	4818	29	CCTTCGGTCGGCGATACGCTCCTGGTCTT	6	0.3
srRNA-4818-18	4819	18	CTTCGGTCGGCGATACGC	10	0.5
srRNA-4818-19	4819	19	CTTCGGTCGGCGATACGCT	38	1.92
srRNA-4818-20	4819	20	CTTCGGTCGGCGATACGCTC	62	3.13
srRNA-4818-21	4819	21	CTTCGGTCGGCGATACGCTCC	106	5.35
srRNA-4818-22	4819	22	CTTCGGTCGGCGATACGCTCCT	3	0.15
srRNA-4818-26	4819	26	CTTCGGTCGGCGATACGCTCCTGGTC	20	1.01
srRNA-4818-27	4819	27	CTTCGGTCGGCGATACGCTCCTGGTCT	11	0.55
srRNA-4819-20	4820	20	TTCGGTCGGCGATACGCTCC	12	0.61
srRNA-4819-23	4820	23	TTCGGTCGGCGATACGCTCCTGG	5	0.25
srRNA-4819-24	4820	24	TTCGGTCGGCGATACGCTCCTGGT	14	0.71
srRNA-4819-25	4820	25	TTCGGTCGGCGATACGCTCCTGGTC	54	2.72
srRNA-4820-19	4821	19	TCGGTCGGCGATACGCTCC	42	2.12
srRNA-4820-24	4821	24	TCGGTCGGCGATACGCTCCTGGTC	54	2.72
srRNA-4820-25	4821	25	TCGGTCGGCGATACGCTCCTGGTCT	9	0.45
srRNA-4820-26	4821	26	TCGGTCGGCGATACGCTCCTGGTCTT	3	0.15
srRNA-4821-19	4822	19	CGGTCGGCGATACGCTCCT	1	0.05
srRNA-4821-22	4822	22	CGGTCGGCGATACGCTCCTGGT	9	0.45
srRNA-4821-23	4822	23	CGGTCGGCGATACGCTCCTGGTC	59	2.98
srRNA-4821-25	4822	25	CGGTCGGCGATACGCTCCTGGTCTT	10	0.5
srRNA-4822-20	4823	20	GGTCGGCGATACGCTCCTGG	30	1.51
srRNA-4822-22	4823	22	GGTCGGCGATACGCTCCTGGTC	73	3.68
srRNA-4822-23	4823	23	GGTCGGCGATACGCTCCTGGTCT	1	0.05
srRNA-4822-24	4823	24	GGTCGGCGATACGCTCCTGGTCTT	22	1.11
srRNA-4823-19	4824	19	GTCGGCGATACGCTCCTGG	9	0.45
srRNA-4823-20	4824	20	GTCGGCGATACGCTCCTGGT	37	1.87
srRNA-4823-21	4824	21	GTCGGCGATACGCTCCTGGTC	98	4.94
srRNA-4824-18	4825	18	TCGGCGATACGCTCCTGG	3	0.15
srRNA-4824-19	4825	19	TCGGCGATACGCTCCTGGT	3	0.15
srRNA-4826-18	4827	18	GGCGATACGCTCCTGGTC	9	0.45
srRNA-4826-19	4827	19	GGCGATACGCTCCTGGTCT	19	0.96
srRNA-4826-21*	4827	21	TAAGACCAGGAGCGTATCGCC	27	1.36
srRNA-4831-22	4832	22	TACGCTCCTGGTCTTAATTGGC	42	2.12
srRNA-4832-21	4833	21	ACGCTCCTGGTCTTAATTGGC	86	4.34
srRNA-4843-23	4844	23	CTTAATTGGCCGGGTCGTGCCTC	22	1.11
srRNA-4844-29	4845	29	TTAATTGGCCGGGTCGTGCCTCCGGCGCT	3	0.15
srRNA-4849-34	4850	34	TGGCCGGGTCGTGCCTCCGGCGCTGTTACTTTGA	2	0.1
srRNA-4852-36	4853	36	CCGGGTCGTGCCTCCGGCGCTGTTACTTTGAAGAAA	1	0.05
srRNA-4853-27	4854	27	CGGGTCGTGCCTCCGGCGCTGTTACTT	13	0.66
srRNA-4853-29	4854	29	CGGGTCGTGCCTCCGGCGCTGTTACTTTG	8	0.4
srRNA-4856-27	4857	27	GTCGTGCCTCCGGCGCTGTTACTTTGA	11	0.55
srRNA-4857-21	4858	21	TCGTGCCTCCGGCGCTGTTAC	22	1.11
srRNA-4858-25	4859	25	CGTGCCTCCGGCGCTGTTACTTTGA	24	1.21
srRNA-4859-24	4860	24	GTGCCTCCGGCGCTGTTACTTTGA	22	1.11
srRNA-4860-21	4861	21	TGCCTCCGGCGCTGTTACTTT	32	1.61
srRNA-4860-23	4861	23	TGCCTCCGGCGCTGTTACTTTGA	41	2.07
srRNA-4860-26	4861	26	TGCCTCCGGCGCTGTTACTTTGAAGA	18	0.91
srRNA-4860-27	4861	27	TGCCTCCGGCGCTGTTACTTTGAAGAA	16	0.81
srRNA-4860-28	4861	28	TGCCTCCGGCGCTGTTACTTTGAAGAAA	15	0.76
srRNA-4860-30	4861	30	TGCCTCCGGCGCTGTTACTTTGAAGAAATT	5	0.25
srRNA-4860-31	4861	31	TGCCTCCGGCGCTGTTACTTTGAAGAAATTA	6	0.3
srRNA-4861-20	4862	20	GCCTCCGGCGCTGTTACTTT	18	0.91
srRNA-4861-22	4862	22	GCCTCCGGCGCTGTTACTTTGA	38	1.92
srRNA-4861-23	4862	23	GCCTCCGGCGCTGTTACTTTGAA	33	1.66
srRNA-4861-27	4862	27	GCCTCCGGCGCTGTTACTTTGAAGAAA	10	0.5
srRNA-4861-30	4862	30	GCCTCCGGCGCTGTTACTTTGAAGAAATTA	11	0.55
srRNA-4861-32	4862	32	GCCTCCGGCGCTGTTACTTTGAAGAAATTAGA	4	0.2
srRNA-4862-19	4863	19	CCTCCGGCGCTGTTACTTT	11	0.55
srRNA-4862-21	4863	21	CCTCCGGCGCTGTTACTTTGA	119	6
srRNA-4862-22	4863	22	CCTCCGGCGCTGTTACTTTGAA	59	2.98
srRNA-4862-24	4863	24	CCTCCGGCGCTGTTACTTTGAAGA	40	2.02
srRNA-4862-25	4863	25	CCTCCGGCGCTGTTACTTTGAAGAA	43	2.17
srRNA-4862-26	4863	26	CCTCCGGCGCTGTTACTTTGAAGAAA	97	4.89
srRNA-4862-28	4863	28	CCTCCGGCGCTGTTACTTTGAAGAAATT	29	1.46
srRNA-4862-29	4863	29	CCTCCGGCGCTGTTACTTTGAAGAAATTA	45	2.27
srRNA-4862-30	4863	30	CCTCCGGCGCTGTTACTTTGAAGAAATTAG	10	0.5
srRNA-4862-31	4863	31	CCTCCGGCGCTGTTACTTTGAAGAAATTAGA	2	0.1
srRNA-4863-19	4864	19	CTCCGGCGCTGTTACTTTG	23	1.16
srRNA-4863-20	4864	20	CTCCGGCGCTGTTACTTTGA	59	2.98
srRNA-4863-21	4864	21	CTCCGGCGCTGTTACTTTGAA	16	0.81
srRNA-4863-22	4864	22	CTCCGGCGCTGTTACTTTGAAG	9	0.45
srRNA-4863-23	4864	23	CTCCGGCGCTGTTACTTTGAAGA	28	1.41
srRNA-4863-24	4864	24	CTCCGGCGCTGTTACTTTGAAGAA	26	1.31
srRNA-4863-25	4864	25	CTCCGGCGCTGTTACTTTGAAGAAA	45	2.27
srRNA-4863-27	4864	27	CTCCGGCGCTGTTACTTTGAAGAAATT	35	1.77
srRNA-4863-28	4864	28	CTCCGGCGCTGTTACTTTGAAGAAATTA	24	1.21
srRNA-4863-29	4864	29	CTCCGGCGCTGTTACTTTGAAGAAATTAG	1	0.05
srRNA-4863-30	4864	30	CTCCGGCGCTGTTACTTTGAAGAAATTAGA	20	1.01
srRNA-4864-19	4865	19	TCCGGCGCTGTTACTTTGA	4	0.2
srRNA-4864-20	4865	20	TCCGGCGCTGTTACTTTGAA	12	0.61
srRNA-4864-21	4865	21	TCCGGCGCTGTTACTTTGAAG	130	6.56
srRNA-4864-22	4865	22	TCCGGCGCTGTTACTTTGAAGA	70	3.53
srRNA-4864-23	4865	23	TCCGGCGCTGTTACTTTGAAGAA	51	2.57
srRNA-4864-24	4865	24	TCCGGCGCTGTTACTTTGAAGAAA	93	4.69
srRNA-4864-25	4865	25	TCCGGCGCTGTTACTTTGAAGAAAT	10	0.5
srRNA-4864-26	4865	26	TCCGGCGCTGTTACTTTGAAGAAATT	65	3.28
srRNA-4864-27	4865	27	TCCGGCGCTGTTACTTTGAAGAAATTA	6	0.3
srRNA-4864-28	4865	28	TCCGGCGCTGTTACTTTGAAGAAATTAG	27	1.36
srRNA-4864-29	4865	29	TCCGGCGCTGTTACTTTGAAGAAATTAGA	16	0.81
srRNA-4864-30	4865	30	TCCGGCGCTGTTACTTTGAAGAAATTAGAG	1	0.05
srRNA-4865-19	4866	19	CCGGCGCTGTTACTTTGAA	17	0.86
srRNA-4865-20	4866	20	CCGGCGCTGTTACTTTGAAG	167	8.42
srRNA-4865-21	4866	21	CCGGCGCTGTTACTTTGAAGA	95	4.79
srRNA-4865-22	4866	22	CCGGCGCTGTTACTTTGAAGAA	60	3.03
srRNA-4865-23	4866	23	CCGGCGCTGTTACTTTGAAGAAA	40	2.02
srRNA-4865-24	4866	24	CCGGCGCTGTTACTTTGAAGAAAT	33	1.66
srRNA-4865-25	4866	25	CCGGCGCTGTTACTTTGAAGAAATT	62	3.13
srRNA-4865-26	4866	26	CCGGCGCTGTTACTTTGAAGAAATTA	95	4.79
srRNA-4865-27	4866	27	CCGGCGCTGTTACTTTGAAGAAATTAG	37	1.87
srRNA-4865-28	4866	28	CCGGCGCTGTTACTTTGAAGAAATTAGA	42	2.12
srRNA-4865-29	4866	29	CCGGCGCTGTTACTTTGAAGAAATTAGAG	17	0.86
srRNA-4865-30	4866	30	CCGGCGCTGTTACTTTGAAGAAATTAGAGT	1	0.05
srRNA-4866-19	4867	19	CGGCGCTGTTACTTTGAAG	196	9.89
srRNA-4866-20	4867	20	CGGCGCTGTTACTTTGAAGA	216	10.9
srRNA-4866-21	4867	21	CGGCGCTGTTACTTTGAAGAA	59	2.98
srRNA-4866-22	4867	22	CGGCGCTGTTACTTTGAAGAAA	58	2.93
srRNA-4866-23	4867	23	CGGCGCTGTTACTTTGAAGAAAT	78	3.93
srRNA-4866-24	4867	24	CGGCGCTGTTACTTTGAAGAAATT	107	5.4
srRNA-4866-25	4867	25	CGGCGCTGTTACTTTGAAGAAATTA	215	10.85
srRNA-4866-26	4867	26	CGGCGCTGTTACTTTGAAGAAATTAG	85	4.29
srRNA-4866-27	4867	27	CGGCGCTGTTACTTTGAAGAAATTAGA	37	1.87
srRNA-4866-28	4867	28	CGGCGCTGTTACTTTGAAGAAATTAGAG	7	0.35
srRNA-4866-29	4867	29	CGGCGCTGTTACTTTGAAGAAATTAGAGT	22	1.11
srRNA-4866-31	4867	31	CGGCGCTGTTACTTTGAAGAAATTAGAGTGC	3	0.15
srRNA-4867-19	4868	19	GGCGCTGTTACTTTGAAGA	167	8.42
srRNA-4867-20	4868	20	GGCGCTGTTACTTTGAAGAA	280	14.13
srRNA-4867-21	4868	21	GGCGCTGTTACTTTGAAGAAA	11	0.55
srRNA-4867-22	4868	22	GGCGCTGTTACTTTGAAGAAAT	77	3.88
srRNA-4867-23	4868	23	GGCGCTGTTACTTTGAAGAAATT	109	5.5
srRNA-4867-24	4868	24	GGCGCTGTTACTTTGAAGAAATTA	103	5.2
srRNA-4867-25	4868	25	GGCGCTGTTACTTTGAAGAAATTAG	58	2.93
srRNA-4867-26	4868	26	GGCGCTGTTACTTTGAAGAAATTAGA	24	1.21
srRNA-4867-27	4868	27	GGCGCTGTTACTTTGAAGAAATTAGAG	16	0.81
srRNA-4868-19	4869	19	GCGCTGTTACTTTGAAGAA	244	12.31
srRNA-4868-20	4869	20	GCGCTGTTACTTTGAAGAAA	359	18.11
srRNA-4868-21	4869	21	GCGCTGTTACTTTGAAGAAAT	172	8.68
srRNA-4868-22	4869	22	GCGCTGTTACTTTGAAGAAATT	276	13.92
srRNA-4868-23	4869	23	GCGCTGTTACTTTGAAGAAATTA	129	6.51
srRNA-4868-24	4869	24	GCGCTGTTACTTTGAAGAAATTAG	42	2.12
srRNA-4868-25	4869	25	GCGCTGTTACTTTGAAGAAATTAGA	121	6.1
srRNA-4868-26	4869	26	GCGCTGTTACTTTGAAGAAATTAGAG	14	0.71
srRNA-4869-19	4870	19	CGCTGTTACTTTGAAGAAA	119	6
srRNA-4869-20	4870	20	CGCTGTTACTTTGAAGAAAT	100	5.04
srRNA-4869-21	4870	21	CGCTGTTACTTTGAAGAAATT	243	12.26
srRNA-4869-22	4870	22	CGCTGTTACTTTGAAGAAATTA	109	5.5
srRNA-4869-23	4870	23	CGCTGTTACTTTGAAGAAATTAG	83	4.19
srRNA-4869-24	4870	24	CGCTGTTACTTTGAAGAAATTAGA	118	5.95
srRNA-4869-25	4870	25	CGCTGTTACTTTGAAGAAATTAGAG	16	0.81
srRNA-4869-26	4870	26	CGCTGTTACTTTGAAGAAATTAGAGT	2	0.1
srRNA-4870-19	4871	19	GCTGTTACTTTGAAGAAAT	1	0.05
srRNA-4870-20	4871	20	GCTGTTACTTTGAAGAAATT	39	1.97
srRNA-4877-22	4878	22	CTTTGAAGAAATTAGAGTGCTC	30	1.51
srRNA-4878-21	4879	21	TTTGAAGAAATTAGAGTGCTC	90	4.54
srRNA-4878-29	4879	29	TTTGAAGAAATTAGAGTGCTCAAAGCAAG	12	0.61
srRNA-4879-21*	4880	21	TGAGCACTCTAATTTCTTCAA	13	0.66
srRNA-4879-18	4880	18	TTGAAGAAATTAGAGTGC	9	0.45
srRNA-4879-19	4880	19	TTGAAGAAATTAGAGTGCT	19	0.96
srRNA-4881-21*	4882	21	TTTGAGCACTCTAATTTCTTC	123	6.2
srRNA-4883-22	4884	22	AGAAATTAGAGTGCTCAAAGCA	11	0.55
srRNA-4884-21*	4885	21	TGCTTTGAGCACTCTAATTTC	31	1.56
srRNA-4894-26	4895	26	TGCTCAAAGCAAGCCTACGCTCTGGA	13	0.66
srRNA-4896-21	4897	21	CTCAAAGCAAGCCTACGCTCT	63	3.18
srRNA-4904-28	4905	28	AAGCCTACGCTCTGGATACATTAGCATG	8	0.4
srRNA-4905-27	4906	27	AGCCTACGCTCTGGATACATTAGCATG	18	0.91
srRNA-4906-26	4907	26	GCCTACGCTCTGGATACATTAGCATG	20	1.01
srRNA-4906-21*	4907	21	TAATGTATCCAGAGCGTAGGC	15	0.76
srRNA-4907-25	4908	25	CCTACGCTCTGGATACATTAGCATG	24	1.21
srRNA-4908-21	4909	21	CTACGCTCTGGATACATTAGC	13	0.66
srRNA-4908-24	4909	24	CTACGCTCTGGATACATTAGCATG	12	0.61
srRNA-4908-27	4909	27	CTACGCTCTGGATACATTAGCATGGGA	4	0.2
srRNA-4909-19	4910	19	TACGCTCTGGATACATTAG	28	1.41
srRNA-4909-20	4910	20	TACGCTCTGGATACATTAGC	32	1.61
srRNA-4909-21	4910	21	TACGCTCTGGATACATTAGCA	30	1.51
srRNA-4909-23	4910	23	TACGCTCTGGATACATTAGCATG	31	1.56
srRNA-4909-27	4910	27	TACGCTCTGGATACATTAGCATGGGAT	14	0.71
srRNA-4910-25	4911	25	ACGCTCTGGATACATTAGCATGGGA	27	1.36
srRNA-4911-24	4912	24	CGCTCTGGATACATTAGCATGGGA	15	0.76
srRNA-4915-30	4916	30	CTGGATACATTAGCATGGGATAACATCATA	5	0.25
srRNA-4916-21	4917	21	TGGATACATTAGCATGGGATA	50	2.52
srRNA-4929-19	4930	19	ATGGGATAACATCATAGGA	1	0.05
srRNA-4930-21	4931	21	TGGGATAACATCATAGGATTT	41	2.07
srRNA-4930-26	4931	26	TGGGATAACATCATAGGATTTCGATC	12	0.61
srRNA-4932-23	4933	23	GGATAACATCATAGGATTTCGAT	27	1.36
srRNA-4968-29	4969	29	CTTCGGGATCGGAGTAATGATTAACAGGG	6	0.3
srRNA-4969-19	4970	19	TTCGGGATCGGAGTAATGA	15	0.76
srRNA-4969-21	4970	21	TTCGGGATCGGAGTAATGATT	19	0.96
srRNA-4969-22	4970	22	TTCGGGATCGGAGTAATGATTA	26	1.31
srRNA-4969-27	4970	27	TTCGGGATCGGAGTAATGATTAACAGG	6	0.3
srRNA-4969-29	4970	29	TTCGGGATCGGAGTAATGATTAACAGGGA	11	0.55
srRNA-4970-18	4971	18	TCGGGATCGGAGTAATGA	5	0.25
srRNA-4970-19	4971	19	TCGGGATCGGAGTAATGAT	9	0.45
srRNA-4970-21	4971	21	TCGGGATCGGAGTAATGATTA	23	1.16
srRNA-4970-25	4971	25	TCGGGATCGGAGTAATGATTAACAG	12	0.61
srRNA-4970-28	4971	28	TCGGGATCGGAGTAATGATTAACAGGGA	11	0.55
srRNA-4970-29	4971	29	TCGGGATCGGAGTAATGATTAACAGGGAC	3	0.15
srRNA-4970-30	4971	30	TCGGGATCGGAGTAATGATTAACAGGGACA	22	1.11
srRNA-4971-19	4972	19	CGGGATCGGAGTAATGATT	52	2.62
srRNA-4971-20	4972	20	CGGGATCGGAGTAATGATTA	62	3.13
srRNA-4971-21	4972	21	CGGGATCGGAGTAATGATTAA	41	2.07
srRNA-4971-22	4972	22	CGGGATCGGAGTAATGATTAAC	58	2.93
srRNA-4971-25	4972	25	CGGGATCGGAGTAATGATTAACAGG	21	1.06
srRNA-4971-27	4972	27	CGGGATCGGAGTAATGATTAACAGGGA	11	0.55
srRNA-4971-28	4972	28	CGGGATCGGAGTAATGATTAACAGGGAC	34	1.72
srRNA-4971-29	4972	29	CGGGATCGGAGTAATGATTAACAGGGACA	46	2.32
srRNA-4971-30	4972	30	CGGGATCGGAGTAATGATTAACAGGGACAG	4	0.2
srRNA-4971-31	4972	31	CGGGATCGGAGTAATGATTAACAGGGACAGT	6	0.3
srRNA-4972-21	4973	21	GGGATCGGAGTAATGATTAAC	121	6.1
srRNA-4972-22	4973	22	GGGATCGGAGTAATGATTAACA	21	1.06
srRNA-4972-24	4973	24	GGGATCGGAGTAATGATTAACAGG	28	1.41
srRNA-4972-26	4973	26	GGGATCGGAGTAATGATTAACAGGGA	22	1.11
srRNA-4972-27	4973	27	GGGATCGGAGTAATGATTAACAGGGAC	72	3.63
srRNA-4972-28	4973	28	GGGATCGGAGTAATGATTAACAGGGACA	51	2.57
srRNA-4972-30	4973	30	GGGATCGGAGTAATGATTAACAGGGACAGT	2	0.1
srRNA-4973-20	4974	20	GGATCGGAGTAATGATTAAC	52	2.62
srRNA-4973-21	4974	21	GGATCGGAGTAATGATTAACA	52	2.62
srRNA-4973-25	4974	25	GGATCGGAGTAATGATTAACAGGGA	34	1.72
srRNA-4973-26	4974	26	GGATCGGAGTAATGATTAACAGGGAC	47	2.37
srRNA-4973-27	4974	27	GGATCGGAGTAATGATTAACAGGGACA	47	2.37
srRNA-4973-28	4974	28	GGATCGGAGTAATGATTAACAGGGACAG	12	0.61
srRNA-4974-26*	4975	26	TGTCCCTGTTAATCATTACTCCGATC	19	0.96
srRNA-4975-19	4976	19	ATCGGAGTAATGATTAACA	12	0.61
srRNA-4975-25	4976	25	ATCGGAGTAATGATTAACAGGGACA	16	0.81
srRNA-4975-29	4976	29	ATCGGAGTAATGATTAACAGGGACAGTCG	7	0.35
srRNA-4975-30	4976	30	ATCGGAGTAATGATTAACAGGGACAGTCGG	6	0.3
srRNA-4975-31	4976	31	ATCGGAGTAATGATTAACAGGGACAGTCGGG	1	0.05
srRNA-4976-21	4977	21	TCGGAGTAATGATTAACAGGG	22	1.11
srRNA-4976-23	4977	23	TCGGAGTAATGATTAACAGGGAC	60	3.03
srRNA-4976-24	4977	24	TCGGAGTAATGATTAACAGGGACA	48	2.42
srRNA-4976-27	4977	27	TCGGAGTAATGATTAACAGGGACAGTC	34	1.72
srRNA-4976-28	4977	28	TCGGAGTAATGATTAACAGGGACAGTCG	12	0.61
srRNA-4976-30	4977	30	TCGGAGTAATGATTAACAGGGACAGTCGGG	4	0.2
srRNA-4977-21	4978	21	CGGAGTAATGATTAACAGGGA	1	0.05
srRNA-4977-22	4978	22	CGGAGTAATGATTAACAGGGAC	115	5.8
srRNA-4977-23	4978	23	CGGAGTAATGATTAACAGGGACA	27	1.36
srRNA-4977-26	4978	26	CGGAGTAATGATTAACAGGGACAGTC	36	1.82
srRNA-4977-27	4978	27	CGGAGTAATGATTAACAGGGACAGTCG	27	1.36
srRNA-4977-28	4978	28	CGGAGTAATGATTAACAGGGACAGTCGG	24	1.21
srRNA-4977-29	4978	29	CGGAGTAATGATTAACAGGGACAGTCGGG	15	0.76
srRNA-4977-30	4978	30	CGGAGTAATGATTAACAGGGACAGTCGGGG	1	0.05
srRNA-4978-21	4979	21	GGAGTAATGATTAACAGGGAC	74	3.73
srRNA-4978-22	4979	22	GGAGTAATGATTAACAGGGACA	62	3.13
srRNA-4978-26	4979	26	GGAGTAATGATTAACAGGGACAGTCG	66	3.33
srRNA-4978-29	4979	29	GGAGTAATGATTAACAGGGACAGTCGGGG	22	1.11
srRNA-4978-30	4979	30	GGAGTAATGATTAACAGGGACAGTCGGGGG	27	1.36
srRNA-4978-31	4979	31	GGAGTAATGATTAACAGGGACAGTCGGGGGC	5	0.25
srRNA-4979-20	4980	20	GAGTAATGATTAACAGGGAC	16	0.81
srRNA-4979-21	4980	21	GAGTAATGATTAACAGGGACA	58	2.93
srRNA-4979-22	4980	22	GAGTAATGATTAACAGGGACAG	86	4.34
srRNA-4979-24	4980	24	GAGTAATGATTAACAGGGACAGTC	29	1.46
srRNA-4979-25	4980	25	GAGTAATGATTAACAGGGACAGTCG	25	1.26
srRNA-4979-26	4980	26	GAGTAATGATTAACAGGGACAGTCGG	19	0.96
srRNA-4979-27	4980	27	GAGTAATGATTAACAGGGACAGTCGGG	21	1.06
srRNA-4979-28	4980	28	GAGTAATGATTAACAGGGACAGTCGGGG	41	2.07
srRNA-4979-30	4980	30	GAGTAATGATTAACAGGGACAGTCGGGGGC	8	0.4
srRNA-4979-21*	4980	21	TGTCCCTGTTAATCATTACTC	83	4.19
srRNA-4980-20	4981	20	AGTAATGATTAACAGGGACA	118	5.95
srRNA-4980-24	4981	24	AGTAATGATTAACAGGGACAGTCG	24	1.21
srRNA-4980-25	4981	25	AGTAATGATTAACAGGGACAGTCGG	38	1.92
srRNA-4980-26	4981	26	AGTAATGATTAACAGGGACAGTCGGG	53	2.67
srRNA-4980-27	4981	27	AGTAATGATTAACAGGGACAGTCGGGG	3	0.15
srRNA-4980-28	4981	28	AGTAATGATTAACAGGGACAGTCGGGGG	18	0.91
srRNA-4980-29	4981	29	AGTAATGATTAACAGGGACAGTCGGGGGC	24	1.21
srRNA-4980-30	4981	30	AGTAATGATTAACAGGGACAGTCGGGGGCA	14	0.71
srRNA-4981-19	4982	19	GTAATGATTAACAGGGACA	61	3.08
srRNA-4981-22	4982	22	GTAATGATTAACAGGGACAGTC	49	2.47
srRNA-4981-23	4982	23	GTAATGATTAACAGGGACAGTCG	40	2.02
srRNA-4981-24	4982	24	GTAATGATTAACAGGGACAGTCGG	82	4.14
srRNA-4981-25	4982	25	GTAATGATTAACAGGGACAGTCGGG	44	2.22
srRNA-4981-26	4982	26	GTAATGATTAACAGGGACAGTCGGGG	92	4.64
srRNA-4981-27	4982	27	GTAATGATTAACAGGGACAGTCGGGGG	30	1.51
srRNA-4981-28	4982	28	GTAATGATTAACAGGGACAGTCGGGGGC	15	0.76
srRNA-4981-29	4982	29	GTAATGATTAACAGGGACAGTCGGGGGCA	9	0.45
srRNA-4982-21	4983	21	TAATGATTAACAGGGACAGTC	55	2.77
srRNA-4982-23	4983	23	TAATGATTAACAGGGACAGTCGG	26	1.31
srRNA-4982-24	4983	24	TAATGATTAACAGGGACAGTCGGG	7	0.35
srRNA-4982-25	4983	25	TAATGATTAACAGGGACAGTCGGGG	140	7.06
srRNA-4982-26	4983	26	TAATGATTAACAGGGACAGTCGGGGG	57	2.88
srRNA-4982-27	4983	27	TAATGATTAACAGGGACAGTCGGGGGC	27	1.36
srRNA-4983-22	4984	22	AATGATTAACAGGGACAGTCGG	13	0.66
srRNA-4983-23	4984	23	AATGATTAACAGGGACAGTCGGG	37	1.87
srRNA-4983-24	4984	24	AATGATTAACAGGGACAGTCGGGG	40	2.02
srRNA-4983-25	4984	25	AATGATTAACAGGGACAGTCGGGGG	75	3.78
srRNA-4983-26	4984	26	AATGATTAACAGGGACAGTCGGGGGC	23	1.16
srRNA-4983-27	4984	27	AATGATTAACAGGGACAGTCGGGGGCA	17	0.86
srRNA-4983-30	4984	30	AATGATTAACAGGGACAGTCGGGGGCATTC	3	0.15
srRNA-4984-20	4985	20	ATGATTAACAGGGACAGTCG	10	0.5
srRNA-4984-22	4985	22	ATGATTAACAGGGACAGTCGGG	213	10.75
srRNA-4984-23	4985	23	ATGATTAACAGGGACAGTCGGGG	46	2.32
srRNA-4984-24	4985	24	ATGATTAACAGGGACAGTCGGGGG	63	3.18
srRNA-4984-25	4985	25	ATGATTAACAGGGACAGTCGGGGGC	111	5.6
srRNA-4984-26	4985	26	ATGATTAACAGGGACAGTCGGGGGCA	22	1.11
srRNA-4984-28	4985	28	ATGATTAACAGGGACAGTCGGGGGCATT	1	0.05
srRNA-4984-29	4985	29	ATGATTAACAGGGACAGTCGGGGGCATTC	9	0.45
srRNA-4985-20	4986	20	TGATTAACAGGGACAGTCGG	44	2.22
srRNA-4985-21	4986	21	TGATTAACAGGGACAGTCGGG	40	2.02
srRNA-4985-22	4986	22	TGATTAACAGGGACAGTCGGGG	133	6.71
srRNA-4985-23	4986	23	TGATTAACAGGGACAGTCGGGGG	220	11.1
srRNA-4985-24	4986	24	TGATTAACAGGGACAGTCGGGGGC	66	3.33
srRNA-4985-25	4986	25	TGATTAACAGGGACAGTCGGGGGCA	43	2.17
srRNA-4985-26	4986	26	TGATTAACAGGGACAGTCGGGGGCAT	9	0.45
srRNA-4985-27	4986	27	TGATTAACAGGGACAGTCGGGGGCATT	4	0.2
srRNA-4985-28	4986	28	TGATTAACAGGGACAGTCGGGGGCATTC	9	0.45
srRNA-4985-29	4986	29	TGATTAACAGGGACAGTCGGGGGCATTCG	16	0.81
srRNA-4986-19	4987	19	GATTAACAGGGACAGTCGG	65	3.28
srRNA-4986-20	4987	20	GATTAACAGGGACAGTCGGG	163	8.22
srRNA-4986-21	4987	21	GATTAACAGGGACAGTCGGGG	131	6.61
srRNA-4986-22	4987	22	GATTAACAGGGACAGTCGGGGG	77	3.88
srRNA-4986-23	4987	23	GATTAACAGGGACAGTCGGGGGC	278	14.02
srRNA-4986-24	4987	24	GATTAACAGGGACAGTCGGGGGCA	67	3.38
srRNA-4986-27	4987	27	GATTAACAGGGACAGTCGGGGGCATTC	17	0.86
srRNA-4986-28	4987	28	GATTAACAGGGACAGTCGGGGGCATTCG	34	1.72
srRNA-4986-29	4987	29	GATTAACAGGGACAGTCGGGGGCATTCGT	4	0.2
srRNA-4986-30	4987	30	GATTAACAGGGACAGTCGGGGGCATTCGTA	8	0.4
srRNA-4987-19	4988	19	ATTAACAGGGACAGTCGGG	140	7.06
srRNA-4987-20	4988	20	ATTAACAGGGACAGTCGGGG	290	14.63
srRNA-4987-21	4988	21	ATTAACAGGGACAGTCGGGGG	155	7.82
srRNA-4987-22	4988	22	ATTAACAGGGACAGTCGGGGGC	203	10.24
srRNA-4987-26	4988	26	ATTAACAGGGACAGTCGGGGGCATTC	17	0.86
srRNA-4987-28	4988	28	ATTAACAGGGACAGTCGGGGGCATTCGT	23	1.16
srRNA-4987-29	4988	29	ATTAACAGGGACAGTCGGGGGCATTCGTA	19	0.96
srRNA-4988-19	4989	19	TTAACAGGGACAGTCGGGG	138	6.96
srRNA-4988-20	4989	20	TTAACAGGGACAGTCGGGGG	215	10.85
srRNA-4988-21	4989	21	TTAACAGGGACAGTCGGGGGC	402	20.28
srRNA-4988-22	4989	22	TTAACAGGGACAGTCGGGGGCA	80	4.04
srRNA-4988-23	4989	23	TTAACAGGGACAGTCGGGGGCAT	15	0.76
srRNA-4988-24	4989	24	TTAACAGGGACAGTCGGGGGCATT	9	0.45
srRNA-4988-25	4989	25	TTAACAGGGACAGTCGGGGGCATTC	27	1.36
srRNA-4988-26	4989	26	TTAACAGGGACAGTCGGGGGCATTCG	12	0.61
srRNA-4988-27	4989	27	TTAACAGGGACAGTCGGGGGCATTCGT	13	0.66
srRNA-4988-28	4989	28	TTAACAGGGACAGTCGGGGGCATTCGTA	12	0.61
srRNA-4989-19	4990	19	TAACAGGGACAGTCGGGGG	445	22.45
srRNA-4989-20	4990	20	TAACAGGGACAGTCGGGGGC	864	43.59
srRNA-4989-21	4990	21	TAACAGGGACAGTCGGGGGCA	42	2.12
srRNA-4989-23	4990	23	TAACAGGGACAGTCGGGGGCATT	55	2.77
srRNA-4989-25	4990	25	TAACAGGGACAGTCGGGGGCATTCG	52	2.62
srRNA-4989-26	4990	26	TAACAGGGACAGTCGGGGGCATTCGT	45	2.27
srRNA-4989-27	4990	27	TAACAGGGACAGTCGGGGGCATTCGTA	41	2.07
srRNA-4989-29	4990	29	TAACAGGGACAGTCGGGGGCATTCGTATT	3	0.15
srRNA-4990-19	4991	19	AACAGGGACAGTCGGGGGC	922	46.51
srRNA-4990-20	4991	20	AACAGGGACAGTCGGGGGCA	119	6
srRNA-4990-21	4991	21	AACAGGGACAGTCGGGGGCAT	70	3.53
srRNA-4990-22	4991	22	AACAGGGACAGTCGGGGGCATT	38	1.92
srRNA-4990-23	4991	23	AACAGGGACAGTCGGGGGCATTC	87	4.39
srRNA-4990-24	4991	24	AACAGGGACAGTCGGGGGCATTCG	30	1.51
srRNA-4990-25	4991	25	AACAGGGACAGTCGGGGGCATTCGT	71	3.58
srRNA-4990-26	4991	26	AACAGGGACAGTCGGGGGCATTCGTA	91	4.59
srRNA-4990-27	4991	27	AACAGGGACAGTCGGGGGCATTCGTAT	13	0.66
srRNA-4990-29	4991	29	AACAGGGACAGTCGGGGGCATTCGTATTT	11	0.55
srRNA-4991-19	4992	19	ACAGGGACAGTCGGGGGCA	119	6
srRNA-4991-20	4992	20	ACAGGGACAGTCGGGGGCAT	37	1.87
srRNA-4991-21	4992	21	ACAGGGACAGTCGGGGGCATT	20	1.01
srRNA-4991-22	4992	22	ACAGGGACAGTCGGGGGCATTC	19	0.96
srRNA-4991-23	4992	23	ACAGGGACAGTCGGGGGCATTCG	7	0.35
srRNA-4991-24	4992	24	ACAGGGACAGTCGGGGGCATTCGT	69	3.48
srRNA-4991-25	4992	25	ACAGGGACAGTCGGGGGCATTCGTA	52	2.62
srRNA-4991-27	4992	27	ACAGGGACAGTCGGGGGCATTCGTATT	13	0.66
srRNA-4991-28	4992	28	ACAGGGACAGTCGGGGGCATTCGTATTT	11	0.55
srRNA-4991-29	4992	29	ACAGGGACAGTCGGGGGCATTCGTATTTC	7	0.35
srRNA-4991-35	4992	35	ACAGGGACAGTCGGGGGCATTCGTATTTCATAGTC	1	0.05
srRNA-4992-18	4993	18	CAGGGACAGTCGGGGGCA	10	0.5
srRNA-4992-19	4993	19	CAGGGACAGTCGGGGGCAT	60	3.03
srRNA-4992-20	4993	20	CAGGGACAGTCGGGGGCATT	100	5.04
srRNA-4992-21	4993	21	CAGGGACAGTCGGGGGCATTC	72	3.63
srRNA-4992-22	4993	22	CAGGGACAGTCGGGGGCATTCG	55	2.77
srRNA-4992-23	4993	23	CAGGGACAGTCGGGGGCATTCGT	45	2.27
srRNA-4992-24	4993	24	CAGGGACAGTCGGGGGCATTCGTA	97	4.89
srRNA-4993-19	4994	19	AGGGACAGTCGGGGGCATT	43	2.17
srRNA-4993-20	4994	20	AGGGACAGTCGGGGGCATTC	57	2.88
srRNA-4993-21	4994	21	AGGGACAGTCGGGGGCATTCG	90	4.54
srRNA-4993-22	4994	22	AGGGACAGTCGGGGGCATTCGT	91	4.59
srRNA-4993-23	4994	23	AGGGACAGTCGGGGGCATTCGTA	287	14.48
srRNA-4993-24	4994	24	AGGGACAGTCGGGGGCATTCGTAT	1	0.05
srRNA-4993-26	4994	26	AGGGACAGTCGGGGGCATTCGTATTT	7	0.35
srRNA-4993-27	4994	27	AGGGACAGTCGGGGGCATTCGTATTTC	9	0.45
srRNA-4993-30	4994	30	AGGGACAGTCGGGGGCATTCGTATTTCATA	1	0.05
srRNA-4994-19	4995	19	GGGACAGTCGGGGGCATTC	41	2.07
srRNA-4994-20	4995	20	GGGACAGTCGGGGGCATTCG	48	2.42
srRNA-4994-21	4995	21	GGGACAGTCGGGGGCATTCGT	132	6.66
srRNA-4994-22	4995	22	GGGACAGTCGGGGGCATTCGTA	185	9.33
srRNA-4994-23	4995	23	GGGACAGTCGGGGGCATTCGTAT	1	0.05
srRNA-4994-24	4995	24	GGGACAGTCGGGGGCATTCGTATT	39	1.97
srRNA-4994-25	4995	25	GGGACAGTCGGGGGCATTCGTATTT	25	1.26
srRNA-4994-27	4995	27	GGGACAGTCGGGGGCATTCGTATTTCA	20	1.01
srRNA-4994-29	4995	29	GGGACAGTCGGGGGCATTCGTATTTCATA	8	0.4
srRNA-4994-31	4995	31	GGGACAGTCGGGGGCATTCGTATTTCATAGT	3	0.15
srRNA-4994-32	4995	32	GGGACAGTCGGGGGCATTCGTATTTCATAGTC	1	0.05
srRNA-4995-19	4996	19	GGACAGTCGGGGGCATTCG	44	2.22
srRNA-4995-20	4996	20	GGACAGTCGGGGGCATTCGT	119	6
srRNA-4995-21	4996	21	GGACAGTCGGGGGCATTCGTA	279	14.07
srRNA-4995-22	4996	22	GGACAGTCGGGGGCATTCGTAT	1	0.05
srRNA-4995-26	4996	26	GGACAGTCGGGGGCATTCGTATTTCA	11	0.55
srRNA-4995-28	4996	28	GGACAGTCGGGGGCATTCGTATTTCATA	12	0.61
srRNA-4995-29	4996	29	GGACAGTCGGGGGCATTCGTATTTCATAG	5	0.25
srRNA-4995-31	4996	31	GGACAGTCGGGGGCATTCGTATTTCATAGTC	15	0.76
srRNA-4996-20	4997	20	GACAGTCGGGGGCATTCGTA	235	11.85
srRNA-4996-21	4997	21	GACAGTCGGGGGCATTCGTAT	39	1.97
srRNA-4996-27	4997	27	GACAGTCGGGGGCATTCGTATTTCATA	21	1.06
srRNA-4996-29	4997	29	GACAGTCGGGGGCATTCGTATTTCATAGT	4	0.2
srRNA-4997-19	4998	19	ACAGTCGGGGGCATTCGTA	28	1.41
srRNA-4997-20	4998	20	ACAGTCGGGGGCATTCGTAT	1	0.05
srRNA-4997-24	4998	24	ACAGTCGGGGGCATTCGTATTTCA	21	1.06
srRNA-4997-27	4998	27	ACAGTCGGGGGCATTCGTATTTCATAG	12	0.61
srRNA-4997-29	4998	29	ACAGTCGGGGGCATTCGTATTTCATAGTC	6	0.3
srRNA-4997-30	4998	30	ACAGTCGGGGGCATTCGTATTTCATAGTCA	3	0.15
srRNA-4998-19	4999	19	CAGTCGGGGGCATTCGTAT	1	0.05
srRNA-4998-22	4999	22	CAGTCGGGGGCATTCGTATTTC	20	1.01
srRNA-4998-27	4999	27	CAGTCGGGGGCATTCGTATTTCATAGT	4	0.2
srRNA-4998-29	4999	29	CAGTCGGGGGCATTCGTATTTCATAGTCA	10	0.5
srRNA-4998-31	4999	31	CAGTCGGGGGCATTCGTATTTCATAGTCAGA	5	0.25
srRNA-4998-32	4999	32	CAGTCGGGGGCATTCGTATTTCATAGTCAGAG	7	0.35
srRNA-4998-33	4999	33	CAGTCGGGGGCATTCGTATTTCATAGTCAGAGG	2	0.1
srRNA-4999-19	5000	19	AGTCGGGGGCATTCGTATT	6	0.3
srRNA-4999-24	5000	24	AGTCGGGGGCATTCGTATTTCATA	36	1.82
srRNA-4999-27	5000	27	AGTCGGGGGCATTCGTATTTCATAGTC	38	1.92
srRNA-4999-28	5000	28	AGTCGGGGGCATTCGTATTTCATAGTCA	17	0.86
srRNA-5000-21*	5001	21	TGAAATACGAATGCCCCCGAC	28	1.41
srRNA-5001-22*	5002	22	TATGAAATACGAATGCCCCCGA	12	0.61
srRNA-5007-21*	5008	21	CTGACTATGAAATACGAATGC	26	1.31
srRNA-5007-22*	5008	22	TCTGACTATGAAATACGAATGC	266	13.42
srRNA-5008-21*	5009	21	TCTGACTATGAAATACGAATG	182	9.18
srRNA-5010-21*	5011	21	CCTCTGACTATGAAATACGAA	35	1.77
srRNA-5010-20	5011	20	TTCGTATTTCATAGTCAGAG	23	1.16
srRNA-5010-21	5011	21	TTCGTATTTCATAGTCAGAGG	26	1.31
srRNA-5012-23	5013	23	CGTATTTCATAGTCAGAGGTGAA	20	1.01
srRNA-5012-22*	5013	22	TCACCTCTGACTATGAAATACG	82	4.14
srRNA-5013-21*	5014	21	TCACCTCTGACTATGAAATAC	14	0.71
srRNA-5016-29	5017	29	TTTCATAGTCAGAGGTGAAATTCTTGGAT	7	0.35
srRNA-5016-31	5017	31	TTTCATAGTCAGAGGTGAAATTCTTGGATTT	5	0.25
srRNA-5017-27	5018	27	TTCATAGTCAGAGGTGAAATTCTTGGA	15	0.76
srRNA-5017-31	5018	31	TTCATAGTCAGAGGTGAAATTCTTGGATTTA	3	0.15
srRNA-5018-26	5019	26	TCATAGTCAGAGGTGAAATTCTTGGA	14	0.71
srRNA-5018-27	5019	27	TCATAGTCAGAGGTGAAATTCTTGGAT	5	0.25
srRNA-5018-31	5019	31	TCATAGTCAGAGGTGAAATTCTTGGATTTAT	2	0.1
srRNA-5019-25	5020	25	CATAGTCAGAGGTGAAATTCTTGGA	7	0.35
srRNA-5019-26	5020	26	CATAGTCAGAGGTGAAATTCTTGGAT	30	1.51
srRNA-5019-27	5020	27	CATAGTCAGAGGTGAAATTCTTGGATT	38	1.92
srRNA-5019-28	5020	28	CATAGTCAGAGGTGAAATTCTTGGATTT	4	0.2
srRNA-5020-24	5021	24	ATAGTCAGAGGTGAAATTCTTGGA	38	1.92
srRNA-5020-25	5021	25	ATAGTCAGAGGTGAAATTCTTGGAT	24	1.21
srRNA-5020-26	5021	26	ATAGTCAGAGGTGAAATTCTTGGATT	85	4.29
srRNA-5020-27	5021	27	ATAGTCAGAGGTGAAATTCTTGGATTT	23	1.16
srRNA-5021-22	5022	22	TAGTCAGAGGTGAAATTCTTGG	14	0.71
srRNA-5021-23	5022	23	TAGTCAGAGGTGAAATTCTTGGA	134	6.76
srRNA-5021-24	5022	24	TAGTCAGAGGTGAAATTCTTGGAT	156	7.87
srRNA-5021-25	5022	25	TAGTCAGAGGTGAAATTCTTGGATT	89	4.49
srRNA-5021-26	5022	26	TAGTCAGAGGTGAAATTCTTGGATTT	7	0.35
srRNA-5021-27	5022	27	TAGTCAGAGGTGAAATTCTTGGATTTA	11	0.55
srRNA-5022-21	5023	21	AGTCAGAGGTGAAATTCTTGG	34	1.72
srRNA-5022-22	5023	22	AGTCAGAGGTGAAATTCTTGGA	45	2.27
srRNA-5022-23	5023	23	AGTCAGAGGTGAAATTCTTGGAT	71	3.58
srRNA-5022-24	5023	24	AGTCAGAGGTGAAATTCTTGGATT	115	5.8
srRNA-5023-22	5024	22	GTCAGAGGTGAAATTCTTGGAT	9	0.45
srRNA-5023-21*	5024	21	TCCAAGAATTTCACCTCTGAC	77	3.88
srRNA-5024-22	5025	22	TCAGAGGTGAAATTCTTGGATT	9	0.45
srRNA-5027-19	5028	19	GAGGTGAAATTCTTGGATT	13	0.66
srRNA-5028-35	5029	35	AGGTGAAATTCTTGGATTTATGAAAGACGAACAAC	2	0.1
srRNA-5029-21	5030	21	GGTGAAATTCTTGGATTTATG	19	0.96
srRNA-5029-31	5030	31	GGTGAAATTCTTGGATTTATGAAAGACGAAC	11	0.55
srRNA-5030-26	5031	26	GTGAAATTCTTGGATTTATGAAAGAC	19	0.96
srRNA-5030-32	5031	32	GTGAAATTCTTGGATTTATGAAAGACGAACAA	2	0.1
srRNA-5032-27	5033	27	GAAATTCTTGGATTTATGAAAGACGAA	21	1.06
srRNA-5033-29	5034	29	AAATTCTTGGATTTATGAAAGACGAACAA	3	0.15
srRNA-5034-25	5035	25	AATTCTTGGATTTATGAAAGACGAA	17	0.86
srRNA-5035-33	5036	33	ATTCTTGGATTTATGAAAGACGAACAACTGCGA	2	0.1
srRNA-5036-23	5037	23	TTCTTGGATTTATGAAAGACGAA	54	2.72
srRNA-5036-25	5037	25	TTCTTGGATTTATGAAAGACGAACA	10	0.5
srRNA-5037-23	5038	23	TCTTGGATTTATGAAAGACGAAC	14	0.71
srRNA-5038-20	5039	20	CTTGGATTTATGAAAGACGA	24	1.21
srRNA-5038-21	5039	21	CTTGGATTTATGAAAGACGAA	30	1.51
srRNA-5038-23	5039	23	CTTGGATTTATGAAAGACGAACA	19	0.96
srRNA-5039-21	5040	21	TTGGATTTATGAAAGACGAAC	72	3.63
srRNA-5039-22	5040	22	TTGGATTTATGAAAGACGAACA	21	1.06
srRNA-5039-24	5040	24	TTGGATTTATGAAAGACGAACAAC	14	0.71
srRNA-5040-21	5041	21	TGGATTTATGAAAGACGAACA	77	3.88
srRNA-5040-23	5041	23	TGGATTTATGAAAGACGAACAAC	35	1.77
srRNA-5040-24	5041	24	TGGATTTATGAAAGACGAACAACT	124	6.26
srRNA-5040-28	5041	28	TGGATTTATGAAAGACGAACAACTGCGA	7	0.35
srRNA-5040-31	5041	31	TGGATTTATGAAAGACGAACAACTGCGAAAG	7	0.35
srRNA-5042-24	5043	24	GATTTATGAAAGACGAACAACTGC	11	0.55
srRNA-5042-25	5043	25	GATTTATGAAAGACGAACAACTGCG	18	0.91
srRNA-5042-26	5043	26	GATTTATGAAAGACGAACAACTGCGA	6	0.3
srRNA-5042-29	5043	29	GATTTATGAAAGACGAACAACTGCGAAAG	14	0.71
srRNA-5042-30	5043	30	GATTTATGAAAGACGAACAACTGCGAAAGC	18	0.91
srRNA-5043-20	5044	20	ATTTATGAAAGACGAACAAC	45	2.27
srRNA-5043-21	5044	21	ATTTATGAAAGACGAACAACT	41	2.07
srRNA-5045-18	5046	18	TTATGAAAGACGAACAAC	36	1.82
srRNA-5045-19	5046	19	TTATGAAAGACGAACAACT	67	3.38
srRNA-5046-22	5047	22	TATGAAAGACGAACAACTGCGA	10	0.5
srRNA-5047-26	5048	26	ATGAAAGACGAACAACTGCGAAAGCA	18	0.91
srRNA-5048-19	5049	19	TGAAAGACGAACAACTGCG	11	0.55
srRNA-5048-25	5049	25	TGAAAGACGAACAACTGCGAAAGCA	22	1.11
srRNA-5049-23	5050	23	GAAAGACGAACAACTGCGAAAGC	31	1.56
srRNA-5050-21	5051	21	AAAGACGAACAACTGCGAAAG	39	1.97
srRNA-5052-21*	5053	21	TGCTTTCGCAGTTGTTCGTCT	35	1.77
srRNA-5072-23	5073	23	ATTTGCCAAGGATGTTTTCATTA	34	1.72
srRNA-5074-20	5075	20	TTGCCAAGGATGTTTTCATT	5	0.25
srRNA-5075-23	5076	23	TGCCAAGGATGTTTTCATTAATC	33	1.66
srRNA-5075-29	5076	29	TGCCAAGGATGTTTTCATTAATCAAGAAC	13	0.66
srRNA-5075-30	5076	30	TGCCAAGGATGTTTTCATTAATCAAGAACG	14	0.71
srRNA-5076-30	5077	30	GCCAAGGATGTTTTCATTAATCAAGAACGA	13	0.66
srRNA-5077-21	5078	21	CCAAGGATGTTTTCATTAATC	16	0.81
srRNA-5079-19	5080	19	AAGGATGTTTTCATTAATC	32	1.61
srRNA-5081-22*	5082	22	TTCTTGATTAATGAAAACATCC	29	1.46
srRNA-5082-21*	5083	21	TTCTTGATTAATGAAAACATC	36	1.82
srRNA-5091-30	5092	30	ATTAATCAAGAACGAAAGTTGGGGGCTCGA	48	2.42
srRNA-5092-29	5093	29	TTAATCAAGAACGAAAGTTGGGGGCTCGA	27	1.36
srRNA-5093-27	5094	27	TAATCAAGAACGAAAGTTGGGGGCTCG	9	0.45
srRNA-5093-28	5094	28	TAATCAAGAACGAAAGTTGGGGGCTCGA	13	0.66
srRNA-5093-31	5094	31	TAATCAAGAACGAAAGTTGGGGGCTCGAAGA	18	0.91
srRNA-5094-26	5095	26	AATCAAGAACGAAAGTTGGGGGCTCG	12	0.61
srRNA-5094-27	5095	27	AATCAAGAACGAAAGTTGGGGGCTCGA	16	0.81
srRNA-5094-30	5095	30	AATCAAGAACGAAAGTTGGGGGCTCGAAGA	3	0.15
srRNA-5095-25	5096	25	ATCAAGAACGAAAGTTGGGGGCTCG	19	0.96
srRNA-5096-21	5097	21	TCAAGAACGAAAGTTGGGGGC	18	0.91
srRNA-5096-23	5097	23	TCAAGAACGAAAGTTGGGGGCTC	12	0.61
srRNA-5097-25	5098	25	CAAGAACGAAAGTTGGGGGCTCGAA	19	0.96
srRNA-5097-29	5098	29	CAAGAACGAAAGTTGGGGGCTCGAAGACG	10	0.5
srRNA-5098-22	5099	22	AAGAACGAAAGTTGGGGGCTCG	78	3.93
srRNA-5098-23	5099	23	AAGAACGAAAGTTGGGGGCTCGA	59	2.98
srRNA-5099-20	5100	20	AGAACGAAAGTTGGGGGCTC	27	1.36
srRNA-5099-22	5100	22	AGAACGAAAGTTGGGGGCTCGA	25	1.26
srRNA-5099-26	5100	26	AGAACGAAAGTTGGGGGCTCGAAGAC	20	1.01
srRNA-5099-30	5100	30	AGAACGAAAGTTGGGGGCTCGAAGACGATC	4	0.2
srRNA-5099-31	5100	31	AGAACGAAAGTTGGGGGCTCGAAGACGATCA	9	0.45
srRNA-5100-20	5101	20	GAACGAAAGTTGGGGGCTCG	9	0.45
srRNA-5100-28	5101	28	GAACGAAAGTTGGGGGCTCGAAGACGAT	1	0.05
srRNA-5100-29	5101	29	GAACGAAAGTTGGGGGCTCGAAGACGATC	14	0.71
srRNA-5100-30	5101	30	GAACGAAAGTTGGGGGCTCGAAGACGATCA	17	0.86
srRNA-5101-19	5102	19	AACGAAAGTTGGGGGCTCG	10	0.5
srRNA-5101-23	5102	23	AACGAAAGTTGGGGGCTCGAAGA	20	1.01
srRNA-5101-28	5102	28	AACGAAAGTTGGGGGCTCGAAGACGATC	1	0.05
srRNA-5101-29	5102	29	AACGAAAGTTGGGGGCTCGAAGACGATCA	5	0.25
srRNA-5102-23	5103	23	ACGAAAGTTGGGGGCTCGAAGAC	71	3.58
srRNA-5102-24	5103	24	ACGAAAGTTGGGGGCTCGAAGACG	9	0.45
srRNA-5102-27	5103	27	ACGAAAGTTGGGGGCTCGAAGACGATC	48	2.42
srRNA-5102-28	5103	28	ACGAAAGTTGGGGGCTCGAAGACGATCA	15	0.76
srRNA-5103-22	5104	22	CGAAAGTTGGGGGCTCGAAGAC	17	0.86
srRNA-5103-26	5104	26	CGAAAGTTGGGGGCTCGAAGACGATC	11	0.55
srRNA-5103-27	5104	27	CGAAAGTTGGGGGCTCGAAGACGATCA	5	0.25
srRNA-5103-32	5104	32	CGAAAGTTGGGGGCTCGAAGACGATCAGATAC	9	0.45
srRNA-5104-20	5105	20	GAAAGTTGGGGGCTCGAAGA	29	1.46
srRNA-5104-21	5105	21	GAAAGTTGGGGGCTCGAAGAC	92	4.64
srRNA-5104-22	5105	22	GAAAGTTGGGGGCTCGAAGACG	13	0.66
srRNA-5104-25	5105	25	GAAAGTTGGGGGCTCGAAGACGATC	3	0.15
srRNA-5104-26	5105	26	GAAAGTTGGGGGCTCGAAGACGATCA	47	2.37
srRNA-5105-19	5106	19	AAAGTTGGGGGCTCGAAGA	19	0.96
srRNA-5105-20	5106	20	AAAGTTGGGGGCTCGAAGAC	90	4.54
srRNA-5105-24	5106	24	AAAGTTGGGGGCTCGAAGACGATC	85	4.29
srRNA-5105-25	5106	25	AAAGTTGGGGGCTCGAAGACGATCA	57	2.88
srRNA-5105-26	5106	26	AAAGTTGGGGGCTCGAAGACGATCAG	14	0.71
srRNA-5105-29	5106	29	AAAGTTGGGGGCTCGAAGACGATCAGATA	5	0.25
srRNA-5105-30	5106	30	AAAGTTGGGGGCTCGAAGACGATCAGATAC	6	0.3
srRNA-5106-19	5107	19	AAGTTGGGGGCTCGAAGAC	39	1.97
srRNA-5106-20	5107	20	AAGTTGGGGGCTCGAAGACG	22	1.11
srRNA-5106-23	5107	23	AAGTTGGGGGCTCGAAGACGATC	147	7.42
srRNA-5106-24	5107	24	AAGTTGGGGGCTCGAAGACGATCA	82	4.14
srRNA-5106-26	5107	26	AAGTTGGGGGCTCGAAGACGATCAGA	14	0.71
srRNA-5106-27	5107	27	AAGTTGGGGGCTCGAAGACGATCAGAT	12	0.61
srRNA-5106-29	5107	29	AAGTTGGGGGCTCGAAGACGATCAGATAC	3	0.15
srRNA-5106-30	5107	30	AAGTTGGGGGCTCGAAGACGATCAGATACC	6	0.3
srRNA-5107-19	5108	19	AGTTGGGGGCTCGAAGACG	16	0.81
srRNA-5107-20	5108	20	AGTTGGGGGCTCGAAGACGA	24	1.21
srRNA-5107-21	5108	21	AGTTGGGGGCTCGAAGACGAT	13	0.66
srRNA-5107-22	5108	22	AGTTGGGGGCTCGAAGACGATC	124	6.26
srRNA-5107-23	5108	23	AGTTGGGGGCTCGAAGACGATCA	55	2.77
srRNA-5107-24	5108	24	AGTTGGGGGCTCGAAGACGATCAG	21	1.06
srRNA-5107-25	5108	25	AGTTGGGGGCTCGAAGACGATCAGA	15	0.76
srRNA-5107-29	5108	29	AGTTGGGGGCTCGAAGACGATCAGATACC	17	0.86
srRNA-5108-20	5109	20	GTTGGGGGCTCGAAGACGAT	18	0.91
srRNA-5108-21	5109	21	GTTGGGGGCTCGAAGACGATC	149	7.52
srRNA-5108-22	5109	22	GTTGGGGGCTCGAAGACGATCA	75	3.78
srRNA-5108-23	5109	23	GTTGGGGGCTCGAAGACGATCAG	26	1.31
srRNA-5108-28	5109	28	GTTGGGGGCTCGAAGACGATCAGATACC	23	1.16
srRNA-5108-32	5109	32	GTTGGGGGCTCGAAGACGATCAGATACCGTCC	3	0.15
srRNA-5109-18	5110	18	TTGGGGGCTCGAAGACGA	1	0.05
srRNA-5109-19	5110	19	TTGGGGGCTCGAAGACGAT	7	0.35
srRNA-5109-20	5110	20	TTGGGGGCTCGAAGACGATC	29	1.46
srRNA-5109-21	5110	21	TTGGGGGCTCGAAGACGATCA	16	0.81
srRNA-5109-22	5110	22	TTGGGGGCTCGAAGACGATCAG	33	1.66
srRNA-5109-23	5110	23	TTGGGGGCTCGAAGACGATCAGA	10	0.5
srRNA-5109-25	5110	25	TTGGGGGCTCGAAGACGATCAGATA	8	0.4
srRNA-5109-28	5110	28	TTGGGGGCTCGAAGACGATCAGATACCG	6	0.3
srRNA-5110-19	5111	19	TGGGGGCTCGAAGACGATC	39	1.97
srRNA-5110-21	5111	21	TGGGGGCTCGAAGACGATCAG	36	1.82
srRNA-5110-22	5111	22	TGGGGGCTCGAAGACGATCAGA	20	1.01
srRNA-5110-26	5111	26	TGGGGGCTCGAAGACGATCAGATACC	8	0.4
srRNA-5111-21	5112	21	GGGGGCTCGAAGACGATCAGA	18	0.91
srRNA-5111-25	5112	25	GGGGGCTCGAAGACGATCAGATACC	20	1.01
srRNA-5113-21*	5114	21	TATCTGATCGTCTTCGAGCCC	20	1.01
srRNA-5114-22	5115	22	GGCTCGAAGACGATCAGATACC	23	1.16
srRNA-5114-24	5115	24	GGCTCGAAGACGATCAGATACCGT	14	0.71
srRNA-5119-18	5120	18	GAAGACGATCAGATACCG	9	0.45
srRNA-5119-19	5120	19	GAAGACGATCAGATACCGT	19	0.96
srRNA-5124-23	5125	23	CGATCAGATACCGTCCTAGTCTC	29	1.46
srRNA-5127-29	5128	29	TCAGATACCGTCCTAGTCTCAACCATAAA	4	0.2
srRNA-5130-20	5131	20	GATACCGTCCTAGTCTCAAC	25	1.26
srRNA-5130-24	5131	24	GATACCGTCCTAGTCTCAACCATA	27	1.36
srRNA-5131-20	5132	20	ATACCGTCCTAGTCTCAACC	36	1.82
srRNA-5131-23	5132	23	ATACCGTCCTAGTCTCAACCATA	23	1.16
srRNA-5132-19	5133	19	TACCGTCCTAGTCTCAACC	22	1.11
srRNA-5132-22	5133	22	TACCGTCCTAGTCTCAACCATA	32	1.61
srRNA-5132-32	5133	32	TACCGTCCTAGTCTCAACCATAAACGATGCCG	5	0.25
srRNA-5133-20	5134	20	ACCGTCCTAGTCTCAACCAT	61	3.08
srRNA-5133-21*	5134	21	TATGGTTGAGACTAGGACGGT	74	3.73
srRNA-5134-20	5135	20	CCGTCCTAGTCTCAACCATA	38	1.92
srRNA-5134-21	5135	21	CCGTCCTAGTCTCAACCATAA	24	1.21
srRNA-5134-23	5135	23	CCGTCCTAGTCTCAACCATAAAC	3	0.15
srRNA-5134-24	5135	24	CCGTCCTAGTCTCAACCATAAACG	22	1.11
srRNA-5134-30	5135	30	CCGTCCTAGTCTCAACCATAAACGATGCCG	3	0.15
srRNA-5134-21*	5135	21	TTATGGTTGAGACTAGGACGG	24	1.21
srRNA-5134-22*	5135	22	TTTATGGTTGAGACTAGGACGG	32	1.61
srRNA-5141-24	5142	24	AGTCTCAACCATAAACGATGCCGA	18	0.91
srRNA-5144-21*	5145	21	TCGGCATCGTTTATGGTTGAG	7	0.35
srRNA-5149-26	5150	26	CCATAAACGATGCCGACCAGGGATCA	12	0.61
srRNA-5154-20	5155	20	AACGATGCCGACCAGGGATC	17	0.86
srRNA-5155-21*	5156	21	CTGATCCCTGGTCGGCATCGT	12	0.61
srRNA-5158-22	5159	22	ATGCCGACCAGGGATCAGCGGA	54	2.72
srRNA-5158-28	5159	28	ATGCCGACCAGGGATCAGCGGATGTTGC	4	0.2
srRNA-5161-19	5162	19	CCGACCAGGGATCAGCGGA	19	0.96
srRNA-5161-32	5162	32	CCGACCAGGGATCAGCGGATGTTGCTTATAGG	2	0.1
srRNA-5162-24	5163	24	CGACCAGGGATCAGCGGATGTTGC	31	1.56
srRNA-5162-25	5163	25	CGACCAGGGATCAGCGGATGTTGCT	7	0.35
srRNA-5162-26	5163	26	CGACCAGGGATCAGCGGATGTTGCTT	7	0.35
srRNA-5162-31	5163	31	CGACCAGGGATCAGCGGATGTTGCTTATAGG	7	0.35
srRNA-5163-23	5164	23	GACCAGGGATCAGCGGATGTTGC	3	0.15
srRNA-5164-22	5165	22	ACCAGGGATCAGCGGATGTTGC	55	2.77
srRNA-5164-23	5165	23	ACCAGGGATCAGCGGATGTTGCT	17	0.86
srRNA-5164-24	5165	24	ACCAGGGATCAGCGGATGTTGCTT	1	0.05
srRNA-5164-25	5165	25	ACCAGGGATCAGCGGATGTTGCTTA	6	0.3
srRNA-5164-26	5165	26	ACCAGGGATCAGCGGATGTTGCTTAT	8	0.4
srRNA-5164-29	5165	29	ACCAGGGATCAGCGGATGTTGCTTATAGG	9	0.45
srRNA-5164-31	5165	31	ACCAGGGATCAGCGGATGTTGCTTATAGGAC	5	0.25
srRNA-5165-20	5166	20	CCAGGGATCAGCGGATGTTG	13	0.66
srRNA-5165-21	5166	21	CCAGGGATCAGCGGATGTTGC	34	1.72
srRNA-5165-22	5166	22	CCAGGGATCAGCGGATGTTGCT	1	0.05
srRNA-5165-23	5166	23	CCAGGGATCAGCGGATGTTGCTT	3	0.15
srRNA-5165-26	5166	26	CCAGGGATCAGCGGATGTTGCTTATA	21	1.06
srRNA-5165-29	5166	29	CCAGGGATCAGCGGATGTTGCTTATAGGA	4	0.2
srRNA-5165-30	5166	30	CCAGGGATCAGCGGATGTTGCTTATAGGAC	8	0.4
srRNA-5165-32	5166	32	CCAGGGATCAGCGGATGTTGCTTATAGGACTC	1	0.05
srRNA-5166-21	5167	21	CAGGGATCAGCGGATGTTGCT	15	0.76
srRNA-5166-23	5167	23	CAGGGATCAGCGGATGTTGCTTA	4	0.2
srRNA-5166-25	5167	25	CAGGGATCAGCGGATGTTGCTTATA	13	0.66
srRNA-5166-29	5167	29	CAGGGATCAGCGGATGTTGCTTATAGGAC	22	1.11
srRNA-5166-30	5167	30	CAGGGATCAGCGGATGTTGCTTATAGGACT	15	0.76
srRNA-5166-32	5167	32	CAGGGATCAGCGGATGTTGCTTATAGGACTCC	3	0.15
srRNA-5167-21	5168	21	AGGGATCAGCGGATGTTGCTT	1	0.05
srRNA-5167-28	5168	28	AGGGATCAGCGGATGTTGCTTATAGGAC	7	0.35
srRNA-5167-29	5168	29	AGGGATCAGCGGATGTTGCTTATAGGACT	7	0.35
srRNA-5168-19	5169	19	GGGATCAGCGGATGTTGCT	5	0.25
srRNA-5168-27	5169	27	GGGATCAGCGGATGTTGCTTATAGGAC	8	0.4
srRNA-5168-28	5169	28	GGGATCAGCGGATGTTGCTTATAGGACT	4	0.2
srRNA-5168-29	5169	29	GGGATCAGCGGATGTTGCTTATAGGACTC	19	0.96
srRNA-5169-26	5170	26	GGATCAGCGGATGTTGCTTATAGGAC	11	0.55
srRNA-5169-27	5170	27	GGATCAGCGGATGTTGCTTATAGGACT	10	0.5
srRNA-5169-28	5170	28	GGATCAGCGGATGTTGCTTATAGGACTC	16	0.81
srRNA-5170-25	5171	25	GATCAGCGGATGTTGCTTATAGGAC	13	0.66
srRNA-5170-27	5171	27	GATCAGCGGATGTTGCTTATAGGACTC	3	0.15
srRNA-5170-29	5171	29	GATCAGCGGATGTTGCTTATAGGACTCCG	4	0.2
srRNA-5171-20	5172	20	ATCAGCGGATGTTGCTTATA	25	1.26
srRNA-5171-22	5172	22	ATCAGCGGATGTTGCTTATAGG	27	1.36
srRNA-5171-25	5172	25	ATCAGCGGATGTTGCTTATAGGACT	14	0.71
srRNA-5171-26	5172	26	ATCAGCGGATGTTGCTTATAGGACTC	21	1.06
srRNA-5171-27	5172	27	ATCAGCGGATGTTGCTTATAGGACTCC	10	0.5
srRNA-5171-28	5172	28	ATCAGCGGATGTTGCTTATAGGACTCCG	31	1.56
srRNA-5172-21	5173	21	TCAGCGGATGTTGCTTATAGG	13	0.66
srRNA-5172-23	5173	23	TCAGCGGATGTTGCTTATAGGAC	94	4.74
srRNA-5172-24	5173	24	TCAGCGGATGTTGCTTATAGGACT	56	2.83
srRNA-5172-25	5173	25	TCAGCGGATGTTGCTTATAGGACTC	66	3.33
srRNA-5172-27	5173	27	TCAGCGGATGTTGCTTATAGGACTCCG	42	2.12
srRNA-5173-22	5174	22	CAGCGGATGTTGCTTATAGGAC	43	2.17
srRNA-5173-23	5174	23	CAGCGGATGTTGCTTATAGGACT	48	2.42
srRNA-5173-24	5174	24	CAGCGGATGTTGCTTATAGGACTC	132	6.66
srRNA-5173-25	5174	25	CAGCGGATGTTGCTTATAGGACTCC	53	2.67
srRNA-5173-26	5174	26	CAGCGGATGTTGCTTATAGGACTCCG	6	0.3
srRNA-5174-19	5175	19	AGCGGATGTTGCTTATAGG	6	0.3
srRNA-5174-21	5175	21	AGCGGATGTTGCTTATAGGAC	90	4.54
srRNA-5174-22	5175	22	AGCGGATGTTGCTTATAGGACT	7	0.35
srRNA-5174-23	5175	23	AGCGGATGTTGCTTATAGGACTC	204	10.29
srRNA-5174-24	5175	24	AGCGGATGTTGCTTATAGGACTCC	71	3.58
srRNA-5174-25	5175	25	AGCGGATGTTGCTTATAGGACTCCG	29	1.46
srRNA-5175-20	5176	20	GCGGATGTTGCTTATAGGAC	318	16.04
srRNA-5175-21	5176	21	GCGGATGTTGCTTATAGGACT	287	14.48
srRNA-5175-22	5176	22	GCGGATGTTGCTTATAGGACTC	722	36.42
srRNA-5175-23	5176	23	GCGGATGTTGCTTATAGGACTCC	53	2.67
srRNA-5175-24	5176	24	GCGGATGTTGCTTATAGGACTCCG	22	1.11
srRNA-5176-19	5177	19	CGGATGTTGCTTATAGGAC	76	3.83
srRNA-5176-20	5177	20	CGGATGTTGCTTATAGGACT	62	3.13
srRNA-5176-21	5177	21	CGGATGTTGCTTATAGGACTC	252	12.71
srRNA-5176-22	5177	22	CGGATGTTGCTTATAGGACTCC	65	3.28
srRNA-5177-18	5178	18	GGATGTTGCTTATAGGAC	26	1.31
srRNA-5177-19	5178	19	GGATGTTGCTTATAGGACT	73	3.68
srRNA-5177-20	5178	20	GGATGTTGCTTATAGGACTC	405	20.43
srRNA-5178-19	5179	19	GATGTTGCTTATAGGACTC	70	3.53
srRNA-5178-20	5179	20	GATGTTGCTTATAGGACTCC	34	1.72
srRNA-5178-25	5179	25	GATGTTGCTTATAGGACTCCGCTGG	37	1.87
srRNA-5178-26	5179	26	GATGTTGCTTATAGGACTCCGCTGGC	29	1.46
srRNA-5178-28	5179	28	GATGTTGCTTATAGGACTCCGCTGGCAC	8	0.4
srRNA-5178-29	5179	29	GATGTTGCTTATAGGACTCCGCTGGCACC	11	0.55
srRNA-5179-20	5180	20	ATGTTGCTTATAGGACTCCG	31	1.56
srRNA-5179-22	5180	22	ATGTTGCTTATAGGACTCCGCT	28	1.41
srRNA-5179-24	5180	24	ATGTTGCTTATAGGACTCCGCTGG	33	1.66
srRNA-5179-25	5180	25	ATGTTGCTTATAGGACTCCGCTGGC	12	0.61
srRNA-5179-28	5180	28	ATGTTGCTTATAGGACTCCGCTGGCACC	26	1.31
srRNA-5180-21	5181	21	TGTTGCTTATAGGACTCCGCT	18	0.91
srRNA-5180-23	5181	23	TGTTGCTTATAGGACTCCGCTGG	84	4.24
srRNA-5180-24	5181	24	TGTTGCTTATAGGACTCCGCTGGC	23	1.16
srRNA-5180-25	5181	25	TGTTGCTTATAGGACTCCGCTGGCA	32	1.61
srRNA-5181-19	5182	19	GTTGCTTATAGGACTCCGC	26	1.31
srRNA-5181-20	5182	20	GTTGCTTATAGGACTCCGCT	40	2.02
srRNA-5182-19	5183	19	TTGCTTATAGGACTCCGCT	4	0.2
srRNA-5182-21	5183	21	TTGCTTATAGGACTCCGCTGG	131	6.61
srRNA-5182-22	5183	22	TTGCTTATAGGACTCCGCTGGC	81	4.09
srRNA-5182-26	5183	26	TTGCTTATAGGACTCCGCTGGCACCT	10	0.5
srRNA-5183-21	5184	21	TGCTTATAGGACTCCGCTGGC	349	17.61
srRNA-5183-22	5184	22	TGCTTATAGGACTCCGCTGGCA	31	1.56
srRNA-5184-19	5185	19	GCTTATAGGACTCCGCTGG	11	0.55
srRNA-5184-20	5185	20	GCTTATAGGACTCCGCTGGC	28	1.41
srRNA-5184-23	5185	23	GCTTATAGGACTCCGCTGGCACC	49	2.47
srRNA-5184-29	5185	29	GCTTATAGGACTCCGCTGGCACCTTATGA	9	0.45
srRNA-5185-20	5186	20	CTTATAGGACTCCGCTGGCA	24	1.21
srRNA-5185-22	5186	22	CTTATAGGACTCCGCTGGCACC	65	3.28
srRNA-5186-21	5187	21	TTATAGGACTCCGCTGGCACC	414	20.88
srRNA-5187-20	5188	20	TATAGGACTCCGCTGGCACC	41	2.07
srRNA-5188-19	5189	19	ATAGGACTCCGCTGGCACC	63	3.18
srRNA-5188-20	5189	20	ATAGGACTCCGCTGGCACCT	18	0.91
srRNA-5189-18	5190	18	TAGGACTCCGCTGGCACC	6	0.3
srRNA-5189-19	5190	19	TAGGACTCCGCTGGCACCT	9	0.45
srRNA-5189-20	5190	20	TAGGACTCCGCTGGCACCTT	23	1.16
srRNA-5189-21	5190	21	TAGGACTCCGCTGGCACCTTA	7	0.35
srRNA-5189-26	5190	26	TAGGACTCCGCTGGCACCTTATGAGA	10	0.5
srRNA-5189-30	5190	30	TAGGACTCCGCTGGCACCTTATGAGAAATC	3	0.15
srRNA-5189-31	5190	31	TAGGACTCCGCTGGCACCTTATGAGAAATCA	5	0.25
srRNA-5189-34	5190	34	TAGGACTCCGCTGGCACCTTATGAGAAATCAAAG	2	0.1
srRNA-5192-28	5193	28	GACTCCGCTGGCACCTTATGAGAAATCA	20	1.01
srRNA-5193-25	5194	25	ACTCCGCTGGCACCTTATGAGAAAT	24	1.21
srRNA-5194-29	5195	29	CTCCGCTGGCACCTTATGAGAAATCAAAG	8	0.4
srRNA-5195-21	5196	21	TCCGCTGGCACCTTATGAGAA	30	1.51
srRNA-5195-24	5196	24	TCCGCTGGCACCTTATGAGAAATC	9	0.45
srRNA-5195-28	5196	28	TCCGCTGGCACCTTATGAGAAATCAAAG	5	0.25
srRNA-5196-21*	5197	21	TTTCTCATAAGGTGCCAGCGG	26	1.31
srRNA-5197-22	5198	22	CGCTGGCACCTTATGAGAAATC	74	3.73
srRNA-5197-23	5198	23	CGCTGGCACCTTATGAGAAATCA	13	0.66
srRNA-5198-19	5199	19	GCTGGCACCTTATGAGAAA	4	0.2
srRNA-5200-19	5201	19	TGGCACCTTATGAGAAATC	9	0.45
srRNA-5216-21*	5217	21	CCGGAACCCAAAAACTTTGAT	2	0.1
srRNA-5218-25	5219	25	CAAAGTTTTTGGGTTCCGGGGGGAG	1	0.05
srRNA-5219-25	5220	25	AAAGTTTTTGGGTTCCGGGGGGAGT	13	0.66
srRNA-5221-28	5222	28	AGTTTTTGGGTTCCGGGGGGAGTATGGT	4	0.2
[truncated: 8,626 more rows]

## Sheet: GSM642337
Table S8. srRNAs co-immunoprecipitated with AGO proteins.
srRNA	Position in rDNA	Length	Sequence	Reads in GSM642337	TPM in GSM642337
srRNA-5-21*	6	21	ACGAGCTCGTGTAAAGTTGGG	2	0.26
srRNA-54-22	55	22	AAGATTCCGGACCTCGCCAAGT	2	0.26
srRNA-55-21	56	21	AGATTCCGGACCTCGCCAAGT	6	0.79
srRNA-57-21	58	21	ATTCCGGACCTCGCCAAGTGT	1	0.13
srRNA-117-23	118	23	ATAATAAGTGAAGAGACAGACTT	1	0.13
srRNA-174-21	175	21	AAGAGTAAGTCAAGAGATAGA	2	0.26
srRNA-225-21*	226	21	ACCTTCGTGAGTGTAACCCCA	1	0.13
srRNA-329-21*	330	21	AACTTTCTTAGCTTGAGAACT	2	0.26
srRNA-377-22	378	22	ATGGATGAAACACAAGGTAGTT	3	0.39
srRNA-477-21	478	21	AACTGGTGATTGTTGCGGAAA	9	1.18
srRNA-501-24*	502	24	AAGTTCTGGTCGAGGAATCCTGGA	1	0.13
srRNA-527-24	528	24	AATCGTCGAGGGGAAAAAATCGGT	5	0.66
srRNA-528-22	529	22	ATCGTCGAGGGGAAAAAATCGG	1	0.13
srRNA-552-24*	553	24	AAGTCCGGATCGACGATTCCTCGG	1	0.13
srRNA-555-21*	556	21	AAGTCCGGATCGACGATTCCT	2	0.26
srRNA-555-22	556	22	AGGAATCGTCGATCCGGACTTG	1	0.13
srRNA-558-24	559	24	AATCGTCGATCCGGACTTGGAATC	2	0.26
srRNA-559-24	560	24	ATCGTCGATCCGGACTTGGAATCG	3	0.39
srRNA-590-22*	591	22	ATTCCTCGGACCCGGTAAACTT	1	0.13
srRNA-591-21*	592	21	ATTCCTCGGACCCGGTAAACT	9	1.18
srRNA-620-23*	621	23	AATCCTCGGACCCGGTAAACTTT	3	0.39
srRNA-621-23*	622	23	AAATCCTCGGACCCGGTAAACTT	2	0.26
srRNA-621-22*	622	22	AATCCTCGGACCCGGTAAACTT	6	0.79
srRNA-621-21*	622	21	ATCCTCGGACCCGGTAAACTT	12	1.58
srRNA-622-22*	623	22	AAATCCTCGGACCCGGTAAACT	9	1.18
srRNA-622-21*	623	21	AATCCTCGGACCCGGTAAACT	8	1.05
srRNA-622-24*	623	24	ACAAATCCTCGGACCCGGTAAACT	5	0.66
srRNA-623-21*	624	21	AAATCCTCGGACCCGGTAAAC	2	0.26
srRNA-623-23*	624	23	ACAAATCCTCGGACCCGGTAAAC	3	0.39
srRNA-639-21	640	21	GATTTGTCGACCAGGAGTGGA	3	0.39
srRNA-787-24*	788	24	ACTCCTGGTCGACGAATCCTCGGA	2	0.26
srRNA-794-20	795	20	ATTCGTCGACCAGGAGTGGA	2	0.26
srRNA-794-23	795	23	ATTCGTCGACCAGGAGTGGAAAT	1	0.13
srRNA-794-24	795	24	ATTCGTCGACCAGGAGTGGAAATC	1	0.13
srRNA-795-23	796	23	TTCGTCGACCAGGAGTGGAAATC	1	0.13
srRNA-889-24*	890	24	ATGAAGTCTCGGACCTGGTCGACA	2	0.26
srRNA-928-21	929	21	ATTCGTCGACCAGGTCCGAGA	1	0.13
srRNA-953-21	954	21	ATCGACCGGGTCCAAGTATTT	1	0.13
srRNA-953-23	954	23	ATCGACCGGGTCCAAGTATTTGA	2	0.26
srRNA-997-21*	998	21	ATACATTGAAATGTCTGAGGA	2	0.26
srRNA-1051-23	1052	23	ATATAGGGGTGGGTGTGTGTAGT	2	0.26
srRNA-1058-23*	1059	23	AATTCCCACTACACACACCCACC	1	0.13
srRNA-1145-24	1146	24	AAAAAAAAAAAAAAAAAAAAAAAA	1	0.13
srRNA-1151-21	1152	21	AAAAAAAAAAAAAAAAAACAA	1	0.13
srRNA-1198-21*	1199	21	ATCGACGATTCCTCGGACCCG	2	0.26
srRNA-1200-21*	1201	21	AGATCGACGATTCCTCGGACC	2	0.26
srRNA-1239-24*	1240	24	AATTTTCGGACCCGGTAAACTTTT	1	0.13
srRNA-1241-22*	1242	22	AATTTTCGGACCCGGTAAACTT	4	0.53
srRNA-1242-21*	1243	21	AATTTTCGGACCCGGTAAACT	6	0.79
srRNA-1242-24*	1243	24	ACAAATTTTCGGACCCGGTAAACT	1	0.13
srRNA-1242-20*	1243	20	ATTTTCGGACCCGGTAAACT	1	0.13
srRNA-1258-21	1259	21	AAATTTGTCGACCAGGAGTGG	1	0.13
srRNA-1258-22	1259	22	AAATTTGTCGACCAGGAGTGGA	3	0.39
srRNA-1259-21	1260	21	AATTTGTCGACCAGGAGTGGA	13	1.71
srRNA-1515-21	1516	21	AGGGTTTGTCGACCAGGACGA	1	0.13
srRNA-1731-21*	1732	21	AACTCCTGGTCGACCACTCCT	1	0.13
srRNA-1731-21	1732	21	AGGAGTGGTCGACCAGGAGTT	1	0.13
srRNA-1756-21*	1757	21	ATTCTCGGTCCCGGTCGATGA	2	0.26
srRNA-1762-21	1763	21	ACCGGGACCGAGAATTCGTCG	3	0.39
srRNA-1762-22	1763	22	ACCGGGACCGAGAATTCGTCGA	1	0.13
srRNA-1768-22	1769	22	ACCGAGAATTCGTCGACCAGGA	2	0.26
srRNA-1775-22	1776	22	ATTCGTCGACCAGGACGGCGGA	1	0.13
srRNA-1792-23*	1793	23	ATCGTCCTGGTCGAGGGTTCCGC	1	0.13
srRNA-1816-21	1817	21	AATGGGCGATGAAAATCTATC	3	0.39
srRNA-1929-21*	1930	21	ATTTTTTTTTCTCGGACATCC	1	0.13
srRNA-2024-22	2025	22	AAAGAGTTTAGGATGTCAAGTT	2	0.26
srRNA-2075-21*	2076	21	ACATCGGATTTTCATGGTCTA	1	0.13
srRNA-2078-21*	2079	21	ACAACATCGGATTTTCATGGT	1	0.13
srRNA-2087-24*	2088	24	ATTTGACCTGATACAACATCGGAT	1	0.13
srRNA-2224-22*	2225	22	ATGTCTGAGGAGACACCGGTGC	7	0.92
srRNA-2242-22	2243	22	ACATTTCAATGTCTGTTGGTGC	1	0.13
srRNA-2244-22	2245	22	ATTTCAATGTCTGTTGGTGCCA	1	0.13
srRNA-2244-24	2245	24	ATTTCAATGTCTGTTGGTGCCAAG	1	0.13
srRNA-2249-21	2250	21	AATGTCTGTTGGTGCCAAGAG	2	0.26
srRNA-2249-22	2250	22	AATGTCTGTTGGTGCCAAGAGG	2	0.26
srRNA-2260-24*	2261	24	AATAGCCCTTTTCCCTCTTGGCAC	1	0.13
srRNA-2262-22*	2263	22	AATAGCCCTTTTCCCTCTTGGC	1	0.13
srRNA-2263-21*	2264	21	AATAGCCCTTTTCCCTCTTGG	8	1.05
srRNA-2265-23	2266	23	AAGAGGGAAAAGGGCTATTAAGC	1	0.13
srRNA-2268-21	2269	21	AGGGAAAAGGGCTATTAAGCT	3	0.39
srRNA-2269-24*	2270	24	ATATAGCTTAATAGCCCTTTTCCC	1	0.13
srRNA-2281-20	2282	20	ATTAAGCTATATAGGGGGGT	1	0.13
srRNA-2281-22	2282	22	ATTAAGCTATATAGGGGGGTGG	1	0.13
srRNA-2289-21	2290	21	ATATAGGGGGGTGGGTGTTGA	4	0.53
srRNA-2291-23	2292	23	ATAGGGGGGTGGGTGTTGAGGGA	1	0.13
srRNA-2291-25	2292	25	ATAGGGGGGTGGGTGTTGAGGGAGT	1	0.13
srRNA-2295-21*	2296	21	ACTCCCTCAACACCCACCCCC	2	0.26
srRNA-2299-22	2300	22	GTGGGTGTTGAGGGAGTCTGGG	1	0.13
srRNA-2303-22*	2304	22	ACTGCCCAGACTCCCTCAACAC	3	0.39
srRNA-2303-25	2304	25	GTGTTGAGGGAGTCTGGGCAGTCCG	3	0.39
srRNA-2305-24*	2306	24	ACGGACTGCCCAGACTCCCTCAAC	2	0.26
srRNA-2305-21	2306	21	GTTGAGGGAGTCTGGGCAGTC	3	0.39
srRNA-2307-22*	2308	22	ACGGACTGCCCAGACTCCCTCA	3	0.39
srRNA-2307-22	2308	22	TGAGGGAGTCTGGGCAGTCCGT	2	0.26
srRNA-2308-21*	2309	21	ACGGACTGCCCAGACTCCCTC	7	0.92
srRNA-2309-21	2310	21	AGGGAGTCTGGGCAGTCCGTG	14	1.84
srRNA-2311-20*	2312	20	CCACGGACTGCCCAGACTCC	1	0.13
srRNA-2312-19	2313	19	GAGTCTGGGCAGTCCGTGG	1	0.13
srRNA-2312-22	2313	22	GAGTCTGGGCAGTCCGTGGGGA	1	0.13
srRNA-2313-21	2314	21	AGTCTGGGCAGTCCGTGGGGA	32	4.2
srRNA-2320-24*	2321	24	AAAAGGGGGTTCCCCACGGACTGC	1	0.13
srRNA-2336-21*	2337	21	AAGTCCGAACCGAAAAAGGGG	1	0.13
srRNA-2340-24	2341	24	TTTTTCGGTTCGGACTTGGGTAGC	1	0.13
srRNA-2341-21	2342	21	TTTTCGGTTCGGACTTGGGTA	1	0.13
srRNA-2347-18	2348	18	GTTCGGACTTGGGTAGCG	1	0.13
srRNA-2353-22	2354	22	ACTTGGGTAGCGATCGAGGGAT	3	0.39
srRNA-2369-21	2370	21	AGGGATGGTATCGGATATCGG	1	0.13
srRNA-2369-22	2370	22	AGGGATGGTATCGGATATCGGC	2	0.26
srRNA-2373-22	2374	22	ATGGTATCGGATATCGGCACGA	3	0.39
srRNA-2378-22	2379	22	ATCGGATATCGGCACGAGGAAT	2	0.26
srRNA-2383-21	2384	21	ATATCGGCACGAGGAATGACC	1	0.13
srRNA-2388-22*	2389	22	ACGGTCGGTCATTCCTCGTGCC	9	1.18
srRNA-2388-21*	2389	21	CGGTCGGTCATTCCTCGTGCC	1	0.13
srRNA-2389-21*	2390	21	ACGGTCGGTCATTCCTCGTGC	4	0.53
srRNA-2392-24	2393	24	CGAGGAATGACCGACCGTCCGGCC	1	0.13
srRNA-2396-23	2397	23	GAATGACCGACCGTCCGGCCGCC	2	0.26
srRNA-2397-21	2398	21	AATGACCGACCGTCCGGCCGC	1	0.13
srRNA-2400-19	2401	19	GACCGACCGTCCGGCCGCC	3	0.39
srRNA-2404-23*	2405	23	AAAATCCCGGCGGCCGGACGGTC	2	0.26
srRNA-2404-22*	2405	22	AAATCCCGGCGGCCGGACGGTC	2	0.26
srRNA-2422-21	2423	21	ATTTTCGCCGGAAAACTTTTC	1	0.13
srRNA-2448-21*	2449	21	AAAACCGATCGCCGGAAAAGT	5	0.66
srRNA-2449-23*	2450	23	AACAAAACCGATCGCCGGAAAAG	1	0.13
srRNA-2449-22*	2450	22	ACAAAACCGATCGCCGGAAAAG	1	0.13
srRNA-2480-21*	2481	21	AGAACTGCTGAGAAAACTCGG	1	0.13
srRNA-2492-22	2493	22	AGCAGTTCTCGGACAAAAACTG	2	0.26
srRNA-2507-21	2508	21	AAAACTGCTGAATCGTCGAGG	4	0.53
srRNA-2507-24	2508	24	AAAACTGCTGAATCGTCGAGGAGA	3	0.39
srRNA-2517-21	2518	21	AATCGTCGAGGAGAATGGGCT	2	0.26
srRNA-2518-21	2519	21	ATCGTCGAGGAGAATGGGCTT	1	0.13
srRNA-2543-21*	2544	21	AGAACTAATGGCAGCCCACGC	1	0.13
srRNA-2588-21	2589	21	ATAAAAGTGTCGGAGTTTTTT	1	0.13
srRNA-2588-22	2589	22	ATAAAAGTGTCGGAGTTTTTTC	1	0.13
srRNA-2588-23	2589	23	ATAAAAGTGTCGGAGTTTTTTCA	10	1.31
srRNA-2588-24	2589	24	ATAAAAGTGTCGGAGTTTTTTCAG	23	3.02
srRNA-2588-25	2589	25	ATAAAAGTGTCGGAGTTTTTTCAGC	1	0.13
srRNA-2590-20	2591	20	AAAAGTGTCGGAGTTTTTTC	2	0.26
srRNA-2590-21	2591	21	AAAAGTGTCGGAGTTTTTTCA	4	0.53
srRNA-2590-22	2591	22	AAAAGTGTCGGAGTTTTTTCAG	19	2.49
srRNA-2590-23	2591	23	AAAAGTGTCGGAGTTTTTTCAGC	4	0.53
srRNA-2590-24	2591	24	AAAAGTGTCGGAGTTTTTTCAGCA	3	0.39
srRNA-2591-21	2592	21	AAAGTGTCGGAGTTTTTTCAG	7	0.92
srRNA-2591-22	2592	22	AAAGTGTCGGAGTTTTTTCAGC	4	0.53
srRNA-2592-20	2593	20	AAGTGTCGGAGTTTTTTCAG	1	0.13
srRNA-2592-21	2593	21	AAGTGTCGGAGTTTTTTCAGC	3	0.39
srRNA-2592-22	2593	22	AAGTGTCGGAGTTTTTTCAGCA	4	0.53
srRNA-2593-20	2594	20	AGTGTCGGAGTTTTTTCAGC	1	0.13
srRNA-2593-21	2594	21	AGTGTCGGAGTTTTTTCAGCA	6	0.79
srRNA-2593-22	2594	22	AGTGTCGGAGTTTTTTCAGCAG	4	0.53
srRNA-2598-25	2599	25	CGGAGTTTTTTCAGCAGTTCTCGGA	2	0.26
srRNA-2606-24*	2607	24	ATTTTTGTCCGAGAACTGCTGAAA	1	0.13
srRNA-2664-21	2665	21	GTGGGCTGACATGGATTCTTC	2	0.26
srRNA-2748-23	2749	23	TCTTTTCACCTCGTCGCCGAAGA	1	0.13
srRNA-2768-21	2769	21	AGAGAATGGGCGTGTCATGGC	1	0.13
srRNA-2773-22	2774	22	ATGGGCGTGTCATGGCATGGGC	1	0.13
srRNA-2789-20	2790	20	ATGGGCTGACATGGATTCTC	1	0.13
srRNA-2789-22	2790	22	ATGGGCTGACATGGATTCTCCT	2	0.26
srRNA-2995-21	2996	21	AACTGGAACGAGACGGGTGGC	2	0.26
srRNA-3132-22*	3133	22	ATCGAACAGCCGGACTCCCATC	1	0.13
srRNA-3133-22	3134	22	ATGGGAGTCCGGCTGTTCGATA	1	0.13
srRNA-3305-22	3306	22	AACTGGAACGAGACGGGTAGCA	1	0.13
srRNA-3443-22	3444	22	ATGGGAGTCCGGCTGTTCGAAA	1	0.13
srRNA-3443-23	3444	23	ATGGGAGTCCGGCTGTTCGAAAG	4	0.53
srRNA-3446-19	3447	19	GGAGTCCGGCTGTTCGAAA	1	0.13
srRNA-3463-24	3464	24	AAGCCGGCCAAGGGTGATGAACGA	1	0.13
srRNA-3567-23	3568	23	TCTCGCGCTTGTACGGCTTTGGC	8	1.05
srRNA-3567-24	3568	24	TCTCGCGCTTGTACGGCTTTGGCT	2	0.26
srRNA-3567-27	3568	27	TCTCGCGCTTGTACGGCTTTGGCTCGG	2	0.26
srRNA-3586-21*	3587	21	AAGACGGACGAATCCGAGCCA	3	0.39
srRNA-3586-23*	3587	23	AGAAGACGGACGAATCCGAGCCA	1	0.13
srRNA-3594-23	3595	23	ATTCGTCCGTCTTCTTTCTTCTT	3	0.39
srRNA-3595-21*	3596	21	AGAAGAAAGAAGACGGACGAA	4	0.53
srRNA-3607-22*	3608	22	AAGTACTCGGCTAAGAAGAAAG	2	0.26
srRNA-3607-21*	3608	21	AGTACTCGGCTAAGAAGAAAG	1	0.13
srRNA-3620-26	3621	26	CGAGTACTTCGGTAGATTAGTTGGAA	1	0.13
srRNA-3630-21*	3631	21	AATCGTTCCAACTAATCTACC	6	0.79
srRNA-3631-24	3632	24	GTAGATTAGTTGGAACGATTGATG	4	0.53
srRNA-3633-21	3634	21	AGATTAGTTGGAACGATTGAT	19	2.49
srRNA-3635-21	3636	21	ATTAGTTGGAACGATTGATGA	2	0.26
srRNA-3638-21	3639	21	AGTTGGAACGATTGATGATTT	11	1.44
srRNA-3638-27	3639	27	AGTTGGAACGATTGATGATTTTGAGTT	5	0.66
srRNA-3644-21	3645	21	AACGATTGATGATTTTGAGTT	2	0.26
srRNA-3645-19	3646	19	ACGATTGATGATTTTGAGT	1	0.13
srRNA-3655-25	3656	25	ATTTTGAGTTAATTGAACGTTCGGC	1	0.13
srRNA-3655-27	3656	27	ATTTTGAGTTAATTGAACGTTCGGCGT	2	0.26
srRNA-3658-24*	3659	24	ACGCCGAACGTTCAATTAACTCAA	2	0.26
srRNA-3661-21	3662	21	AGTTAATTGAACGTTCGGCGT	8	1.05
srRNA-3666-21	3667	21	ATTGAACGTTCGGCGTATGAG	1	0.13
srRNA-3666-22	3667	22	ATTGAACGTTCGGCGTATGAGT	5	0.66
srRNA-3669-23	3670	23	GAACGTTCGGCGTATGAGTGGTG	1	0.13
srRNA-3670-21	3671	21	AACGTTCGGCGTATGAGTGGT	30	3.94
srRNA-3670-22	3671	22	AACGTTCGGCGTATGAGTGGTG	18	2.36
srRNA-3671-21	3672	21	ACGTTCGGCGTATGAGTGGTG	238	31.25
srRNA-3671-22	3672	22	ACGTTCGGCGTATGAGTGGTGA	14	1.84
srRNA-3672-18	3673	18	CGTTCGGCGTATGAGTGG	1	0.13
srRNA-3673-26	3674	26	GTTCGGCGTATGAGTGGTGATCGGAT	1	0.13
srRNA-3676-22	3677	22	CGGCGTATGAGTGGTGATCGGA	1	0.13
srRNA-3682-20	3683	20	ATGAGTGGTGATCGGATAGC	2	0.26
srRNA-3682-21	3683	21	ATGAGTGGTGATCGGATAGCT	326	42.8
srRNA-3682-22	3683	22	ATGAGTGGTGATCGGATAGCTA	2	0.26
srRNA-3682-24	3683	24	ATGAGTGGTGATCGGATAGCTAGT	8	1.05
srRNA-3685-21	3686	21	AGTGGTGATCGGATAGCTAGT	438	57.51
srRNA-3685-22	3686	22	AGTGGTGATCGGATAGCTAGTG	10	1.31
srRNA-3685-23	3686	23	AGTGGTGATCGGATAGCTAGTGT	3	0.39
srRNA-3686-20	3687	20	GTGGTGATCGGATAGCTAGT	3	0.39
srRNA-3688-21	3689	21	GGTGATCGGATAGCTAGTGTT	1	0.13
srRNA-3689-24	3690	24	GTGATCGGATAGCTAGTGTTCGTA	1	0.13
srRNA-3692-21	3693	21	ATCGGATAGCTAGTGTTCGTA	26	3.41
srRNA-3699-22*	3700	22	ATGGAGCCTACGAACACTAGCT	2	0.26
srRNA-3700-21*	3701	21	ATGGAGCCTACGAACACTAGC	36	4.73
srRNA-3701-20*	3702	20	ATGGAGCCTACGAACACTAG	3	0.39
srRNA-3703-21	3704	21	AGTGTTCGTAGGCTCCATGCT	93	12.21
srRNA-3703-23	3704	23	AGTGTTCGTAGGCTCCATGCTCG	1	0.13
srRNA-3705-18	3706	18	TGTTCGTAGGCTCCATGC	2	0.26
srRNA-3726-21*	3727	21	GGTGGTAGGTAGTTCGATGCG	3	0.39
srRNA-3727-21*	3728	21	AGGTGGTAGGTAGTTCGATGC	3	0.39
srRNA-3727-23*	3728	23	ATAGGTGGTAGGTAGTTCGATGC	1	0.13
srRNA-3728-22*	3729	22	ATAGGTGGTAGGTAGTTCGATG	2	0.26
srRNA-3729-21*	3730	21	ATAGGTGGTAGGTAGTTCGAT	27	3.55
srRNA-3733-21*	3734	21	AAGGATAGGTGGTAGGTAGTT	19	2.49
srRNA-3735-21*	3736	21	AGAAGGATAGGTGGTAGGTAG	8	1.05
srRNA-3738-22*	3739	22	ACTGAGAAGGATAGGTGGTAGG	1	0.13
srRNA-3739-21*	3740	21	ACTGAGAAGGATAGGTGGTAG	1	0.13
srRNA-3740-21*	3741	21	AACTGAGAAGGATAGGTGGTA	1	0.13
srRNA-3740-24*	3741	24	ATTAACTGAGAAGGATAGGTGGTA	2	0.26
srRNA-3742-22*	3743	22	ATTAACTGAGAAGGATAGGTGG	8	1.05
srRNA-3743-22*	3744	22	AATTAACTGAGAAGGATAGGTG	1	0.13
srRNA-3743-21*	3744	21	ATTAACTGAGAAGGATAGGTG	10	1.31
srRNA-3754-21*	3755	21	ATCGCCCGTGAATTAACTGAG	31	4.07
srRNA-3755-20*	3756	20	ATCGCCCGTGAATTAACTGA	3	0.39
srRNA-3756-21*	3757	21	ACATCGCCCGTGAATTAACTG	1	0.13
srRNA-3757-21*	3758	21	AACATCGCCCGTGAATTAACT	7	0.92
srRNA-3757-21	3758	21	AGTTAATTCACGGGCGATGTT	3	0.39
srRNA-3762-21	3763	21	ATTCACGGGCGATGTTACGCT	1	0.13
srRNA-3784-22*	3785	22	ACAGGCCCCGGAACTCATCATC	16	2.1
srRNA-3785-21*	3786	21	ACAGGCCCCGGAACTCATCAT	8	1.05
srRNA-3787-22*	3788	22	AACACAGGCCCCGGAACTCATC	11	1.44
srRNA-3787-21*	3788	21	ACACAGGCCCCGGAACTCATC	56	7.35
srRNA-3788-21*	3789	21	AACACAGGCCCCGGAACTCAT	2	0.26
srRNA-3788-21	3789	21	ATGAGTTCCGGGGCCTGTGTT	1	0.13
srRNA-3789-21*	3790	21	AAACACAGGCCCCGGAACTCA	2	0.26
srRNA-3791-21	3792	21	AGTTCCGGGGCCTGTGTTTCG	1	0.13
srRNA-3791-22	3792	22	AGTTCCGGGGCCTGTGTTTCGT	4	0.53
srRNA-3791-24	3792	24	AGTTCCGGGGCCTGTGTTTCGTAC	2	0.26
srRNA-3817-21	3818	21	AATTTGAAGGAATTGTTGAGT	3	0.39
srRNA-3817-22	3818	22	AATTTGAAGGAATTGTTGAGTT	2	0.26
srRNA-3818-21	3819	21	ATTTGAAGGAATTGTTGAGTT	14	1.84
srRNA-3818-24	3819	24	ATTTGAAGGAATTGTTGAGTTTGG	1	0.13
srRNA-3823-21	3824	21	AAGGAATTGTTGAGTTTGGTT	6	0.79
srRNA-3828-23	3829	23	ATTGTTGAGTTTGGTTTACACCT	1	0.13
srRNA-3845-21*	3846	21	AGAAGCCGCGGGCAAAGGTGT	9	1.18
srRNA-3891-21	3892	21	AACATCGGCGCTTGTTCACCT	1	0.13
srRNA-3898-22*	3899	22	ATGACGAGAGGTGAACAAGCGC	3	0.39
srRNA-3899-21*	3900	21	ATGACGAGAGGTGAACAAGCG	1	0.13
srRNA-3905-21*	3906	21	AATGCGATGACGAGAGGTGAA	1	0.13
srRNA-3941-21	3942	21	ATTGGTGAATGAGTTGCGGGT	3	0.39
srRNA-3948-21	3949	21	AATGAGTTGCGGGTTGAAATC	3	0.39
srRNA-3949-21	3950	21	ATGAGTTGCGGGTTGAAATCT	5	0.66
srRNA-3949-22	3950	22	ATGAGTTGCGGGTTGAAATCTC	2	0.26
srRNA-3952-22	3953	22	AGTTGCGGGTTGAAATCTCGGA	6	0.79
srRNA-3965-24	3966	24	AATCTCGGATGCGGAAAAGTTGTC	2	0.26
srRNA-3966-23	3967	23	ATCTCGGATGCGGAAAAGTTGTC	1	0.13
srRNA-3966-24	3967	24	ATCTCGGATGCGGAAAAGTTGTCG	2	0.26
srRNA-3967-19	3968	19	TCTCGGATGCGGAAAAGTT	2	0.26
srRNA-3973-21	3974	21	ATGCGGAAAAGTTGTCGACGG	1	0.13
srRNA-3973-22	3974	22	ATGCGGAAAAGTTGTCGACGGT	2	0.26
srRNA-3973-24	3974	24	ATGCGGAAAAGTTGTCGACGGTGA	1	0.13
srRNA-3974-21*	3975	21	ACCGTCGACAACTTTTCCGCA	6	0.79
srRNA-3979-23	3980	23	AAAAGTTGTCGACGGTGACTCGA	5	0.66
srRNA-3980-22	3981	22	AAAGTTGTCGACGGTGACTCGA	36	4.73
srRNA-3981-21	3982	21	AAGTTGTCGACGGTGACTCGA	88	11.55
srRNA-3981-24	3982	24	AAGTTGTCGACGGTGACTCGAAGT	11	1.44
srRNA-3982-20	3983	20	AGTTGTCGACGGTGACTCGA	1	0.13
srRNA-3982-23	3983	23	AGTTGTCGACGGTGACTCGAAGT	2	0.26
srRNA-4001-21	4002	21	AAGTGATTCAGTCCCGCCAAA	1	0.13
srRNA-4010-22*	4011	22	ACGGATGAGCTTTGGCGGGACT	79	10.37
srRNA-4010-21	4011	21	AGTCCCGCCAAAGCTCATCCG	2	0.26
srRNA-4011-21*	4012	21	ACGGATGAGCTTTGGCGGGAC	10	1.31
srRNA-4012-20*	4013	20	ACGGATGAGCTTTGGCGGGA	2	0.26
srRNA-4015-21*	4016	21	AAGGACGGATGAGCTTTGGCG	6	0.79
srRNA-4026-20	4027	20	ATCCGTCCTTCGGGCAAAAG	3	0.39
srRNA-4044-21	4045	21	AGATGACGGTCAAGACCTCGT	3	0.39
srRNA-4046-19	4047	19	ATGACGGTCAAGACCTCGT	1	0.13
srRNA-4046-21	4047	21	ATGACGGTCAAGACCTCGTCC	4	0.53
srRNA-4046-22	4047	22	ATGACGGTCAAGACCTCGTCCT	1	0.13
srRNA-4048-21*	4049	21	AAGGACGAGGTCTTGACCGTC	1	0.13
srRNA-4056-21*	4057	21	AAGAGAGAAAGGACGAGGTCT	1	0.13
srRNA-4060-22*	4061	22	ATGGAAAGAGAGAAAGGACGAG	4	0.53
srRNA-4061-21*	4062	21	ATGGAAAGAGAGAAAGGACGA	3	0.39
srRNA-4080-21	4081	21	ATTGCGTTTGAGAGGATGTGG	2	0.26
srRNA-4095-21	4096	21	ATGTGGCGGGGAATTGCCGTG	2	0.26
srRNA-4102-24*	4103	24	ATTCATCGATCACGGCAATTCCCC	1	0.13
srRNA-4102-23	4103	23	GGGGAATTGCCGTGATCGATGAA	3	0.39
srRNA-4103-23*	4104	23	ATTCATCGATCACGGCAATTCCC	11	1.44
srRNA-4103-25	4104	25	GGGAATTGCCGTGATCGATGAATGC	1	0.13
srRNA-4104-22*	4105	22	ATTCATCGATCACGGCAATTCC	2	0.26
srRNA-4105-21*	4106	21	ATTCATCGATCACGGCAATTC	26	3.41
srRNA-4106-21	4107	21	AATTGCCGTGATCGATGAATG	1	0.13
srRNA-4106-22	4107	22	AATTGCCGTGATCGATGAATGC	18	2.36
srRNA-4106-23	4107	23	AATTGCCGTGATCGATGAATGCT	20	2.63
srRNA-4106-20*	4107	20	ATTCATCGATCACGGCAATT	40	5.25
srRNA-4107-19*	4108	19	ATTCATCGATCACGGCAAT	15	1.97
srRNA-4107-19	4108	19	ATTGCCGTGATCGATGAAT	2	0.26
srRNA-4107-20	4108	20	ATTGCCGTGATCGATGAATG	11	1.44
srRNA-4107-21	4108	21	ATTGCCGTGATCGATGAATGC	256	33.61
srRNA-4107-22	4108	22	ATTGCCGTGATCGATGAATGCT	322	42.28
srRNA-4107-23	4108	23	ATTGCCGTGATCGATGAATGCTA	1	0.13
srRNA-4108-21*	4109	21	AGCATTCATCGATCACGGCAA	3	0.39
srRNA-4108-20	4109	20	TTGCCGTGATCGATGAATGC	1	0.13
srRNA-4108-21	4109	21	TTGCCGTGATCGATGAATGCT	4	0.53
srRNA-4109-18	4110	18	TGCCGTGATCGATGAATG	3	0.39
srRNA-4109-19	4110	19	TGCCGTGATCGATGAATGC	2	0.26
srRNA-4109-20	4110	20	TGCCGTGATCGATGAATGCT	2	0.26
srRNA-4110-18	4111	18	GCCGTGATCGATGAATGC	1	0.13
srRNA-4128-18	4129	18	TACCTGGTTGATCCTGCC	16	2.1
srRNA-4128-19	4129	19	TACCTGGTTGATCCTGCCA	2	0.26
srRNA-4128-21	4129	21	TACCTGGTTGATCCTGCCAGT	2	0.26
srRNA-4128-24	4129	24	TACCTGGTTGATCCTGCCAGTAGT	7	0.92
srRNA-4132-20*	4133	20	ACTACTGGCAGGATCAACCA	1	0.13
srRNA-4134-23*	4135	23	ATATGACTACTGGCAGGATCAAC	1	0.13
srRNA-4134-21*	4135	21	ATGACTACTGGCAGGATCAAC	29	3.81
srRNA-4135-22*	4136	22	ATATGACTACTGGCAGGATCAA	1	0.13
srRNA-4135-25	4136	25	TTGATCCTGCCAGTAGTCATATGCT	2	0.26
srRNA-4136-21*	4137	21	ATATGACTACTGGCAGGATCA	12	1.58
srRNA-4138-23*	4139	23	AAGCATATGACTACTGGCAGGAT	1	0.13
srRNA-4138-22*	4139	22	AGCATATGACTACTGGCAGGAT	1	0.13
srRNA-4138-22	4139	22	ATCCTGCCAGTAGTCATATGCT	4	0.53
srRNA-4139-21*	4140	21	AGCATATGACTACTGGCAGGA	3	0.39
srRNA-4144-21*	4145	21	AGACAAGCATATGACTACTGG	9	1.18
srRNA-4149-21	4150	21	AGTCATATGCTTGTCTCAAAG	8	1.05
srRNA-4149-22	4150	22	AGTCATATGCTTGTCTCAAAGA	48	6.3
srRNA-4151-21*	4152	21	ATCTTTGAGACAAGCATATGA	2	0.26
srRNA-4151-20	4152	20	TCATATGCTTGTCTCAAAGA	1	0.13
srRNA-4153-18	4154	18	ATATGCTTGTCTCAAAGA	2	0.26
srRNA-4158-22*	4159	22	ATGGCTTAATCTTTGAGACAAG	2	0.26
srRNA-4158-20	4159	20	CTTGTCTCAAAGATTAAGCC	1	0.13
srRNA-4162-24*	4163	24	ACATGCATGGCTTAATCTTTGAGA	6	0.79
srRNA-4162-22*	4163	22	ATGCATGGCTTAATCTTTGAGA	714	93.75
srRNA-4162-20	4163	20	TCTCAAAGATTAAGCCATGC	3	0.39
srRNA-4162-21*	4163	21	TGCATGGCTTAATCTTTGAGA	3	0.39
srRNA-4163-21*	4164	21	ATGCATGGCTTAATCTTTGAG	24	3.15
srRNA-4169-21*	4170	21	TTACACATGCATGGCTTAATC	1	0.13
srRNA-4170-21	4171	21	ATTAAGCCATGCATGTGTAAG	1	0.13
srRNA-4171-21	4172	21	TTAAGCCATGCATGTGTAAGT	13	1.71
srRNA-4178-19	4179	19	ATGCATGTGTAAGTATGAA	1	0.13
srRNA-4178-21	4179	21	ATGCATGTGTAAGTATGAACG	2	0.26
srRNA-4178-22	4179	22	ATGCATGTGTAAGTATGAACGA	2	0.26
srRNA-4178-23	4179	23	ATGCATGTGTAAGTATGAACGAA	2	0.26
srRNA-4179-20	4180	20	TGCATGTGTAAGTATGAACG	1	0.13
srRNA-4179-22	4180	22	TGCATGTGTAAGTATGAACGAA	3	0.39
srRNA-4179-23	4180	23	TGCATGTGTAAGTATGAACGAAT	1	0.13
srRNA-4180-19	4181	19	GCATGTGTAAGTATGAACG	2	0.26
srRNA-4180-20	4181	20	GCATGTGTAAGTATGAACGA	1	0.13
srRNA-4180-21	4181	21	GCATGTGTAAGTATGAACGAA	5	0.66
srRNA-4180-29	4181	29	GCATGTGTAAGTATGAACGAATTCAGACT	1	0.13
srRNA-4181-21*	4182	21	ATTCGTTCATACTTACACATG	20	2.63
srRNA-4181-19	4182	19	CATGTGTAAGTATGAACGA	1	0.13
srRNA-4181-28	4182	28	CATGTGTAAGTATGAACGAATTCAGACT	7	0.92
srRNA-4182-18	4183	18	ATGTGTAAGTATGAACGA	9	1.18
srRNA-4182-19	4183	19	ATGTGTAAGTATGAACGAA	9	1.18
srRNA-4182-20	4183	20	ATGTGTAAGTATGAACGAAT	6	0.79
srRNA-4182-21	4183	21	ATGTGTAAGTATGAACGAATT	14	1.84
srRNA-4182-23	4183	23	ATGTGTAAGTATGAACGAATTCA	2	0.26
srRNA-4182-24	4183	24	ATGTGTAAGTATGAACGAATTCAG	3	0.39
srRNA-4182-25	4183	25	ATGTGTAAGTATGAACGAATTCAGA	5	0.66
srRNA-4182-26	4183	26	ATGTGTAAGTATGAACGAATTCAGAC	2	0.26
srRNA-4182-31	4183	31	ATGTGTAAGTATGAACGAATTCAGACTGTGA	1	0.13
srRNA-4182-33	4183	33	ATGTGTAAGTATGAACGAATTCAGACTGTGAAA	2	0.26
srRNA-4183-26	4184	26	TGTGTAAGTATGAACGAATTCAGACT	3	0.39
srRNA-4183-28	4184	28	TGTGTAAGTATGAACGAATTCAGACTGT	1	0.13
srRNA-4183-32	4184	32	TGTGTAAGTATGAACGAATTCAGACTGTGAAA	1	0.13
srRNA-4184-20	4185	20	GTGTAAGTATGAACGAATTC	2	0.26
srRNA-4184-22	4185	22	GTGTAAGTATGAACGAATTCAG	2	0.26
srRNA-4184-28	4185	28	GTGTAAGTATGAACGAATTCAGACTGTG	1	0.13
srRNA-4184-29	4185	29	GTGTAAGTATGAACGAATTCAGACTGTGA	2	0.26
srRNA-4184-30	4185	30	GTGTAAGTATGAACGAATTCAGACTGTGAA	3	0.39
srRNA-4185-24	4186	24	TGTAAGTATGAACGAATTCAGACT	1	0.13
srRNA-4185-26	4186	26	TGTAAGTATGAACGAATTCAGACTGT	3	0.39
srRNA-4185-27	4186	27	TGTAAGTATGAACGAATTCAGACTGTG	1	0.13
srRNA-4185-33	4186	33	TGTAAGTATGAACGAATTCAGACTGTGAAACTG	2	0.26
srRNA-4186-19	4187	19	GTAAGTATGAACGAATTCA	1	0.13
srRNA-4186-21	4187	21	GTAAGTATGAACGAATTCAGA	2	0.26
srRNA-4186-25	4187	25	GTAAGTATGAACGAATTCAGACTGT	1	0.13
srRNA-4186-26	4187	26	GTAAGTATGAACGAATTCAGACTGTG	1	0.13
srRNA-4186-28	4187	28	GTAAGTATGAACGAATTCAGACTGTGAA	1	0.13
srRNA-4186-30	4187	30	GTAAGTATGAACGAATTCAGACTGTGAAAC	1	0.13
srRNA-4186-31	4187	31	GTAAGTATGAACGAATTCAGACTGTGAAACT	1	0.13
srRNA-4187-22*	4188	22	AGTCTGAATTCGTTCATACTTA	2	0.26
srRNA-4187-20	4188	20	TAAGTATGAACGAATTCAGA	5	0.66
srRNA-4188-21	4189	21	AAGTATGAACGAATTCAGACT	7	0.92
srRNA-4188-28	4189	28	AAGTATGAACGAATTCAGACTGTGAAAC	4	0.53
srRNA-4188-21*	4189	21	AGTCTGAATTCGTTCATACTT	1	0.13
srRNA-4189-22*	4190	22	ACAGTCTGAATTCGTTCATACT	1	0.13
srRNA-4189-19	4190	19	AGTATGAACGAATTCAGAC	1	0.13
srRNA-4189-20	4190	20	AGTATGAACGAATTCAGACT	1	0.13
srRNA-4189-22	4190	22	AGTATGAACGAATTCAGACTGT	1	0.13
srRNA-4189-24	4190	24	AGTATGAACGAATTCAGACTGTGA	2	0.26
srRNA-4189-26	4190	26	AGTATGAACGAATTCAGACTGTGAAA	2	0.26
srRNA-4189-28	4190	28	AGTATGAACGAATTCAGACTGTGAAACT	1	0.13
srRNA-4189-30	4190	30	AGTATGAACGAATTCAGACTGTGAAACTGC	2	0.26
srRNA-4190-21*	4191	21	ACAGTCTGAATTCGTTCATAC	5	0.66
srRNA-4190-21	4191	21	GTATGAACGAATTCAGACTGT	1	0.13
srRNA-4190-23	4191	23	GTATGAACGAATTCAGACTGTGA	12	1.58
srRNA-4190-24	4191	24	GTATGAACGAATTCAGACTGTGAA	4	0.53
srRNA-4190-26	4191	26	GTATGAACGAATTCAGACTGTGAAAC	4	0.53
srRNA-4191-20*	4192	20	ACAGTCTGAATTCGTTCATA	6	0.79
srRNA-4191-20	4192	20	TATGAACGAATTCAGACTGT	1	0.13
srRNA-4191-21	4192	21	TATGAACGAATTCAGACTGTG	2	0.26
srRNA-4191-22	4192	22	TATGAACGAATTCAGACTGTGA	15	1.97
srRNA-4191-24	4192	24	TATGAACGAATTCAGACTGTGAAA	3	0.39
srRNA-4191-26	4192	26	TATGAACGAATTCAGACTGTGAAACT	1	0.13
srRNA-4191-30	4192	30	TATGAACGAATTCAGACTGTGAAACTGCGA	1	0.13
srRNA-4191-22*	4192	22	TCACAGTCTGAATTCGTTCATA	2	0.26
srRNA-4192-19	4193	19	ATGAACGAATTCAGACTGT	4	0.53
srRNA-4192-20	4193	20	ATGAACGAATTCAGACTGTG	28	3.68
srRNA-4192-21	4193	21	ATGAACGAATTCAGACTGTGA	780	102.41
srRNA-4192-22	4193	22	ATGAACGAATTCAGACTGTGAA	49	6.43
srRNA-4192-23	4193	23	ATGAACGAATTCAGACTGTGAAA	5	0.66
srRNA-4192-24	4193	24	ATGAACGAATTCAGACTGTGAAAC	5	0.66
srRNA-4192-25	4193	25	ATGAACGAATTCAGACTGTGAAACT	5	0.66
srRNA-4192-27	4193	27	ATGAACGAATTCAGACTGTGAAACTGC	1	0.13
srRNA-4193-18	4194	18	TGAACGAATTCAGACTGT	1	0.13
srRNA-4193-19	4194	19	TGAACGAATTCAGACTGTG	3	0.39
srRNA-4193-20	4194	20	TGAACGAATTCAGACTGTGA	66	8.67
srRNA-4193-21	4194	21	TGAACGAATTCAGACTGTGAA	7	0.92
srRNA-4193-22	4194	22	TGAACGAATTCAGACTGTGAAA	1	0.13
srRNA-4193-24	4194	24	TGAACGAATTCAGACTGTGAAACT	1	0.13
srRNA-4194-18	4195	18	GAACGAATTCAGACTGTG	1	0.13
srRNA-4194-19	4195	19	GAACGAATTCAGACTGTGA	38	4.99
srRNA-4194-20	4195	20	GAACGAATTCAGACTGTGAA	5	0.66
srRNA-4194-21	4195	21	GAACGAATTCAGACTGTGAAA	1	0.13
srRNA-4194-22	4195	22	GAACGAATTCAGACTGTGAAAC	2	0.26
srRNA-4195-18	4196	18	AACGAATTCAGACTGTGA	29	3.81
srRNA-4195-19	4196	19	AACGAATTCAGACTGTGAA	1	0.13
srRNA-4195-20	4196	20	AACGAATTCAGACTGTGAAA	2	0.26
srRNA-4195-21	4196	21	AACGAATTCAGACTGTGAAAC	19	2.49
srRNA-4195-22	4196	22	AACGAATTCAGACTGTGAAACT	1	0.13
srRNA-4195-24	4196	24	AACGAATTCAGACTGTGAAACTGC	2	0.26
srRNA-4195-25	4196	25	AACGAATTCAGACTGTGAAACTGCG	3	0.39
srRNA-4195-28	4196	28	AACGAATTCAGACTGTGAAACTGCGAAT	1	0.13
srRNA-4195-30	4196	30	AACGAATTCAGACTGTGAAACTGCGAATGG	2	0.26
srRNA-4195-22*	4196	22	AGTTTCACAGTCTGAATTCGTT	23	3.02
srRNA-4195-21*	4196	21	GTTTCACAGTCTGAATTCGTT	15	1.97
srRNA-4196-18	4197	18	ACGAATTCAGACTGTGAA	5	0.66
srRNA-4196-21	4197	21	ACGAATTCAGACTGTGAAACT	8	1.05
srRNA-4196-22	4197	22	ACGAATTCAGACTGTGAAACTG	6	0.79
srRNA-4196-24	4197	24	ACGAATTCAGACTGTGAAACTGCG	2	0.26
srRNA-4196-21*	4197	21	AGTTTCACAGTCTGAATTCGT	2	0.26
srRNA-4197-24	4198	24	CGAATTCAGACTGTGAAACTGCGA	2	0.26
srRNA-4197-28	4198	28	CGAATTCAGACTGTGAAACTGCGAATGG	1	0.13
srRNA-4198-21	4199	21	GAATTCAGACTGTGAAACTGC	1	0.13
srRNA-4198-22	4199	22	GAATTCAGACTGTGAAACTGCG	4	0.53
srRNA-4198-23	4199	23	GAATTCAGACTGTGAAACTGCGA	2	0.26
srRNA-4198-24	4199	24	GAATTCAGACTGTGAAACTGCGAA	6	0.79
srRNA-4198-25	4199	25	GAATTCAGACTGTGAAACTGCGAAT	2	0.26
srRNA-4199-21	4200	21	AATTCAGACTGTGAAACTGCG	19	2.49
srRNA-4199-23	4200	23	AATTCAGACTGTGAAACTGCGAA	2	0.26
srRNA-4199-24	4200	24	AATTCAGACTGTGAAACTGCGAAT	5	0.66
srRNA-4200-18	4201	18	ATTCAGACTGTGAAACTG	1	0.13
srRNA-4200-19	4201	19	ATTCAGACTGTGAAACTGC	2	0.26
srRNA-4200-21	4201	21	ATTCAGACTGTGAAACTGCGA	6	0.79
srRNA-4200-22	4201	22	ATTCAGACTGTGAAACTGCGAA	3	0.39
srRNA-4200-23	4201	23	ATTCAGACTGTGAAACTGCGAAT	3	0.39
srRNA-4201-22*	4202	22	ATTCGCAGTTTCACAGTCTGAA	2	0.26
srRNA-4201-21	4202	21	TTCAGACTGTGAAACTGCGAA	2	0.26
srRNA-4201-21*	4202	21	TTCGCAGTTTCACAGTCTGAA	2	0.26
srRNA-4202-21*	4203	21	ATTCGCAGTTTCACAGTCTGA	3	0.39
srRNA-4202-25	4203	25	TCAGACTGTGAAACTGCGAATGGCT	2	0.26
srRNA-4202-27	4203	27	TCAGACTGTGAAACTGCGAATGGCTCA	1	0.13
srRNA-4203-19	4204	19	CAGACTGTGAAACTGCGAA	1	0.13
srRNA-4203-26	4204	26	CAGACTGTGAAACTGCGAATGGCTCA	1	0.13
srRNA-4203-28	4204	28	CAGACTGTGAAACTGCGAATGGCTCATT	1	0.13
srRNA-4204-18	4205	18	AGACTGTGAAACTGCGAA	1	0.13
srRNA-4204-19	4205	19	AGACTGTGAAACTGCGAAT	5	0.66
srRNA-4204-21	4205	21	AGACTGTGAAACTGCGAATGG	4	0.53
srRNA-4204-23	4205	23	AGACTGTGAAACTGCGAATGGCT	1	0.13
srRNA-4204-25	4205	25	AGACTGTGAAACTGCGAATGGCTCA	5	0.66
srRNA-4205-21	4206	21	GACTGTGAAACTGCGAATGGC	1	0.13
srRNA-4205-24	4206	24	GACTGTGAAACTGCGAATGGCTCA	1	0.13
srRNA-4206-21	4207	21	ACTGTGAAACTGCGAATGGCT	145	19.04
srRNA-4206-22	4207	22	ACTGTGAAACTGCGAATGGCTC	1	0.13
srRNA-4206-23	4207	23	ACTGTGAAACTGCGAATGGCTCA	3	0.39
srRNA-4206-24	4207	24	ACTGTGAAACTGCGAATGGCTCAT	2	0.26
srRNA-4206-21*	4207	21	AGCCATTCGCAGTTTCACAGT	4	0.53
srRNA-4207-20	4208	20	CTGTGAAACTGCGAATGGCT	1	0.13
srRNA-4207-21	4208	21	CTGTGAAACTGCGAATGGCTC	1	0.13
srRNA-4207-22	4208	22	CTGTGAAACTGCGAATGGCTCA	1	0.13
srRNA-4208-18	4209	18	TGTGAAACTGCGAATGGC	2	0.26
srRNA-4211-18	4212	18	GAAACTGCGAATGGCTCA	1	0.13
srRNA-4212-19	4213	19	AAACTGCGAATGGCTCATT	3	0.39
srRNA-4212-21	4213	21	AAACTGCGAATGGCTCATTAA	2	0.26
srRNA-4212-21*	4213	21	TTAATGAGCCATTCGCAGTTT	2	0.26
srRNA-4213-21	4214	21	AACTGCGAATGGCTCATTAAA	38	4.99
srRNA-4213-22	4214	22	AACTGCGAATGGCTCATTAAAT	1	0.13
srRNA-4214-18	4215	18	ACTGCGAATGGCTCATTA	3	0.39
srRNA-4214-21	4215	21	ACTGCGAATGGCTCATTAAAT	12	1.58
srRNA-4214-22	4215	22	ACTGCGAATGGCTCATTAAATC	3	0.39
srRNA-4214-21*	4215	21	ATTTAATGAGCCATTCGCAGT	1	0.13
srRNA-4216-22	4217	22	TGCGAATGGCTCATTAAATCAG	2	0.26
srRNA-4217-20	4218	20	GCGAATGGCTCATTAAATCA	1	0.13
srRNA-4218-21*	4219	21	ACTGATTTAATGAGCCATTCG	1	0.13
srRNA-4218-24*	4219	24	ATAACTGATTTAATGAGCCATTCG	11	1.44
srRNA-4220-22*	4221	22	ATAACTGATTTAATGAGCCATT	57	7.48
srRNA-4221-21*	4222	21	ATAACTGATTTAATGAGCCAT	6	0.79
srRNA-4222-20*	4223	20	ATAACTGATTTAATGAGCCA	2	0.26
srRNA-4224-22*	4225	22	AACTATAACTGATTTAATGAGC	28	3.68
srRNA-4224-21*	4225	21	ACTATAACTGATTTAATGAGC	190	24.95
srRNA-4224-18*	4225	18	ATAACTGATTTAATGAGC	2	0.26
srRNA-4225-21*	4226	21	AACTATAACTGATTTAATGAG	60	7.88
srRNA-4226-21*	4227	21	AAACTATAACTGATTTAATGA	1	0.13
srRNA-4228-22	4229	22	ATTAAATCAGTTATAGTTTGTT	3	0.39
srRNA-4228-25	4229	25	ATTAAATCAGTTATAGTTTGTTTGA	1	0.13
srRNA-4229-21*	4230	21	AACAAACTATAACTGATTTAA	3	0.39
srRNA-4232-22*	4233	22	ATCAAACAAACTATAACTGATT	20	2.63
srRNA-4233-21*	4234	21	ATCAAACAAACTATAACTGAT	33	4.33
srRNA-4233-21	4234	21	ATCAGTTATAGTTTGTTTGAT	1	0.13
srRNA-4234-24	4235	24	TCAGTTATAGTTTGTTTGATGGTA	1	0.13
srRNA-4236-21*	4237	21	ACCATCAAACAAACTATAACT	2	0.26
srRNA-4236-21	4237	21	AGTTATAGTTTGTTTGATGGT	23	3.02
srRNA-4236-22	4237	22	AGTTATAGTTTGTTTGATGGTA	1	0.13
srRNA-4236-25	4237	25	AGTTATAGTTTGTTTGATGGTAACT	2	0.26
srRNA-4237-22	4238	22	GTTATAGTTTGTTTGATGGTAA	1	0.13
srRNA-4237-26	4238	26	GTTATAGTTTGTTTGATGGTAACTAC	1	0.13
srRNA-4238-20	4239	20	TTATAGTTTGTTTGATGGTA	1	0.13
srRNA-4238-23	4239	23	TTATAGTTTGTTTGATGGTAACT	5	0.66
srRNA-4238-25	4239	25	TTATAGTTTGTTTGATGGTAACTAC	3	0.39
srRNA-4239-20	4240	20	TATAGTTTGTTTGATGGTAA	1	0.13
srRNA-4239-22	4240	22	TATAGTTTGTTTGATGGTAACT	9	1.18
srRNA-4239-24	4240	24	TATAGTTTGTTTGATGGTAACTAC	13	1.71
srRNA-4240-21	4241	21	ATAGTTTGTTTGATGGTAACT	170	22.32
srRNA-4240-22	4241	22	ATAGTTTGTTTGATGGTAACTA	1	0.13
srRNA-4241-20	4242	20	TAGTTTGTTTGATGGTAACT	6	0.79
srRNA-4242-19	4243	19	AGTTTGTTTGATGGTAACT	4	0.53
srRNA-4242-21	4243	21	AGTTTGTTTGATGGTAACTAC	12	1.58
srRNA-4242-22	4243	22	AGTTTGTTTGATGGTAACTACT	1	0.13
srRNA-4243-18	4244	18	GTTTGTTTGATGGTAACT	4	0.53
srRNA-4243-20	4244	20	GTTTGTTTGATGGTAACTAC	50	6.56
srRNA-4243-28	4244	28	GTTTGTTTGATGGTAACTACTACTCGGA	4	0.53
srRNA-4243-30	4244	30	GTTTGTTTGATGGTAACTACTACTCGGATA	1	0.13
srRNA-4244-18	4245	18	TTTGTTTGATGGTAACTA	1	0.13
srRNA-4244-19	4245	19	TTTGTTTGATGGTAACTAC	24	3.15
srRNA-4244-20	4245	20	TTTGTTTGATGGTAACTACT	1	0.13
srRNA-4244-21	4245	21	TTTGTTTGATGGTAACTACTA	2	0.26
srRNA-4244-22	4245	22	TTTGTTTGATGGTAACTACTAC	2	0.26
srRNA-4244-24	4245	24	TTTGTTTGATGGTAACTACTACTC	1	0.13
srRNA-4244-25	4245	25	TTTGTTTGATGGTAACTACTACTCG	2	0.26
srRNA-4244-27	4245	27	TTTGTTTGATGGTAACTACTACTCGGA	10	1.31
srRNA-4245-18	4246	18	TTGTTTGATGGTAACTAC	8	1.05
srRNA-4245-19	4246	19	TTGTTTGATGGTAACTACT	7	0.92
srRNA-4245-21	4246	21	TTGTTTGATGGTAACTACTAC	1	0.13
srRNA-4245-22	4246	22	TTGTTTGATGGTAACTACTACT	3	0.39
srRNA-4245-26	4246	26	TTGTTTGATGGTAACTACTACTCGGA	9	1.18
srRNA-4246-21	4247	21	TGTTTGATGGTAACTACTACT	1	0.13
srRNA-4246-25	4247	25	TGTTTGATGGTAACTACTACTCGGA	1	0.13
srRNA-4246-26	4247	26	TGTTTGATGGTAACTACTACTCGGAT	2	0.26
srRNA-4247-24	4248	24	GTTTGATGGTAACTACTACTCGGA	2	0.26
srRNA-4247-26	4248	26	GTTTGATGGTAACTACTACTCGGATA	1	0.13
srRNA-4248-24	4249	24	TTTGATGGTAACTACTACTCGGAT	1	0.13
srRNA-4248-25	4249	25	TTTGATGGTAACTACTACTCGGATA	1	0.13
srRNA-4249-22	4250	22	TTGATGGTAACTACTACTCGGA	1	0.13
srRNA-4250-22*	4251	22	ATCCGAGTAGTAGTTACCATCA	1	0.13
srRNA-4250-21	4251	21	TGATGGTAACTACTACTCGGA	5	0.66
srRNA-4250-25	4251	25	TGATGGTAACTACTACTCGGATAAC	1	0.13
srRNA-4251-21*	4252	21	ATCCGAGTAGTAGTTACCATC	6	0.79
srRNA-4252-19	4253	19	ATGGTAACTACTACTCGGA	2	0.26
srRNA-4252-21	4253	21	ATGGTAACTACTACTCGGATA	13	1.71
srRNA-4252-29	4253	29	ATGGTAACTACTACTCGGATAACCGTAGT	1	0.13
srRNA-4253-18	4254	18	TGGTAACTACTACTCGGA	1	0.13
srRNA-4255-33	4256	33	GTAACTACTACTCGGATAACCGTAGTAATTCTA	2	0.26
srRNA-4255-19*	4256	19	TTATCCGAGTAGTAGTTAC	1	0.13
srRNA-4256-19	4257	19	TAACTACTACTCGGATAAC	3	0.39
srRNA-4256-21	4257	21	TAACTACTACTCGGATAACCG	3	0.39
srRNA-4257-19	4258	19	AACTACTACTCGGATAACC	1	0.13
srRNA-4257-21	4258	21	AACTACTACTCGGATAACCGT	29	3.81
srRNA-4257-22	4258	22	AACTACTACTCGGATAACCGTA	14	1.84
srRNA-4258-18	4259	18	ACTACTACTCGGATAACC	4	0.53
srRNA-4258-19	4259	19	ACTACTACTCGGATAACCG	1	0.13
srRNA-4258-21	4259	21	ACTACTACTCGGATAACCGTA	38	4.99
srRNA-4258-23	4259	23	ACTACTACTCGGATAACCGTAGT	3	0.39
srRNA-4260-21*	4261	21	ACTACGGTTATCCGAGTAGTA	3	0.39
srRNA-4260-21	4261	21	TACTACTCGGATAACCGTAGT	4	0.53
srRNA-4261-20	4262	20	ACTACTCGGATAACCGTAGT	1	0.13
srRNA-4261-21	4262	21	ACTACTCGGATAACCGTAGTA	16	2.1
srRNA-4262-30	4263	30	CTACTCGGATAACCGTAGTAATTCTAGAGC	2	0.26
srRNA-4262-31	4263	31	CTACTCGGATAACCGTAGTAATTCTAGAGCT	1	0.13
srRNA-4264-21	4265	21	ACTCGGATAACCGTAGTAATT	5	0.66
srRNA-4264-28	4265	28	ACTCGGATAACCGTAGTAATTCTAGAGC	2	0.26
srRNA-4265-28	4266	28	CTCGGATAACCGTAGTAATTCTAGAGCT	2	0.26
srRNA-4266-30	4267	30	TCGGATAACCGTAGTAATTCTAGAGCTAAT	2	0.26
srRNA-4267-26	4268	26	CGGATAACCGTAGTAATTCTAGAGCT	1	0.13
srRNA-4268-26	4269	26	GGATAACCGTAGTAATTCTAGAGCTA	2	0.26
srRNA-4268-28	4269	28	GGATAACCGTAGTAATTCTAGAGCTAAT	3	0.39
srRNA-4269-22	4270	22	GATAACCGTAGTAATTCTAGAG	6	0.79
srRNA-4269-23	4270	23	GATAACCGTAGTAATTCTAGAGC	14	1.84
srRNA-4269-24	4270	24	GATAACCGTAGTAATTCTAGAGCT	17	2.23
srRNA-4269-25	4270	25	GATAACCGTAGTAATTCTAGAGCTA	22	2.89
srRNA-4269-26	4270	26	GATAACCGTAGTAATTCTAGAGCTAA	3	0.39
srRNA-4269-27	4270	27	GATAACCGTAGTAATTCTAGAGCTAAT	82	10.77
srRNA-4269-28	4270	28	GATAACCGTAGTAATTCTAGAGCTAATA	9	1.18
srRNA-4269-29	4270	29	GATAACCGTAGTAATTCTAGAGCTAATAC	2	0.26
srRNA-4269-30	4270	30	GATAACCGTAGTAATTCTAGAGCTAATACG	1	0.13
srRNA-4270-18	4271	18	ATAACCGTAGTAATTCTA	2	0.26
srRNA-4270-21	4271	21	ATAACCGTAGTAATTCTAGAG	29	3.81
srRNA-4270-22	4271	22	ATAACCGTAGTAATTCTAGAGC	68	8.93
srRNA-4270-23	4271	23	ATAACCGTAGTAATTCTAGAGCT	75	9.85
srRNA-4270-24	4271	24	ATAACCGTAGTAATTCTAGAGCTA	306	40.18
srRNA-4270-25	4271	25	ATAACCGTAGTAATTCTAGAGCTAA	18	2.36
srRNA-4270-26	4271	26	ATAACCGTAGTAATTCTAGAGCTAAT	354	46.48
srRNA-4270-27	4271	27	ATAACCGTAGTAATTCTAGAGCTAATA	42	5.51
srRNA-4270-28	4271	28	ATAACCGTAGTAATTCTAGAGCTAATAC	1	0.13
srRNA-4270-30	4271	30	ATAACCGTAGTAATTCTAGAGCTAATACGT	2	0.26
srRNA-4271-19	4272	19	TAACCGTAGTAATTCTAGA	2	0.26
srRNA-4271-20	4272	20	TAACCGTAGTAATTCTAGAG	5	0.66
srRNA-4271-21	4272	21	TAACCGTAGTAATTCTAGAGC	39	5.12
srRNA-4271-22	4272	22	TAACCGTAGTAATTCTAGAGCT	56	7.35
srRNA-4271-23	4272	23	TAACCGTAGTAATTCTAGAGCTA	139	18.25
srRNA-4271-24	4272	24	TAACCGTAGTAATTCTAGAGCTAA	10	1.31
srRNA-4271-25	4272	25	TAACCGTAGTAATTCTAGAGCTAAT	116	15.23
srRNA-4271-26	4272	26	TAACCGTAGTAATTCTAGAGCTAATA	11	1.44
srRNA-4271-27	4272	27	TAACCGTAGTAATTCTAGAGCTAATAC	2	0.26
srRNA-4272-18	4273	18	AACCGTAGTAATTCTAGA	2	0.26
srRNA-4272-19	4273	19	AACCGTAGTAATTCTAGAG	6	0.79
srRNA-4272-20	4273	20	AACCGTAGTAATTCTAGAGC	83	10.9
srRNA-4272-21	4273	21	AACCGTAGTAATTCTAGAGCT	328	43.07
srRNA-4272-22	4273	22	AACCGTAGTAATTCTAGAGCTA	229	30.07
srRNA-4272-23	4273	23	AACCGTAGTAATTCTAGAGCTAA	9	1.18
srRNA-4272-24	4273	24	AACCGTAGTAATTCTAGAGCTAAT	213	27.97
srRNA-4272-25	4273	25	AACCGTAGTAATTCTAGAGCTAATA	25	3.28
srRNA-4272-26	4273	26	AACCGTAGTAATTCTAGAGCTAATAC	7	0.92
srRNA-4272-27	4273	27	AACCGTAGTAATTCTAGAGCTAATACG	2	0.26
srRNA-4272-21*	4273	21	AGCTCTAGAATTACTACGGTT	10	1.31
srRNA-4273-18	4274	18	ACCGTAGTAATTCTAGAG	12	1.58
srRNA-4273-19	4274	19	ACCGTAGTAATTCTAGAGC	217	28.49
srRNA-4273-20	4274	20	ACCGTAGTAATTCTAGAGCT	223	29.28
srRNA-4273-21	4274	21	ACCGTAGTAATTCTAGAGCTA	720	94.53
srRNA-4273-22	4274	22	ACCGTAGTAATTCTAGAGCTAA	9	1.18
srRNA-4273-23	4274	23	ACCGTAGTAATTCTAGAGCTAAT	164	21.53
srRNA-4273-24	4274	24	ACCGTAGTAATTCTAGAGCTAATA	25	3.28
srRNA-4273-25	4274	25	ACCGTAGTAATTCTAGAGCTAATAC	8	1.05
srRNA-4274-22*	4275	22	ATTAGCTCTAGAATTACTACGG	20	2.63
srRNA-4274-18	4275	18	CCGTAGTAATTCTAGAGC	1	0.13
srRNA-4274-19	4275	19	CCGTAGTAATTCTAGAGCT	4	0.53
srRNA-4274-20	4275	20	CCGTAGTAATTCTAGAGCTA	4	0.53
srRNA-4274-22	4275	22	CCGTAGTAATTCTAGAGCTAAT	12	1.58
srRNA-4274-23	4275	23	CCGTAGTAATTCTAGAGCTAATA	7	0.92
srRNA-4274-21*	4275	21	TTAGCTCTAGAATTACTACGG	11	1.44
srRNA-4275-21*	4276	21	ATTAGCTCTAGAATTACTACG	68	8.93
srRNA-4277-19*	4278	19	ATTAGCTCTAGAATTACTA	1	0.13
srRNA-4277-21*	4278	21	GTATTAGCTCTAGAATTACTA	2	0.26
srRNA-4278-22*	4279	22	ACGTATTAGCTCTAGAATTACT	7	0.92
srRNA-4278-24	4279	24	AGTAATTCTAGAGCTAATACGTGC	4	0.53
srRNA-4279-21*	4280	21	ACGTATTAGCTCTAGAATTAC	2	0.26
srRNA-4279-21	4280	21	GTAATTCTAGAGCTAATACGT	2	0.26
srRNA-4280-22	4281	22	TAATTCTAGAGCTAATACGTGC	6	0.79
srRNA-4281-21	4282	21	AATTCTAGAGCTAATACGTGC	98	12.87
srRNA-4282-20	4283	20	ATTCTAGAGCTAATACGTGC	4	0.53
srRNA-4282-21	4283	21	ATTCTAGAGCTAATACGTGCA	6	0.79
srRNA-4283-18	4284	18	TTCTAGAGCTAATACGTG	1	0.13
srRNA-4283-19	4284	19	TTCTAGAGCTAATACGTGC	1	0.13
srRNA-4293-21	4294	21	AATACGTGCAACAAACCCCGA	1	0.13
srRNA-4294-21	4295	21	ATACGTGCAACAAACCCCGAC	6	0.79
srRNA-4294-22	4295	22	ATACGTGCAACAAACCCCGACT	2	0.26
srRNA-4295-22*	4296	22	AAGTCGGGGTTTGTTGCACGTA	6	0.79
srRNA-4295-21*	4296	21	AGTCGGGGTTTGTTGCACGTA	30	3.94
srRNA-4295-27	4296	27	TACGTGCAACAAACCCCGACTTATGGA	1	0.13
srRNA-4296-21*	4297	21	AAGTCGGGGTTTGTTGCACGT	37	4.86
srRNA-4296-20	4297	20	ACGTGCAACAAACCCCGACT	2	0.26
srRNA-4296-29	4297	29	ACGTGCAACAAACCCCGACTTATGGAAGG	1	0.13
srRNA-4296-20*	4297	20	AGTCGGGGTTTGTTGCACGT	3	0.39
srRNA-4296-23*	4297	23	ATAAGTCGGGGTTTGTTGCACGT	2	0.26
srRNA-4297-22*	4298	22	ATAAGTCGGGGTTTGTTGCACG	39	5.12
srRNA-4297-25	4298	25	CGTGCAACAAACCCCGACTTATGGA	1	0.13
srRNA-4298-21*	4299	21	ATAAGTCGGGGTTTGTTGCAC	7	0.92
srRNA-4299-20*	4300	20	ATAAGTCGGGGTTTGTTGCA	3	0.39
srRNA-4300-22	4301	22	GCAACAAACCCCGACTTATGGA	3	0.39
srRNA-4301-18*	4302	18	ATAAGTCGGGGTTTGTTG	1	0.13
srRNA-4301-21	4302	21	CAACAAACCCCGACTTATGGA	1	0.13
srRNA-4302-21	4303	21	AACAAACCCCGACTTATGGAA	8	1.05
srRNA-4302-21*	4303	21	TTCCATAAGTCGGGGTTTGTT	1	0.13
srRNA-4303-19	4304	19	ACAAACCCCGACTTATGGA	1	0.13
srRNA-4303-20	4304	20	ACAAACCCCGACTTATGGAA	2	0.26
srRNA-4306-18	4307	18	AACCCCGACTTATGGAAG	2	0.26
srRNA-4311-21*	4312	21	ATGCGTCCCTTCCATAAGTCG	8	1.05
srRNA-4311-18*	4312	18	CGTCCCTTCCATAAGTCG	2	0.26
srRNA-4312-21*	4313	21	AATGCGTCCCTTCCATAAGTC	8	1.05
srRNA-4313-21*	4314	21	AAATGCGTCCCTTCCATAAGT	1	0.13
srRNA-4313-21	4314	21	ACTTATGGAAGGGACGCATTT	1	0.13
srRNA-4313-24	4314	24	ACTTATGGAAGGGACGCATTTATT	4	0.53
srRNA-4315-27	4316	27	TTATGGAAGGGACGCATTTATTAGATA	2	0.26
srRNA-4316-21*	4317	21	AATAAATGCGTCCCTTCCATA	2	0.26
srRNA-4316-19	4317	19	TATGGAAGGGACGCATTTA	1	0.13
srRNA-4316-26	4317	26	TATGGAAGGGACGCATTTATTAGATA	1	0.13
srRNA-4317-25	4318	25	ATGGAAGGGACGCATTTATTAGATA	1	0.13
srRNA-4318-19	4319	19	TGGAAGGGACGCATTTATT	1	0.13
srRNA-4318-24	4319	24	TGGAAGGGACGCATTTATTAGATA	7	0.92
srRNA-4319-23	4320	23	GGAAGGGACGCATTTATTAGATA	2	0.26
srRNA-4320-21*	4321	21	ATCTAATAAATGCGTCCCTTC	4	0.53
srRNA-4320-21	4321	21	GAAGGGACGCATTTATTAGAT	10	1.31
srRNA-4320-22	4321	22	GAAGGGACGCATTTATTAGATA	1	0.13
srRNA-4321-20	4322	20	AAGGGACGCATTTATTAGAT	10	1.31
srRNA-4321-21	4322	21	AAGGGACGCATTTATTAGATA	210	27.57
srRNA-4321-22	4322	22	AAGGGACGCATTTATTAGATAA	21	2.76
srRNA-4321-23	4322	23	AAGGGACGCATTTATTAGATAAA	1	0.13
srRNA-4321-25	4322	25	AAGGGACGCATTTATTAGATAAAAG	3	0.39
srRNA-4322-18	4323	18	AGGGACGCATTTATTAGA	2	0.26
srRNA-4322-20	4323	20	AGGGACGCATTTATTAGATA	3	0.39
srRNA-4322-21	4323	21	AGGGACGCATTTATTAGATAA	31	4.07
srRNA-4322-22	4323	22	AGGGACGCATTTATTAGATAAA	1	0.13
srRNA-4322-24	4323	24	AGGGACGCATTTATTAGATAAAAG	1	0.13
srRNA-4324-18	4325	18	GGACGCATTTATTAGATA	3	0.39
srRNA-4324-19	4325	19	GGACGCATTTATTAGATAA	1	0.13
srRNA-4330-21	4331	21	ATTTATTAGATAAAAGGTCGA	4	0.53
srRNA-4330-24	4331	24	ATTTATTAGATAAAAGGTCGACGC	1	0.13
srRNA-4331-26	4332	26	TTTATTAGATAAAAGGTCGACGCGGG	1	0.13
srRNA-4332-26	4333	26	TTATTAGATAAAAGGTCGACGCGGGC	2	0.26
srRNA-4334-21	4335	21	ATTAGATAAAAGGTCGACGCG	6	0.79
srRNA-4334-22	4335	22	ATTAGATAAAAGGTCGACGCGG	2	0.26
srRNA-4334-24	4335	24	ATTAGATAAAAGGTCGACGCGGGC	2	0.26
srRNA-4334-25	4335	25	ATTAGATAAAAGGTCGACGCGGGCT	2	0.26
srRNA-4335-25	4336	25	TTAGATAAAAGGTCGACGCGGGCTC	1	0.13
srRNA-4335-26	4336	26	TTAGATAAAAGGTCGACGCGGGCTCT	1	0.13
srRNA-4336-20	4337	20	TAGATAAAAGGTCGACGCGG	1	0.13
srRNA-4337-21	4338	21	AGATAAAAGGTCGACGCGGGC	28	3.68
srRNA-4337-22*	4338	22	AGCCCGCGTCGACCTTTTATCT	17	2.23
srRNA-4338-21*	4339	21	AGCCCGCGTCGACCTTTTATC	3	0.39
srRNA-4338-21	4339	21	GATAAAAGGTCGACGCGGGCT	1	0.13
srRNA-4339-19	4340	19	ATAAAAGGTCGACGCGGGC	4	0.53
srRNA-4339-21	4340	21	ATAAAAGGTCGACGCGGGCTC	3	0.39
srRNA-4340-21*	4341	21	AGAGCCCGCGTCGACCTTTTA	8	1.05
srRNA-4340-18	4341	18	TAAAAGGTCGACGCGGGC	5	0.66
srRNA-4341-21	4342	21	AAAAGGTCGACGCGGGCTCTG	4	0.53
srRNA-4342-18	4343	18	AAAGGTCGACGCGGGCTC	5	0.66
srRNA-4342-20	4343	20	AAAGGTCGACGCGGGCTCTG	2	0.26
srRNA-4364-18	4365	18	TTGCTCTGATGATTCATG	3	0.39
srRNA-4364-19	4365	19	TTGCTCTGATGATTCATGA	1	0.13
srRNA-4364-20	4365	20	TTGCTCTGATGATTCATGAT	1	0.13
srRNA-4365-19	4366	19	TGCTCTGATGATTCATGAT	1	0.13
srRNA-4365-22	4366	22	TGCTCTGATGATTCATGATAAC	2	0.26
srRNA-4366-18	4367	18	GCTCTGATGATTCATGAT	1	0.13
srRNA-4366-23	4367	23	GCTCTGATGATTCATGATAACTC	1	0.13
srRNA-4366-25	4367	25	GCTCTGATGATTCATGATAACTCGA	1	0.13
srRNA-4366-27	4367	27	GCTCTGATGATTCATGATAACTCGACG	5	0.66
srRNA-4367-21*	4368	21	AGTTATCATGAATCATCAGAG	16	2.1
srRNA-4367-18	4368	18	CTCTGATGATTCATGATA	1	0.13
srRNA-4367-25	4368	25	CTCTGATGATTCATGATAACTCGAC	1	0.13
srRNA-4368-28	4369	28	TCTGATGATTCATGATAACTCGACGGAT	1	0.13
srRNA-4369-24	4370	24	CTGATGATTCATGATAACTCGACG	1	0.13
srRNA-4369-28	4370	28	CTGATGATTCATGATAACTCGACGGATC	1	0.13
srRNA-4370-22	4371	22	TGATGATTCATGATAACTCGAC	2	0.26
srRNA-4370-25	4371	25	TGATGATTCATGATAACTCGACGGA	1	0.13
srRNA-4370-26	4371	26	TGATGATTCATGATAACTCGACGGAT	6	0.79
srRNA-4372-19	4373	19	ATGATTCATGATAACTCGA	2	0.26
srRNA-4372-20	4373	20	ATGATTCATGATAACTCGAC	1	0.13
srRNA-4372-21	4373	21	ATGATTCATGATAACTCGACG	5	0.66
srRNA-4372-24	4373	24	ATGATTCATGATAACTCGACGGAT	7	0.92
srRNA-4373-20	4374	20	TGATTCATGATAACTCGACG	2	0.26
srRNA-4373-22	4374	22	TGATTCATGATAACTCGACGGA	3	0.39
srRNA-4373-23	4374	23	TGATTCATGATAACTCGACGGAT	2	0.26
srRNA-4374-22*	4375	22	ATCCGTCGAGTTATCATGAATC	34	4.46
srRNA-4374-21	4375	21	GATTCATGATAACTCGACGGA	8	1.05
srRNA-4374-22	4375	22	GATTCATGATAACTCGACGGAT	5	0.66
srRNA-4374-29	4375	29	GATTCATGATAACTCGACGGATCGCATGG	1	0.13
srRNA-4375-21*	4376	21	ATCCGTCGAGTTATCATGAAT	280	36.76
srRNA-4375-18	4376	18	ATTCATGATAACTCGACG	3	0.39
srRNA-4375-19	4376	19	ATTCATGATAACTCGACGG	5	0.66
srRNA-4375-20	4376	20	ATTCATGATAACTCGACGGA	1	0.13
srRNA-4375-21	4376	21	ATTCATGATAACTCGACGGAT	40	5.25
srRNA-4375-22	4376	22	ATTCATGATAACTCGACGGATC	4	0.53
srRNA-4375-24	4376	24	ATTCATGATAACTCGACGGATCGC	2	0.26
srRNA-4376-20	4377	20	TTCATGATAACTCGACGGAT	4	0.53
srRNA-4376-24	4377	24	TTCATGATAACTCGACGGATCGCA	1	0.13
srRNA-4376-29	4377	29	TTCATGATAACTCGACGGATCGCATGGCC	1	0.13
srRNA-4377-19	4378	19	TCATGATAACTCGACGGAT	1	0.13
srRNA-4378-18	4379	18	CATGATAACTCGACGGAT	1	0.13
srRNA-4378-24	4379	24	CATGATAACTCGACGGATCGCATG	1	0.13
srRNA-4378-26	4379	26	CATGATAACTCGACGGATCGCATGGC	3	0.39
srRNA-4379-21	4380	21	ATGATAACTCGACGGATCGCA	41	5.38
srRNA-4379-22	4380	22	ATGATAACTCGACGGATCGCAT	1	0.13
srRNA-4379-25	4380	25	ATGATAACTCGACGGATCGCATGGC	1	0.13
srRNA-4380-18	4381	18	TGATAACTCGACGGATCG	1	0.13
srRNA-4380-27	4381	27	TGATAACTCGACGGATCGCATGGCCTC	2	0.26
srRNA-4381-24	4382	24	GATAACTCGACGGATCGCATGGCC	1	0.13
srRNA-4381-25	4382	25	GATAACTCGACGGATCGCATGGCCT	1	0.13
srRNA-4382-20	4383	20	ATAACTCGACGGATCGCATG	4	0.53
srRNA-4382-21	4383	21	ATAACTCGACGGATCGCATGG	17	2.23
srRNA-4382-22	4383	22	ATAACTCGACGGATCGCATGGC	15	1.97
srRNA-4382-23	4383	23	ATAACTCGACGGATCGCATGGCC	4	0.53
srRNA-4383-21	4384	21	TAACTCGACGGATCGCATGGC	3	0.39
srRNA-4383-24	4384	24	TAACTCGACGGATCGCATGGCCTC	1	0.13
srRNA-4383-27	4384	27	TAACTCGACGGATCGCATGGCCTCTGT	6	0.79
srRNA-4384-19	4385	19	AACTCGACGGATCGCATGG	2	0.26
srRNA-4384-20	4385	20	AACTCGACGGATCGCATGGC	7	0.92
srRNA-4384-21	4385	21	AACTCGACGGATCGCATGGCC	190	24.95
srRNA-4384-22	4385	22	AACTCGACGGATCGCATGGCCT	10	1.31
srRNA-4384-23	4385	23	AACTCGACGGATCGCATGGCCTC	2	0.26
srRNA-4384-25	4385	25	AACTCGACGGATCGCATGGCCTCTG	5	0.66
srRNA-4384-26	4385	26	AACTCGACGGATCGCATGGCCTCTGT	7	0.92
srRNA-4384-27	4385	27	AACTCGACGGATCGCATGGCCTCTGTG	1	0.13
srRNA-4384-22*	4385	22	AGGCCATGCGATCCGTCGAGTT	4	0.53
srRNA-4385-19	4386	19	ACTCGACGGATCGCATGGC	1	0.13
srRNA-4385-20	4386	20	ACTCGACGGATCGCATGGCC	7	0.92
srRNA-4385-21	4386	21	ACTCGACGGATCGCATGGCCT	23	3.02
srRNA-4385-22	4386	22	ACTCGACGGATCGCATGGCCTC	11	1.44
srRNA-4385-25	4386	25	ACTCGACGGATCGCATGGCCTCTGT	2	0.26
srRNA-4385-21*	4386	21	AGGCCATGCGATCCGTCGAGT	10	1.31
srRNA-4386-22*	4387	22	AGAGGCCATGCGATCCGTCGAG	6	0.79
srRNA-4386-18	4387	18	CTCGACGGATCGCATGGC	3	0.39
srRNA-4386-20	4387	20	CTCGACGGATCGCATGGCCT	1	0.13
srRNA-4386-21	4387	21	CTCGACGGATCGCATGGCCTC	1	0.13
srRNA-4386-24	4387	24	CTCGACGGATCGCATGGCCTCTGT	3	0.39
srRNA-4386-21*	4387	21	GAGGCCATGCGATCCGTCGAG	1	0.13
srRNA-4387-21*	4388	21	AGAGGCCATGCGATCCGTCGA	14	1.84
srRNA-4387-18	4388	18	TCGACGGATCGCATGGCC	1	0.13
srRNA-4387-23	4388	23	TCGACGGATCGCATGGCCTCTGT	5	0.66
srRNA-4387-25	4388	25	TCGACGGATCGCATGGCCTCTGTGC	2	0.26
srRNA-4387-28	4388	28	TCGACGGATCGCATGGCCTCTGTGCTGG	4	0.53
srRNA-4387-30	4388	30	TCGACGGATCGCATGGCCTCTGTGCTGGCG	2	0.26
srRNA-4387-33	4388	33	TCGACGGATCGCATGGCCTCTGTGCTGGCGACG	1	0.13
srRNA-4388-18	4389	18	CGACGGATCGCATGGCCT	1	0.13
srRNA-4388-22	4389	22	CGACGGATCGCATGGCCTCTGT	5	0.66
srRNA-4388-28	4389	28	CGACGGATCGCATGGCCTCTGTGCTGGC	1	0.13
srRNA-4389-23	4390	23	GACGGATCGCATGGCCTCTGTGC	2	0.26
srRNA-4389-26	4390	26	GACGGATCGCATGGCCTCTGTGCTGG	3	0.39
srRNA-4390-19	4391	19	ACGGATCGCATGGCCTCTG	1	0.13
srRNA-4390-20	4391	20	ACGGATCGCATGGCCTCTGT	1	0.13
srRNA-4390-21	4391	21	ACGGATCGCATGGCCTCTGTG	59	7.75
srRNA-4390-22	4391	22	ACGGATCGCATGGCCTCTGTGC	3	0.39
srRNA-4390-23	4391	23	ACGGATCGCATGGCCTCTGTGCT	1	0.13
srRNA-4390-24	4391	24	ACGGATCGCATGGCCTCTGTGCTG	1	0.13
srRNA-4390-25	4391	25	ACGGATCGCATGGCCTCTGTGCTGG	3	0.39
srRNA-4390-26	4391	26	ACGGATCGCATGGCCTCTGTGCTGGC	6	0.79
srRNA-4390-27	4391	27	ACGGATCGCATGGCCTCTGTGCTGGCG	1	0.13
srRNA-4390-28	4391	28	ACGGATCGCATGGCCTCTGTGCTGGCGA	3	0.39
srRNA-4394-20	4395	20	ATCGCATGGCCTCTGTGCTG	2	0.26
srRNA-4394-22	4395	22	ATCGCATGGCCTCTGTGCTGGC	2	0.26
srRNA-4400-24	4401	24	TGGCCTCTGTGCTGGCGACGCATC	1	0.13
srRNA-4401-22*	4402	22	ATGCGTCGCCAGCACAGAGGCC	1	0.13
srRNA-4402-21*	4403	21	ATGCGTCGCCAGCACAGAGGC	23	3.02
srRNA-4405-21*	4406	21	ATGATGCGTCGCCAGCACAGA	2	0.26
srRNA-4409-21*	4410	21	TTGAATGATGCGTCGCCAGCA	32	4.2
srRNA-4410-22*	4411	22	ATTTGAATGATGCGTCGCCAGC	6	0.79
srRNA-4411-23*	4412	23	AAATTTGAATGATGCGTCGCCAG	1	0.13
srRNA-4411-22*	4412	22	AATTTGAATGATGCGTCGCCAG	26	3.41
srRNA-4411-21*	4412	21	ATTTGAATGATGCGTCGCCAG	452	59.35
srRNA-4412-21*	4413	21	AATTTGAATGATGCGTCGCCA	57	7.48
srRNA-4413-21*	4414	21	AAATTTGAATGATGCGTCGCC	17	2.23
srRNA-4414-20*	4415	20	AAATTTGAATGATGCGTCGC	4	0.53
srRNA-4414-19*	4415	19	AATTTGAATGATGCGTCGC	2	0.26
srRNA-4414-22*	4415	22	AGAAATTTGAATGATGCGTCGC	12	1.58
srRNA-4414-21*	4415	21	GAAATTTGAATGATGCGTCGC	5	0.66
srRNA-4415-21*	4416	21	AGAAATTTGAATGATGCGTCG	4	0.53
srRNA-4419-24*	4420	24	ATAGGGCAGAAATTTGAATGATGC	1	0.13
srRNA-4420-21*	4421	21	AGGGCAGAAATTTGAATGATG	6	0.79
srRNA-4420-23*	4421	23	ATAGGGCAGAAATTTGAATGATG	4	0.53
srRNA-4420-22*	4421	22	TAGGGCAGAAATTTGAATGATG	2	0.26
srRNA-4421-22*	4422	22	ATAGGGCAGAAATTTGAATGAT	3	0.39
srRNA-4421-21	4422	21	ATCATTCAAATTTCTGCCCTA	2	0.26
srRNA-4421-21*	4422	21	TAGGGCAGAAATTTGAATGAT	1	0.13
srRNA-4422-21*	4423	21	ATAGGGCAGAAATTTGAATGA	32	4.2
srRNA-4423-20*	4424	20	ATAGGGCAGAAATTTGAATG	8	1.05
srRNA-4423-21*	4424	21	GATAGGGCAGAAATTTGAATG	1	0.13
srRNA-4424-24	4425	24	ATTCAAATTTCTGCCCTATCAACT	1	0.13
srRNA-4425-21*	4426	21	TTGATAGGGCAGAAATTTGAA	1	0.13
srRNA-4428-19	4429	19	AAATTTCTGCCCTATCAAC	1	0.13
srRNA-4429-21*	4430	21	AAAGTTGATAGGGCAGAAATT	17	2.23
srRNA-4433-21*	4434	21	ATCGAAAGTTGATAGGGCAGA	64	8.4
srRNA-4440-21	4441	21	TATCAACTTTCGATGGTAGGA	2	0.26
srRNA-4441-20	4442	20	ATCAACTTTCGATGGTAGGA	1	0.13
srRNA-4441-24	4442	24	ATCAACTTTCGATGGTAGGATAGT	1	0.13
srRNA-4443-18	4444	18	CAACTTTCGATGGTAGGA	6	0.79
srRNA-4444-21	4445	21	AACTTTCGATGGTAGGATAGT	14	1.84
srRNA-4444-22	4445	22	AACTTTCGATGGTAGGATAGTG	1	0.13
srRNA-4445-18	4446	18	ACTTTCGATGGTAGGATA	1	0.13
srRNA-4445-21	4446	21	ACTTTCGATGGTAGGATAGTG	20	2.63
srRNA-4445-26	4446	26	ACTTTCGATGGTAGGATAGTGGCCTA	1	0.13
srRNA-4446-22	4447	22	CTTTCGATGGTAGGATAGTGGC	1	0.13
srRNA-4447-21	4448	21	TTTCGATGGTAGGATAGTGGC	32	4.2
srRNA-4448-20	4449	20	TTCGATGGTAGGATAGTGGC	1	0.13
srRNA-4449-18	4450	18	TCGATGGTAGGATAGTGG	3	0.39
srRNA-4449-19	4450	19	TCGATGGTAGGATAGTGGC	4	0.53
srRNA-4457-21	4458	21	AGGATAGTGGCCTACCATGGT	1	0.13
srRNA-4459-24	4460	24	GATAGTGGCCTACCATGGTGGTAA	2	0.26
srRNA-4460-21	4461	21	ATAGTGGCCTACCATGGTGGT	1	0.13
srRNA-4473-21	4474	21	ATGGTGGTAACGGGTGACGGA	11	1.44
srRNA-4477-21*	4478	21	ATTCTCCGTCACCCGTTACCA	3	0.39
srRNA-4478-21*	4479	21	AATTCTCCGTCACCCGTTACC	1	0.13
srRNA-4480-19	4481	19	TAACGGGTGACGGAGAATT	1	0.13
srRNA-4480-22	4481	22	TAACGGGTGACGGAGAATTAGG	1	0.13
srRNA-4481-20	4482	20	AACGGGTGACGGAGAATTAG	2	0.26
srRNA-4481-21	4482	21	AACGGGTGACGGAGAATTAGG	149	19.56
srRNA-4481-22	4482	22	AACGGGTGACGGAGAATTAGGG	2	0.26
srRNA-4482-21	4483	21	ACGGGTGACGGAGAATTAGGG	609	79.96
srRNA-4482-22	4483	22	ACGGGTGACGGAGAATTAGGGT	3	0.39
srRNA-4482-24	4483	24	ACGGGTGACGGAGAATTAGGGTTC	7	0.92
srRNA-4483-22*	4484	22	AACCCTAATTCTCCGTCACCCG	2	0.26
srRNA-4484-21*	4485	21	AACCCTAATTCTCCGTCACCC	1	0.13
srRNA-4484-18	4485	18	GGGTGACGGAGAATTAGG	1	0.13
srRNA-4486-20	4487	20	GTGACGGAGAATTAGGGTTC	2	0.26
srRNA-4486-22	4487	22	GTGACGGAGAATTAGGGTTCGA	3	0.39
srRNA-4486-26	4487	26	GTGACGGAGAATTAGGGTTCGATTCC	2	0.26
srRNA-4487-18	4488	18	TGACGGAGAATTAGGGTT	1	0.13
srRNA-4487-19	4488	19	TGACGGAGAATTAGGGTTC	1	0.13
srRNA-4487-22	4488	22	TGACGGAGAATTAGGGTTCGAT	2	0.26
srRNA-4487-23	4488	23	TGACGGAGAATTAGGGTTCGATT	8	1.05
srRNA-4487-24	4488	24	TGACGGAGAATTAGGGTTCGATTC	4	0.53
srRNA-4487-25	4488	25	TGACGGAGAATTAGGGTTCGATTCC	3	0.39
srRNA-4488-21*	4489	21	ATCGAACCCTAATTCTCCGTC	8	1.05
srRNA-4488-18	4489	18	GACGGAGAATTAGGGTTC	1	0.13
srRNA-4488-20	4489	20	GACGGAGAATTAGGGTTCGA	3	0.39
srRNA-4488-21	4489	21	GACGGAGAATTAGGGTTCGAT	1	0.13
srRNA-4488-22	4489	22	GACGGAGAATTAGGGTTCGATT	1	0.13
srRNA-4488-23	4489	23	GACGGAGAATTAGGGTTCGATTC	3	0.39
srRNA-4488-24	4489	24	GACGGAGAATTAGGGTTCGATTCC	2	0.26
srRNA-4489-21*	4490	21	AATCGAACCCTAATTCTCCGT	15	1.97
srRNA-4489-21	4490	21	ACGGAGAATTAGGGTTCGATT	17	2.23
srRNA-4489-22	4490	22	ACGGAGAATTAGGGTTCGATTC	2	0.26
srRNA-4489-23	4490	23	ACGGAGAATTAGGGTTCGATTCC	1	0.13
srRNA-4493-26	4494	26	AGAATTAGGGTTCGATTCCGGAGAGG	2	0.26
srRNA-4495-20	4496	20	AATTAGGGTTCGATTCCGGA	1	0.13
srRNA-4496-21	4497	21	ATTAGGGTTCGATTCCGGAGA	4	0.53
srRNA-4496-23	4497	23	ATTAGGGTTCGATTCCGGAGAGG	2	0.26
srRNA-4496-24	4497	24	ATTAGGGTTCGATTCCGGAGAGGG	2	0.26
srRNA-4496-25	4497	25	ATTAGGGTTCGATTCCGGAGAGGGA	3	0.39
srRNA-4496-21*	4497	21	TCTCCGGAATCGAACCCTAAT	2	0.26
srRNA-4499-21	4500	21	AGGGTTCGATTCCGGAGAGGG	3	0.39
srRNA-4499-22	4500	22	AGGGTTCGATTCCGGAGAGGGA	1	0.13
srRNA-4500-21	4501	21	GGGTTCGATTCCGGAGAGGGA	2	0.26
srRNA-4500-24	4501	24	GGGTTCGATTCCGGAGAGGGAGCC	1	0.13
srRNA-4501-20	4502	20	GGTTCGATTCCGGAGAGGGA	3	0.39
srRNA-4502-18	4503	18	GTTCGATTCCGGAGAGGG	2	0.26
srRNA-4502-19	4503	19	GTTCGATTCCGGAGAGGGA	5	0.66
srRNA-4502-25	4503	25	GTTCGATTCCGGAGAGGGAGCCTGA	1	0.13
srRNA-4503-26	4504	26	TTCGATTCCGGAGAGGGAGCCTGAGA	2	0.26
srRNA-4504-21*	4505	21	AGGCTCCCTCTCCGGAATCGA	1	0.13
srRNA-4504-25	4505	25	TCGATTCCGGAGAGGGAGCCTGAGA	4	0.53
srRNA-4507-18	4508	18	ATTCCGGAGAGGGAGCCT	1	0.13
srRNA-4507-21	4508	21	ATTCCGGAGAGGGAGCCTGAG	5	0.66
srRNA-4507-22	4508	22	ATTCCGGAGAGGGAGCCTGAGA	1	0.13
srRNA-4507-26	4508	26	ATTCCGGAGAGGGAGCCTGAGAAACG	2	0.26
srRNA-4509-18	4510	18	TCCGGAGAGGGAGCCTGA	1	0.13
srRNA-4509-19	4510	19	TCCGGAGAGGGAGCCTGAG	1	0.13
srRNA-4509-20	4510	20	TCCGGAGAGGGAGCCTGAGA	1	0.13
srRNA-4509-23	4510	23	TCCGGAGAGGGAGCCTGAGAAAC	5	0.66
srRNA-4509-24	4510	24	TCCGGAGAGGGAGCCTGAGAAACG	1	0.13
srRNA-4509-25	4510	25	TCCGGAGAGGGAGCCTGAGAAACGG	2	0.26
srRNA-4509-26	4510	26	TCCGGAGAGGGAGCCTGAGAAACGGC	2	0.26
srRNA-4510-22	4511	22	CCGGAGAGGGAGCCTGAGAAAC	2	0.26
srRNA-4510-23	4511	23	CCGGAGAGGGAGCCTGAGAAACG	2	0.26
srRNA-4511-19	4512	19	CGGAGAGGGAGCCTGAGAA	2	0.26
srRNA-4511-20	4512	20	CGGAGAGGGAGCCTGAGAAA	3	0.39
srRNA-4511-22	4512	22	CGGAGAGGGAGCCTGAGAAACG	4	0.53
srRNA-4512-22	4513	22	GGAGAGGGAGCCTGAGAAACGG	2	0.26
srRNA-4514-21	4515	21	AGAGGGAGCCTGAGAAACGGC	16	2.1
srRNA-4522-21*	4523	21	ATGTGGTAGCCGTTTCTCAGG	33	4.33
srRNA-4525-24	4526	24	GAGAAACGGCTACCACATCCAAGG	1	0.13
srRNA-4528-21	4529	21	AAACGGCTACCACATCCAAGG	3	0.39
srRNA-4530-21	4531	21	ACGGCTACCACATCCAAGGAA	1	0.13
srRNA-4534-24	4535	24	CTACCACATCCAAGGAAGGCAGCA	1	0.13
srRNA-4538-26	4539	26	CACATCCAAGGAAGGCAGCAGGCGCG	1	0.13
srRNA-4539-21	4540	21	ACATCCAAGGAAGGCAGCAGG	4	0.53
srRNA-4545-18	4546	18	AAGGAAGGCAGCAGGCGC	1	0.13
srRNA-4545-20	4546	20	AAGGAAGGCAGCAGGCGCGC	1	0.13
srRNA-4545-22	4546	22	AAGGAAGGCAGCAGGCGCGCAA	7	0.92
srRNA-4547-22*	4548	22	ATTTGCGCGCCTGCTGCCTTCC	1	0.13
srRNA-4548-21*	4549	21	ATTTGCGCGCCTGCTGCCTTC	2	0.26
srRNA-4551-21*	4552	21	GTAATTTGCGCGCCTGCTGCC	1	0.13
srRNA-4558-22*	4559	22	AGGATTGGGTAATTTGCGCGCC	25	3.28
srRNA-4559-21*	4560	21	AGGATTGGGTAATTTGCGCGC	29	3.81
srRNA-4560-22*	4561	22	TCAGGATTGGGTAATTTGCGCG	1	0.13
srRNA-4566-20*	4567	20	CGTGTCAGGATTGGGTAATT	1	0.13
srRNA-4566-19*	4567	19	GTGTCAGGATTGGGTAATT	1	0.13
srRNA-4567-29	4568	29	ATTACCCAATCCTGACACGGGGAGGTAGT	1	0.13
srRNA-4569-18	4570	18	TACCCAATCCTGACACGG	2	0.26
srRNA-4571-27	4572	27	CCCAATCCTGACACGGGGAGGTAGTGA	1	0.13
srRNA-4572-21*	4573	21	ACCTCCCCGTGTCAGGATTGG	2	0.26
srRNA-4572-30	4573	30	CCAATCCTGACACGGGGAGGTAGTGACAAT	1	0.13
srRNA-4573-23	4574	23	CAATCCTGACACGGGGAGGTAGT	2	0.26
srRNA-4573-27	4574	27	CAATCCTGACACGGGGAGGTAGTGACA	1	0.13
srRNA-4573-32	4574	32	CAATCCTGACACGGGGAGGTAGTGACAATAAA	5	0.66
srRNA-4574-21	4575	21	AATCCTGACACGGGGAGGTAG	5	0.66
srRNA-4574-22	4575	22	AATCCTGACACGGGGAGGTAGT	20	2.63
srRNA-4574-24	4575	24	AATCCTGACACGGGGAGGTAGTGA	4	0.53
srRNA-4574-26	4575	26	AATCCTGACACGGGGAGGTAGTGACA	2	0.26
srRNA-4574-32	4575	32	AATCCTGACACGGGGAGGTAGTGACAATAAAT	14	1.84
srRNA-4575-21	4576	21	ATCCTGACACGGGGAGGTAGT	37	4.86
srRNA-4575-22	4576	22	ATCCTGACACGGGGAGGTAGTG	44	5.78
srRNA-4575-25	4576	25	ATCCTGACACGGGGAGGTAGTGACA	1	0.13
srRNA-4575-31	4576	31	ATCCTGACACGGGGAGGTAGTGACAATAAAT	2	0.26
srRNA-4575-33	4576	33	ATCCTGACACGGGGAGGTAGTGACAATAAATAA	14	1.84
srRNA-4578-18	4579	18	CTGACACGGGGAGGTAGT	2	0.26
srRNA-4578-20	4579	20	CTGACACGGGGAGGTAGTGA	1	0.13
srRNA-4578-33	4579	33	CTGACACGGGGAGGTAGTGACAATAAATAACAA	2	0.26
srRNA-4579-19	4580	19	TGACACGGGGAGGTAGTGA	1	0.13
srRNA-4579-21	4580	21	TGACACGGGGAGGTAGTGACA	3	0.39
srRNA-4579-27	4580	27	TGACACGGGGAGGTAGTGACAATAAAT	2	0.26
srRNA-4579-32	4580	32	TGACACGGGGAGGTAGTGACAATAAATAACAA	6	0.79
srRNA-4580-22*	4581	22	ATTGTCACTACCTCCCCGTGTC	1	0.13
srRNA-4580-18	4581	18	GACACGGGGAGGTAGTGA	5	0.66
srRNA-4580-28	4581	28	GACACGGGGAGGTAGTGACAATAAATAA	2	0.26
srRNA-4580-31	4581	31	GACACGGGGAGGTAGTGACAATAAATAACAA	2	0.26
srRNA-4581-19	4582	19	ACACGGGGAGGTAGTGACA	7	0.92
srRNA-4581-22	4582	22	ACACGGGGAGGTAGTGACAATA	7	0.92
srRNA-4581-25	4582	25	ACACGGGGAGGTAGTGACAATAAAT	2	0.26
srRNA-4581-30	4582	30	ACACGGGGAGGTAGTGACAATAAATAACAA	7	0.92
srRNA-4581-21*	4582	21	ATTGTCACTACCTCCCCGTGT	12	1.58
srRNA-4582-18	4583	18	CACGGGGAGGTAGTGACA	1	0.13
srRNA-4582-21	4583	21	CACGGGGAGGTAGTGACAATA	3	0.39
srRNA-4582-24	4583	24	CACGGGGAGGTAGTGACAATAAAT	4	0.53
srRNA-4582-29	4583	29	CACGGGGAGGTAGTGACAATAAATAACAA	2	0.26
srRNA-4583-18	4584	18	ACGGGGAGGTAGTGACAA	1	0.13
srRNA-4583-19	4584	19	ACGGGGAGGTAGTGACAAT	2	0.26
srRNA-4583-20	4584	20	ACGGGGAGGTAGTGACAATA	1	0.13
srRNA-4583-21	4584	21	ACGGGGAGGTAGTGACAATAA	8	1.05
srRNA-4583-22	4584	22	ACGGGGAGGTAGTGACAATAAA	8	1.05
srRNA-4583-23	4584	23	ACGGGGAGGTAGTGACAATAAAT	12	1.58
srRNA-4583-25	4584	25	ACGGGGAGGTAGTGACAATAAATAA	12	1.58
srRNA-4583-27	4584	27	ACGGGGAGGTAGTGACAATAAATAACA	1	0.13
srRNA-4583-28	4584	28	ACGGGGAGGTAGTGACAATAAATAACAA	7	0.92
srRNA-4584-18	4585	18	CGGGGAGGTAGTGACAAT	1	0.13
srRNA-4584-19	4585	19	CGGGGAGGTAGTGACAATA	2	0.26
srRNA-4584-21	4585	21	CGGGGAGGTAGTGACAATAAA	5	0.66
srRNA-4584-22	4585	22	CGGGGAGGTAGTGACAATAAAT	2	0.26
srRNA-4584-24	4585	24	CGGGGAGGTAGTGACAATAAATAA	9	1.18
srRNA-4584-27	4585	27	CGGGGAGGTAGTGACAATAAATAACAA	32	4.2
srRNA-4585-23	4586	23	GGGGAGGTAGTGACAATAAATAA	5	0.66
srRNA-4588-20	4589	20	GAGGTAGTGACAATAAATAA	3	0.39
srRNA-4588-23	4589	23	GAGGTAGTGACAATAAATAACAA	2	0.26
srRNA-4589-21	4590	21	AGGTAGTGACAATAAATAACA	1	0.13
srRNA-4590-21	4591	21	GGTAGTGACAATAAATAACAA	1	0.13
srRNA-4591-19	4592	19	GTAGTGACAATAAATAACA	2	0.26
srRNA-4591-20	4592	20	GTAGTGACAATAAATAACAA	1	0.13
srRNA-4592-18	4593	18	TAGTGACAATAAATAACA	17	2.23
srRNA-4592-19	4593	19	TAGTGACAATAAATAACAA	7	0.92
srRNA-4599-21*	4600	21	AGCCCGGTATTGTTATTTATT	21	2.76
srRNA-4600-21	4601	21	ATAAATAACAATACCGGGCTC	4	0.53
srRNA-4600-22	4601	22	ATAAATAACAATACCGGGCTCT	2	0.26
srRNA-4600-27	4601	27	ATAAATAACAATACCGGGCTCTTTCGA	1	0.13
srRNA-4601-22*	4602	22	AAGAGCCCGGTATTGTTATTTA	2	0.26
srRNA-4601-21*	4602	21	AGAGCCCGGTATTGTTATTTA	8	1.05
srRNA-4602-19	4603	19	AAATAACAATACCGGGCTC	2	0.26
srRNA-4602-25	4603	25	AAATAACAATACCGGGCTCTTTCGA	1	0.13
srRNA-4602-21*	4603	21	AAGAGCCCGGTATTGTTATTT	2	0.26
srRNA-4603-21*	4604	21	AAAGAGCCCGGTATTGTTATT	6	0.79
srRNA-4603-24	4604	24	AATAACAATACCGGGCTCTTTCGA	4	0.53
srRNA-4604-18	4605	18	ATAACAATACCGGGCTCT	1	0.13
srRNA-4604-21	4605	21	ATAACAATACCGGGCTCTTTC	9	1.18
srRNA-4604-22	4605	22	ATAACAATACCGGGCTCTTTCG	2	0.26
srRNA-4604-23	4605	23	ATAACAATACCGGGCTCTTTCGA	3	0.39
srRNA-4606-21	4607	21	AACAATACCGGGCTCTTTCGA	129	16.94
srRNA-4606-22	4607	22	AACAATACCGGGCTCTTTCGAG	1	0.13
srRNA-4606-29	4607	29	AACAATACCGGGCTCTTTCGAGTCTGGTA	1	0.13
srRNA-4607-20	4608	20	ACAATACCGGGCTCTTTCGA	4	0.53
srRNA-4607-21	4608	21	ACAATACCGGGCTCTTTCGAG	66	8.67
srRNA-4607-22	4608	22	ACAATACCGGGCTCTTTCGAGT	3	0.39
srRNA-4608-19	4609	19	CAATACCGGGCTCTTTCGA	1	0.13
srRNA-4609-18	4610	18	AATACCGGGCTCTTTCGA	9	1.18
srRNA-4609-21	4610	21	AATACCGGGCTCTTTCGAGTC	21	2.76
srRNA-4610-18	4611	18	ATACCGGGCTCTTTCGAG	2	0.26
srRNA-4610-19	4611	19	ATACCGGGCTCTTTCGAGT	1	0.13
srRNA-4613-21*	4614	21	ACCAGACTCGAAAGAGCCCGG	1	0.13
srRNA-4616-21*	4617	21	ATTACCAGACTCGAAAGAGCC	2	0.26
srRNA-4619-21	4620	21	TCTTTCGAGTCTGGTAATTGG	2	0.26
srRNA-4619-23	4620	23	TCTTTCGAGTCTGGTAATTGGAA	2	0.26
srRNA-4619-28	4620	28	TCTTTCGAGTCTGGTAATTGGAATGAGT	1	0.13
srRNA-4620-20	4621	20	CTTTCGAGTCTGGTAATTGG	2	0.26
srRNA-4620-21	4621	21	CTTTCGAGTCTGGTAATTGGA	1	0.13
srRNA-4620-28	4621	28	CTTTCGAGTCTGGTAATTGGAATGAGTA	1	0.13
srRNA-4621-20	4622	20	TTTCGAGTCTGGTAATTGGA	10	1.31
srRNA-4621-26	4622	26	TTTCGAGTCTGGTAATTGGAATGAGT	1	0.13
srRNA-4622-21*	4623	21	ATTCCAATTACCAGACTCGAA	5	0.66
srRNA-4622-19	4623	19	TTCGAGTCTGGTAATTGGA	6	0.79
srRNA-4622-28	4623	28	TTCGAGTCTGGTAATTGGAATGAGTACA	1	0.13
srRNA-4623-18	4624	18	TCGAGTCTGGTAATTGGA	3	0.39
srRNA-4623-19	4624	19	TCGAGTCTGGTAATTGGAA	2	0.26
srRNA-4623-22	4624	22	TCGAGTCTGGTAATTGGAATGA	4	0.53
srRNA-4623-23	4624	23	TCGAGTCTGGTAATTGGAATGAG	2	0.26
srRNA-4623-24	4624	24	TCGAGTCTGGTAATTGGAATGAGT	1	0.13
srRNA-4623-25	4624	25	TCGAGTCTGGTAATTGGAATGAGTA	3	0.39
srRNA-4624-18	4625	18	CGAGTCTGGTAATTGGAA	4	0.53
srRNA-4624-21	4625	21	CGAGTCTGGTAATTGGAATGA	10	1.31
srRNA-4624-22	4625	22	CGAGTCTGGTAATTGGAATGAG	4	0.53
srRNA-4624-23	4625	23	CGAGTCTGGTAATTGGAATGAGT	2	0.26
srRNA-4624-24	4625	24	CGAGTCTGGTAATTGGAATGAGTA	5	0.66
srRNA-4624-26	4625	26	CGAGTCTGGTAATTGGAATGAGTACA	6	0.79
srRNA-4624-27	4625	27	CGAGTCTGGTAATTGGAATGAGTACAA	7	0.92
srRNA-4624-28	4625	28	CGAGTCTGGTAATTGGAATGAGTACAAT	2	0.26
srRNA-4625-19	4626	19	GAGTCTGGTAATTGGAATG	1	0.13
srRNA-4625-21	4626	21	GAGTCTGGTAATTGGAATGAG	1	0.13
srRNA-4625-22	4626	22	GAGTCTGGTAATTGGAATGAGT	10	1.31
srRNA-4625-23	4626	23	GAGTCTGGTAATTGGAATGAGTA	3	0.39
srRNA-4625-24	4626	24	GAGTCTGGTAATTGGAATGAGTAC	2	0.26
srRNA-4625-25	4626	25	GAGTCTGGTAATTGGAATGAGTACA	11	1.44
srRNA-4625-26	4626	26	GAGTCTGGTAATTGGAATGAGTACAA	4	0.53
srRNA-4625-27	4626	27	GAGTCTGGTAATTGGAATGAGTACAAT	2	0.26
srRNA-4625-28	4626	28	GAGTCTGGTAATTGGAATGAGTACAATC	1	0.13
srRNA-4626-21*	4627	21	ACTCATTCCAATTACCAGACT	3	0.39
srRNA-4626-18	4627	18	AGTCTGGTAATTGGAATG	1	0.13
srRNA-4626-19	4627	19	AGTCTGGTAATTGGAATGA	2	0.26
srRNA-4626-21	4627	21	AGTCTGGTAATTGGAATGAGT	74	9.72
srRNA-4626-22	4627	22	AGTCTGGTAATTGGAATGAGTA	9	1.18
srRNA-4626-23	4627	23	AGTCTGGTAATTGGAATGAGTAC	2	0.26
srRNA-4626-24	4627	24	AGTCTGGTAATTGGAATGAGTACA	2	0.26
srRNA-4626-26	4627	26	AGTCTGGTAATTGGAATGAGTACAAT	1	0.13
srRNA-4627-19	4628	19	GTCTGGTAATTGGAATGAG	1	0.13
srRNA-4627-22	4628	22	GTCTGGTAATTGGAATGAGTAC	1	0.13
srRNA-4630-21*	4631	21	TTGTACTCATTCCAATTACCA	3	0.39
srRNA-4631-21*	4632	21	ATTGTACTCATTCCAATTACC	9	1.18
srRNA-4633-20	4634	20	TAATTGGAATGAGTACAATC	4	0.53
srRNA-4634-21	4635	21	AATTGGAATGAGTACAATCTA	1	0.13
srRNA-4634-22	4635	22	AATTGGAATGAGTACAATCTAA	1	0.13
srRNA-4635-19	4636	19	ATTGGAATGAGTACAATCT	2	0.26
srRNA-4635-22	4636	22	ATTGGAATGAGTACAATCTAAA	3	0.39
srRNA-4635-21*	4636	21	TTAGATTGTACTCATTCCAAT	2	0.26
srRNA-4637-21*	4638	21	ATTTAGATTGTACTCATTCCA	13	1.71
srRNA-4639-19*	4640	19	ATTTAGATTGTACTCATTC	1	0.13
srRNA-4640-22*	4641	22	AGGGATTTAGATTGTACTCATT	33	4.33
srRNA-4641-21*	4642	21	AGGGATTTAGATTGTACTCAT	45	5.91
srRNA-4642-20*	4643	20	AGGGATTTAGATTGTACTCA	1	0.13
srRNA-4644-21*	4645	21	TTAAGGGATTTAGATTGTACT	21	2.76
srRNA-4646-21*	4647	21	CGTTAAGGGATTTAGATTGTA	1	0.13
srRNA-4647-19	4648	19	ACAATCTAAATCCCTTAAC	3	0.39
srRNA-4650-22*	4651	22	ATCCTCGTTAAGGGATTTAGAT	1	0.13
srRNA-4651-21*	4652	21	ATCCTCGTTAAGGGATTTAGA	5	0.66
srRNA-4660-20	4661	20	CTTAACGAGGATCCATTGGA	1	0.13
srRNA-4661-18	4662	18	TTAACGAGGATCCATTGG	1	0.13
srRNA-4661-19	4662	19	TTAACGAGGATCCATTGGA	1	0.13
srRNA-4663-20	4664	20	AACGAGGATCCATTGGAGGG	1	0.13
srRNA-4663-21	4664	21	AACGAGGATCCATTGGAGGGC	45	5.91
srRNA-4664-21	4665	21	ACGAGGATCCATTGGAGGGCA	1	0.13
srRNA-4667-21*	4668	21	ACTTGCCCTCCAATGGATCCT	4	0.53
srRNA-4667-21	4668	21	AGGATCCATTGGAGGGCAAGT	1	0.13
srRNA-4669-24	4670	24	GATCCATTGGAGGGCAAGTCTGGT	1	0.13
srRNA-4670-22	4671	22	ATCCATTGGAGGGCAAGTCTGG	3	0.39
srRNA-4671-21*	4672	21	CCAGACTTGCCCTCCAATGGA	2	0.26
srRNA-4672-21	4673	21	CCATTGGAGGGCAAGTCTGGT	2	0.26
srRNA-4672-23	4673	23	CCATTGGAGGGCAAGTCTGGTGC	2	0.26
srRNA-4673-20	4674	20	CATTGGAGGGCAAGTCTGGT	8	1.05
srRNA-4674-19	4675	19	ATTGGAGGGCAAGTCTGGT	3	0.39
srRNA-4674-20	4675	20	ATTGGAGGGCAAGTCTGGTG	33	4.33
srRNA-4674-21	4675	21	ATTGGAGGGCAAGTCTGGTGC	7874	1033.83
srRNA-4674-22	4675	22	ATTGGAGGGCAAGTCTGGTGCC	135	17.73
srRNA-4674-23	4675	23	ATTGGAGGGCAAGTCTGGTGCCA	6	0.79
srRNA-4675-18	4676	18	TTGGAGGGCAAGTCTGGT	3	0.39
srRNA-4675-19	4676	19	TTGGAGGGCAAGTCTGGTG	1	0.13
srRNA-4675-20	4676	20	TTGGAGGGCAAGTCTGGTGC	3	0.39
srRNA-4675-21	4676	21	TTGGAGGGCAAGTCTGGTGCC	2	0.26
srRNA-4675-22	4676	22	TTGGAGGGCAAGTCTGGTGCCA	9	1.18
srRNA-4675-26	4676	26	TTGGAGGGCAAGTCTGGTGCCAGCAG	1	0.13
srRNA-4676-18	4677	18	TGGAGGGCAAGTCTGGTG	4	0.53
srRNA-4676-19	4677	19	TGGAGGGCAAGTCTGGTGC	3	0.39
srRNA-4676-20	4677	20	TGGAGGGCAAGTCTGGTGCC	4	0.53
srRNA-4676-21	4677	21	TGGAGGGCAAGTCTGGTGCCA	6	0.79
srRNA-4678-21	4679	21	GAGGGCAAGTCTGGTGCCAGC	1	0.13
srRNA-4679-18	4680	18	AGGGCAAGTCTGGTGCCA	1	0.13
srRNA-4683-22	4684	22	CAAGTCTGGTGCCAGCAGCCGC	1	0.13
srRNA-4683-23	4684	23	CAAGTCTGGTGCCAGCAGCCGCG	3	0.39
srRNA-4684-21	4685	21	AAGTCTGGTGCCAGCAGCCGC	2	0.26
srRNA-4685-21	4686	21	AGTCTGGTGCCAGCAGCCGCG	2	0.26
srRNA-4686-22*	4687	22	ACCGCGGCTGCTGGCACCAGAC	4	0.53
srRNA-4687-21*	4688	21	ACCGCGGCTGCTGGCACCAGA	269	35.32
srRNA-4687-24*	4688	24	ATTACCGCGGCTGCTGGCACCAGA	1	0.13
srRNA-4688-23*	4689	23	ATTACCGCGGCTGCTGGCACCAG	2	0.26
srRNA-4690-22*	4691	22	AATTACCGCGGCTGCTGGCACC	17	2.23
srRNA-4690-21*	4691	21	ATTACCGCGGCTGCTGGCACC	98	12.87
srRNA-4691-21*	4692	21	AATTACCGCGGCTGCTGGCAC	102	13.39
srRNA-4691-20*	4692	20	ATTACCGCGGCTGCTGGCAC	1	0.13
srRNA-4692-20*	4693	20	AATTACCGCGGCTGCTGGCA	1	0.13
srRNA-4692-21*	4693	21	GAATTACCGCGGCTGCTGGCA	4	0.53
srRNA-4696-21	4697	21	AGCAGCCGCGGTAATTCCAGC	8	1.05
srRNA-4701-22*	4702	22	ATTGGAGCTGGAATTACCGCGG	69	9.06
srRNA-4701-21*	4702	21	TTGGAGCTGGAATTACCGCGG	1	0.13
srRNA-4702-21*	4703	21	ATTGGAGCTGGAATTACCGCG	65	8.53
srRNA-4704-21*	4705	21	CTATTGGAGCTGGAATTACCG	4	0.53
srRNA-4707-21*	4708	21	ACGCTATTGGAGCTGGAATTA	12	1.58
srRNA-4708-22*	4709	22	ATACGCTATTGGAGCTGGAATT	13	1.71
srRNA-4708-24*	4709	24	ATATACGCTATTGGAGCTGGAATT	1	0.13
srRNA-4708-21*	4709	21	TACGCTATTGGAGCTGGAATT	3	0.39
srRNA-4709-24*	4710	24	AATATACGCTATTGGAGCTGGAAT	1	0.13
srRNA-4709-21*	4710	21	ATACGCTATTGGAGCTGGAAT	11	1.44
srRNA-4710-22*	4711	22	ATATACGCTATTGGAGCTGGAA	3	0.39
srRNA-4710-21	4711	21	TTCCAGCTCCAATAGCGTATA	2	0.26
srRNA-4711-21*	4712	21	ATATACGCTATTGGAGCTGGA	24	3.15
srRNA-4712-22*	4713	22	AAATATACGCTATTGGAGCTGG	4	0.53
srRNA-4712-20*	4713	20	ATATACGCTATTGGAGCTGG	1	0.13
srRNA-4715-19*	4716	19	AAATATACGCTATTGGAGC	1	0.13
srRNA-4727-21*	4728	21	AACTGCAACAACTTAAATATA	2	0.26
srRNA-4729-21*	4730	21	TTAACTGCAACAACTTAAATA	3	0.39
srRNA-4731-20	4732	20	TTTAAGTTGTTGCAGTTAAA	1	0.13
srRNA-4732-20	4733	20	TTAAGTTGTTGCAGTTAAAA	2	0.26
srRNA-4732-21	4733	21	TTAAGTTGTTGCAGTTAAAAA	1	0.13
srRNA-4733-19	4734	19	TAAGTTGTTGCAGTTAAAA	4	0.53
srRNA-4735-21*	4736	21	AGCTTTTTAACTGCAACAACT	2	0.26
srRNA-4735-20	4736	20	AGTTGTTGCAGTTAAAAAGC	2	0.26
srRNA-4735-21	4736	21	AGTTGTTGCAGTTAAAAAGCT	5	0.66
srRNA-4735-28	4736	28	AGTTGTTGCAGTTAAAAAGCTCGTAGTT	1	0.13
srRNA-4737-22*	4738	22	ACGAGCTTTTTAACTGCAACAA	1	0.13
srRNA-4737-26	4738	26	TTGTTGCAGTTAAAAAGCTCGTAGTT	3	0.39
srRNA-4738-21*	4739	21	ACGAGCTTTTTAACTGCAACA	1	0.13
srRNA-4738-25	4739	25	TGTTGCAGTTAAAAAGCTCGTAGTT	2	0.26
srRNA-4738-27	4739	27	TGTTGCAGTTAAAAAGCTCGTAGTTGA	1	0.13
srRNA-4740-28	4741	28	TTGCAGTTAAAAAGCTCGTAGTTGAACC	4	0.53
srRNA-4741-22*	4742	22	AACTACGAGCTTTTTAACTGCA	10	1.31
srRNA-4741-21*	4742	21	ACTACGAGCTTTTTAACTGCA	4	0.53
srRNA-4741-22	4742	22	TGCAGTTAAAAAGCTCGTAGTT	1	0.13
srRNA-4742-21*	4743	21	AACTACGAGCTTTTTAACTGC	15	1.97
srRNA-4742-23	4743	23	GCAGTTAAAAAGCTCGTAGTTGA	3	0.39
srRNA-4743-23	4744	23	CAGTTAAAAAGCTCGTAGTTGAA	2	0.26
srRNA-4743-24	4744	24	CAGTTAAAAAGCTCGTAGTTGAAC	1	0.13
srRNA-4743-25	4744	25	CAGTTAAAAAGCTCGTAGTTGAACC	2	0.26
srRNA-4744-21	4745	21	AGTTAAAAAGCTCGTAGTTGA	1	0.13
srRNA-4744-22	4745	22	AGTTAAAAAGCTCGTAGTTGAA	9	1.18
srRNA-4744-23	4745	23	AGTTAAAAAGCTCGTAGTTGAAC	4	0.53
srRNA-4744-24	4745	24	AGTTAAAAAGCTCGTAGTTGAACC	4	0.53
srRNA-4744-29	4745	29	AGTTAAAAAGCTCGTAGTTGAACCTTGGG	2	0.26
srRNA-4745-21	4746	21	GTTAAAAAGCTCGTAGTTGAA	2	0.26
srRNA-4745-23	4746	23	GTTAAAAAGCTCGTAGTTGAACC	2	0.26
srRNA-4745-27	4746	27	GTTAAAAAGCTCGTAGTTGAACCTTGG	2	0.26
srRNA-4745-28	4746	28	GTTAAAAAGCTCGTAGTTGAACCTTGGG	1	0.13
srRNA-4746-21*	4747	21	GTTCAACTACGAGCTTTTTAA	1	0.13
srRNA-4746-26	4747	26	TTAAAAAGCTCGTAGTTGAACCTTGG	2	0.26
srRNA-4746-27	4747	27	TTAAAAAGCTCGTAGTTGAACCTTGGG	5	0.66
srRNA-4746-28	4747	28	TTAAAAAGCTCGTAGTTGAACCTTGGGA	1	0.13
srRNA-4747-19	4748	19	TAAAAAGCTCGTAGTTGAA	2	0.26
srRNA-4747-20	4748	20	TAAAAAGCTCGTAGTTGAAC	1	0.13
srRNA-4747-21	4748	21	TAAAAAGCTCGTAGTTGAACC	1	0.13
srRNA-4747-26	4748	26	TAAAAAGCTCGTAGTTGAACCTTGGG	4	0.53
srRNA-4747-27	4748	27	TAAAAAGCTCGTAGTTGAACCTTGGGA	6	0.79
srRNA-4747-28	4748	28	TAAAAAGCTCGTAGTTGAACCTTGGGAT	1	0.13
srRNA-4748-20	4749	20	AAAAAGCTCGTAGTTGAACC	2	0.26
srRNA-4748-25	4749	25	AAAAAGCTCGTAGTTGAACCTTGGG	1	0.13
srRNA-4748-27	4749	27	AAAAAGCTCGTAGTTGAACCTTGGGAT	1	0.13
srRNA-4750-23	4751	23	AAAGCTCGTAGTTGAACCTTGGG	2	0.26
srRNA-4750-24	4751	24	AAAGCTCGTAGTTGAACCTTGGGA	3	0.39
srRNA-4750-25	4751	25	AAAGCTCGTAGTTGAACCTTGGGAT	1	0.13
srRNA-4751-21	4752	21	AAGCTCGTAGTTGAACCTTGG	3	0.39
srRNA-4751-22	4752	22	AAGCTCGTAGTTGAACCTTGGG	52	6.83
srRNA-4751-23	4752	23	AAGCTCGTAGTTGAACCTTGGGA	3	0.39
srRNA-4751-25	4752	25	AAGCTCGTAGTTGAACCTTGGGATG	3	0.39
srRNA-4751-30	4752	30	AAGCTCGTAGTTGAACCTTGGGATGGGTCG	1	0.13
srRNA-4752-21	4753	21	AGCTCGTAGTTGAACCTTGGG	916	120.27
srRNA-4752-22	4753	22	AGCTCGTAGTTGAACCTTGGGA	14	1.84
srRNA-4752-24	4753	24	AGCTCGTAGTTGAACCTTGGGATG	2	0.26
srRNA-4753-22*	4754	22	ATCCCAAGGTTCAACTACGAGC	6	0.79
srRNA-4753-21	4754	21	GCTCGTAGTTGAACCTTGGGA	2	0.26
srRNA-4754-21*	4755	21	ATCCCAAGGTTCAACTACGAG	6	0.79
srRNA-4754-18	4755	18	CTCGTAGTTGAACCTTGG	3	0.39
srRNA-4754-19	4755	19	CTCGTAGTTGAACCTTGGG	1	0.13
srRNA-4754-20	4755	20	CTCGTAGTTGAACCTTGGGA	1	0.13
srRNA-4754-24	4755	24	CTCGTAGTTGAACCTTGGGATGGG	2	0.26
srRNA-4754-26	4755	26	CTCGTAGTTGAACCTTGGGATGGGTC	1	0.13
srRNA-4755-19	4756	19	TCGTAGTTGAACCTTGGGA	4	0.53
srRNA-4755-21	4756	21	TCGTAGTTGAACCTTGGGATG	2	0.26
srRNA-4757-18	4758	18	GTAGTTGAACCTTGGGAT	2	0.26
srRNA-4757-19	4758	19	GTAGTTGAACCTTGGGATG	4	0.53
srRNA-4757-21	4758	21	GTAGTTGAACCTTGGGATGGG	5	0.66
srRNA-4757-23	4758	23	GTAGTTGAACCTTGGGATGGGTC	1	0.13
srRNA-4758-21*	4759	21	ACCCATCCCAAGGTTCAACTA	3	0.39
srRNA-4758-18	4759	18	TAGTTGAACCTTGGGATG	1	0.13
srRNA-4759-21	4760	21	AGTTGAACCTTGGGATGGGTC	26	3.41
srRNA-4762-21	4763	21	TGAACCTTGGGATGGGTCGGC	2	0.26
srRNA-4764-21	4765	21	AACCTTGGGATGGGTCGGCCG	16	2.1
srRNA-4764-22	4765	22	AACCTTGGGATGGGTCGGCCGG	1	0.13
srRNA-4764-23	4765	23	AACCTTGGGATGGGTCGGCCGGT	1	0.13
srRNA-4765-21	4766	21	ACCTTGGGATGGGTCGGCCGG	7	0.92
srRNA-4765-22	4766	22	ACCTTGGGATGGGTCGGCCGGT	2	0.26
srRNA-4766-21*	4767	21	ACCGGCCGACCCATCCCAAGG	13	1.71
srRNA-4766-20	4767	20	CCTTGGGATGGGTCGGCCGG	2	0.26
srRNA-4767-19	4768	19	CTTGGGATGGGTCGGCCGG	1	0.13
srRNA-4767-20	4768	20	CTTGGGATGGGTCGGCCGGT	1	0.13
srRNA-4767-21	4768	21	CTTGGGATGGGTCGGCCGGTC	1	0.13
srRNA-4768-18	4769	18	TTGGGATGGGTCGGCCGG	1	0.13
srRNA-4769-24	4770	24	TGGGATGGGTCGGCCGGTCCGCCT	2	0.26
srRNA-4770-18	4771	18	GGGATGGGTCGGCCGGTC	2	0.26
srRNA-4771-21	4772	21	GGATGGGTCGGCCGGTCCGCC	2	0.26
srRNA-4772-21	4773	21	GATGGGTCGGCCGGTCCGCCT	5	0.66
srRNA-4773-21	4774	21	ATGGGTCGGCCGGTCCGCCTT	2	0.26
srRNA-4773-28	4774	28	ATGGGTCGGCCGGTCCGCCTTTGGTGTG	1	0.13
srRNA-4774-21*	4775	21	AAAGGCGGACCGGCCGACCCA	5	0.66
srRNA-4774-26	4775	26	TGGGTCGGCCGGTCCGCCTTTGGTGT	1	0.13
srRNA-4777-21*	4778	21	ACCAAAGGCGGACCGGCCGAC	8	1.05
srRNA-4779-21*	4780	21	ACACCAAAGGCGGACCGGCCG	2	0.26
srRNA-4781-19*	4782	19	ACACCAAAGGCGGACCGGC	1	0.13
srRNA-4782-22*	4783	22	ATGCACACCAAAGGCGGACCGG	8	1.05
srRNA-4783-22*	4784	22	AATGCACACCAAAGGCGGACCG	2	0.26
srRNA-4783-21*	4784	21	ATGCACACCAAAGGCGGACCG	14	1.84
srRNA-4784-21*	4785	21	AATGCACACCAAAGGCGGACC	5	0.66
srRNA-4786-22*	4787	22	ACCAATGCACACCAAAGGCGGA	1	0.13
srRNA-4791-21	4792	21	CTTTGGTGTGCATTGGTCGGC	1	0.13
srRNA-4791-22	4792	22	CTTTGGTGTGCATTGGTCGGCT	1	0.13
srRNA-4791-25	4792	25	CTTTGGTGTGCATTGGTCGGCTTGT	2	0.26
srRNA-4791-26	4792	26	CTTTGGTGTGCATTGGTCGGCTTGTC	1	0.13
srRNA-4791-27	4792	27	CTTTGGTGTGCATTGGTCGGCTTGTCC	9	1.18
srRNA-4791-28	4792	28	CTTTGGTGTGCATTGGTCGGCTTGTCCC	1	0.13
srRNA-4792-20	4793	20	TTTGGTGTGCATTGGTCGGC	1	0.13
srRNA-4792-21	4793	21	TTTGGTGTGCATTGGTCGGCT	12	1.58
srRNA-4792-24	4793	24	TTTGGTGTGCATTGGTCGGCTTGT	1	0.13
srRNA-4792-25	4793	25	TTTGGTGTGCATTGGTCGGCTTGTC	1	0.13
srRNA-4792-27	4793	27	TTTGGTGTGCATTGGTCGGCTTGTCCC	3	0.39
srRNA-4793-21	4794	21	TTGGTGTGCATTGGTCGGCTT	1	0.13
srRNA-4793-24	4794	24	TTGGTGTGCATTGGTCGGCTTGTC	2	0.26
srRNA-4793-25	4794	25	TTGGTGTGCATTGGTCGGCTTGTCC	4	0.53
srRNA-4793-26	4794	26	TTGGTGTGCATTGGTCGGCTTGTCCC	1	0.13
srRNA-4794-19	4795	19	TGGTGTGCATTGGTCGGCT	2	0.26
srRNA-4794-21	4795	21	TGGTGTGCATTGGTCGGCTTG	3	0.39
srRNA-4794-23	4795	23	TGGTGTGCATTGGTCGGCTTGTC	2	0.26
srRNA-4794-24	4795	24	TGGTGTGCATTGGTCGGCTTGTCC	5	0.66
srRNA-4795-21*	4796	21	ACAAGCCGACCAATGCACACC	1	0.13
srRNA-4795-20	4796	20	GGTGTGCATTGGTCGGCTTG	1	0.13
srRNA-4795-22	4796	22	GGTGTGCATTGGTCGGCTTGTC	3	0.39
srRNA-4795-23	4796	23	GGTGTGCATTGGTCGGCTTGTCC	5	0.66
srRNA-4795-24	4796	24	GGTGTGCATTGGTCGGCTTGTCCC	5	0.66
srRNA-4795-25	4796	25	GGTGTGCATTGGTCGGCTTGTCCCT	13	1.71
srRNA-4795-26	4796	26	GGTGTGCATTGGTCGGCTTGTCCCTT	2	0.26
srRNA-4796-19	4797	19	GTGTGCATTGGTCGGCTTG	1	0.13
srRNA-4796-21	4797	21	GTGTGCATTGGTCGGCTTGTC	20	2.63
srRNA-4796-22	4797	22	GTGTGCATTGGTCGGCTTGTCC	3	0.39
srRNA-4796-23	4797	23	GTGTGCATTGGTCGGCTTGTCCC	1	0.13
srRNA-4796-24	4797	24	GTGTGCATTGGTCGGCTTGTCCCT	1	0.13
srRNA-4796-25	4797	25	GTGTGCATTGGTCGGCTTGTCCCTT	8	1.05
srRNA-4796-26	4797	26	GTGTGCATTGGTCGGCTTGTCCCTTC	3	0.39
srRNA-4796-27	4797	27	GTGTGCATTGGTCGGCTTGTCCCTTCG	1	0.13
srRNA-4797-24*	4798	24	AAGGGACAAGCCGACCAATGCACA	1	0.13
srRNA-4797-20	4798	20	TGTGCATTGGTCGGCTTGTC	2	0.26
srRNA-4797-21	4798	21	TGTGCATTGGTCGGCTTGTCC	6	0.79
srRNA-4797-22	4798	22	TGTGCATTGGTCGGCTTGTCCC	3	0.39
srRNA-4797-23	4798	23	TGTGCATTGGTCGGCTTGTCCCT	6	0.79
srRNA-4797-24	4798	24	TGTGCATTGGTCGGCTTGTCCCTT	3	0.39
srRNA-4797-25	4798	25	TGTGCATTGGTCGGCTTGTCCCTTC	1	0.13
srRNA-4798-20	4799	20	GTGCATTGGTCGGCTTGTCC	9	1.18
srRNA-4798-21	4799	21	GTGCATTGGTCGGCTTGTCCC	6	0.79
srRNA-4798-22	4799	22	GTGCATTGGTCGGCTTGTCCCT	5	0.66
srRNA-4798-26	4799	26	GTGCATTGGTCGGCTTGTCCCTTCGG	2	0.26
srRNA-4798-28	4799	28	GTGCATTGGTCGGCTTGTCCCTTCGGTC	1	0.13
srRNA-4799-21*	4800	21	AGGGACAAGCCGACCAATGCA	45	5.91
srRNA-4799-20	4800	20	TGCATTGGTCGGCTTGTCCC	1	0.13
srRNA-4800-21*	4801	21	AAGGGACAAGCCGACCAATGC	1	0.13
srRNA-4800-22	4801	22	GCATTGGTCGGCTTGTCCCTTC	4	0.53
srRNA-4800-25	4801	25	GCATTGGTCGGCTTGTCCCTTCGGT	1	0.13
srRNA-4800-28	4801	28	GCATTGGTCGGCTTGTCCCTTCGGTCGG	1	0.13
srRNA-4801-21	4802	21	CATTGGTCGGCTTGTCCCTTC	4	0.53
srRNA-4801-25	4802	25	CATTGGTCGGCTTGTCCCTTCGGTC	2	0.26
srRNA-4802-18	4803	18	ATTGGTCGGCTTGTCCCT	1	0.13
srRNA-4802-20	4803	20	ATTGGTCGGCTTGTCCCTTC	7	0.92
srRNA-4802-21	4803	21	ATTGGTCGGCTTGTCCCTTCG	5	0.66
srRNA-4802-22	4803	22	ATTGGTCGGCTTGTCCCTTCGG	9	1.18
srRNA-4802-23	4803	23	ATTGGTCGGCTTGTCCCTTCGGT	6	0.79
srRNA-4802-26	4803	26	ATTGGTCGGCTTGTCCCTTCGGTCGG	11	1.44
srRNA-4803-19	4804	19	TTGGTCGGCTTGTCCCTTC	1	0.13
srRNA-4803-22	4804	22	TTGGTCGGCTTGTCCCTTCGGT	2	0.26
srRNA-4803-23	4804	23	TTGGTCGGCTTGTCCCTTCGGTC	1	0.13
srRNA-4803-24	4804	24	TTGGTCGGCTTGTCCCTTCGGTCG	1	0.13
srRNA-4803-25	4804	25	TTGGTCGGCTTGTCCCTTCGGTCGG	1	0.13
srRNA-4804-21*	4805	21	ACCGAAGGGACAAGCCGACCA	31	4.07
srRNA-4804-18	4805	18	TGGTCGGCTTGTCCCTTC	2	0.26
srRNA-4804-20	4805	20	TGGTCGGCTTGTCCCTTCGG	1	0.13
srRNA-4804-22	4805	22	TGGTCGGCTTGTCCCTTCGGTC	2	0.26
srRNA-4804-24	4805	24	TGGTCGGCTTGTCCCTTCGGTCGG	1	0.13
srRNA-4804-27	4805	27	TGGTCGGCTTGTCCCTTCGGTCGGCGA	1	0.13
srRNA-4805-20*	4806	20	ACCGAAGGGACAAGCCGACC	2	0.26
srRNA-4805-20	4806	20	GGTCGGCTTGTCCCTTCGGT	4	0.53
srRNA-4805-21	4806	21	GGTCGGCTTGTCCCTTCGGTC	2	0.26
srRNA-4806-19*	4807	19	ACCGAAGGGACAAGCCGAC	3	0.39
srRNA-4809-23*	4810	23	ATCGCCGACCGAAGGGACAAGCC	1	0.13
srRNA-4809-19	4810	19	GGCTTGTCCCTTCGGTCGG	3	0.39
srRNA-4810-22*	4811	22	ATCGCCGACCGAAGGGACAAGC	16	2.1
srRNA-4811-21*	4812	21	ATCGCCGACCGAAGGGACAAG	211	27.7
srRNA-4811-20	4812	20	CTTGTCCCTTCGGTCGGCGA	1	0.13
srRNA-4811-26	4812	26	CTTGTCCCTTCGGTCGGCGATACGCT	1	0.13
srRNA-4811-27	4812	27	CTTGTCCCTTCGGTCGGCGATACGCTC	1	0.13
srRNA-4811-28	4812	28	CTTGTCCCTTCGGTCGGCGATACGCTCC	2	0.26
srRNA-4812-19	4813	19	TTGTCCCTTCGGTCGGCGA	2	0.26
srRNA-4812-21	4813	21	TTGTCCCTTCGGTCGGCGATA	6	0.79
srRNA-4812-27	4813	27	TTGTCCCTTCGGTCGGCGATACGCTCC	5	0.66
srRNA-4813-18	4814	18	TGTCCCTTCGGTCGGCGA	1	0.13
srRNA-4813-20	4814	20	TGTCCCTTCGGTCGGCGATA	7	0.92
srRNA-4813-25	4814	25	TGTCCCTTCGGTCGGCGATACGCTC	2	0.26
srRNA-4813-26	4814	26	TGTCCCTTCGGTCGGCGATACGCTCC	1	0.13
srRNA-4814-21	4815	21	GTCCCTTCGGTCGGCGATACG	1	0.13
srRNA-4814-24	4815	24	GTCCCTTCGGTCGGCGATACGCTC	2	0.26
srRNA-4814-28	4815	28	GTCCCTTCGGTCGGCGATACGCTCCTGG	2	0.26
srRNA-4815-22*	4816	22	AGCGTATCGCCGACCGAAGGGA	1	0.13
srRNA-4815-18	4816	18	TCCCTTCGGTCGGCGATA	2	0.26
srRNA-4815-22	4816	22	TCCCTTCGGTCGGCGATACGCT	2	0.26
srRNA-4815-23	4816	23	TCCCTTCGGTCGGCGATACGCTC	2	0.26
srRNA-4816-21*	4817	21	AGCGTATCGCCGACCGAAGGG	30	3.94
srRNA-4816-21	4817	21	CCCTTCGGTCGGCGATACGCT	4	0.53
srRNA-4816-22	4817	22	CCCTTCGGTCGGCGATACGCTC	1	0.13
srRNA-4816-23	4817	23	CCCTTCGGTCGGCGATACGCTCC	1	0.13
srRNA-4816-27	4817	27	CCCTTCGGTCGGCGATACGCTCCTGGT	2	0.26
srRNA-4816-28	4817	28	CCCTTCGGTCGGCGATACGCTCCTGGTC	1	0.13
srRNA-4816-19*	4817	19	CGTATCGCCGACCGAAGGG	1	0.13
srRNA-4817-20	4818	20	CCTTCGGTCGGCGATACGCT	3	0.39
srRNA-4817-21	4818	21	CCTTCGGTCGGCGATACGCTC	3	0.39
srRNA-4817-22	4818	22	CCTTCGGTCGGCGATACGCTCC	2	0.26
srRNA-4817-27	4818	27	CCTTCGGTCGGCGATACGCTCCTGGTC	1	0.13
srRNA-4818-18	4819	18	CTTCGGTCGGCGATACGC	2	0.26
srRNA-4819-18	4820	18	TTCGGTCGGCGATACGCT	2	0.26
srRNA-4819-24	4820	24	TTCGGTCGGCGATACGCTCCTGGT	1	0.13
srRNA-4819-25	4820	25	TTCGGTCGGCGATACGCTCCTGGTC	2	0.26
srRNA-4820-18	4821	18	TCGGTCGGCGATACGCTC	1	0.13
srRNA-4820-24	4821	24	TCGGTCGGCGATACGCTCCTGGTC	4	0.53
srRNA-4821-22	4822	22	CGGTCGGCGATACGCTCCTGGT	2	0.26
srRNA-4823-20	4824	20	GTCGGCGATACGCTCCTGGT	1	0.13
srRNA-4823-21	4824	21	GTCGGCGATACGCTCCTGGTC	1	0.13
srRNA-4823-22	4824	22	GTCGGCGATACGCTCCTGGTCT	3	0.39
srRNA-4824-22*	4825	22	AAGACCAGGAGCGTATCGCCGA	1	0.13
srRNA-4824-21*	4825	21	AGACCAGGAGCGTATCGCCGA	1	0.13
srRNA-4825-21*	4826	21	AAGACCAGGAGCGTATCGCCG	1	0.13
srRNA-4829-21*	4830	21	AATTAAGACCAGGAGCGTATC	7	0.92
srRNA-4830-22	4831	22	ATACGCTCCTGGTCTTAATTGG	3	0.39
srRNA-4832-21	4833	21	ACGCTCCTGGTCTTAATTGGC	354	46.48
srRNA-4846-21	4847	21	AATTGGCCGGGTCGTGCCTCC	1	0.13
srRNA-4852-21*	4853	21	AGCGCCGGAGGCACGACCCGG	2	0.26
srRNA-4854-21*	4855	21	ACAGCGCCGGAGGCACGACCC	3	0.39
srRNA-4855-21*	4856	21	AACAGCGCCGGAGGCACGACC	8	1.05
srRNA-4857-28	4858	28	TCGTGCCTCCGGCGCTGTTACTTTGAAG	2	0.26
srRNA-4859-21*	4860	21	AAGTAACAGCGCCGGAGGCAC	1	0.13
srRNA-4859-23	4860	23	GTGCCTCCGGCGCTGTTACTTTG	1	0.13
srRNA-4859-24	4860	24	GTGCCTCCGGCGCTGTTACTTTGA	2	0.26
srRNA-4859-25	4860	25	GTGCCTCCGGCGCTGTTACTTTGAA	1	0.13
srRNA-4859-28	4860	28	GTGCCTCCGGCGCTGTTACTTTGAAGAA	3	0.39
srRNA-4860-21*	4861	21	AAAGTAACAGCGCCGGAGGCA	2	0.26
srRNA-4860-19	4861	19	TGCCTCCGGCGCTGTTACT	1	0.13
srRNA-4860-22	4861	22	TGCCTCCGGCGCTGTTACTTTG	3	0.39
srRNA-4860-25	4861	25	TGCCTCCGGCGCTGTTACTTTGAAG	1	0.13
srRNA-4860-26	4861	26	TGCCTCCGGCGCTGTTACTTTGAAGA	1	0.13
srRNA-4860-27	4861	27	TGCCTCCGGCGCTGTTACTTTGAAGAA	1	0.13
srRNA-4860-28	4861	28	TGCCTCCGGCGCTGTTACTTTGAAGAAA	1	0.13
srRNA-4861-21	4862	21	GCCTCCGGCGCTGTTACTTTG	3	0.39
srRNA-4861-22	4862	22	GCCTCCGGCGCTGTTACTTTGA	2	0.26
srRNA-4861-24	4862	24	GCCTCCGGCGCTGTTACTTTGAAG	3	0.39
srRNA-4861-26	4862	26	GCCTCCGGCGCTGTTACTTTGAAGAA	5	0.66
srRNA-4862-18	4863	18	CCTCCGGCGCTGTTACTT	3	0.39
srRNA-4862-19	4863	19	CCTCCGGCGCTGTTACTTT	4	0.53
srRNA-4862-20	4863	20	CCTCCGGCGCTGTTACTTTG	3	0.39
srRNA-4862-21	4863	21	CCTCCGGCGCTGTTACTTTGA	9	1.18
srRNA-4862-22	4863	22	CCTCCGGCGCTGTTACTTTGAA	10	1.31
srRNA-4862-23	4863	23	CCTCCGGCGCTGTTACTTTGAAG	9	1.18
srRNA-4862-24	4863	24	CCTCCGGCGCTGTTACTTTGAAGA	6	0.79
srRNA-4862-25	4863	25	CCTCCGGCGCTGTTACTTTGAAGAA	6	0.79
srRNA-4862-26	4863	26	CCTCCGGCGCTGTTACTTTGAAGAAA	7	0.92
srRNA-4863-18	4864	18	CTCCGGCGCTGTTACTTT	2	0.26
srRNA-4863-19	4864	19	CTCCGGCGCTGTTACTTTG	5	0.66
srRNA-4863-20	4864	20	CTCCGGCGCTGTTACTTTGA	8	1.05
srRNA-4863-21	4864	21	CTCCGGCGCTGTTACTTTGAA	4	0.53
srRNA-4863-22	4864	22	CTCCGGCGCTGTTACTTTGAAG	16	2.1
srRNA-4863-23	4864	23	CTCCGGCGCTGTTACTTTGAAGA	6	0.79
srRNA-4863-24	4864	24	CTCCGGCGCTGTTACTTTGAAGAA	4	0.53
srRNA-4863-25	4864	25	CTCCGGCGCTGTTACTTTGAAGAAA	4	0.53
srRNA-4863-27	4864	27	CTCCGGCGCTGTTACTTTGAAGAAATT	4	0.53
srRNA-4863-31	4864	31	CTCCGGCGCTGTTACTTTGAAGAAATTAGAG	1	0.13
srRNA-4864-18	4865	18	TCCGGCGCTGTTACTTTG	16	2.1
srRNA-4864-19	4865	19	TCCGGCGCTGTTACTTTGA	4	0.53
srRNA-4864-20	4865	20	TCCGGCGCTGTTACTTTGAA	6	0.79
srRNA-4864-21	4865	21	TCCGGCGCTGTTACTTTGAAG	39	5.12
srRNA-4864-22	4865	22	TCCGGCGCTGTTACTTTGAAGA	8	1.05
srRNA-4864-23	4865	23	TCCGGCGCTGTTACTTTGAAGAA	21	2.76
srRNA-4864-24	4865	24	TCCGGCGCTGTTACTTTGAAGAAA	6	0.79
srRNA-4864-26	4865	26	TCCGGCGCTGTTACTTTGAAGAAATT	4	0.53
srRNA-4864-27	4865	27	TCCGGCGCTGTTACTTTGAAGAAATTA	2	0.26
srRNA-4865-18	4866	18	CCGGCGCTGTTACTTTGA	6	0.79
srRNA-4865-19	4866	19	CCGGCGCTGTTACTTTGAA	5	0.66
srRNA-4865-20	4866	20	CCGGCGCTGTTACTTTGAAG	24	3.15
srRNA-4865-21	4866	21	CCGGCGCTGTTACTTTGAAGA	10	1.31
srRNA-4865-22	4866	22	CCGGCGCTGTTACTTTGAAGAA	2	0.26
srRNA-4865-23	4866	23	CCGGCGCTGTTACTTTGAAGAAA	9	1.18
srRNA-4865-24	4866	24	CCGGCGCTGTTACTTTGAAGAAAT	2	0.26
srRNA-4865-25	4866	25	CCGGCGCTGTTACTTTGAAGAAATT	5	0.66
srRNA-4865-27	4866	27	CCGGCGCTGTTACTTTGAAGAAATTAG	2	0.26
srRNA-4866-18	4867	18	CGGCGCTGTTACTTTGAA	3	0.39
srRNA-4866-19	4867	19	CGGCGCTGTTACTTTGAAG	20	2.63
srRNA-4866-20	4867	20	CGGCGCTGTTACTTTGAAGA	2	0.26
srRNA-4866-21	4867	21	CGGCGCTGTTACTTTGAAGAA	3	0.39
srRNA-4866-22	4867	22	CGGCGCTGTTACTTTGAAGAAA	2	0.26
srRNA-4866-25	4867	25	CGGCGCTGTTACTTTGAAGAAATTA	3	0.39
srRNA-4866-26	4867	26	CGGCGCTGTTACTTTGAAGAAATTAG	8	1.05
srRNA-4866-29	4867	29	CGGCGCTGTTACTTTGAAGAAATTAGAGT	1	0.13
srRNA-4867-18	4868	18	GGCGCTGTTACTTTGAAG	18	2.36
srRNA-4867-19	4868	19	GGCGCTGTTACTTTGAAGA	2	0.26
srRNA-4867-20	4868	20	GGCGCTGTTACTTTGAAGAA	9	1.18
srRNA-4867-21	4868	21	GGCGCTGTTACTTTGAAGAAA	3	0.39
srRNA-4867-24	4868	24	GGCGCTGTTACTTTGAAGAAATTA	3	0.39
srRNA-4868-18	4869	18	GCGCTGTTACTTTGAAGA	8	1.05
srRNA-4868-19	4869	19	GCGCTGTTACTTTGAAGAA	24	3.15
srRNA-4868-20	4869	20	GCGCTGTTACTTTGAAGAAA	5	0.66
srRNA-4868-23	4869	23	GCGCTGTTACTTTGAAGAAATTA	4	0.53
srRNA-4868-25	4869	25	GCGCTGTTACTTTGAAGAAATTAGA	1	0.13
srRNA-4868-26	4869	26	GCGCTGTTACTTTGAAGAAATTAGAG	1	0.13
srRNA-4868-27	4869	27	GCGCTGTTACTTTGAAGAAATTAGAGT	2	0.26
srRNA-4869-18	4870	18	CGCTGTTACTTTGAAGAA	4	0.53
srRNA-4869-19	4870	19	CGCTGTTACTTTGAAGAAA	6	0.79
srRNA-4869-20	4870	20	CGCTGTTACTTTGAAGAAAT	1	0.13
srRNA-4869-21	4870	21	CGCTGTTACTTTGAAGAAATT	3	0.39
srRNA-4869-23	4870	23	CGCTGTTACTTTGAAGAAATTAG	2	0.26
srRNA-4869-24	4870	24	CGCTGTTACTTTGAAGAAATTAGA	3	0.39
srRNA-4869-27	4870	27	CGCTGTTACTTTGAAGAAATTAGAGTG	1	0.13
srRNA-4870-26	4871	26	GCTGTTACTTTGAAGAAATTAGAGTG	1	0.13
srRNA-4879-18	4880	18	TTGAAGAAATTAGAGTGC	1	0.13
srRNA-4882-21	4883	21	AAGAAATTAGAGTGCTCAAAG	1	0.13
srRNA-4882-22	4883	22	AAGAAATTAGAGTGCTCAAAGC	1	0.13
srRNA-4883-21	4884	21	AGAAATTAGAGTGCTCAAAGC	3	0.39
srRNA-4885-22	4886	22	AAATTAGAGTGCTCAAAGCAAG	3	0.39
srRNA-4885-23	4886	23	AAATTAGAGTGCTCAAAGCAAGC	3	0.39
srRNA-4886-19	4887	19	AATTAGAGTGCTCAAAGCA	1	0.13
srRNA-4886-21	4887	21	AATTAGAGTGCTCAAAGCAAG	17	2.23
srRNA-4886-22	4887	22	AATTAGAGTGCTCAAAGCAAGC	2	0.26
srRNA-4893-27	4894	27	GTGCTCAAAGCAAGCCTACGCTCTGGA	3	0.39
srRNA-4894-21*	4895	21	AGCGTAGGCTTGCTTTGAGCA	61	8.01
srRNA-4894-19*	4895	19	CGTAGGCTTGCTTTGAGCA	3	0.39
srRNA-4896-21*	4897	21	AGAGCGTAGGCTTGCTTTGAG	36	4.73
srRNA-4896-19*	4897	19	AGCGTAGGCTTGCTTTGAG	1	0.13
srRNA-4897-23	4898	23	TCAAAGCAAGCCTACGCTCTGGA	2	0.26
srRNA-4898-22	4899	22	CAAAGCAAGCCTACGCTCTGGA	6	0.79
srRNA-4898-28	4899	28	CAAAGCAAGCCTACGCTCTGGATACATT	3	0.39
srRNA-4899-21	4900	21	AAAGCAAGCCTACGCTCTGGA	2	0.26
srRNA-4899-22*	4900	22	ATCCAGAGCGTAGGCTTGCTTT	2	0.26
srRNA-4901-19	4902	19	AGCAAGCCTACGCTCTGGA	1	0.13
srRNA-4902-18	4903	18	GCAAGCCTACGCTCTGGA	2	0.26
srRNA-4902-28	4903	28	GCAAGCCTACGCTCTGGATACATTAGCA	2	0.26
srRNA-4903-18	4904	18	CAAGCCTACGCTCTGGAT	1	0.13
srRNA-4904-21	4905	21	AAGCCTACGCTCTGGATACAT	7	0.92
srRNA-4904-22	4905	22	AAGCCTACGCTCTGGATACATT	2	0.26
srRNA-4905-21*	4906	21	AATGTATCCAGAGCGTAGGCT	2	0.26
srRNA-4905-21	4906	21	AGCCTACGCTCTGGATACATT	1	0.13
srRNA-4905-26	4906	26	AGCCTACGCTCTGGATACATTAGCAT	2	0.26
srRNA-4907-21	4908	21	CCTACGCTCTGGATACATTAG	2	0.26
srRNA-4908-21	4909	21	CTACGCTCTGGATACATTAGC	2	0.26
srRNA-4909-19	4910	19	TACGCTCTGGATACATTAG	1	0.13
srRNA-4909-20	4910	20	TACGCTCTGGATACATTAGC	1	0.13
srRNA-4909-21	4910	21	TACGCTCTGGATACATTAGCA	1	0.13
srRNA-4910-20	4911	20	ACGCTCTGGATACATTAGCA	4	0.53
srRNA-4910-27	4911	27	ACGCTCTGGATACATTAGCATGGGATA	1	0.13
srRNA-4914-22*	4915	22	ATCCCATGCTAATGTATCCAGA	1	0.13
srRNA-4915-21*	4916	21	ATCCCATGCTAATGTATCCAG	6	0.79
srRNA-4915-19*	4916	19	CCCATGCTAATGTATCCAG	1	0.13
srRNA-4919-18	4920	18	ATACATTAGCATGGGATA	1	0.13
srRNA-4923-21*	4924	21	ATGATGTTATCCCATGCTAAT	1	0.13
srRNA-4925-22	4926	22	TAGCATGGGATAACATCATAGG	1	0.13
srRNA-4928-21*	4929	21	ATCCTATGATGTTATCCCATG	3	0.39
srRNA-4930-18	4931	18	TGGGATAACATCATAGGA	2	0.26
srRNA-4933-21	4934	21	GATAACATCATAGGATTTCGA	2	0.26
srRNA-4934-20	4935	20	ATAACATCATAGGATTTCGA	2	0.26
srRNA-4934-21	4935	21	ATAACATCATAGGATTTCGAT	20	2.63
srRNA-4934-22	4935	22	ATAACATCATAGGATTTCGATC	14	1.84
srRNA-4935-19	4936	19	TAACATCATAGGATTTCGA	1	0.13
srRNA-4935-20	4936	20	TAACATCATAGGATTTCGAT	2	0.26
srRNA-4936-18	4937	18	AACATCATAGGATTTCGA	1	0.13
srRNA-4936-20	4937	20	AACATCATAGGATTTCGATC	1	0.13
srRNA-4937-18	4938	18	ACATCATAGGATTTCGAT	1	0.13
srRNA-4937-20	4938	20	ACATCATAGGATTTCGATCC	1	0.13
srRNA-4947-21	4948	21	ATTTCGATCCTATTGTGTTGG	6	0.79
srRNA-4968-30	4969	30	CTTCGGGATCGGAGTAATGATTAACAGGGA	2	0.26
[truncated: 7,568 more rows]

## Sheet: GSM280087
Table S8. srRNAs co-immunoprecipitated with AGO proteins.
[truncated: 3,443 more rows]

[truncated: 2 more sheets: GSM280088, GSM850203]
