# Supplementary material for: Profiling and Identification of Small rDNA-Derived RNAs and Their Potential Biological Functions
Source: PLoS One. 2013 Feb 13;8(2):e56842. doi: 10.1371/journal.pone.0056842 (PMC3572043; doi:10.1371/journal.pone.0056842)
Supplement: Table S9 — srRNAs identified in normal mouse liver. (XLS) [file pone.0056842.s013.xls]

## Sheet: Sheet1
Table S9. srRNAs identified in normal mouse liver.
srRNA	Position in rDNA	Length	Sequence	Reads	TPM
srRNA-1-19	1	19	ACTGACACGCTGTCCTTTC	1	0.221547
srRNA-1-22	1	22	ACTGACACGCTGTCCTTTCCCT	1	0.221547
srRNA-33-19	33	19	AAGGACACTATAAAGAGAC	2	0.443095
srRNA-34-18	34	18	AGGACACTATAAAGAGAC	1	0.221547
srRNA-34-19	34	19	AGGACACTATAAAGAGACC	1	0.221547
srRNA-101-21	101	21	CTTGGGTCTGTCGCGGTGCCT	2	0.443095
srRNA-102-18	102	18	TTGGGTCTGTCGCGGTGC	1	0.221547
srRNA-102-20	102	20	TTGGGTCTGTCGCGGTGCCT	1	0.221547
srRNA-107-18	107	18	TCTGTCGCGGTGCCTGAA	2	0.443095
srRNA-107-21	107	21	TCTGTCGCGGTGCCTGAAGCT	2	0.443095
srRNA-179-27	179	27	GCTGTGGGCAGCTTGTGACAACTGGGC	1	0.221547
srRNA-184-26	184	26	GGGCAGCTTGTGACAACTGGGCGCTG	1	0.221547
srRNA-186-18	186	18	GCAGCTTGTGACAACTGG	1	0.221547
srRNA-196-18	196	18	ACAACTGGGCGCTGTGAC	2	0.443095
srRNA-196-21	196	21	ACAACTGGGCGCTGTGACTTT	1	0.221547
srRNA-199-20	199	20	ACTGGGCGCTGTGACTTTGC	1	0.221547
srRNA-221-18	221	18	CGTGTCAGACGTTTTTCC	1	0.221547
srRNA-252-24	252	24	GTGTCGTTGTCACACCTGTCCCGG	1	0.221547
srRNA-268-19	268	19	TGTCCCGGTTGGAATGGTG	1	0.221547
srRNA-457-18	457	18	GAGAGTCCCGAGTACTTC	1	0.221547
srRNA-502-27	502	27	ATGCCACGTGCCTCCCGAGTGCACTTT	1	0.221547
srRNA-554-25	554	25	TCTCTTGTTCTGTGTCTGCCCGTAT	1	0.221547
srRNA-651-18	651	18	CTCTTAGATCGATGTGGT	1	0.221547
srRNA-651-19	651	19	CTCTTAGATCGATGTGGTG	3	0.664642
srRNA-651-21	651	21	CTCTTAGATCGATGTGGTGCT	1	0.221547
srRNA-651-22	651	22	CTCTTAGATCGATGTGGTGCTC	3	0.664642
srRNA-651-25	651	25	CTCTTAGATCGATGTGGTGCTCCGG	1	0.221547
srRNA-651-26	651	26	CTCTTAGATCGATGTGGTGCTCCGGA	2	0.443095
srRNA-651-27	651	27	CTCTTAGATCGATGTGGTGCTCCGGAG	2	0.443095
srRNA-652-18	652	18	TCTTAGATCGATGTGGTG	11	2.43702
srRNA-652-19	652	19	TCTTAGATCGATGTGGTGC	4	0.88619
srRNA-652-20	652	20	TCTTAGATCGATGTGGTGCT	1	0.221547
srRNA-652-21	652	21	TCTTAGATCGATGTGGTGCTC	3	0.664642
srRNA-652-24	652	24	TCTTAGATCGATGTGGTGCTCCGG	12	2.65857
srRNA-652-25	652	25	TCTTAGATCGATGTGGTGCTCCGGA	7	1.55083
srRNA-652-26	652	26	TCTTAGATCGATGTGGTGCTCCGGAG	6	1.32928
srRNA-652-27	652	27	TCTTAGATCGATGTGGTGCTCCGGAGT	1	0.221547
srRNA-654-26	654	26	TTAGATCGATGTGGTGCTCCGGAGTT	1	0.221547
srRNA-657-18	657	18	GATCGATGTGGTGCTCCG	1	0.221547
srRNA-657-19	657	19	GATCGATGTGGTGCTCCGG	3	0.664642
srRNA-657-20	657	20	GATCGATGTGGTGCTCCGGA	3	0.664642
srRNA-657-21	657	21	GATCGATGTGGTGCTCCGGAG	3	0.664642
srRNA-657-22	657	22	GATCGATGTGGTGCTCCGGAGT	3	0.664642
srRNA-657-23	657	23	GATCGATGTGGTGCTCCGGAGTT	1	0.221547
srRNA-657-25	657	25	GATCGATGTGGTGCTCCGGAGTTCT	1	0.221547
srRNA-657-26	657	26	GATCGATGTGGTGCTCCGGAGTTCTC	1	0.221547
srRNA-657-27	657	27	GATCGATGTGGTGCTCCGGAGTTCTCT	1	0.221547
srRNA-658-18	658	18	ATCGATGTGGTGCTCCGG	10	2.21547
srRNA-658-19	658	19	ATCGATGTGGTGCTCCGGA	25	5.53869
srRNA-658-20	658	20	ATCGATGTGGTGCTCCGGAG	18	3.98785
srRNA-658-21	658	21	ATCGATGTGGTGCTCCGGAGT	5	1.10774
srRNA-658-22	658	22	ATCGATGTGGTGCTCCGGAGTT	5	1.10774
srRNA-658-23	658	23	ATCGATGTGGTGCTCCGGAGTTC	3	0.664642
srRNA-658-24	658	24	ATCGATGTGGTGCTCCGGAGTTCT	3	0.664642
srRNA-658-25	658	25	ATCGATGTGGTGCTCCGGAGTTCTC	2	0.443095
srRNA-658-27	658	27	ATCGATGTGGTGCTCCGGAGTTCTCTT	1	0.221547
srRNA-659-18	659	18	TCGATGTGGTGCTCCGGA	2	0.443095
srRNA-659-22	659	22	TCGATGTGGTGCTCCGGAGTTC	1	0.221547
srRNA-659-27	659	27	TCGATGTGGTGCTCCGGAGTTCTCTTC	1	0.221547
srRNA-667-19	667	19	GTGCTCCGGAGTTCTCTTC	1	0.221547
srRNA-674-18	674	18	GGAGTTCTCTTCGGGCCA	1	0.221547
srRNA-674-19	674	19	GGAGTTCTCTTCGGGCCAG	1	0.221547
srRNA-674-20	674	20	GGAGTTCTCTTCGGGCCAGG	2	0.443095
srRNA-675-18	675	18	GAGTTCTCTTCGGGCCAG	2	0.443095
srRNA-676-18	676	18	AGTTCTCTTCGGGCCAGG	2	0.443095
srRNA-697-19	697	19	AAGCCGCGCCAGGCGAGGG	1	0.221547
srRNA-698-18	698	18	AGCCGCGCCAGGCGAGGG	1	0.221547
srRNA-698-27	698	27	AGCCGCGCCAGGCGAGGGACGGACATT	1	0.221547
srRNA-700-24	700	24	CCGCGCCAGGCGAGGGACGGACAT	2	0.443095
srRNA-700-25	700	25	CCGCGCCAGGCGAGGGACGGACATT	1	0.221547
srRNA-700-26	700	26	CCGCGCCAGGCGAGGGACGGACATTC	2	0.443095
srRNA-701-20	701	20	CGCGCCAGGCGAGGGACGGA	1	0.221547
srRNA-701-25	701	25	CGCGCCAGGCGAGGGACGGACATTC	2	0.443095
srRNA-701-26	701	26	CGCGCCAGGCGAGGGACGGACATTCA	2	0.443095
srRNA-701-27	701	27	CGCGCCAGGCGAGGGACGGACATTCAT	1	0.221547
srRNA-701-28	701	28	CGCGCCAGGCGAGGGACGGACATTCATG	2	0.443095
srRNA-702-24	702	24	GCGCCAGGCGAGGGACGGACATTC	1	0.221547
srRNA-702-26	702	26	GCGCCAGGCGAGGGACGGACATTCAT	2	0.443095
srRNA-703-20	703	20	CGCCAGGCGAGGGACGGACA	1	0.221547
srRNA-703-21	703	21	CGCCAGGCGAGGGACGGACAT	8	1.77238
srRNA-703-22	703	22	CGCCAGGCGAGGGACGGACATT	5	1.10774
srRNA-703-23	703	23	CGCCAGGCGAGGGACGGACATTC	11	2.43702
srRNA-703-24	703	24	CGCCAGGCGAGGGACGGACATTCA	3	0.664642
srRNA-703-25	703	25	CGCCAGGCGAGGGACGGACATTCAT	4	0.88619
srRNA-703-26	703	26	CGCCAGGCGAGGGACGGACATTCATG	8	1.77238
srRNA-703-27	703	27	CGCCAGGCGAGGGACGGACATTCATGG	1	0.221547
srRNA-704-20	704	20	GCCAGGCGAGGGACGGACAT	3	0.664642
srRNA-704-21	704	21	GCCAGGCGAGGGACGGACATT	3	0.664642
srRNA-704-22	704	22	GCCAGGCGAGGGACGGACATTC	5	1.10774
srRNA-704-23	704	23	GCCAGGCGAGGGACGGACATTCA	3	0.664642
srRNA-704-24	704	24	GCCAGGCGAGGGACGGACATTCAT	1	0.221547
srRNA-704-25	704	25	GCCAGGCGAGGGACGGACATTCATG	1	0.221547
srRNA-705-18	705	18	CCAGGCGAGGGACGGACA	1	0.221547
srRNA-705-20	705	20	CCAGGCGAGGGACGGACATT	6	1.32928
srRNA-705-21	705	21	CCAGGCGAGGGACGGACATTC	16	3.54476
srRNA-705-22	705	22	CCAGGCGAGGGACGGACATTCA	9	1.99393
srRNA-705-23	705	23	CCAGGCGAGGGACGGACATTCAT	2	0.443095
srRNA-705-24	705	24	CCAGGCGAGGGACGGACATTCATG	3	0.664642
srRNA-705-25	705	25	CCAGGCGAGGGACGGACATTCATGG	2	0.443095
srRNA-706-18	706	18	CAGGCGAGGGACGGACAT	8	1.77238
srRNA-706-19	706	19	CAGGCGAGGGACGGACATT	28	6.20333
srRNA-706-20	706	20	CAGGCGAGGGACGGACATTC	26	5.76023
srRNA-706-21	706	21	CAGGCGAGGGACGGACATTCA	6	1.32928
srRNA-706-22	706	22	CAGGCGAGGGACGGACATTCAT	7	1.55083
srRNA-706-23	706	23	CAGGCGAGGGACGGACATTCATG	8	1.77238
srRNA-707-18	707	18	AGGCGAGGGACGGACATT	6	1.32928
srRNA-707-19	707	19	AGGCGAGGGACGGACATTC	35	7.75416
srRNA-707-20	707	20	AGGCGAGGGACGGACATTCA	11	2.43702
srRNA-707-21	707	21	AGGCGAGGGACGGACATTCAT	4	0.88619
srRNA-707-22	707	22	AGGCGAGGGACGGACATTCATG	6	1.32928
srRNA-707-23	707	23	AGGCGAGGGACGGACATTCATGG	1	0.221547
srRNA-708-18	708	18	GGCGAGGGACGGACATTC	3	0.664642
srRNA-708-19	708	19	GGCGAGGGACGGACATTCA	3	0.664642
srRNA-708-20	708	20	GGCGAGGGACGGACATTCAT	2	0.443095
srRNA-708-21	708	21	GGCGAGGGACGGACATTCATG	2	0.443095
srRNA-708-22	708	22	GGCGAGGGACGGACATTCATGG	3	0.664642
srRNA-708-23	708	23	GGCGAGGGACGGACATTCATGGC	1	0.221547
srRNA-708-24	708	24	GGCGAGGGACGGACATTCATGGCG	2	0.443095
srRNA-708-25	708	25	GGCGAGGGACGGACATTCATGGCGA	1	0.221547
srRNA-709-18	709	18	GCGAGGGACGGACATTCA	24	5.31714
srRNA-709-19	709	19	GCGAGGGACGGACATTCAT	12	2.65857
srRNA-709-20	709	20	GCGAGGGACGGACATTCATG	17	3.76631
srRNA-709-21	709	21	GCGAGGGACGGACATTCATGG	8	1.77238
srRNA-709-22	709	22	GCGAGGGACGGACATTCATGGC	1	0.221547
srRNA-709-23	709	23	GCGAGGGACGGACATTCATGGCG	6	1.32928
srRNA-710-18	710	18	CGAGGGACGGACATTCAT	27	5.98178
srRNA-710-19	710	19	CGAGGGACGGACATTCATG	17	3.76631
srRNA-710-20	710	20	CGAGGGACGGACATTCATGG	6	1.32928
srRNA-710-21	710	21	CGAGGGACGGACATTCATGGC	1	0.221547
srRNA-710-22	710	22	CGAGGGACGGACATTCATGGCG	1	0.221547
srRNA-711-18	711	18	GAGGGACGGACATTCATG	34	7.53261
srRNA-711-19	711	19	GAGGGACGGACATTCATGG	19	4.2094
srRNA-711-20	711	20	GAGGGACGGACATTCATGGC	3	0.664642
srRNA-711-21	711	21	GAGGGACGGACATTCATGGCG	2	0.443095
srRNA-711-22	711	22	GAGGGACGGACATTCATGGCGA	3	0.664642
srRNA-711-24	711	24	GAGGGACGGACATTCATGGCGAAT	1	0.221547
srRNA-711-25	711	25	GAGGGACGGACATTCATGGCGAATG	1	0.221547
srRNA-712-18	712	18	AGGGACGGACATTCATGG	11	2.43702
srRNA-712-19	712	19	AGGGACGGACATTCATGGC	2	0.443095
srRNA-712-20	712	20	AGGGACGGACATTCATGGCG	3	0.664642
srRNA-712-24	712	24	AGGGACGGACATTCATGGCGAATG	1	0.221547
srRNA-713-19	713	19	GGGACGGACATTCATGGCG	1	0.221547
srRNA-713-20	713	20	GGGACGGACATTCATGGCGA	1	0.221547
srRNA-713-25	713	25	GGGACGGACATTCATGGCGAATGGC	1	0.221547
srRNA-715-18	715	18	GACGGACATTCATGGCGA	1	0.221547
srRNA-715-20	715	20	GACGGACATTCATGGCGAAT	1	0.221547
srRNA-716-18	716	18	ACGGACATTCATGGCGAA	1	0.221547
srRNA-717-24	717	24	CGGACATTCATGGCGAATGGCGGC	1	0.221547
srRNA-766-19	766	19	CCTCGTCTCTCCACCCCAT	1	0.221547
srRNA-787-18	787	18	GTCTGCCGGTGGTGTGTG	1	0.221547
srRNA-788-18	788	18	TCTGCCGGTGGTGTGTGG	1	0.221547
srRNA-788-21	788	21	TCTGCCGGTGGTGTGTGGAAG	1	0.221547
srRNA-788-22	788	22	TCTGCCGGTGGTGTGTGGAAGG	2	0.443095
srRNA-788-24	788	24	TCTGCCGGTGGTGTGTGGAAGGCA	2	0.443095
srRNA-792-19	792	19	CCGGTGGTGTGTGGAAGGC	1	0.221547
srRNA-793-20	793	20	CGGTGGTGTGTGGAAGGCAG	1	0.221547
srRNA-795-18	795	18	GTGGTGTGTGGAAGGCAG	1	0.221547
srRNA-795-20	795	20	GTGGTGTGTGGAAGGCAGGG	1	0.221547
srRNA-799-18	799	18	TGTGTGGAAGGCAGGGGT	1	0.221547
srRNA-810-19	810	19	CAGGGGTGCGGCTCTCCGG	1	0.221547
srRNA-851-18	851	18	TTTTCTCAGTGGTTCGCG	1	0.221547
srRNA-876-18	876	18	TGTGGATGTGTGAGGCGC	1	0.221547
srRNA-877-18	877	18	GTGGATGTGTGAGGCGCC	1	0.221547
srRNA-878-25	878	25	TGGATGTGTGAGGCGCCCGGTTGTG	1	0.221547
srRNA-884-19	884	19	TGTGAGGCGCCCGGTTGTG	2	0.443095
srRNA-891-22	891	22	CGCCCGGTTGTGCCCTCACGTG	1	0.221547
srRNA-907-23	907	23	CACGTGTTTCACTTTGGTCGTGT	1	0.221547
srRNA-933-22	933	22	GCTTGACCATGTTCCCAGAGTC	1	0.221547
srRNA-944-20	944	20	TTCCCAGAGTCGGTGGATGT	1	0.221547
srRNA-944-21	944	21	TTCCCAGAGTCGGTGGATGTG	1	0.221547
srRNA-945-20	945	20	TCCCAGAGTCGGTGGATGTG	1	0.221547
srRNA-947-18	947	18	CCAGAGTCGGTGGATGTG	2	0.443095
srRNA-953-20	953	20	TCGGTGGATGTGGCCGGTGG	3	0.664642
srRNA-957-21	957	21	TGGATGTGGCCGGTGGCGTTG	2	0.443095
srRNA-969-19	969	19	GTGGCGTTGCATACCCTTC	1	0.221547
srRNA-973-23	973	23	CGTTGCATACCCTTCCCGTCTGG	1	0.221547
srRNA-977-22	977	22	GCATACCCTTCCCGTCTGGTGT	1	0.221547
srRNA-985-20	985	20	TTCCCGTCTGGTGTGTGCAC	1	0.221547
srRNA-989-21	989	21	CGTCTGGTGTGTGCACGCGCT	1	0.221547
srRNA-1001-20	1001	20	GCACGCGCTGTTTCTTGTAA	1	0.221547
srRNA-1008-18	1008	18	CTGTTTCTTGTAAGCGTC	1	0.221547
srRNA-1011-20	1011	20	TTTCTTGTAAGCGTCGAGGT	1	0.221547
srRNA-1012-18	1012	18	TTCTTGTAAGCGTCGAGG	1	0.221547
srRNA-1012-19	1012	19	TTCTTGTAAGCGTCGAGGT	1	0.221547
srRNA-1013-19	1013	19	TCTTGTAAGCGTCGAGGTG	1	0.221547
srRNA-1013-20	1013	20	TCTTGTAAGCGTCGAGGTGC	2	0.443095
srRNA-1014-19	1014	19	CTTGTAAGCGTCGAGGTGC	1	0.221547
srRNA-1016-21	1016	21	TGTAAGCGTCGAGGTGCTCCT	2	0.443095
srRNA-1038-23	1038	23	GAGCGTTCCAGGTTTGTCTCCTA	1	0.221547
srRNA-1054-20	1054	20	TCTCCTAGGTGCCTGCTTCT	2	0.443095
srRNA-1055-18	1055	18	CTCCTAGGTGCCTGCTTC	1	0.221547
srRNA-1055-19	1055	19	CTCCTAGGTGCCTGCTTCT	2	0.443095
srRNA-1056-18	1056	18	TCCTAGGTGCCTGCTTCT	1	0.221547
srRNA-1060-18	1060	18	AGGTGCCTGCTTCTGAGC	1	0.221547
srRNA-1063-23	1063	23	TGCCTGCTTCTGAGCTGGTGGTG	1	0.221547
srRNA-1064-26	1064	26	GCCTGCTTCTGAGCTGGTGGTGGCGC	1	0.221547
srRNA-1065-26	1065	26	CCTGCTTCTGAGCTGGTGGTGGCGCT	2	0.443095
srRNA-1066-20	1066	20	CTGCTTCTGAGCTGGTGGTG	1	0.221547
srRNA-1066-23	1066	23	CTGCTTCTGAGCTGGTGGTGGCG	1	0.221547
srRNA-1067-19	1067	19	TGCTTCTGAGCTGGTGGTG	1	0.221547
srRNA-1067-24	1067	24	TGCTTCTGAGCTGGTGGTGGCGCT	1	0.221547
srRNA-1069-20	1069	20	CTTCTGAGCTGGTGGTGGCG	1	0.221547
srRNA-1075-18	1075	18	AGCTGGTGGTGGCGCTCC	2	0.443095
srRNA-1094-19	1094	19	CATTCCCTGGTGTGCCTCC	1	0.221547
srRNA-1095-23	1095	23	ATTCCCTGGTGTGCCTCCGGTGC	1	0.221547
srRNA-1109-19	1109	19	CTCCGGTGCTCCGTCTGGC	2	0.443095
srRNA-1111-19	1111	19	CCGGTGCTCCGTCTGGCTG	2	0.443095
srRNA-1112-19	1112	19	CGGTGCTCCGTCTGGCTGT	2	0.443095
srRNA-1133-18	1133	18	GCCTTCCCGTTTGTGTCT	1	0.221547
srRNA-1139-21	1139	21	CCGTTTGTGTCTGAGAAGCCC	1	0.221547
srRNA-1141-27	1141	27	GTTTGTGTCTGAGAAGCCCGTGAGAGG	4	0.88619
srRNA-1143-25	1143	25	TTGTGTCTGAGAAGCCCGTGAGAGG	1	0.221547
srRNA-1149-18	1149	18	CTGAGAAGCCCGTGAGAG	1	0.221547
srRNA-1172-19	1172	19	TCGAGGAGAGAAGGAGGGG	1	0.221547
srRNA-1172-22	1172	22	TCGAGGAGAGAAGGAGGGGCAA	1	0.221547
srRNA-1172-26	1172	26	TCGAGGAGAGAAGGAGGGGCAAGACC	1	0.221547
srRNA-1174-18	1174	18	GAGGAGAGAAGGAGGGGC	1	0.221547
srRNA-1190-20	1190	20	GCAAGACCCCCCTTCTTCGT	1	0.221547
srRNA-1195-18	1195	18	ACCCCCCTTCTTCGTCGG	1	0.221547
srRNA-1199-19	1199	19	CCCTTCTTCGTCGGGTGAG	1	0.221547
srRNA-1200-18	1200	18	CCTTCTTCGTCGGGTGAG	1	0.221547
srRNA-1233-18	1233	18	CTAGTACGCCTGTGCGTA	1	0.221547
srRNA-1237-25	1237	25	TACGCCTGTGCGTAGGGCTGGTGCT	1	0.221547
srRNA-1241-20	1241	20	CCTGTGCGTAGGGCTGGTGC	1	0.221547
srRNA-1243-19	1243	19	TGTGCGTAGGGCTGGTGCT	1	0.221547
srRNA-1244-18	1244	18	GTGCGTAGGGCTGGTGCT	1	0.221547
srRNA-1246-21	1246	21	GCGTAGGGCTGGTGCTGAGCG	1	0.221547
srRNA-1247-27	1247	27	CGTAGGGCTGGTGCTGAGCGGTCGCGG	1	0.221547
srRNA-1248-21	1248	21	GTAGGGCTGGTGCTGAGCGGT	1	0.221547
srRNA-1248-24	1248	24	GTAGGGCTGGTGCTGAGCGGTCGC	1	0.221547
srRNA-1249-26	1249	26	TAGGGCTGGTGCTGAGCGGTCGCGGC	1	0.221547
srRNA-1250-18	1250	18	AGGGCTGGTGCTGAGCGG	1	0.221547
srRNA-1250-26	1250	26	AGGGCTGGTGCTGAGCGGTCGCGGCT	1	0.221547
srRNA-1251-25	1251	25	GGGCTGGTGCTGAGCGGTCGCGGCT	1	0.221547
srRNA-1255-20	1255	20	TGGTGCTGAGCGGTCGCGGC	1	0.221547
srRNA-1257-18	1257	18	GTGCTGAGCGGTCGCGGC	1	0.221547
srRNA-1258-18	1258	18	TGCTGAGCGGTCGCGGCT	1	0.221547
srRNA-1293-19	1293	19	CGAGAGACTCATTGCTTTC	2	0.443095
srRNA-1307-27	1307	27	CTTTCCCGTGGGGAGCTTTGAGAGGCC	1	0.221547
srRNA-1309-26	1309	26	TTCCCGTGGGGAGCTTTGAGAGGCCT	1	0.221547
srRNA-1310-23	1310	23	TCCCGTGGGGAGCTTTGAGAGGC	1	0.221547
srRNA-1311-24	1311	24	CCCGTGGGGAGCTTTGAGAGGCCT	1	0.221547
srRNA-1312-22	1312	22	CCGTGGGGAGCTTTGAGAGGCC	2	0.443095
srRNA-1314-19	1314	19	GTGGGGAGCTTTGAGAGGC	1	0.221547
srRNA-1314-21	1314	21	GTGGGGAGCTTTGAGAGGCCT	1	0.221547
srRNA-1314-25	1314	25	GTGGGGAGCTTTGAGAGGCCTGGCT	1	0.221547
srRNA-1315-20	1315	20	TGGGGAGCTTTGAGAGGCCT	3	0.664642
srRNA-1315-25	1315	25	TGGGGAGCTTTGAGAGGCCTGGCTT	1	0.221547
srRNA-1315-27	1315	27	TGGGGAGCTTTGAGAGGCCTGGCTTTC	1	0.221547
srRNA-1316-19	1316	19	GGGGAGCTTTGAGAGGCCT	1	0.221547
srRNA-1323-20	1323	20	TTTGAGAGGCCTGGCTTTCG	1	0.221547
srRNA-1365-18	1365	18	CCCCTGTCCGCGGATGCT	1	0.221547
srRNA-1374-24	1374	24	GCGGATGCTCAGAATGCCCTTGGA	1	0.221547
srRNA-1381-21	1381	21	CTCAGAATGCCCTTGGAAGAG	1	0.221547
srRNA-1383-20	1383	20	CAGAATGCCCTTGGAAGAGA	1	0.221547
srRNA-1384-18	1384	18	AGAATGCCCTTGGAAGAG	2	0.443095
srRNA-1385-19	1385	19	GAATGCCCTTGGAAGAGAA	1	0.221547
srRNA-1386-18	1386	18	AATGCCCTTGGAAGAGAA	2	0.443095
srRNA-1397-18	1397	18	AAGAGAACCTTCCTGTTG	2	0.443095
srRNA-1437-19	1437	19	GCCCGCGTGTTGGTCTTCT	1	0.221547
srRNA-1444-24	1444	24	TGTTGGTCTTCTGGTTTCCCTGTG	2	0.443095
srRNA-1445-27	1445	27	GTTGGTCTTCTGGTTTCCCTGTGTGCT	1	0.221547
srRNA-1449-22	1449	22	GTCTTCTGGTTTCCCTGTGTGC	1	0.221547
srRNA-1459-19	1459	19	TTCCCTGTGTGCTCGTCGC	1	0.221547
srRNA-1460-18	1460	18	TCCCTGTGTGCTCGTCGC	2	0.443095
srRNA-1464-27	1464	27	TGTGTGCTCGTCGCATGCATCCTCTCT	1	0.221547
srRNA-1465-23	1465	23	GTGTGCTCGTCGCATGCATCCTC	2	0.443095
srRNA-1466-18	1466	18	TGTGCTCGTCGCATGCAT	1	0.221547
srRNA-1466-23	1466	23	TGTGCTCGTCGCATGCATCCTCT	1	0.221547
srRNA-1466-24	1466	24	TGTGCTCGTCGCATGCATCCTCTC	1	0.221547
srRNA-1468-18	1468	18	TGCTCGTCGCATGCATCC	1	0.221547
srRNA-1468-27	1468	27	TGCTCGTCGCATGCATCCTCTCTCGGT	2	0.443095
srRNA-1470-20	1470	20	CTCGTCGCATGCATCCTCTC	1	0.221547
srRNA-1476-19	1476	19	GCATGCATCCTCTCTCGGT	1	0.221547
srRNA-1477-21	1477	21	CATGCATCCTCTCTCGGTGGC	1	0.221547
srRNA-1478-18	1478	18	ATGCATCCTCTCTCGGTG	1	0.221547
srRNA-1478-22	1478	22	ATGCATCCTCTCTCGGTGGCCG	1	0.221547
srRNA-1478-23	1478	23	ATGCATCCTCTCTCGGTGGCCGG	1	0.221547
srRNA-1480-19	1480	19	GCATCCTCTCTCGGTGGCC	1	0.221547
srRNA-1480-23	1480	23	GCATCCTCTCTCGGTGGCCGGGG	1	0.221547
srRNA-1481-20	1481	20	CATCCTCTCTCGGTGGCCGG	2	0.443095
srRNA-1482-19	1482	19	ATCCTCTCTCGGTGGCCGG	1	0.221547
srRNA-1482-20	1482	20	ATCCTCTCTCGGTGGCCGGG	1	0.221547
srRNA-1482-22	1482	22	ATCCTCTCTCGGTGGCCGGGGC	1	0.221547
srRNA-1483-18	1483	18	TCCTCTCTCGGTGGCCGG	6	1.32928
srRNA-1490-21	1490	21	TCGGTGGCCGGGGCTCGTCGG	1	0.221547
srRNA-1497-19	1497	19	CCGGGGCTCGTCGGGGTTT	1	0.221547
srRNA-1556-19	1556	19	GCTATCTTCCGGAAAGGGT	1	0.221547
srRNA-1556-21	1556	21	GCTATCTTCCGGAAAGGGTGC	1	0.221547
srRNA-1558-18	1558	18	TATCTTCCGGAAAGGGTG	1	0.221547
srRNA-1558-20	1558	20	TATCTTCCGGAAAGGGTGCG	1	0.221547
srRNA-1559-19	1559	19	ATCTTCCGGAAAGGGTGCG	1	0.221547
srRNA-1560-18	1560	18	TCTTCCGGAAAGGGTGCG	3	0.664642
srRNA-1561-18	1561	18	CTTCCGGAAAGGGTGCGG	1	0.221547
srRNA-1563-21	1563	21	TCCGGAAAGGGTGCGGGCTTC	2	0.443095
srRNA-1566-18	1566	18	GGAAAGGGTGCGGGCTTC	1	0.221547
srRNA-1566-22	1566	22	GGAAAGGGTGCGGGCTTCTTAC	1	0.221547
srRNA-1566-25	1566	25	GGAAAGGGTGCGGGCTTCTTACGGT	2	0.443095
srRNA-1567-23	1567	23	GAAAGGGTGCGGGCTTCTTACGG	2	0.443095
srRNA-1567-25	1567	25	GAAAGGGTGCGGGCTTCTTACGGTC	1	0.221547
srRNA-1568-23	1568	23	AAAGGGTGCGGGCTTCTTACGGT	3	0.664642
srRNA-1568-24	1568	24	AAAGGGTGCGGGCTTCTTACGGTC	1	0.221547
srRNA-1569-24	1569	24	AAGGGTGCGGGCTTCTTACGGTCT	2	0.443095
srRNA-1570-20	1570	20	AGGGTGCGGGCTTCTTACGG	1	0.221547
srRNA-1570-22	1570	22	AGGGTGCGGGCTTCTTACGGTC	3	0.664642
srRNA-1571-19	1571	19	GGGTGCGGGCTTCTTACGG	1	0.221547
srRNA-1571-20	1571	20	GGGTGCGGGCTTCTTACGGT	1	0.221547
srRNA-1571-21	1571	21	GGGTGCGGGCTTCTTACGGTC	1	0.221547
srRNA-1572-18	1572	18	GGTGCGGGCTTCTTACGG	1	0.221547
srRNA-1572-19	1572	19	GGTGCGGGCTTCTTACGGT	2	0.443095
srRNA-1572-20	1572	20	GGTGCGGGCTTCTTACGGTC	4	0.88619
srRNA-1573-18	1573	18	GTGCGGGCTTCTTACGGT	5	1.10774
srRNA-1573-19	1573	19	GTGCGGGCTTCTTACGGTC	5	1.10774
srRNA-1574-18	1574	18	TGCGGGCTTCTTACGGTC	9	1.99393
srRNA-1574-19	1574	19	TGCGGGCTTCTTACGGTCT	1	0.221547
srRNA-1575-18	1575	18	GCGGGCTTCTTACGGTCT	14	3.10166
srRNA-1575-19	1575	19	GCGGGCTTCTTACGGTCTC	2	0.443095
srRNA-1576-18	1576	18	CGGGCTTCTTACGGTCTC	1	0.221547
srRNA-1577-19	1577	19	GGGCTTCTTACGGTCTCGA	1	0.221547
srRNA-1578-18	1578	18	GGCTTCTTACGGTCTCGA	1	0.221547
srRNA-1578-19	1578	19	GGCTTCTTACGGTCTCGAG	1	0.221547
srRNA-1579-18	1579	18	GCTTCTTACGGTCTCGAG	1	0.221547
srRNA-1581-18	1581	18	TTCTTACGGTCTCGAGGG	4	0.88619
srRNA-1585-23	1585	23	TACGGTCTCGAGGGGTCTCTCCC	1	0.221547
srRNA-1642-22	1642	22	CTCCCGCGCGCGCAGCGTTTGC	1	0.221547
srRNA-1657-27	1657	27	CGTTTGCTCTCTCGTCTACCGCGGCCC	1	0.221547
srRNA-1658-18	1658	18	GTTTGCTCTCTCGTCTAC	1	0.221547
srRNA-1662-21	1662	21	GCTCTCTCGTCTACCGCGGCC	1	0.221547
srRNA-1662-23	1662	23	GCTCTCTCGTCTACCGCGGCCCG	2	0.443095
srRNA-1708-19	1708	19	GGAGGGATCACGCGGGGCA	2	0.443095
srRNA-1720-18	1720	18	CGGGGCAGAGCCTGTCTG	2	0.443095
srRNA-1727-20	1727	20	GAGCCTGTCTGTCGTCCTGC	2	0.443095
srRNA-1731-23	1731	23	CTGTCTGTCGTCCTGCCGTTGCT	1	0.221547
srRNA-1778-20	1778	20	TGGTTGGTGGCTGGGGAGAG	1	0.221547
srRNA-1778-22	1778	22	TGGTTGGTGGCTGGGGAGAGGG	1	0.221547
srRNA-1778-24	1778	24	TGGTTGGTGGCTGGGGAGAGGGCT	1	0.221547
srRNA-1780-20	1780	20	GTTGGTGGCTGGGGAGAGGG	1	0.221547
srRNA-1780-21	1780	21	GTTGGTGGCTGGGGAGAGGGC	4	0.88619
srRNA-1781-19	1781	19	TTGGTGGCTGGGGAGAGGG	1	0.221547
srRNA-1781-21	1781	21	TTGGTGGCTGGGGAGAGGGCT	1	0.221547
srRNA-1782-19	1782	19	TGGTGGCTGGGGAGAGGGC	2	0.443095
srRNA-1782-20	1782	20	TGGTGGCTGGGGAGAGGGCT	1	0.221547
srRNA-1783-18	1783	18	GGTGGCTGGGGAGAGGGC	4	0.88619
srRNA-1783-19	1783	19	GGTGGCTGGGGAGAGGGCT	1	0.221547
srRNA-1784-18	1784	18	GTGGCTGGGGAGAGGGCT	3	0.664642
srRNA-1785-21	1785	21	TGGCTGGGGAGAGGGCTCCGT	1	0.221547
srRNA-1785-23	1785	23	TGGCTGGGGAGAGGGCTCCGTGC	3	0.664642
srRNA-1785-24	1785	24	TGGCTGGGGAGAGGGCTCCGTGCA	1	0.221547
srRNA-1786-25	1786	25	GGCTGGGGAGAGGGCTCCGTGCACA	1	0.221547
srRNA-1787-23	1787	23	GCTGGGGAGAGGGCTCCGTGCAC	1	0.221547
srRNA-1793-21	1793	21	GAGAGGGCTCCGTGCACACCC	1	0.221547
srRNA-1798-22	1798	22	GGCTCCGTGCACACCCCCGCGT	1	0.221547
srRNA-1825-21	1825	21	TACTTTCCTCCCCTCCTGAGG	1	0.221547
srRNA-1837-20	1837	20	CTCCTGAGGGCCGCCGTGCG	1	0.221547
srRNA-1838-18	1838	18	TCCTGAGGGCCGCCGTGC	1	0.221547
srRNA-1856-20	1856	20	GGACGGGGTGTGGGTAGGCG	1	0.221547
srRNA-1856-21	1856	21	GGACGGGGTGTGGGTAGGCGA	1	0.221547
srRNA-1857-19	1857	19	GACGGGGTGTGGGTAGGCG	1	0.221547
srRNA-1857-20	1857	20	GACGGGGTGTGGGTAGGCGA	1	0.221547
srRNA-1857-21	1857	21	GACGGGGTGTGGGTAGGCGAC	1	0.221547
srRNA-1857-23	1857	23	GACGGGGTGTGGGTAGGCGACGG	1	0.221547
srRNA-1858-18	1858	18	ACGGGGTGTGGGTAGGCG	1	0.221547
srRNA-1858-19	1858	19	ACGGGGTGTGGGTAGGCGA	3	0.664642
srRNA-1858-20	1858	20	ACGGGGTGTGGGTAGGCGAC	1	0.221547
srRNA-1858-22	1858	22	ACGGGGTGTGGGTAGGCGACGG	1	0.221547
srRNA-1858-23	1858	23	ACGGGGTGTGGGTAGGCGACGGT	1	0.221547
srRNA-1858-24	1858	24	ACGGGGTGTGGGTAGGCGACGGTG	2	0.443095
srRNA-1859-18	1859	18	CGGGGTGTGGGTAGGCGA	1	0.221547
srRNA-1859-19	1859	19	CGGGGTGTGGGTAGGCGAC	9	1.99393
srRNA-1859-21	1859	21	CGGGGTGTGGGTAGGCGACGG	2	0.443095
srRNA-1859-22	1859	22	CGGGGTGTGGGTAGGCGACGGT	1	0.221547
srRNA-1860-18	1860	18	GGGGTGTGGGTAGGCGAC	4	0.88619
srRNA-1860-21	1860	21	GGGGTGTGGGTAGGCGACGGT	1	0.221547
srRNA-1861-25	1861	25	GGGTGTGGGTAGGCGACGGTGGGCT	1	0.221547
srRNA-1862-18	1862	18	GGTGTGGGTAGGCGACGG	1	0.221547
srRNA-1862-19	1862	19	GGTGTGGGTAGGCGACGGT	1	0.221547
srRNA-1862-20	1862	20	GGTGTGGGTAGGCGACGGTG	1	0.221547
srRNA-1862-23	1862	23	GGTGTGGGTAGGCGACGGTGGGC	1	0.221547
srRNA-1864-23	1864	23	TGTGGGTAGGCGACGGTGGGCTC	1	0.221547
srRNA-1867-21	1867	21	GGGTAGGCGACGGTGGGCTCC	1	0.221547
srRNA-1867-22	1867	22	GGGTAGGCGACGGTGGGCTCCC	1	0.221547
srRNA-1867-25	1867	25	GGGTAGGCGACGGTGGGCTCCCGGG	2	0.443095
srRNA-1868-24	1868	24	GGTAGGCGACGGTGGGCTCCCGGG	1	0.221547
srRNA-1869-19	1869	19	GTAGGCGACGGTGGGCTCC	1	0.221547
srRNA-1869-24	1869	24	GTAGGCGACGGTGGGCTCCCGGGT	1	0.221547
srRNA-1870-19	1870	19	TAGGCGACGGTGGGCTCCC	1	0.221547
srRNA-1870-20	1870	20	TAGGCGACGGTGGGCTCCCG	1	0.221547
srRNA-1870-24	1870	24	TAGGCGACGGTGGGCTCCCGGGTC	2	0.443095
srRNA-1871-18	1871	18	AGGCGACGGTGGGCTCCC	1	0.221547
srRNA-1871-20	1871	20	AGGCGACGGTGGGCTCCCGG	4	0.88619
srRNA-1871-21	1871	21	AGGCGACGGTGGGCTCCCGGG	1	0.221547
srRNA-1871-22	1871	22	AGGCGACGGTGGGCTCCCGGGT	1	0.221547
srRNA-1871-23	1871	23	AGGCGACGGTGGGCTCCCGGGTC	2	0.443095
srRNA-1873-18	1873	18	GCGACGGTGGGCTCCCGG	1	0.221547
srRNA-1875-22	1875	22	GACGGTGGGCTCCCGGGTCCCC	1	0.221547
srRNA-1945-23	1945	23	TCGCTCGCGTCCACGACTTTGGC	3	0.664642
srRNA-1946-19	1946	19	CGCTCGCGTCCACGACTTT	1	0.221547
srRNA-1947-18	1947	18	GCTCGCGTCCACGACTTT	1	0.221547
srRNA-1949-20	1949	20	TCGCGTCCACGACTTTGGCC	1	0.221547
srRNA-1950-20	1950	20	CGCGTCCACGACTTTGGCCG	1	0.221547
srRNA-1954-23	1954	23	TCCACGACTTTGGCCGCTCCCGC	1	0.221547
srRNA-1956-24	1956	24	CACGACTTTGGCCGCTCCCGCGAC	1	0.221547
srRNA-1999-26	1999	26	GGTGCGTGCTGTGTGCTTCTCGGGCT	1	0.221547
srRNA-2002-22	2002	22	GCGTGCTGTGTGCTTCTCGGGC	1	0.221547
srRNA-2002-23	2002	23	GCGTGCTGTGTGCTTCTCGGGCT	2	0.443095
srRNA-2008-19	2008	19	TGTGTGCTTCTCGGGCTGT	1	0.221547
srRNA-2013-22	2013	22	GCTTCTCGGGCTGTGTGGTTGT	1	0.221547
srRNA-2014-19	2014	19	CTTCTCGGGCTGTGTGGTT	1	0.221547
srRNA-2015-18	2015	18	TTCTCGGGCTGTGTGGTT	1	0.221547
srRNA-2016-18	2016	18	TCTCGGGCTGTGTGGTTG	1	0.221547
srRNA-2018-25	2018	25	TCGGGCTGTGTGGTTGTGTCGCCTC	1	0.221547
srRNA-2030-19	2030	19	GTTGTGTCGCCTCGCCCCC	1	0.221547
srRNA-2049-24	2049	24	CCCTTCCCGCGGCAGCGTTCCCAC	1	0.221547
srRNA-2052-18	2052	18	TTCCCGCGGCAGCGTTCC	1	0.221547
srRNA-2053-20	2053	20	TCCCGCGGCAGCGTTCCCAC	1	0.221547
srRNA-2054-20	2054	20	CCCGCGGCAGCGTTCCCACG	1	0.221547
srRNA-2058-22	2058	22	CGGCAGCGTTCCCACGGCTGGC	1	0.221547
srRNA-2067-19	2067	19	TCCCACGGCTGGCGAAATC	2	0.443095
srRNA-2067-22	2067	22	TCCCACGGCTGGCGAAATCGCG	1	0.221547
srRNA-2069-19	2069	19	CCACGGCTGGCGAAATCGC	1	0.221547
srRNA-2070-21	2070	21	CACGGCTGGCGAAATCGCGGG	1	0.221547
srRNA-2070-22	2070	22	CACGGCTGGCGAAATCGCGGGA	1	0.221547
srRNA-2070-24	2070	24	CACGGCTGGCGAAATCGCGGGAGT	1	0.221547
srRNA-2070-26	2070	26	CACGGCTGGCGAAATCGCGGGAGTCC	1	0.221547
srRNA-2072-19	2072	19	CGGCTGGCGAAATCGCGGG	1	0.221547
srRNA-2072-20	2072	20	CGGCTGGCGAAATCGCGGGA	1	0.221547
srRNA-2075-19	2075	19	CTGGCGAAATCGCGGGAGT	1	0.221547
srRNA-2077-19	2077	19	GGCGAAATCGCGGGAGTCC	1	0.221547
srRNA-2077-24	2077	24	GGCGAAATCGCGGGAGTCCTCCTT	1	0.221547
srRNA-2079-18	2079	18	CGAAATCGCGGGAGTCCT	2	0.443095
srRNA-2106-18	2106	18	CCTCGGGGTCGAGAGGGT	1	0.221547
srRNA-2109-23	2109	23	CGGGGTCGAGAGGGTCCGTGTCT	1	0.221547
srRNA-2111-28	2111	28	GGGTCGAGAGGGTCCGTGTCTGGCGTTG	1	0.221547
srRNA-2114-18	2114	18	TCGAGAGGGTCCGTGTCT	1	0.221547
srRNA-2114-19	2114	19	TCGAGAGGGTCCGTGTCTG	1	0.221547
srRNA-2117-19	2117	19	AGAGGGTCCGTGTCTGGCG	2	0.443095
srRNA-2117-21	2117	21	AGAGGGTCCGTGTCTGGCGTT	1	0.221547
srRNA-2119-19	2119	19	AGGGTCCGTGTCTGGCGTT	1	0.221547
srRNA-2122-25	2122	25	GTCCGTGTCTGGCGTTGATTGATCT	1	0.221547
srRNA-2123-22	2123	22	TCCGTGTCTGGCGTTGATTGAT	1	0.221547
srRNA-2124-18	2124	18	CCGTGTCTGGCGTTGATT	1	0.221547
srRNA-2124-21	2124	21	CCGTGTCTGGCGTTGATTGAT	1	0.221547
srRNA-2126-20	2126	20	GTGTCTGGCGTTGATTGATC	1	0.221547
srRNA-2131-24	2131	24	TGGCGTTGATTGATCTCGCTCTCG	1	0.221547
srRNA-2134-24	2134	24	CGTTGATTGATCTCGCTCTCGGGG	1	0.221547
srRNA-2135-19	2135	19	GTTGATTGATCTCGCTCTC	1	0.221547
srRNA-2136-27	2136	27	TTGATTGATCTCGCTCTCGGGGACGGG	1	0.221547
srRNA-2137-20	2137	20	TGATTGATCTCGCTCTCGGG	1	0.221547
srRNA-2137-23	2137	23	TGATTGATCTCGCTCTCGGGGAC	1	0.221547
srRNA-2137-26	2137	26	TGATTGATCTCGCTCTCGGGGACGGG	1	0.221547
srRNA-2138-19	2138	19	GATTGATCTCGCTCTCGGG	4	0.88619
srRNA-2138-24	2138	24	GATTGATCTCGCTCTCGGGGACGG	5	1.10774
srRNA-2138-25	2138	25	GATTGATCTCGCTCTCGGGGACGGG	1	0.221547
srRNA-2138-26	2138	26	GATTGATCTCGCTCTCGGGGACGGGA	1	0.221547
srRNA-2139-18	2139	18	ATTGATCTCGCTCTCGGG	1	0.221547
srRNA-2139-21	2139	21	ATTGATCTCGCTCTCGGGGAC	1	0.221547
srRNA-2141-21	2141	21	TGATCTCGCTCTCGGGGACGG	1	0.221547
srRNA-2141-22	2141	22	TGATCTCGCTCTCGGGGACGGG	1	0.221547
srRNA-2143-19	2143	19	ATCTCGCTCTCGGGGACGG	1	0.221547
srRNA-2144-18	2144	18	TCTCGCTCTCGGGGACGG	4	0.88619
srRNA-2144-20	2144	20	TCTCGCTCTCGGGGACGGGA	1	0.221547
srRNA-2144-27	2144	27	TCTCGCTCTCGGGGACGGGACCGTTCT	2	0.443095
srRNA-2145-21	2145	21	CTCGCTCTCGGGGACGGGACC	1	0.221547
srRNA-2146-18	2146	18	TCGCTCTCGGGGACGGGA	2	0.443095
srRNA-2148-24	2148	24	GCTCTCGGGGACGGGACCGTTCTG	1	0.221547
srRNA-2150-19	2150	19	TCTCGGGGACGGGACCGTT	2	0.443095
srRNA-2150-21	2150	21	TCTCGGGGACGGGACCGTTCT	2	0.443095
srRNA-2151-20	2151	20	CTCGGGGACGGGACCGTTCT	2	0.443095
srRNA-2152-19	2152	19	TCGGGGACGGGACCGTTCT	9	1.99393
srRNA-2152-20	2152	20	TCGGGGACGGGACCGTTCTG	3	0.664642
srRNA-2153-18	2153	18	CGGGGACGGGACCGTTCT	10	2.21547
srRNA-2153-20	2153	20	CGGGGACGGGACCGTTCTGT	1	0.221547
srRNA-2153-21	2153	21	CGGGGACGGGACCGTTCTGTG	5	1.10774
srRNA-2154-19	2154	19	GGGGACGGGACCGTTCTGT	3	0.664642
srRNA-2154-20	2154	20	GGGGACGGGACCGTTCTGTG	1	0.221547
srRNA-2154-26	2154	26	GGGGACGGGACCGTTCTGTGGGAGAA	1	0.221547
srRNA-2157-22	2157	22	GACGGGACCGTTCTGTGGGAGA	1	0.221547
srRNA-2157-23	2157	23	GACGGGACCGTTCTGTGGGAGAA	2	0.443095
srRNA-2157-24	2157	24	GACGGGACCGTTCTGTGGGAGAAC	1	0.221547
srRNA-2158-23	2158	23	ACGGGACCGTTCTGTGGGAGAAC	1	0.221547
srRNA-2158-27	2158	27	ACGGGACCGTTCTGTGGGAGAACGGCT	1	0.221547
srRNA-2160-20	2160	20	GGGACCGTTCTGTGGGAGAA	1	0.221547
srRNA-2161-19	2161	19	GGACCGTTCTGTGGGAGAA	5	1.10774
srRNA-2163-24	2163	24	ACCGTTCTGTGGGAGAACGGCTGT	1	0.221547
srRNA-2164-21	2164	21	CCGTTCTGTGGGAGAACGGCT	1	0.221547
srRNA-2166-22	2166	22	GTTCTGTGGGAGAACGGCTGTT	1	0.221547
srRNA-2167-18	2167	18	TTCTGTGGGAGAACGGCT	13	2.88012
srRNA-2167-20	2167	20	TTCTGTGGGAGAACGGCTGT	1	0.221547
srRNA-2168-19	2168	19	TCTGTGGGAGAACGGCTGT	1	0.221547
srRNA-2169-18	2169	18	CTGTGGGAGAACGGCTGT	1	0.221547
srRNA-2170-22	2170	22	TGTGGGAGAACGGCTGTTGGCC	1	0.221547
srRNA-2172-20	2172	20	TGGGAGAACGGCTGTTGGCC	1	0.221547
srRNA-2183-20	2183	20	CTGTTGGCCGCGTCCGGCGC	1	0.221547
srRNA-2187-20	2187	20	TGGCCGCGTCCGGCGCGACG	1	0.221547
srRNA-2195-21	2195	21	TCCGGCGCGACGTCGGACGTG	1	0.221547
srRNA-2196-19	2196	19	CCGGCGCGACGTCGGACGT	1	0.221547
srRNA-2196-20	2196	20	CCGGCGCGACGTCGGACGTG	1	0.221547
srRNA-2197-19	2197	19	CGGCGCGACGTCGGACGTG	2	0.443095
srRNA-2197-24	2197	24	CGGCGCGACGTCGGACGTGGGGAC	1	0.221547
srRNA-2227-23	2227	23	CCGCTCGGGGGTCTTCGTCGGTA	1	0.221547
srRNA-2228-19	2228	19	CGCTCGGGGGTCTTCGTCG	1	0.221547
srRNA-2231-19	2231	19	TCGGGGGTCTTCGTCGGTA	1	0.221547
srRNA-2231-24	2231	24	TCGGGGGTCTTCGTCGGTAGGCAT	2	0.443095
srRNA-2234-22	2234	22	GGGGTCTTCGTCGGTAGGCATC	2	0.443095
srRNA-2235-19	2235	19	GGGTCTTCGTCGGTAGGCA	4	0.88619
srRNA-2235-20	2235	20	GGGTCTTCGTCGGTAGGCAT	4	0.88619
srRNA-2235-21	2235	21	GGGTCTTCGTCGGTAGGCATC	3	0.664642
srRNA-2236-18	2236	18	GGTCTTCGTCGGTAGGCA	1	0.221547
srRNA-2236-19	2236	19	GGTCTTCGTCGGTAGGCAT	4	0.88619
srRNA-2236-20	2236	20	GGTCTTCGTCGGTAGGCATC	5	1.10774
srRNA-2236-22	2236	22	GGTCTTCGTCGGTAGGCATCGG	1	0.221547
srRNA-2237-19	2237	19	GTCTTCGTCGGTAGGCATC	4	0.88619
srRNA-2237-22	2237	22	GTCTTCGTCGGTAGGCATCGGT	1	0.221547
srRNA-2237-25	2237	25	GTCTTCGTCGGTAGGCATCGGTGTG	2	0.443095
srRNA-2238-18	2238	18	TCTTCGTCGGTAGGCATC	10	2.21547
srRNA-2238-19	2238	19	TCTTCGTCGGTAGGCATCG	3	0.664642
srRNA-2238-20	2238	20	TCTTCGTCGGTAGGCATCGG	1	0.221547
srRNA-2238-21	2238	21	TCTTCGTCGGTAGGCATCGGT	1	0.221547
srRNA-2238-24	2238	24	TCTTCGTCGGTAGGCATCGGTGTG	3	0.664642
srRNA-2239-19	2239	19	CTTCGTCGGTAGGCATCGG	1	0.221547
srRNA-2239-23	2239	23	CTTCGTCGGTAGGCATCGGTGTG	2	0.443095
srRNA-2240-20	2240	20	TTCGTCGGTAGGCATCGGTG	1	0.221547
srRNA-2240-21	2240	21	TTCGTCGGTAGGCATCGGTGT	1	0.221547
srRNA-2240-22	2240	22	TTCGTCGGTAGGCATCGGTGTG	2	0.443095
srRNA-2242-19	2242	19	CGTCGGTAGGCATCGGTGT	1	0.221547
srRNA-2242-20	2242	20	CGTCGGTAGGCATCGGTGTG	1	0.221547
srRNA-2242-21	2242	21	CGTCGGTAGGCATCGGTGTGT	1	0.221547
srRNA-2244-18	2244	18	TCGGTAGGCATCGGTGTG	2	0.443095
srRNA-2244-19	2244	19	TCGGTAGGCATCGGTGTGT	1	0.221547
srRNA-2244-24	2244	24	TCGGTAGGCATCGGTGTGTCGGCA	1	0.221547
srRNA-2251-19	2251	19	GCATCGGTGTGTCGGCATC	1	0.221547
srRNA-2253-22	2253	22	ATCGGTGTGTCGGCATCGGTCT	2	0.443095
srRNA-2254-21	2254	21	TCGGTGTGTCGGCATCGGTCT	1	0.221547
srRNA-2256-20	2256	20	GGTGTGTCGGCATCGGTCTC	2	0.443095
srRNA-2256-21	2256	21	GGTGTGTCGGCATCGGTCTCT	1	0.221547
srRNA-2257-18	2257	18	GTGTGTCGGCATCGGTCT	6	1.32928
srRNA-2257-19	2257	19	GTGTGTCGGCATCGGTCTC	1	0.221547
srRNA-2261-18	2261	18	GTCGGCATCGGTCTCTCT	2	0.443095
srRNA-2262-20	2262	20	TCGGCATCGGTCTCTCTCTC	2	0.443095
srRNA-2262-25	2262	25	TCGGCATCGGTCTCTCTCTCGTGTC	1	0.221547
srRNA-2263-20	2263	20	CGGCATCGGTCTCTCTCTCG	1	0.221547
srRNA-2263-23	2263	23	CGGCATCGGTCTCTCTCTCGTGT	1	0.221547
srRNA-2264-18	2264	18	GGCATCGGTCTCTCTCTC	1	0.221547
srRNA-2264-19	2264	19	GGCATCGGTCTCTCTCTCG	1	0.221547
srRNA-2264-21	2264	21	GGCATCGGTCTCTCTCTCGTG	2	0.443095
srRNA-2264-22	2264	22	GGCATCGGTCTCTCTCTCGTGT	1	0.221547
srRNA-2264-24	2264	24	GGCATCGGTCTCTCTCTCGTGTCG	1	0.221547
srRNA-2266-19	2266	19	CATCGGTCTCTCTCTCGTG	3	0.664642
srRNA-2267-25	2267	25	ATCGGTCTCTCTCTCGTGTCGGTGT	6	1.32928
srRNA-2267-26	2267	26	ATCGGTCTCTCTCTCGTGTCGGTGTC	1	0.221547
srRNA-2268-24	2268	24	TCGGTCTCTCTCTCGTGTCGGTGT	1	0.221547
srRNA-2268-25	2268	25	TCGGTCTCTCTCTCGTGTCGGTGTC	1	0.221547
srRNA-2270-27	2270	27	GGTCTCTCTCTCGTGTCGGTGTCGCCT	1	0.221547
srRNA-2276-19	2276	19	TCTCTCGTGTCGGTGTCGC	1	0.221547
srRNA-2307-19	2307	19	CCGGGGGGCCGTCGTGTTT	1	0.221547
srRNA-2310-21	2310	21	GGGGGCCGTCGTGTTTCGGGT	1	0.221547
srRNA-2315-23	2315	23	CCGTCGTGTTTCGGGTCGGCTCG	1	0.221547
srRNA-2316-20	2316	20	CGTCGTGTTTCGGGTCGGCT	1	0.221547
srRNA-2317-19	2317	19	GTCGTGTTTCGGGTCGGCT	1	0.221547
srRNA-2318-18	2318	18	TCGTGTTTCGGGTCGGCT	2	0.443095
srRNA-2318-19	2318	19	TCGTGTTTCGGGTCGGCTC	1	0.221547
srRNA-2318-20	2318	20	TCGTGTTTCGGGTCGGCTCG	1	0.221547
srRNA-2318-24	2318	24	TCGTGTTTCGGGTCGGCTCGGCGC	1	0.221547
srRNA-2320-22	2320	22	GTGTTTCGGGTCGGCTCGGCGC	1	0.221547
srRNA-2324-19	2324	19	TTCGGGTCGGCTCGGCGCT	1	0.221547
srRNA-2325-18	2325	18	TCGGGTCGGCTCGGCGCT	2	0.443095
srRNA-2327-19	2327	19	GGGTCGGCTCGGCGCTGCA	1	0.221547
srRNA-2328-24	2328	24	GGTCGGCTCGGCGCTGCAGGTGTG	1	0.221547
srRNA-2329-22	2329	22	GTCGGCTCGGCGCTGCAGGTGT	1	0.221547
srRNA-2332-19	2332	19	GGCTCGGCGCTGCAGGTGT	1	0.221547
srRNA-2334-18	2334	18	CTCGGCGCTGCAGGTGTG	1	0.221547
srRNA-2361-19	2361	19	CTCAGGGGAGTGGTGCAGT	1	0.221547
srRNA-2364-22	2364	22	AGGGGAGTGGTGCAGTGTGATT	1	0.221547
srRNA-2382-19	2382	19	GATTCCCGCCGGTTTTGCC	1	0.221547
srRNA-2383-18	2383	18	ATTCCCGCCGGTTTTGCC	1	0.221547
srRNA-2397-22	2397	22	TGCCTCGCGTGCCCTGACCGGT	1	0.221547
srRNA-2398-21	2398	21	GCCTCGCGTGCCCTGACCGGT	1	0.221547
srRNA-2405-22	2405	22	GTGCCCTGACCGGTCCGACGCC	1	0.221547
srRNA-2408-20	2408	20	CCCTGACCGGTCCGACGCCC	1	0.221547
srRNA-2411-20	2411	20	TGACCGGTCCGACGCCCGAG	1	0.221547
srRNA-2413-18	2413	18	ACCGGTCCGACGCCCGAG	1	0.221547
srRNA-2413-19	2413	19	ACCGGTCCGACGCCCGAGC	1	0.221547
srRNA-2429-18	2429	18	AGCGGTCTCTCGGTCCCT	1	0.221547
srRNA-2429-19	2429	19	AGCGGTCTCTCGGTCCCTT	1	0.221547
srRNA-2429-20	2429	20	AGCGGTCTCTCGGTCCCTTG	1	0.221547
srRNA-2461-18	2461	18	TCCGGGAGGGGCCCGTTT	1	0.221547
srRNA-2478-18	2478	18	TCGGCCGCCCTTGCCGTC	1	0.221547
srRNA-2479-19	2479	19	CGGCCGCCCTTGCCGTCGT	1	0.221547
srRNA-2488-19	2488	19	TTGCCGTCGTCGCCGGCCC	2	0.443095
srRNA-2494-18	2494	18	TCGTCGCCGGCCCTCGTT	1	0.221547
srRNA-2569-26	2569	26	CCCCTCTCCTCTGACTGACCCGTGGC	1	0.221547
srRNA-2570-18	2570	18	CCCTCTCCTCTGACTGAC	1	0.221547
srRNA-2571-21	2571	21	CCTCTCCTCTGACTGACCCGT	1	0.221547
srRNA-2572-19	2572	19	CTCTCCTCTGACTGACCCG	1	0.221547
srRNA-2576-19	2576	19	CCTCTGACTGACCCGTGGC	2	0.443095
srRNA-2576-27	2576	27	CCTCTGACTGACCCGTGGCCGTGCTGT	1	0.221547
srRNA-2577-19	2577	19	CTCTGACTGACCCGTGGCC	1	0.221547
srRNA-2578-20	2578	20	TCTGACTGACCCGTGGCCGT	2	0.443095
srRNA-2578-21	2578	21	TCTGACTGACCCGTGGCCGTG	2	0.443095
srRNA-2580-19	2580	19	TGACTGACCCGTGGCCGTG	1	0.221547
srRNA-2584-19	2584	19	TGACCCGTGGCCGTGCTGT	1	0.221547
srRNA-2584-20	2584	20	TGACCCGTGGCCGTGCTGTC	2	0.443095
srRNA-2595-23	2595	23	CGTGCTGTCGGACCCCCCGCATG	1	0.221547
srRNA-2636-19	2636	19	CGCGTCCGGGCGGTCACCG	1	0.221547
srRNA-2642-18	2642	18	CGGGCGGTCACCGGGGTC	1	0.221547
srRNA-2643-18	2643	18	GGGCGGTCACCGGGGTCT	1	0.221547
srRNA-2646-18	2646	18	CGGTCACCGGGGTCTTGG	1	0.221547
srRNA-2667-21	2667	21	GGGGCCGAGGGGTAAGAAAGT	1	0.221547
srRNA-2671-18	2671	18	CCGAGGGGTAAGAAAGTC	3	0.664642
srRNA-2675-19	2675	19	GGGGTAAGAAAGTCGGCTC	1	0.221547
srRNA-2676-21	2676	21	GGGTAAGAAAGTCGGCTCGGC	2	0.443095
srRNA-2677-18	2677	18	GGTAAGAAAGTCGGCTCG	2	0.443095
srRNA-2677-20	2677	20	GGTAAGAAAGTCGGCTCGGC	2	0.443095
srRNA-2677-21	2677	21	GGTAAGAAAGTCGGCTCGGCG	2	0.443095
srRNA-2678-18	2678	18	GTAAGAAAGTCGGCTCGG	4	0.88619
srRNA-2678-19	2678	19	GTAAGAAAGTCGGCTCGGC	5	1.10774
srRNA-2678-20	2678	20	GTAAGAAAGTCGGCTCGGCG	4	0.88619
srRNA-2678-22	2678	22	GTAAGAAAGTCGGCTCGGCGGG	1	0.221547
srRNA-2679-18	2679	18	TAAGAAAGTCGGCTCGGC	2	0.443095
srRNA-2679-19	2679	19	TAAGAAAGTCGGCTCGGCG	4	0.88619
srRNA-2679-21	2679	21	TAAGAAAGTCGGCTCGGCGGG	1	0.221547
srRNA-2680-18	2680	18	AAGAAAGTCGGCTCGGCG	2	0.443095
srRNA-2680-21	2680	21	AAGAAAGTCGGCTCGGCGGGC	1	0.221547
srRNA-2681-19	2681	19	AGAAAGTCGGCTCGGCGGG	2	0.443095
srRNA-2682-19	2682	19	GAAAGTCGGCTCGGCGGGC	1	0.221547
srRNA-2682-22	2682	22	GAAAGTCGGCTCGGCGGGCGGG	1	0.221547
srRNA-2683-18	2683	18	AAAGTCGGCTCGGCGGGC	1	0.221547
srRNA-2684-23	2684	23	AAGTCGGCTCGGCGGGCGGGAGG	1	0.221547
srRNA-2685-19	2685	19	AGTCGGCTCGGCGGGCGGG	2	0.443095
srRNA-2685-23	2685	23	AGTCGGCTCGGCGGGCGGGAGGA	1	0.221547
srRNA-2686-18	2686	18	GTCGGCTCGGCGGGCGGG	1	0.221547
srRNA-2691-19	2691	19	CTCGGCGGGCGGGAGGAGC	1	0.221547
srRNA-2702-26	2702	26	GGAGGAGCTGTGGTTTGGAGGGCGTC	1	0.221547
srRNA-2703-24	2703	24	GAGGAGCTGTGGTTTGGAGGGCGT	4	0.88619
srRNA-2703-25	2703	25	GAGGAGCTGTGGTTTGGAGGGCGTC	3	0.664642
srRNA-2703-26	2703	26	GAGGAGCTGTGGTTTGGAGGGCGTCC	1	0.221547
srRNA-2703-27	2703	27	GAGGAGCTGTGGTTTGGAGGGCGTCCC	1	0.221547
srRNA-2704-21	2704	21	AGGAGCTGTGGTTTGGAGGGC	1	0.221547
srRNA-2704-22	2704	22	AGGAGCTGTGGTTTGGAGGGCG	1	0.221547
srRNA-2704-23	2704	23	AGGAGCTGTGGTTTGGAGGGCGT	2	0.443095
srRNA-2704-24	2704	24	AGGAGCTGTGGTTTGGAGGGCGTC	3	0.664642
srRNA-2704-25	2704	25	AGGAGCTGTGGTTTGGAGGGCGTCC	1	0.221547
srRNA-2705-19	2705	19	GGAGCTGTGGTTTGGAGGG	1	0.221547
srRNA-2705-20	2705	20	GGAGCTGTGGTTTGGAGGGC	1	0.221547
srRNA-2706-19	2706	19	GAGCTGTGGTTTGGAGGGC	1	0.221547
srRNA-2706-20	2706	20	GAGCTGTGGTTTGGAGGGCG	2	0.443095
srRNA-2706-21	2706	21	GAGCTGTGGTTTGGAGGGCGT	5	1.10774
srRNA-2706-22	2706	22	GAGCTGTGGTTTGGAGGGCGTC	5	1.10774
srRNA-2706-27	2706	27	GAGCTGTGGTTTGGAGGGCGTCCCGGC	2	0.443095
srRNA-2707-18	2707	18	AGCTGTGGTTTGGAGGGC	1	0.221547
srRNA-2707-20	2707	20	AGCTGTGGTTTGGAGGGCGT	2	0.443095
srRNA-2707-22	2707	22	AGCTGTGGTTTGGAGGGCGTCC	1	0.221547
srRNA-2708-18	2708	18	GCTGTGGTTTGGAGGGCG	2	0.443095
srRNA-2708-20	2708	20	GCTGTGGTTTGGAGGGCGTC	3	0.664642
srRNA-2708-21	2708	21	GCTGTGGTTTGGAGGGCGTCC	1	0.221547
srRNA-2708-22	2708	22	GCTGTGGTTTGGAGGGCGTCCC	1	0.221547
srRNA-2710-18	2710	18	TGTGGTTTGGAGGGCGTC	3	0.664642
srRNA-2710-19	2710	19	TGTGGTTTGGAGGGCGTCC	1	0.221547
srRNA-2710-20	2710	20	TGTGGTTTGGAGGGCGTCCC	1	0.221547
srRNA-2713-19	2713	19	GGTTTGGAGGGCGTCCCGG	1	0.221547
srRNA-2713-23	2713	23	GGTTTGGAGGGCGTCCCGGCCCC	1	0.221547
srRNA-2741-19	2741	19	CGTGGCGGTGTCTTGCGCG	1	0.221547
srRNA-2746-18	2746	18	CGGTGTCTTGCGCGGTCT	1	0.221547
srRNA-2747-20	2747	20	GGTGTCTTGCGCGGTCTTGG	1	0.221547
srRNA-2747-21	2747	21	GGTGTCTTGCGCGGTCTTGGA	2	0.443095
srRNA-2750-18	2750	18	GTCTTGCGCGGTCTTGGA	1	0.221547
srRNA-2750-20	2750	20	GTCTTGCGCGGTCTTGGAGA	1	0.221547
srRNA-2750-21	2750	21	GTCTTGCGCGGTCTTGGAGAG	4	0.88619
srRNA-2750-22	2750	22	GTCTTGCGCGGTCTTGGAGAGG	1	0.221547
srRNA-2751-18	2751	18	TCTTGCGCGGTCTTGGAG	3	0.664642
srRNA-2751-20	2751	20	TCTTGCGCGGTCTTGGAGAG	1	0.221547
srRNA-2751-21	2751	21	TCTTGCGCGGTCTTGGAGAGG	1	0.221547
srRNA-2751-22	2751	22	TCTTGCGCGGTCTTGGAGAGGG	2	0.443095
srRNA-2752-20	2752	20	CTTGCGCGGTCTTGGAGAGG	3	0.664642
srRNA-2752-21	2752	21	CTTGCGCGGTCTTGGAGAGGG	4	0.88619
srRNA-2753-19	2753	19	TTGCGCGGTCTTGGAGAGG	1	0.221547
srRNA-2753-20	2753	20	TTGCGCGGTCTTGGAGAGGG	4	0.88619
srRNA-2753-21	2753	21	TTGCGCGGTCTTGGAGAGGGC	4	0.88619
srRNA-2753-22	2753	22	TTGCGCGGTCTTGGAGAGGGCT	1	0.221547
srRNA-2754-18	2754	18	TGCGCGGTCTTGGAGAGG	4	0.88619
srRNA-2754-19	2754	19	TGCGCGGTCTTGGAGAGGG	12	2.65857
srRNA-2754-20	2754	20	TGCGCGGTCTTGGAGAGGGC	1	0.221547
srRNA-2754-21	2754	21	TGCGCGGTCTTGGAGAGGGCT	2	0.443095
srRNA-2755-18	2755	18	GCGCGGTCTTGGAGAGGG	3	0.664642
srRNA-2755-19	2755	19	GCGCGGTCTTGGAGAGGGC	2	0.443095
srRNA-2756-18	2756	18	CGCGGTCTTGGAGAGGGC	4	0.88619
srRNA-2756-19	2756	19	CGCGGTCTTGGAGAGGGCT	4	0.88619
srRNA-2757-18	2757	18	GCGGTCTTGGAGAGGGCT	6	1.32928
srRNA-2760-22	2760	22	GTCTTGGAGAGGGCTGCGTGCG	1	0.221547
srRNA-2761-21	2761	21	TCTTGGAGAGGGCTGCGTGCG	1	0.221547
srRNA-2761-22	2761	22	TCTTGGAGAGGGCTGCGTGCGA	1	0.221547
srRNA-2761-23	2761	23	TCTTGGAGAGGGCTGCGTGCGAG	1	0.221547
srRNA-2761-24	2761	24	TCTTGGAGAGGGCTGCGTGCGAGG	1	0.221547
srRNA-2762-19	2762	19	CTTGGAGAGGGCTGCGTGC	2	0.443095
srRNA-2762-20	2762	20	CTTGGAGAGGGCTGCGTGCG	1	0.221547
srRNA-2762-21	2762	21	CTTGGAGAGGGCTGCGTGCGA	2	0.443095
srRNA-2763-19	2763	19	TTGGAGAGGGCTGCGTGCG	3	0.664642
srRNA-2763-21	2763	21	TTGGAGAGGGCTGCGTGCGAG	1	0.221547
srRNA-2764-20	2764	20	TGGAGAGGGCTGCGTGCGAG	3	0.664642
srRNA-2765-18	2765	18	GGAGAGGGCTGCGTGCGA	3	0.664642
srRNA-2765-19	2765	19	GGAGAGGGCTGCGTGCGAG	4	0.88619
srRNA-2765-21	2765	21	GGAGAGGGCTGCGTGCGAGGG	1	0.221547
srRNA-2766-18	2766	18	GAGAGGGCTGCGTGCGAG	3	0.664642
srRNA-2766-21	2766	21	GAGAGGGCTGCGTGCGAGGGG	1	0.221547
srRNA-2768-18	2768	18	GAGGGCTGCGTGCGAGGG	1	0.221547
srRNA-2768-20	2768	20	GAGGGCTGCGTGCGAGGGGA	1	0.221547
srRNA-2769-18	2769	18	AGGGCTGCGTGCGAGGGG	1	0.221547
srRNA-2769-19	2769	19	AGGGCTGCGTGCGAGGGGA	3	0.664642
srRNA-2771-25	2771	25	GGCTGCGTGCGAGGGGAAAAGGTTG	3	0.664642
srRNA-2773-18	2773	18	CTGCGTGCGAGGGGAAAA	1	0.221547
srRNA-2773-22	2773	22	CTGCGTGCGAGGGGAAAAGGTT	1	0.221547
srRNA-2773-25	2773	25	CTGCGTGCGAGGGGAAAAGGTTGCC	1	0.221547
srRNA-2775-19	2775	19	GCGTGCGAGGGGAAAAGGT	1	0.221547
srRNA-2776-22	2776	22	CGTGCGAGGGGAAAAGGTTGCC	1	0.221547
srRNA-2778-18	2778	18	TGCGAGGGGAAAAGGTTG	1	0.221547
srRNA-2799-23	2799	23	CGCGAGGGCAAAGGGAAAGAGGC	1	0.221547
srRNA-2799-24	2799	24	CGCGAGGGCAAAGGGAAAGAGGCT	1	0.221547
srRNA-2800-22	2800	22	GCGAGGGCAAAGGGAAAGAGGC	1	0.221547
srRNA-2800-25	2800	25	GCGAGGGCAAAGGGAAAGAGGCTAG	1	0.221547
srRNA-2800-26	2800	26	GCGAGGGCAAAGGGAAAGAGGCTAGC	1	0.221547
srRNA-2801-18	2801	18	CGAGGGCAAAGGGAAAGA	1	0.221547
srRNA-2801-20	2801	20	CGAGGGCAAAGGGAAAGAGG	1	0.221547
srRNA-2802-18	2802	18	GAGGGCAAAGGGAAAGAG	1	0.221547
srRNA-2802-19	2802	19	GAGGGCAAAGGGAAAGAGG	1	0.221547
srRNA-2802-22	2802	22	GAGGGCAAAGGGAAAGAGGCTA	1	0.221547
srRNA-2803-19	2803	19	AGGGCAAAGGGAAAGAGGC	1	0.221547
srRNA-2803-20	2803	20	AGGGCAAAGGGAAAGAGGCT	3	0.664642
srRNA-2803-21	2803	21	AGGGCAAAGGGAAAGAGGCTA	1	0.221547
srRNA-2806-18	2806	18	GCAAAGGGAAAGAGGCTA	1	0.221547
srRNA-2807-18	2807	18	CAAAGGGAAAGAGGCTAG	2	0.443095
srRNA-2807-20	2807	20	CAAAGGGAAAGAGGCTAGCA	3	0.664642
srRNA-2807-21	2807	21	CAAAGGGAAAGAGGCTAGCAG	1	0.221547
srRNA-2807-22	2807	22	CAAAGGGAAAGAGGCTAGCAGT	1	0.221547
srRNA-2807-23	2807	23	CAAAGGGAAAGAGGCTAGCAGTG	2	0.443095
srRNA-2808-19	2808	19	AAAGGGAAAGAGGCTAGCA	2	0.443095
srRNA-2808-21	2808	21	AAAGGGAAAGAGGCTAGCAGT	1	0.221547
srRNA-2809-19	2809	19	AAGGGAAAGAGGCTAGCAG	1	0.221547
srRNA-2809-20	2809	20	AAGGGAAAGAGGCTAGCAGT	2	0.443095
srRNA-2809-21	2809	21	AAGGGAAAGAGGCTAGCAGTG	1	0.221547
srRNA-2809-22	2809	22	AAGGGAAAGAGGCTAGCAGTGG	1	0.221547
srRNA-2810-18	2810	18	AGGGAAAGAGGCTAGCAG	1	0.221547
srRNA-2810-19	2810	19	AGGGAAAGAGGCTAGCAGT	2	0.443095
srRNA-2810-20	2810	20	AGGGAAAGAGGCTAGCAGTG	1	0.221547
srRNA-2818-20	2818	20	AGGCTAGCAGTGGTCATTGT	2	0.443095
srRNA-2822-18	2822	18	TAGCAGTGGTCATTGTCC	1	0.221547
srRNA-2823-23	2823	23	AGCAGTGGTCATTGTCCCGACGG	1	0.221547
srRNA-2824-19	2824	19	GCAGTGGTCATTGTCCCGA	1	0.221547
srRNA-2825-22	2825	22	CAGTGGTCATTGTCCCGACGGT	1	0.221547
srRNA-2826-23	2826	23	AGTGGTCATTGTCCCGACGGTGT	1	0.221547
srRNA-2828-18	2828	18	TGGTCATTGTCCCGACGG	1	0.221547
srRNA-2828-19	2828	19	TGGTCATTGTCCCGACGGT	1	0.221547
srRNA-2828-22	2828	22	TGGTCATTGTCCCGACGGTGTG	1	0.221547
srRNA-2829-19	2829	19	GGTCATTGTCCCGACGGTG	2	0.443095
srRNA-2829-20	2829	20	GGTCATTGTCCCGACGGTGT	5	1.10774
srRNA-2832-18	2832	18	CATTGTCCCGACGGTGTG	4	0.88619
srRNA-2832-19	2832	19	CATTGTCCCGACGGTGTGG	1	0.221547
srRNA-2833-24	2833	24	ATTGTCCCGACGGTGTGGTGGTCT	1	0.221547
srRNA-2835-21	2835	21	TGTCCCGACGGTGTGGTGGTC	1	0.221547
srRNA-2835-22	2835	22	TGTCCCGACGGTGTGGTGGTCT	2	0.443095
srRNA-2836-19	2836	19	GTCCCGACGGTGTGGTGGT	2	0.443095
srRNA-2837-20	2837	20	TCCCGACGGTGTGGTGGTCT	5	1.10774
srRNA-2838-19	2838	19	CCCGACGGTGTGGTGGTCT	2	0.443095
srRNA-2839-18	2839	18	CCGACGGTGTGGTGGTCT	2	0.443095
srRNA-2841-23	2841	23	GACGGTGTGGTGGTCTGTTGGCC	1	0.221547
srRNA-2841-26	2841	26	GACGGTGTGGTGGTCTGTTGGCCGAG	1	0.221547
srRNA-2842-25	2842	25	ACGGTGTGGTGGTCTGTTGGCCGAG	1	0.221547
srRNA-2847-21	2847	21	GTGGTGGTCTGTTGGCCGAGG	1	0.221547
srRNA-2853-22	2853	22	GTCTGTTGGCCGAGGTGCGTCT	2	0.443095
srRNA-2854-19	2854	19	TCTGTTGGCCGAGGTGCGT	2	0.443095
srRNA-2854-20	2854	20	TCTGTTGGCCGAGGTGCGTC	1	0.221547
srRNA-2855-20	2855	20	CTGTTGGCCGAGGTGCGTCT	2	0.443095
srRNA-2856-18	2856	18	TGTTGGCCGAGGTGCGTC	1	0.221547
srRNA-2858-19	2858	19	TTGGCCGAGGTGCGTCTGG	2	0.443095
srRNA-2858-20	2858	20	TTGGCCGAGGTGCGTCTGGG	1	0.221547
srRNA-2859-18	2859	18	TGGCCGAGGTGCGTCTGG	1	0.221547
srRNA-2859-19	2859	19	TGGCCGAGGTGCGTCTGGG	1	0.221547
srRNA-2861-18	2861	18	GCCGAGGTGCGTCTGGGG	1	0.221547
srRNA-2861-19	2861	19	GCCGAGGTGCGTCTGGGGG	1	0.221547
srRNA-2864-27	2864	27	GAGGTGCGTCTGGGGGGCTCGTCCGGC	2	0.443095
srRNA-2865-26	2865	26	AGGTGCGTCTGGGGGGCTCGTCCGGC	2	0.443095
srRNA-2866-25	2866	25	GGTGCGTCTGGGGGGCTCGTCCGGC	1	0.221547
srRNA-2866-26	2866	26	GGTGCGTCTGGGGGGCTCGTCCGGCC	2	0.443095
srRNA-2867-25	2867	25	GTGCGTCTGGGGGGCTCGTCCGGCC	1	0.221547
srRNA-2868-23	2868	23	TGCGTCTGGGGGGCTCGTCCGGC	2	0.443095
srRNA-2869-22	2869	22	GCGTCTGGGGGGCTCGTCCGGC	1	0.221547
srRNA-2869-23	2869	23	GCGTCTGGGGGGCTCGTCCGGCC	2	0.443095
srRNA-2870-21	2870	21	CGTCTGGGGGGCTCGTCCGGC	3	0.664642
srRNA-2870-22	2870	22	CGTCTGGGGGGCTCGTCCGGCC	2	0.443095
srRNA-2870-23	2870	23	CGTCTGGGGGGCTCGTCCGGCCC	1	0.221547
srRNA-2871-20	2871	20	GTCTGGGGGGCTCGTCCGGC	2	0.443095
srRNA-2871-21	2871	21	GTCTGGGGGGCTCGTCCGGCC	2	0.443095
srRNA-2888-19	2888	19	GGCCCTGTCGTCCGTCGGG	1	0.221547
srRNA-2890-22	2890	22	CCCTGTCGTCCGTCGGGAAGGC	2	0.443095
srRNA-2891-23	2891	23	CCTGTCGTCCGTCGGGAAGGCGC	1	0.221547
srRNA-2893-18	2893	18	TGTCGTCCGTCGGGAAGG	1	0.221547
srRNA-2893-20	2893	20	TGTCGTCCGTCGGGAAGGCG	1	0.221547
srRNA-2893-21	2893	21	TGTCGTCCGTCGGGAAGGCGC	1	0.221547
srRNA-2894-22	2894	22	GTCGTCCGTCGGGAAGGCGCGT	1	0.221547
srRNA-2895-19	2895	19	TCGTCCGTCGGGAAGGCGC	1	0.221547
srRNA-2895-22	2895	22	TCGTCCGTCGGGAAGGCGCGTG	2	0.443095
srRNA-2896-21	2896	21	CGTCCGTCGGGAAGGCGCGTG	1	0.221547
srRNA-2896-23	2896	23	CGTCCGTCGGGAAGGCGCGTGTT	1	0.221547
srRNA-2897-21	2897	21	GTCCGTCGGGAAGGCGCGTGT	1	0.221547
srRNA-2897-22	2897	22	GTCCGTCGGGAAGGCGCGTGTT	1	0.221547
srRNA-2898-19	2898	19	TCCGTCGGGAAGGCGCGTG	3	0.664642
srRNA-2898-21	2898	21	TCCGTCGGGAAGGCGCGTGTT	1	0.221547
srRNA-2898-22	2898	22	TCCGTCGGGAAGGCGCGTGTTG	1	0.221547
srRNA-2902-18	2902	18	TCGGGAAGGCGCGTGTTG	2	0.443095
srRNA-2915-21	2915	21	TGTTGGGGCCTGCCGGAGTGC	1	0.221547
srRNA-2927-18	2927	18	CCGGAGTGCCGAGGTGGG	1	0.221547
srRNA-2933-18	2933	18	TGCCGAGGTGGGTACCCT	1	0.221547
srRNA-2936-23	2936	23	CGAGGTGGGTACCCTGGCGGTGG	1	0.221547
srRNA-2947-18	2947	18	CCCTGGCGGTGGGATTAA	1	0.221547
srRNA-2960-18	2960	18	ATTAACCCCGCGCGCGTG	1	0.221547
srRNA-2996-20	2996	20	GGCTCCGGTCGATGTCTACC	2	0.443095
srRNA-2998-18	2998	18	CTCCGGTCGATGTCTACC	2	0.443095
srRNA-2999-19	2999	19	TCCGGTCGATGTCTACCTC	1	0.221547
srRNA-3000-18	3000	18	CCGGTCGATGTCTACCTC	1	0.221547
srRNA-3001-28	3001	28	CGGTCGATGTCTACCTCCCTCTCCCCGA	1	0.221547
srRNA-3018-21	3018	21	CCTCTCCCCGAGGTCTCAGGC	1	0.221547
srRNA-3025-21	3025	21	CCGAGGTCTCAGGCCTTCTCC	1	0.221547
srRNA-3026-25	3026	25	CGAGGTCTCAGGCCTTCTCCGCGCG	1	0.221547
srRNA-3034-18	3034	18	CAGGCCTTCTCCGCGCGG	1	0.221547
srRNA-3039-23	3039	23	CTTCTCCGCGCGGGCTCTCGGCC	1	0.221547
srRNA-3041-20	3041	20	TCTCCGCGCGGGCTCTCGGC	1	0.221547
srRNA-3043-18	3043	18	TCCGCGCGGGCTCTCGGC	1	0.221547
srRNA-3043-19	3043	19	TCCGCGCGGGCTCTCGGCC	1	0.221547
srRNA-3082-19	3082	19	CGCGGGGTTCAAGTCGCTC	1	0.221547
srRNA-3138-25	3138	25	AATGGCGCCGCCCGAGTTCACGGTG	1	0.221547
srRNA-3139-22	3139	22	ATGGCGCCGCCCGAGTTCACGG	2	0.443095
srRNA-3142-19	3142	19	GCGCCGCCCGAGTTCACGG	1	0.221547
srRNA-3143-19	3143	19	CGCCGCCCGAGTTCACGGT	1	0.221547
srRNA-3159-26	3159	26	GGTGGGTTCGTCCTCCGCCTCCGCTT	2	0.443095
srRNA-3162-21	3162	21	GGGTTCGTCCTCCGCCTCCGC	1	0.221547
srRNA-3181-24	3181	24	GCTTCTCGCCGGGGGCTGGCCGCT	2	0.443095
srRNA-3183-20	3183	20	TTCTCGCCGGGGGCTGGCCG	1	0.221547
srRNA-3183-22	3183	22	TTCTCGCCGGGGGCTGGCCGCT	1	0.221547
srRNA-3186-18	3186	18	TCGCCGGGGGCTGGCCGC	1	0.221547
srRNA-3186-19	3186	19	TCGCCGGGGGCTGGCCGCT	4	0.88619
srRNA-3187-18	3187	18	CGCCGGGGGCTGGCCGCT	3	0.664642
srRNA-3189-19	3189	19	CCGGGGGCTGGCCGCTGTC	1	0.221547
srRNA-3190-19	3190	19	CGGGGGCTGGCCGCTGTCC	1	0.221547
srRNA-3192-18	3192	18	GGGGCTGGCCGCTGTCCG	1	0.221547
srRNA-3234-21	3234	21	GCGTGGTCTTCTCTCGCCGGC	1	0.221547
srRNA-3234-23	3234	23	GCGTGGTCTTCTCTCGCCGGCTT	1	0.221547
srRNA-3234-24	3234	24	GCGTGGTCTTCTCTCGCCGGCTTC	3	0.664642
srRNA-3235-22	3235	22	CGTGGTCTTCTCTCGCCGGCTT	1	0.221547
srRNA-3235-23	3235	23	CGTGGTCTTCTCTCGCCGGCTTC	1	0.221547
srRNA-3235-25	3235	25	CGTGGTCTTCTCTCGCCGGCTTCGC	1	0.221547
srRNA-3235-27	3235	27	CGTGGTCTTCTCTCGCCGGCTTCGCGG	1	0.221547
srRNA-3236-24	3236	24	GTGGTCTTCTCTCGCCGGCTTCGC	1	0.221547
srRNA-3237-21	3237	21	TGGTCTTCTCTCGCCGGCTTC	1	0.221547
srRNA-3237-24	3237	24	TGGTCTTCTCTCGCCGGCTTCGCG	2	0.443095
srRNA-3238-20	3238	20	GGTCTTCTCTCGCCGGCTTC	1	0.221547
srRNA-3238-21	3238	21	GGTCTTCTCTCGCCGGCTTCG	1	0.221547
srRNA-3238-22	3238	22	GGTCTTCTCTCGCCGGCTTCGC	2	0.443095
srRNA-3238-23	3238	23	GGTCTTCTCTCGCCGGCTTCGCG	1	0.221547
srRNA-3239-19	3239	19	GTCTTCTCTCGCCGGCTTC	1	0.221547
srRNA-3239-23	3239	23	GTCTTCTCTCGCCGGCTTCGCGG	3	0.664642
srRNA-3239-25	3239	25	GTCTTCTCTCGCCGGCTTCGCGGAC	2	0.443095
srRNA-3240-20	3240	20	TCTTCTCTCGCCGGCTTCGC	2	0.443095
srRNA-3241-19	3241	19	CTTCTCTCGCCGGCTTCGC	1	0.221547
srRNA-3242-18	3242	18	TTCTCTCGCCGGCTTCGC	1	0.221547
srRNA-3242-20	3242	20	TTCTCTCGCCGGCTTCGCGG	1	0.221547
srRNA-3243-19	3243	19	TCTCTCGCCGGCTTCGCGG	2	0.443095
srRNA-3243-20	3243	20	TCTCTCGCCGGCTTCGCGGA	2	0.443095
srRNA-3243-21	3243	21	TCTCTCGCCGGCTTCGCGGAC	1	0.221547
srRNA-3244-19	3244	19	CTCTCGCCGGCTTCGCGGA	1	0.221547
srRNA-3244-20	3244	20	CTCTCGCCGGCTTCGCGGAC	3	0.664642
srRNA-3245-19	3245	19	TCTCGCCGGCTTCGCGGAC	2	0.443095
srRNA-3249-23	3249	23	GCCGGCTTCGCGGACTCCTGGCT	1	0.221547
srRNA-3249-27	3249	27	GCCGGCTTCGCGGACTCCTGGCTTCGC	1	0.221547
srRNA-3250-18	3250	18	CCGGCTTCGCGGACTCCT	1	0.221547
srRNA-3253-20	3253	20	GCTTCGCGGACTCCTGGCTT	2	0.443095
srRNA-3255-18	3255	18	TTCGCGGACTCCTGGCTT	2	0.443095
srRNA-3257-19	3257	19	CGCGGACTCCTGGCTTCGC	2	0.443095
srRNA-3258-27	3258	27	GCGGACTCCTGGCTTCGCCCGGAGGGT	1	0.221547
srRNA-3259-18	3259	18	CGGACTCCTGGCTTCGCC	1	0.221547
srRNA-3259-19	3259	19	CGGACTCCTGGCTTCGCCC	1	0.221547
srRNA-3267-23	3267	23	TGGCTTCGCCCGGAGGGTCAGGG	1	0.221547
srRNA-3276-21	3276	21	CCGGAGGGTCAGGGGGCTTCC	1	0.221547
srRNA-3279-18	3279	18	GAGGGTCAGGGGGCTTCC	1	0.221547
srRNA-3290-24	3290	24	GGCTTCCCGGTTCCCCGACGTTGC	1	0.221547
srRNA-3301-20	3301	20	TCCCCGACGTTGCGCCTCGC	1	0.221547
srRNA-3303-19	3303	19	CCCGACGTTGCGCCTCGCT	1	0.221547
srRNA-3304-18	3304	18	CCGACGTTGCGCCTCGCT	1	0.221547
srRNA-3316-28	3316	28	CTCGCTGCTGTGTGCTTGGGGGGGGCCC	1	0.221547
srRNA-3328-19	3328	19	TGCTTGGGGGGGGCCCGCT	1	0.221547
srRNA-3363-19	3363	19	CGTGAGCCCCTGCCGCACC	1	0.221547
srRNA-3364-19	3364	19	GTGAGCCCCTGCCGCACCC	1	0.221547
srRNA-3367-19	3367	19	AGCCCCTGCCGCACCCGCC	1	0.221547
srRNA-3368-23	3368	23	GCCCCTGCCGCACCCGCCGGTGT	1	0.221547
srRNA-3391-25	3391	25	GCGGTTTCGCGCCGCGGTCAGTTGG	1	0.221547
srRNA-3392-25	3392	25	CGGTTTCGCGCCGCGGTCAGTTGGG	1	0.221547
srRNA-3395-18	3395	18	TTTCGCGCCGCGGTCAGT	1	0.221547
srRNA-3396-21	3396	21	TTCGCGCCGCGGTCAGTTGGG	1	0.221547
srRNA-3398-18	3398	18	CGCGCCGCGGTCAGTTGG	3	0.664642
srRNA-3398-22	3398	22	CGCGCCGCGGTCAGTTGGGCCC	1	0.221547
srRNA-3399-19	3399	19	GCGCCGCGGTCAGTTGGGC	1	0.221547
srRNA-3400-18	3400	18	CGCCGCGGTCAGTTGGGC	3	0.664642
srRNA-3401-20	3401	20	GCCGCGGTCAGTTGGGCCCT	1	0.221547
srRNA-3402-19	3402	19	CCGCGGTCAGTTGGGCCCT	1	0.221547
srRNA-3403-26	3403	26	CGCGGTCAGTTGGGCCCTGGCGTTGT	1	0.221547
srRNA-3404-28	3404	28	GCGGTCAGTTGGGCCCTGGCGTTGTGTC	1	0.221547
srRNA-3408-19	3408	19	TCAGTTGGGCCCTGGCGTT	1	0.221547
srRNA-3408-24	3408	24	TCAGTTGGGCCCTGGCGTTGTGTC	1	0.221547
srRNA-3409-18	3409	18	CAGTTGGGCCCTGGCGTT	1	0.221547
srRNA-3409-23	3409	23	CAGTTGGGCCCTGGCGTTGTGTC	1	0.221547
srRNA-3409-26	3409	26	CAGTTGGGCCCTGGCGTTGTGTCGCG	1	0.221547
srRNA-3410-18	3410	18	AGTTGGGCCCTGGCGTTG	1	0.221547
srRNA-3411-26	3411	26	GTTGGGCCCTGGCGTTGTGTCGCGTC	1	0.221547
srRNA-3424-20	3424	20	GTTGTGTCGCGTCGGGAGCG	1	0.221547
srRNA-3431-28	3431	28	CGCGTCGGGAGCGTGTCCGCCTCGCGGC	1	0.221547
srRNA-3467-24	3467	24	GCGGGTGTCGCCGGGCTCCGACGG	1	0.221547
srRNA-3469-23	3469	23	GGGTGTCGCCGGGCTCCGACGGG	1	0.221547
srRNA-3469-30	3469	30	GGGTGTCGCCGGGCTCCGACGGGTGGCCTA	1	0.221547
srRNA-3471-21	3471	21	GTGTCGCCGGGCTCCGACGGG	1	0.221547
srRNA-3472-20	3472	20	TGTCGCCGGGCTCCGACGGG	3	0.664642
srRNA-3472-21	3472	21	TGTCGCCGGGCTCCGACGGGT	1	0.221547
srRNA-3472-25	3472	25	TGTCGCCGGGCTCCGACGGGTGGCC	1	0.221547
srRNA-3472-26	3472	26	TGTCGCCGGGCTCCGACGGGTGGCCT	3	0.664642
srRNA-3474-20	3474	20	TCGCCGGGCTCCGACGGGTG	1	0.221547
srRNA-3474-22	3474	22	TCGCCGGGCTCCGACGGGTGGC	1	0.221547
srRNA-3476-18	3476	18	GCCGGGCTCCGACGGGTG	3	0.664642
srRNA-3476-19	3476	19	GCCGGGCTCCGACGGGTGG	1	0.221547
srRNA-3476-20	3476	20	GCCGGGCTCCGACGGGTGGC	4	0.88619
srRNA-3477-18	3477	18	CCGGGCTCCGACGGGTGG	1	0.221547
srRNA-3477-19	3477	19	CCGGGCTCCGACGGGTGGC	2	0.443095
srRNA-3477-27	3477	27	CCGGGCTCCGACGGGTGGCCTATCCAG	1	0.221547
srRNA-3478-19	3478	19	CGGGCTCCGACGGGTGGCC	1	0.221547
srRNA-3478-27	3478	27	CGGGCTCCGACGGGTGGCCTATCCAGG	2	0.443095
srRNA-3479-18	3479	18	GGGCTCCGACGGGTGGCC	1	0.221547
srRNA-3481-21	3481	21	GCTCCGACGGGTGGCCTATCC	1	0.221547
srRNA-3481-25	3481	25	GCTCCGACGGGTGGCCTATCCAGGG	1	0.221547
srRNA-3481-26	3481	26	GCTCCGACGGGTGGCCTATCCAGGGC	1	0.221547
srRNA-3482-18	3482	18	CTCCGACGGGTGGCCTAT	1	0.221547
srRNA-3482-22	3482	22	CTCCGACGGGTGGCCTATCCAG	1	0.221547
srRNA-3482-23	3482	23	CTCCGACGGGTGGCCTATCCAGG	2	0.443095
srRNA-3483-18	3483	18	TCCGACGGGTGGCCTATC	1	0.221547
srRNA-3483-19	3483	19	TCCGACGGGTGGCCTATCC	1	0.221547
srRNA-3483-23	3483	23	TCCGACGGGTGGCCTATCCAGGG	4	0.88619
srRNA-3484-21	3484	21	CCGACGGGTGGCCTATCCAGG	1	0.221547
srRNA-3485-19	3485	19	CGACGGGTGGCCTATCCAG	2	0.443095
srRNA-3485-21	3485	21	CGACGGGTGGCCTATCCAGGG	1	0.221547
srRNA-3486-19	3486	19	GACGGGTGGCCTATCCAGG	1	0.221547
srRNA-3487-19	3487	19	ACGGGTGGCCTATCCAGGG	1	0.221547
srRNA-3498-18	3498	18	ATCCAGGGCTCGCCCCCG	1	0.221547
srRNA-3522-20	3522	20	CCCGCCTGCCCGTCCCGGTG	2	0.443095
srRNA-3533-23	3533	23	GTCCCGGTGGTGGTCGTTGGTGT	1	0.221547
srRNA-3535-21	3535	21	CCCGGTGGTGGTCGTTGGTGT	1	0.221547
srRNA-3537-19	3537	19	CGGTGGTGGTCGTTGGTGT	1	0.221547
srRNA-3538-18	3538	18	GGTGGTGGTCGTTGGTGT	4	0.88619
srRNA-3547-24	3547	24	CGTTGGTGTGGGGAGTGAATGGTG	1	0.221547
srRNA-3548-23	3548	23	GTTGGTGTGGGGAGTGAATGGTG	2	0.443095
srRNA-3548-24	3548	24	GTTGGTGTGGGGAGTGAATGGTGC	1	0.221547
srRNA-3549-19	3549	19	TTGGTGTGGGGAGTGAATG	2	0.443095
srRNA-3549-20	3549	20	TTGGTGTGGGGAGTGAATGG	1	0.221547
srRNA-3550-19	3550	19	TGGTGTGGGGAGTGAATGG	1	0.221547
srRNA-3550-21	3550	21	TGGTGTGGGGAGTGAATGGTG	1	0.221547
srRNA-3551-18	3551	18	GGTGTGGGGAGTGAATGG	1	0.221547
srRNA-3551-20	3551	20	GGTGTGGGGAGTGAATGGTG	1	0.221547
srRNA-3552-18	3552	18	GTGTGGGGAGTGAATGGT	1	0.221547
srRNA-3552-22	3552	22	GTGTGGGGAGTGAATGGTGCTA	2	0.443095
srRNA-3555-24	3555	24	TGGGGAGTGAATGGTGCTACCGGT	2	0.443095
srRNA-3556-19	3556	19	GGGGAGTGAATGGTGCTAC	2	0.443095
srRNA-3557-18	3557	18	GGGAGTGAATGGTGCTAC	1	0.221547
srRNA-3577-21	3577	21	GTCATTCCCTCCCGCGTGGTT	1	0.221547
srRNA-3590-24	3590	24	GCGTGGTTTGACTGTCTCGCCGGT	2	0.443095
srRNA-3590-26	3590	26	GCGTGGTTTGACTGTCTCGCCGGTGT	1	0.221547
srRNA-3590-27	3590	27	GCGTGGTTTGACTGTCTCGCCGGTGTC	1	0.221547
srRNA-3591-23	3591	23	CGTGGTTTGACTGTCTCGCCGGT	1	0.221547
srRNA-3592-23	3592	23	GTGGTTTGACTGTCTCGCCGGTG	1	0.221547
srRNA-3592-24	3592	24	GTGGTTTGACTGTCTCGCCGGTGT	2	0.443095
srRNA-3592-25	3592	25	GTGGTTTGACTGTCTCGCCGGTGTC	2	0.443095
srRNA-3592-26	3592	26	GTGGTTTGACTGTCTCGCCGGTGTCG	1	0.221547
srRNA-3592-27	3592	27	GTGGTTTGACTGTCTCGCCGGTGTCGC	1	0.221547
srRNA-3593-22	3593	22	TGGTTTGACTGTCTCGCCGGTG	2	0.443095
srRNA-3593-23	3593	23	TGGTTTGACTGTCTCGCCGGTGT	2	0.443095
srRNA-3593-24	3593	24	TGGTTTGACTGTCTCGCCGGTGTC	2	0.443095
srRNA-3593-25	3593	25	TGGTTTGACTGTCTCGCCGGTGTCG	1	0.221547
srRNA-3593-27	3593	27	TGGTTTGACTGTCTCGCCGGTGTCGCG	1	0.221547
srRNA-3593-30	3593	30	TGGTTTGACTGTCTCGCCGGTGTCGCGCTT	1	0.221547
srRNA-3594-20	3594	20	GGTTTGACTGTCTCGCCGGT	1	0.221547
srRNA-3595-26	3595	26	GTTTGACTGTCTCGCCGGTGTCGCGC	1	0.221547
srRNA-3596-20	3596	20	TTTGACTGTCTCGCCGGTGT	1	0.221547
srRNA-3596-26	3596	26	TTTGACTGTCTCGCCGGTGTCGCGCT	1	0.221547
srRNA-3597-19	3597	19	TTGACTGTCTCGCCGGTGT	1	0.221547
srRNA-3597-20	3597	20	TTGACTGTCTCGCCGGTGTC	1	0.221547
srRNA-3597-25	3597	25	TTGACTGTCTCGCCGGTGTCGCGCT	1	0.221547
srRNA-3598-21	3598	21	TGACTGTCTCGCCGGTGTCGC	1	0.221547
srRNA-3599-24	3599	24	GACTGTCTCGCCGGTGTCGCGCTT	1	0.221547
srRNA-3608-19	3608	19	GCCGGTGTCGCGCTTCTCT	2	0.443095
srRNA-3610-19	3610	19	CGGTGTCGCGCTTCTCTTT	1	0.221547
srRNA-3612-19	3612	19	GTGTCGCGCTTCTCTTTCC	1	0.221547
srRNA-3624-18	3624	18	TCTTTCCGCCAACCCCCA	1	0.221547
srRNA-3629-20	3629	20	CCGCCAACCCCCACGCCAAC	1	0.221547
srRNA-3629-21	3629	21	CCGCCAACCCCCACGCCAACC	1	0.221547
srRNA-3633-21	3633	21	CAACCCCCACGCCAACCCACC	1	0.221547
srRNA-3668-19	3668	19	GCCCGGTGCGGTCGACGTT	2	0.443095
srRNA-3668-20	3668	20	GCCCGGTGCGGTCGACGTTC	5	1.10774
srRNA-3669-18	3669	18	CCCGGTGCGGTCGACGTT	1	0.221547
srRNA-3670-18	3670	18	CCGGTGCGGTCGACGTTC	1	0.221547
srRNA-3671-22	3671	22	CGGTGCGGTCGACGTTCCGGCT	2	0.443095
srRNA-3672-21	3672	21	GGTGCGGTCGACGTTCCGGCT	7	1.55083
srRNA-3672-26	3672	26	GGTGCGGTCGACGTTCCGGCTCTCCC	1	0.221547
srRNA-3673-18	3673	18	GTGCGGTCGACGTTCCGG	1	0.221547
srRNA-3673-19	3673	19	GTGCGGTCGACGTTCCGGC	2	0.443095
srRNA-3673-20	3673	20	GTGCGGTCGACGTTCCGGCT	10	2.21547
srRNA-3674-18	3674	18	TGCGGTCGACGTTCCGGC	1	0.221547
srRNA-3674-19	3674	19	TGCGGTCGACGTTCCGGCT	8	1.77238
srRNA-3675-18	3675	18	GCGGTCGACGTTCCGGCT	4	0.88619
srRNA-3679-19	3679	19	TCGACGTTCCGGCTCTCCC	1	0.221547
srRNA-3679-24	3679	24	TCGACGTTCCGGCTCTCCCGATGC	1	0.221547
srRNA-3680-20	3680	20	CGACGTTCCGGCTCTCCCGA	1	0.221547
srRNA-3685-24	3685	24	TTCCGGCTCTCCCGATGCCGAGGG	1	0.221547
srRNA-3702-20	3702	20	CCGAGGGGTTCGGGATTTGT	1	0.221547
srRNA-3705-18	3705	18	AGGGGTTCGGGATTTGTG	1	0.221547
srRNA-3705-19	3705	19	AGGGGTTCGGGATTTGTGC	2	0.443095
srRNA-3708-20	3708	20	GGTTCGGGATTTGTGCCGGG	1	0.221547
srRNA-3708-22	3708	22	GGTTCGGGATTTGTGCCGGGGA	2	0.443095
srRNA-3708-25	3708	25	GGTTCGGGATTTGTGCCGGGGACGG	2	0.443095
srRNA-3709-18	3709	18	GTTCGGGATTTGTGCCGG	1	0.221547
srRNA-3709-26	3709	26	GTTCGGGATTTGTGCCGGGGACGGAG	2	0.443095
srRNA-3710-23	3710	23	TTCGGGATTTGTGCCGGGGACGG	1	0.221547
srRNA-3710-24	3710	24	TTCGGGATTTGTGCCGGGGACGGA	2	0.443095
srRNA-3711-21	3711	21	TCGGGATTTGTGCCGGGGACG	1	0.221547
srRNA-3711-22	3711	22	TCGGGATTTGTGCCGGGGACGG	4	0.88619
srRNA-3711-24	3711	24	TCGGGATTTGTGCCGGGGACGGAG	1	0.221547
srRNA-3712-19	3712	19	CGGGATTTGTGCCGGGGAC	2	0.443095
srRNA-3712-22	3712	22	CGGGATTTGTGCCGGGGACGGA	2	0.443095
srRNA-3714-27	3714	27	GGATTTGTGCCGGGGACGGAGGGGAGA	1	0.221547
srRNA-3715-19	3715	19	GATTTGTGCCGGGGACGGA	1	0.221547
srRNA-3717-23	3717	23	TTTGTGCCGGGGACGGAGGGGAG	1	0.221547
srRNA-3720-18	3720	18	GTGCCGGGGACGGAGGGG	1	0.221547
srRNA-3723-22	3723	22	CCGGGGACGGAGGGGAGAGCGG	1	0.221547
srRNA-3724-19	3724	19	CGGGGACGGAGGGGAGAGC	1	0.221547
srRNA-3725-19	3725	19	GGGGACGGAGGGGAGAGCG	1	0.221547
srRNA-3728-18	3728	18	GACGGAGGGGAGAGCGGG	1	0.221547
srRNA-3728-19	3728	19	GACGGAGGGGAGAGCGGGT	1	0.221547
srRNA-3730-18	3730	18	CGGAGGGGAGAGCGGGTA	1	0.221547
srRNA-3731-18	3731	18	GGAGGGGAGAGCGGGTAA	1	0.221547
srRNA-3732-26	3732	26	GAGGGGAGAGCGGGTAAGAGAGGTGT	1	0.221547
srRNA-3733-20	3733	20	AGGGGAGAGCGGGTAAGAGA	3	0.664642
srRNA-3733-21	3733	21	AGGGGAGAGCGGGTAAGAGAG	1	0.221547
srRNA-3737-20	3737	20	GAGAGCGGGTAAGAGAGGTG	2	0.443095
srRNA-3737-21	3737	21	GAGAGCGGGTAAGAGAGGTGT	3	0.664642
srRNA-3737-22	3737	22	GAGAGCGGGTAAGAGAGGTGTC	2	0.443095
srRNA-3737-23	3737	23	GAGAGCGGGTAAGAGAGGTGTCG	1	0.221547
srRNA-3738-20	3738	20	AGAGCGGGTAAGAGAGGTGT	1	0.221547
srRNA-3738-21	3738	21	AGAGCGGGTAAGAGAGGTGTC	4	0.88619
srRNA-3738-22	3738	22	AGAGCGGGTAAGAGAGGTGTCG	1	0.221547
srRNA-3739-19	3739	19	GAGCGGGTAAGAGAGGTGT	1	0.221547
srRNA-3739-21	3739	21	GAGCGGGTAAGAGAGGTGTCG	1	0.221547
srRNA-3740-18	3740	18	AGCGGGTAAGAGAGGTGT	5	1.10774
srRNA-3740-19	3740	19	AGCGGGTAAGAGAGGTGTC	4	0.88619
srRNA-3741-18	3741	18	GCGGGTAAGAGAGGTGTC	2	0.443095
srRNA-3741-19	3741	19	GCGGGTAAGAGAGGTGTCG	1	0.221547
srRNA-3742-18	3742	18	CGGGTAAGAGAGGTGTCG	1	0.221547
srRNA-3743-20	3743	20	GGGTAAGAGAGGTGTCGGAG	2	0.443095
srRNA-3745-19	3745	19	GTAAGAGAGGTGTCGGAGA	2	0.443095
srRNA-3746-18	3746	18	TAAGAGAGGTGTCGGAGA	1	0.221547
srRNA-3747-18	3747	18	AAGAGAGGTGTCGGAGAG	2	0.443095
srRNA-3750-24	3750	24	AGAGGTGTCGGAGAGCTGTCCCGG	1	0.221547
srRNA-3751-19	3751	19	GAGGTGTCGGAGAGCTGTC	2	0.443095
srRNA-3757-26	3757	26	TCGGAGAGCTGTCCCGGGGCGACGCT	2	0.443095
srRNA-3757-27	3757	27	TCGGAGAGCTGTCCCGGGGCGACGCTC	2	0.443095
srRNA-3758-24	3758	24	CGGAGAGCTGTCCCGGGGCGACGC	1	0.221547
srRNA-3758-25	3758	25	CGGAGAGCTGTCCCGGGGCGACGCT	1	0.221547
srRNA-3759-25	3759	25	GGAGAGCTGTCCCGGGGCGACGCTC	1	0.221547
srRNA-3761-18	3761	18	AGAGCTGTCCCGGGGCGA	1	0.221547
srRNA-3761-20	3761	20	AGAGCTGTCCCGGGGCGACG	1	0.221547
srRNA-3764-20	3764	20	GCTGTCCCGGGGCGACGCTC	1	0.221547
srRNA-3766-18	3766	18	TGTCCCGGGGCGACGCTC	1	0.221547
srRNA-3773-20	3773	20	GGGCGACGCTCGGGTTGGCT	1	0.221547
srRNA-3773-22	3773	22	GGGCGACGCTCGGGTTGGCTTT	1	0.221547
srRNA-3774-18	3774	18	GGCGACGCTCGGGTTGGC	1	0.221547
srRNA-3774-19	3774	19	GGCGACGCTCGGGTTGGCT	1	0.221547
srRNA-3774-28	3774	28	GGCGACGCTCGGGTTGGCTTTGCCGCGT	1	0.221547
srRNA-3775-20	3775	20	GCGACGCTCGGGTTGGCTTT	1	0.221547
srRNA-3776-19	3776	19	CGACGCTCGGGTTGGCTTT	1	0.221547
srRNA-3779-18	3779	18	CGCTCGGGTTGGCTTTGC	1	0.221547
srRNA-3780-26	3780	26	GCTCGGGTTGGCTTTGCCGCGTGCGT	1	0.221547
srRNA-3783-27	3783	27	CGGGTTGGCTTTGCCGCGTGCGTGTGC	1	0.221547
srRNA-3785-26	3785	26	GGTTGGCTTTGCCGCGTGCGTGTGCT	2	0.443095
srRNA-3786-26	3786	26	GTTGGCTTTGCCGCGTGCGTGTGCTC	2	0.443095
srRNA-3787-23	3787	23	TTGGCTTTGCCGCGTGCGTGTGC	2	0.443095
srRNA-3791-20	3791	20	CTTTGCCGCGTGCGTGTGCT	2	0.443095
srRNA-3792-18	3792	18	TTTGCCGCGTGCGTGTGC	5	1.10774
srRNA-3792-19	3792	19	TTTGCCGCGTGCGTGTGCT	1	0.221547
srRNA-3793-19	3793	19	TTGCCGCGTGCGTGTGCTC	1	0.221547
srRNA-3795-18	3795	18	GCCGCGTGCGTGTGCTCG	1	0.221547
srRNA-3801-19	3801	19	TGCGTGTGCTCGCGGACGG	1	0.221547
srRNA-3801-20	3801	20	TGCGTGTGCTCGCGGACGGG	1	0.221547
srRNA-3801-22	3801	22	TGCGTGTGCTCGCGGACGGGTT	1	0.221547
srRNA-3804-19	3804	19	GTGTGCTCGCGGACGGGTT	1	0.221547
srRNA-3805-19	3805	19	TGTGCTCGCGGACGGGTTT	1	0.221547
srRNA-3805-20	3805	20	TGTGCTCGCGGACGGGTTTT	2	0.443095
srRNA-3805-21	3805	21	TGTGCTCGCGGACGGGTTTTG	1	0.221547
srRNA-3812-24	3812	24	GCGGACGGGTTTTGTCGGACCCCG	1	0.221547
srRNA-3816-26	3816	26	ACGGGTTTTGTCGGACCCCGACGGGG	1	0.221547
srRNA-3818-24	3818	24	GGGTTTTGTCGGACCCCGACGGGG	1	0.221547
srRNA-3822-20	3822	20	TTTGTCGGACCCCGACGGGG	1	0.221547
srRNA-3840-21	3840	21	GGTCGGTCCGGCCGCATGCAC	1	0.221547
srRNA-3843-19	3843	19	CGGTCCGGCCGCATGCACT	1	0.221547
srRNA-3851-20	3851	20	CCGCATGCACTCTCCCGTTC	1	0.221547
srRNA-3941-18	3941	18	CTCCTCTCTCGCGCTCTC	1	0.221547
srRNA-3941-19	3941	19	CTCCTCTCTCGCGCTCTCT	1	0.221547
srRNA-3945-21	3945	21	TCTCTCGCGCTCTCTGTCCCG	1	0.221547
srRNA-4000-20	4000	20	GCTTCCTTACCTGGTTGATC	1	0.221547
srRNA-4007-18	4007	18	TACCTGGTTGATCCTGCC	1208	267.629
srRNA-4007-19	4007	19	TACCTGGTTGATCCTGCCA	535	118.528
srRNA-4007-20	4007	20	TACCTGGTTGATCCTGCCAG	22	4.87404
srRNA-4008-18	4008	18	ACCTGGTTGATCCTGCCA	7	1.55083
srRNA-4027-19	4027	19	GTAGCATATGCTTGTCTCA	5	1.10774
srRNA-4027-21	4027	21	GTAGCATATGCTTGTCTCAAA	1	0.221547
srRNA-4027-25	4027	25	GTAGCATATGCTTGTCTCAAAGATT	1	0.221547
srRNA-4027-28	4027	28	GTAGCATATGCTTGTCTCAAAGATTAAG	1	0.221547
srRNA-4028-18	4028	18	TAGCATATGCTTGTCTCA	2	0.443095
srRNA-4028-19	4028	19	TAGCATATGCTTGTCTCAA	2	0.443095
srRNA-4028-20	4028	20	TAGCATATGCTTGTCTCAAA	2	0.443095
srRNA-4028-21	4028	21	TAGCATATGCTTGTCTCAAAG	2	0.443095
srRNA-4029-18	4029	18	AGCATATGCTTGTCTCAA	2	0.443095
srRNA-4029-19	4029	19	AGCATATGCTTGTCTCAAA	2	0.443095
srRNA-4029-20	4029	20	AGCATATGCTTGTCTCAAAG	6	1.32928
srRNA-4029-22	4029	22	AGCATATGCTTGTCTCAAAGAT	1	0.221547
srRNA-4029-25	4029	25	AGCATATGCTTGTCTCAAAGATTAA	2	0.443095
srRNA-4029-26	4029	26	AGCATATGCTTGTCTCAAAGATTAAG	1	0.221547
srRNA-4030-18	4030	18	GCATATGCTTGTCTCAAA	13	2.88012
srRNA-4030-19	4030	19	GCATATGCTTGTCTCAAAG	9	1.99393
srRNA-4030-20	4030	20	GCATATGCTTGTCTCAAAGA	4	0.88619
srRNA-4030-21	4030	21	GCATATGCTTGTCTCAAAGAT	3	0.664642
srRNA-4030-22	4030	22	GCATATGCTTGTCTCAAAGATT	4	0.88619
srRNA-4030-23	4030	23	GCATATGCTTGTCTCAAAGATTA	1	0.221547
srRNA-4030-24	4030	24	GCATATGCTTGTCTCAAAGATTAA	6	1.32928
srRNA-4030-27	4030	27	GCATATGCTTGTCTCAAAGATTAAGCC	1	0.221547
srRNA-4031-18	4031	18	CATATGCTTGTCTCAAAG	44	9.74809
srRNA-4031-19	4031	19	CATATGCTTGTCTCAAAGA	8	1.77238
srRNA-4031-20	4031	20	CATATGCTTGTCTCAAAGAT	1	0.221547
srRNA-4031-21	4031	21	CATATGCTTGTCTCAAAGATT	5	1.10774
srRNA-4031-22	4031	22	CATATGCTTGTCTCAAAGATTA	7	1.55083
srRNA-4031-23	4031	23	CATATGCTTGTCTCAAAGATTAA	19	4.2094
srRNA-4031-24	4031	24	CATATGCTTGTCTCAAAGATTAAG	1	0.221547
srRNA-4032-18	4032	18	ATATGCTTGTCTCAAAGA	16	3.54476
srRNA-4032-19	4032	19	ATATGCTTGTCTCAAAGAT	8	1.77238
srRNA-4032-20	4032	20	ATATGCTTGTCTCAAAGATT	23	5.09559
srRNA-4032-21	4032	21	ATATGCTTGTCTCAAAGATTA	13	2.88012
srRNA-4032-22	4032	22	ATATGCTTGTCTCAAAGATTAA	34	7.53261
srRNA-4033-18	4033	18	TATGCTTGTCTCAAAGAT	2	0.443095
srRNA-4033-19	4033	19	TATGCTTGTCTCAAAGATT	1	0.221547
srRNA-4033-20	4033	20	TATGCTTGTCTCAAAGATTA	4	0.88619
srRNA-4033-21	4033	21	TATGCTTGTCTCAAAGATTAA	6	1.32928
srRNA-4033-22	4033	22	TATGCTTGTCTCAAAGATTAAG	1	0.221547
srRNA-4033-25	4033	25	TATGCTTGTCTCAAAGATTAAGCCA	1	0.221547
srRNA-4034-18	4034	18	ATGCTTGTCTCAAAGATT	32	7.08952
srRNA-4034-19	4034	19	ATGCTTGTCTCAAAGATTA	32	7.08952
srRNA-4034-20	4034	20	ATGCTTGTCTCAAAGATTAA	34	7.53261
srRNA-4034-21	4034	21	ATGCTTGTCTCAAAGATTAAG	3	0.664642
srRNA-4035-19	4035	19	TGCTTGTCTCAAAGATTAA	1	0.221547
srRNA-4036-18	4036	18	GCTTGTCTCAAAGATTAA	3	0.664642
srRNA-4037-25	4037	25	CTTGTCTCAAAGATTAAGCCATGCA	1	0.221547
srRNA-4037-27	4037	27	CTTGTCTCAAAGATTAAGCCATGCATG	1	0.221547
srRNA-4038-18	4038	18	TTGTCTCAAAGATTAAGC	4	0.88619
srRNA-4038-19	4038	19	TTGTCTCAAAGATTAAGCC	1	0.221547
srRNA-4038-21	4038	21	TTGTCTCAAAGATTAAGCCAT	3	0.664642
srRNA-4038-23	4038	23	TTGTCTCAAAGATTAAGCCATGC	1	0.221547
srRNA-4038-24	4038	24	TTGTCTCAAAGATTAAGCCATGCA	3	0.664642
srRNA-4038-25	4038	25	TTGTCTCAAAGATTAAGCCATGCAT	4	0.88619
srRNA-4038-26	4038	26	TTGTCTCAAAGATTAAGCCATGCATG	13	2.88012
srRNA-4039-18	4039	18	TGTCTCAAAGATTAAGCC	3	0.664642
srRNA-4039-19	4039	19	TGTCTCAAAGATTAAGCCA	2	0.443095
srRNA-4039-20	4039	20	TGTCTCAAAGATTAAGCCAT	4	0.88619
srRNA-4039-21	4039	21	TGTCTCAAAGATTAAGCCATG	7	1.55083
srRNA-4039-22	4039	22	TGTCTCAAAGATTAAGCCATGC	5	1.10774
srRNA-4039-23	4039	23	TGTCTCAAAGATTAAGCCATGCA	2	0.443095
srRNA-4039-24	4039	24	TGTCTCAAAGATTAAGCCATGCAT	3	0.664642
srRNA-4039-25	4039	25	TGTCTCAAAGATTAAGCCATGCATG	2	0.443095
srRNA-4039-26	4039	26	TGTCTCAAAGATTAAGCCATGCATGT	2	0.443095
srRNA-4039-27	4039	27	TGTCTCAAAGATTAAGCCATGCATGTC	1	0.221547
srRNA-4039-28	4039	28	TGTCTCAAAGATTAAGCCATGCATGTCT	1	0.221547
srRNA-4040-18	4040	18	GTCTCAAAGATTAAGCCA	1	0.221547
srRNA-4040-19	4040	19	GTCTCAAAGATTAAGCCAT	2	0.443095
srRNA-4040-23	4040	23	GTCTCAAAGATTAAGCCATGCAT	2	0.443095
srRNA-4040-25	4040	25	GTCTCAAAGATTAAGCCATGCATGT	2	0.443095
srRNA-4040-27	4040	27	GTCTCAAAGATTAAGCCATGCATGTCT	3	0.664642
srRNA-4041-18	4041	18	TCTCAAAGATTAAGCCAT	11	2.43702
srRNA-4041-19	4041	19	TCTCAAAGATTAAGCCATG	6	1.32928
srRNA-4041-20	4041	20	TCTCAAAGATTAAGCCATGC	6	1.32928
srRNA-4041-21	4041	21	TCTCAAAGATTAAGCCATGCA	9	1.99393
srRNA-4041-22	4041	22	TCTCAAAGATTAAGCCATGCAT	14	3.10166
srRNA-4041-23	4041	23	TCTCAAAGATTAAGCCATGCATG	9	1.99393
srRNA-4041-24	4041	24	TCTCAAAGATTAAGCCATGCATGT	9	1.99393
srRNA-4041-25	4041	25	TCTCAAAGATTAAGCCATGCATGTC	6	1.32928
srRNA-4041-26	4041	26	TCTCAAAGATTAAGCCATGCATGTCT	3	0.664642
srRNA-4041-27	4041	27	TCTCAAAGATTAAGCCATGCATGTCTA	3	0.664642
srRNA-4041-28	4041	28	TCTCAAAGATTAAGCCATGCATGTCTAA	2	0.443095
srRNA-4042-18	4042	18	CTCAAAGATTAAGCCATG	10	2.21547
srRNA-4042-19	4042	19	CTCAAAGATTAAGCCATGC	19	4.2094
srRNA-4042-20	4042	20	CTCAAAGATTAAGCCATGCA	8	1.77238
srRNA-4042-21	4042	21	CTCAAAGATTAAGCCATGCAT	16	3.54476
srRNA-4042-22	4042	22	CTCAAAGATTAAGCCATGCATG	16	3.54476
srRNA-4042-23	4042	23	CTCAAAGATTAAGCCATGCATGT	6	1.32928
srRNA-4042-24	4042	24	CTCAAAGATTAAGCCATGCATGTC	2	0.443095
srRNA-4042-25	4042	25	CTCAAAGATTAAGCCATGCATGTCT	1	0.221547
srRNA-4043-18	4043	18	TCAAAGATTAAGCCATGC	12	2.65857
srRNA-4043-19	4043	19	TCAAAGATTAAGCCATGCA	11	2.43702
srRNA-4043-20	4043	20	TCAAAGATTAAGCCATGCAT	27	5.98178
srRNA-4043-21	4043	21	TCAAAGATTAAGCCATGCATG	20	4.43095
srRNA-4043-22	4043	22	TCAAAGATTAAGCCATGCATGT	7	1.55083
srRNA-4043-23	4043	23	TCAAAGATTAAGCCATGCATGTC	1	0.221547
srRNA-4043-24	4043	24	TCAAAGATTAAGCCATGCATGTCT	1	0.221547
srRNA-4043-25	4043	25	TCAAAGATTAAGCCATGCATGTCTA	6	1.32928
srRNA-4043-26	4043	26	TCAAAGATTAAGCCATGCATGTCTAA	1	0.221547
srRNA-4043-27	4043	27	TCAAAGATTAAGCCATGCATGTCTAAG	1	0.221547
srRNA-4044-18	4044	18	CAAAGATTAAGCCATGCA	79	17.5023
srRNA-4044-19	4044	19	CAAAGATTAAGCCATGCAT	113	25.0349
srRNA-4044-20	4044	20	CAAAGATTAAGCCATGCATG	55	12.1851
srRNA-4044-21	4044	21	CAAAGATTAAGCCATGCATGT	36	7.97571
srRNA-4044-22	4044	22	CAAAGATTAAGCCATGCATGTC	11	2.43702
srRNA-4044-23	4044	23	CAAAGATTAAGCCATGCATGTCT	4	0.88619
srRNA-4044-24	4044	24	CAAAGATTAAGCCATGCATGTCTA	1	0.221547
srRNA-4044-25	4044	25	CAAAGATTAAGCCATGCATGTCTAA	5	1.10774
srRNA-4045-18	4045	18	AAAGATTAAGCCATGCAT	115	25.478
srRNA-4045-19	4045	19	AAAGATTAAGCCATGCATG	74	16.3945
srRNA-4045-20	4045	20	AAAGATTAAGCCATGCATGT	72	15.9514
srRNA-4045-21	4045	21	AAAGATTAAGCCATGCATGTC	14	3.10166
srRNA-4045-22	4045	22	AAAGATTAAGCCATGCATGTCT	17	3.76631
srRNA-4045-23	4045	23	AAAGATTAAGCCATGCATGTCTA	9	1.99393
srRNA-4045-24	4045	24	AAAGATTAAGCCATGCATGTCTAA	6	1.32928
srRNA-4045-25	4045	25	AAAGATTAAGCCATGCATGTCTAAG	1	0.221547
srRNA-4045-26	4045	26	AAAGATTAAGCCATGCATGTCTAAGT	1	0.221547
srRNA-4046-18	4046	18	AAGATTAAGCCATGCATG	39	8.64035
srRNA-4046-19	4046	19	AAGATTAAGCCATGCATGT	28	6.20333
srRNA-4046-20	4046	20	AAGATTAAGCCATGCATGTC	25	5.53869
srRNA-4046-21	4046	21	AAGATTAAGCCATGCATGTCT	14	3.10166
srRNA-4046-22	4046	22	AAGATTAAGCCATGCATGTCTA	12	2.65857
srRNA-4046-23	4046	23	AAGATTAAGCCATGCATGTCTAA	5	1.10774
srRNA-4046-24	4046	24	AAGATTAAGCCATGCATGTCTAAG	1	0.221547
srRNA-4046-25	4046	25	AAGATTAAGCCATGCATGTCTAAGT	1	0.221547
srRNA-4047-18	4047	18	AGATTAAGCCATGCATGT	56	12.4067
srRNA-4047-19	4047	19	AGATTAAGCCATGCATGTC	18	3.98785
srRNA-4047-20	4047	20	AGATTAAGCCATGCATGTCT	17	3.76631
srRNA-4047-21	4047	21	AGATTAAGCCATGCATGTCTA	4	0.88619
srRNA-4047-22	4047	22	AGATTAAGCCATGCATGTCTAA	2	0.443095
srRNA-4047-23	4047	23	AGATTAAGCCATGCATGTCTAAG	7	1.55083
srRNA-4047-25	4047	25	AGATTAAGCCATGCATGTCTAAGTA	1	0.221547
srRNA-4048-18	4048	18	GATTAAGCCATGCATGTC	4	0.88619
srRNA-4048-19	4048	19	GATTAAGCCATGCATGTCT	12	2.65857
srRNA-4048-20	4048	20	GATTAAGCCATGCATGTCTA	5	1.10774
srRNA-4048-21	4048	21	GATTAAGCCATGCATGTCTAA	4	0.88619
srRNA-4048-22	4048	22	GATTAAGCCATGCATGTCTAAG	3	0.664642
srRNA-4048-23	4048	23	GATTAAGCCATGCATGTCTAAGT	1	0.221547
srRNA-4048-24	4048	24	GATTAAGCCATGCATGTCTAAGTA	2	0.443095
srRNA-4048-25	4048	25	GATTAAGCCATGCATGTCTAAGTAC	2	0.443095
srRNA-4049-18	4049	18	ATTAAGCCATGCATGTCT	9	1.99393
srRNA-4049-19	4049	19	ATTAAGCCATGCATGTCTA	7	1.55083
srRNA-4049-20	4049	20	ATTAAGCCATGCATGTCTAA	6	1.32928
srRNA-4049-22	4049	22	ATTAAGCCATGCATGTCTAAGT	2	0.443095
srRNA-4049-23	4049	23	ATTAAGCCATGCATGTCTAAGTA	2	0.443095
srRNA-4049-25	4049	25	ATTAAGCCATGCATGTCTAAGTACG	1	0.221547
srRNA-4049-27	4049	27	ATTAAGCCATGCATGTCTAAGTACGCA	1	0.221547
srRNA-4049-29	4049	29	ATTAAGCCATGCATGTCTAAGTACGCACG	1	0.221547
srRNA-4050-18	4050	18	TTAAGCCATGCATGTCTA	31	6.86797
srRNA-4050-19	4050	19	TTAAGCCATGCATGTCTAA	34	7.53261
srRNA-4050-21	4050	21	TTAAGCCATGCATGTCTAAGT	5	1.10774
srRNA-4050-22	4050	22	TTAAGCCATGCATGTCTAAGTA	1	0.221547
srRNA-4050-24	4050	24	TTAAGCCATGCATGTCTAAGTACG	1	0.221547
srRNA-4050-25	4050	25	TTAAGCCATGCATGTCTAAGTACGC	4	0.88619
srRNA-4050-26	4050	26	TTAAGCCATGCATGTCTAAGTACGCA	1	0.221547
srRNA-4051-18	4051	18	TAAGCCATGCATGTCTAA	17	3.76631
srRNA-4051-19	4051	19	TAAGCCATGCATGTCTAAG	4	0.88619
srRNA-4051-20	4051	20	TAAGCCATGCATGTCTAAGT	8	1.77238
srRNA-4051-21	4051	21	TAAGCCATGCATGTCTAAGTA	6	1.32928
srRNA-4051-22	4051	22	TAAGCCATGCATGTCTAAGTAC	2	0.443095
srRNA-4051-23	4051	23	TAAGCCATGCATGTCTAAGTACG	1	0.221547
srRNA-4052-18	4052	18	AAGCCATGCATGTCTAAG	2	0.443095
srRNA-4052-19	4052	19	AAGCCATGCATGTCTAAGT	5	1.10774
srRNA-4052-20	4052	20	AAGCCATGCATGTCTAAGTA	13	2.88012
srRNA-4052-21	4052	21	AAGCCATGCATGTCTAAGTAC	9	1.99393
srRNA-4052-22	4052	22	AAGCCATGCATGTCTAAGTACG	3	0.664642
srRNA-4052-23	4052	23	AAGCCATGCATGTCTAAGTACGC	3	0.664642
srRNA-4052-24	4052	24	AAGCCATGCATGTCTAAGTACGCA	4	0.88619
srRNA-4052-25	4052	25	AAGCCATGCATGTCTAAGTACGCAC	1	0.221547
srRNA-4053-18	4053	18	AGCCATGCATGTCTAAGT	3	0.664642
srRNA-4053-19	4053	19	AGCCATGCATGTCTAAGTA	11	2.43702
srRNA-4053-20	4053	20	AGCCATGCATGTCTAAGTAC	7	1.55083
srRNA-4053-21	4053	21	AGCCATGCATGTCTAAGTACG	1	0.221547
srRNA-4053-22	4053	22	AGCCATGCATGTCTAAGTACGC	1	0.221547
srRNA-4053-25	4053	25	AGCCATGCATGTCTAAGTACGCACG	2	0.443095
srRNA-4054-18	4054	18	GCCATGCATGTCTAAGTA	12	2.65857
srRNA-4054-19	4054	19	GCCATGCATGTCTAAGTAC	3	0.664642
srRNA-4054-20	4054	20	GCCATGCATGTCTAAGTACG	9	1.99393
srRNA-4054-21	4054	21	GCCATGCATGTCTAAGTACGC	2	0.443095
srRNA-4054-22	4054	22	GCCATGCATGTCTAAGTACGCA	3	0.664642
srRNA-4054-23	4054	23	GCCATGCATGTCTAAGTACGCAC	1	0.221547
srRNA-4054-24	4054	24	GCCATGCATGTCTAAGTACGCACG	2	0.443095
srRNA-4055-18	4055	18	CCATGCATGTCTAAGTAC	7	1.55083
srRNA-4055-19	4055	19	CCATGCATGTCTAAGTACG	3	0.664642
srRNA-4055-20	4055	20	CCATGCATGTCTAAGTACGC	7	1.55083
srRNA-4055-21	4055	21	CCATGCATGTCTAAGTACGCA	5	1.10774
srRNA-4056-18	4056	18	CATGCATGTCTAAGTACG	7	1.55083
srRNA-4056-19	4056	19	CATGCATGTCTAAGTACGC	21	4.6525
srRNA-4056-20	4056	20	CATGCATGTCTAAGTACGCA	42	9.30499
srRNA-4056-21	4056	21	CATGCATGTCTAAGTACGCAC	15	3.32321
srRNA-4056-22	4056	22	CATGCATGTCTAAGTACGCACG	4	0.88619
srRNA-4056-23	4056	23	CATGCATGTCTAAGTACGCACGG	1	0.221547
srRNA-4056-24	4056	24	CATGCATGTCTAAGTACGCACGGC	2	0.443095
srRNA-4056-25	4056	25	CATGCATGTCTAAGTACGCACGGCC	1	0.221547
srRNA-4056-26	4056	26	CATGCATGTCTAAGTACGCACGGCCG	2	0.443095
srRNA-4057-18	4057	18	ATGCATGTCTAAGTACGC	21	4.6525
srRNA-4057-19	4057	19	ATGCATGTCTAAGTACGCA	42	9.30499
srRNA-4057-20	4057	20	ATGCATGTCTAAGTACGCAC	27	5.98178
srRNA-4057-21	4057	21	ATGCATGTCTAAGTACGCACG	24	5.31714
srRNA-4057-22	4057	22	ATGCATGTCTAAGTACGCACGG	18	3.98785
srRNA-4057-23	4057	23	ATGCATGTCTAAGTACGCACGGC	9	1.99393
srRNA-4057-24	4057	24	ATGCATGTCTAAGTACGCACGGCC	12	2.65857
srRNA-4057-25	4057	25	ATGCATGTCTAAGTACGCACGGCCG	4	0.88619
srRNA-4057-26	4057	26	ATGCATGTCTAAGTACGCACGGCCGG	3	0.664642
srRNA-4058-18	4058	18	TGCATGTCTAAGTACGCA	1	0.221547
srRNA-4058-19	4058	19	TGCATGTCTAAGTACGCAC	21	4.6525
srRNA-4058-20	4058	20	TGCATGTCTAAGTACGCACG	36	7.97571
srRNA-4058-21	4058	21	TGCATGTCTAAGTACGCACGG	18	3.98785
srRNA-4058-22	4058	22	TGCATGTCTAAGTACGCACGGC	20	4.43095
srRNA-4058-23	4058	23	TGCATGTCTAAGTACGCACGGCC	11	2.43702
srRNA-4058-24	4058	24	TGCATGTCTAAGTACGCACGGCCG	35	7.75416
srRNA-4058-25	4058	25	TGCATGTCTAAGTACGCACGGCCGG	8	1.77238
srRNA-4058-27	4058	27	TGCATGTCTAAGTACGCACGGCCGGTA	3	0.664642
srRNA-4059-18	4059	18	GCATGTCTAAGTACGCAC	49	10.8558
srRNA-4059-19	4059	19	GCATGTCTAAGTACGCACG	54	11.9636
srRNA-4059-20	4059	20	GCATGTCTAAGTACGCACGG	25	5.53869
srRNA-4059-21	4059	21	GCATGTCTAAGTACGCACGGC	10	2.21547
srRNA-4059-22	4059	22	GCATGTCTAAGTACGCACGGCC	7	1.55083
srRNA-4059-23	4059	23	GCATGTCTAAGTACGCACGGCCG	12	2.65857
srRNA-4059-24	4059	24	GCATGTCTAAGTACGCACGGCCGG	1	0.221547
srRNA-4059-25	4059	25	GCATGTCTAAGTACGCACGGCCGGT	3	0.664642
srRNA-4059-26	4059	26	GCATGTCTAAGTACGCACGGCCGGTA	3	0.664642
srRNA-4059-28	4059	28	GCATGTCTAAGTACGCACGGCCGGTACA	2	0.443095
srRNA-4059-29	4059	29	GCATGTCTAAGTACGCACGGCCGGTACAG	1	0.221547
srRNA-4060-18	4060	18	CATGTCTAAGTACGCACG	54	11.9636
srRNA-4060-19	4060	19	CATGTCTAAGTACGCACGG	8	1.77238
srRNA-4060-20	4060	20	CATGTCTAAGTACGCACGGC	32	7.08952
srRNA-4060-21	4060	21	CATGTCTAAGTACGCACGGCC	28	6.20333
srRNA-4060-22	4060	22	CATGTCTAAGTACGCACGGCCG	25	5.53869
srRNA-4060-23	4060	23	CATGTCTAAGTACGCACGGCCGG	9	1.99393
srRNA-4060-24	4060	24	CATGTCTAAGTACGCACGGCCGGT	12	2.65857
srRNA-4060-25	4060	25	CATGTCTAAGTACGCACGGCCGGTA	11	2.43702
srRNA-4060-26	4060	26	CATGTCTAAGTACGCACGGCCGGTAC	7	1.55083
srRNA-4060-27	4060	27	CATGTCTAAGTACGCACGGCCGGTACA	1	0.221547
srRNA-4060-28	4060	28	CATGTCTAAGTACGCACGGCCGGTACAG	1	0.221547
srRNA-4061-18	4061	18	ATGTCTAAGTACGCACGG	62	13.7359
srRNA-4061-19	4061	19	ATGTCTAAGTACGCACGGC	37	8.19726
srRNA-4061-20	4061	20	ATGTCTAAGTACGCACGGCC	35	7.75416
srRNA-4061-21	4061	21	ATGTCTAAGTACGCACGGCCG	29	6.42488
srRNA-4061-22	4061	22	ATGTCTAAGTACGCACGGCCGG	7	1.55083
srRNA-4061-23	4061	23	ATGTCTAAGTACGCACGGCCGGT	4	0.88619
srRNA-4061-24	4061	24	ATGTCTAAGTACGCACGGCCGGTA	11	2.43702
srRNA-4061-25	4061	25	ATGTCTAAGTACGCACGGCCGGTAC	3	0.664642
srRNA-4061-28	4061	28	ATGTCTAAGTACGCACGGCCGGTACAGT	2	0.443095
srRNA-4062-18	4062	18	TGTCTAAGTACGCACGGC	24	5.31714
srRNA-4062-19	4062	19	TGTCTAAGTACGCACGGCC	21	4.6525
srRNA-4062-20	4062	20	TGTCTAAGTACGCACGGCCG	24	5.31714
srRNA-4062-21	4062	21	TGTCTAAGTACGCACGGCCGG	7	1.55083
srRNA-4062-22	4062	22	TGTCTAAGTACGCACGGCCGGT	12	2.65857
srRNA-4062-23	4062	23	TGTCTAAGTACGCACGGCCGGTA	14	3.10166
srRNA-4062-24	4062	24	TGTCTAAGTACGCACGGCCGGTAC	3	0.664642
srRNA-4062-25	4062	25	TGTCTAAGTACGCACGGCCGGTACA	1	0.221547
srRNA-4062-27	4062	27	TGTCTAAGTACGCACGGCCGGTACAGT	1	0.221547
srRNA-4063-18	4063	18	GTCTAAGTACGCACGGCC	13	2.88012
srRNA-4063-19	4063	19	GTCTAAGTACGCACGGCCG	10	2.21547
srRNA-4063-20	4063	20	GTCTAAGTACGCACGGCCGG	3	0.664642
srRNA-4063-21	4063	21	GTCTAAGTACGCACGGCCGGT	3	0.664642
srRNA-4063-22	4063	22	GTCTAAGTACGCACGGCCGGTA	9	1.99393
srRNA-4064-18	4064	18	TCTAAGTACGCACGGCCG	25	5.53869
srRNA-4064-19	4064	19	TCTAAGTACGCACGGCCGG	16	3.54476
srRNA-4064-20	4064	20	TCTAAGTACGCACGGCCGGT	28	6.20333
srRNA-4064-21	4064	21	TCTAAGTACGCACGGCCGGTA	38	8.4188
srRNA-4064-22	4064	22	TCTAAGTACGCACGGCCGGTAC	15	3.32321
srRNA-4064-23	4064	23	TCTAAGTACGCACGGCCGGTACA	2	0.443095
srRNA-4064-24	4064	24	TCTAAGTACGCACGGCCGGTACAG	11	2.43702
srRNA-4064-25	4064	25	TCTAAGTACGCACGGCCGGTACAGT	19	4.2094
srRNA-4064-26	4064	26	TCTAAGTACGCACGGCCGGTACAGTG	6	1.32928
srRNA-4064-27	4064	27	TCTAAGTACGCACGGCCGGTACAGTGA	7	1.55083
srRNA-4064-28	4064	28	TCTAAGTACGCACGGCCGGTACAGTGAA	2	0.443095
srRNA-4065-18	4065	18	CTAAGTACGCACGGCCGG	19	4.2094
srRNA-4065-19	4065	19	CTAAGTACGCACGGCCGGT	17	3.76631
srRNA-4065-20	4065	20	CTAAGTACGCACGGCCGGTA	10	2.21547
srRNA-4065-21	4065	21	CTAAGTACGCACGGCCGGTAC	1	0.221547
srRNA-4065-22	4065	22	CTAAGTACGCACGGCCGGTACA	1	0.221547
srRNA-4065-23	4065	23	CTAAGTACGCACGGCCGGTACAG	5	1.10774
srRNA-4065-24	4065	24	CTAAGTACGCACGGCCGGTACAGT	8	1.77238
srRNA-4065-25	4065	25	CTAAGTACGCACGGCCGGTACAGTG	1	0.221547
srRNA-4065-26	4065	26	CTAAGTACGCACGGCCGGTACAGTGA	2	0.443095
srRNA-4065-27	4065	27	CTAAGTACGCACGGCCGGTACAGTGAA	3	0.664642
srRNA-4065-28	4065	28	CTAAGTACGCACGGCCGGTACAGTGAAA	1	0.221547
srRNA-4065-29	4065	29	CTAAGTACGCACGGCCGGTACAGTGAAAC	2	0.443095
srRNA-4066-18	4066	18	TAAGTACGCACGGCCGGT	54	11.9636
srRNA-4066-19	4066	19	TAAGTACGCACGGCCGGTA	12	2.65857
srRNA-4066-20	4066	20	TAAGTACGCACGGCCGGTAC	10	2.21547
srRNA-4066-21	4066	21	TAAGTACGCACGGCCGGTACA	15	3.32321
srRNA-4066-22	4066	22	TAAGTACGCACGGCCGGTACAG	9	1.99393
srRNA-4066-23	4066	23	TAAGTACGCACGGCCGGTACAGT	61	13.5144
srRNA-4066-24	4066	24	TAAGTACGCACGGCCGGTACAGTG	20	4.43095
srRNA-4066-25	4066	25	TAAGTACGCACGGCCGGTACAGTGA	21	4.6525
srRNA-4066-26	4066	26	TAAGTACGCACGGCCGGTACAGTGAA	32	7.08952
srRNA-4066-27	4066	27	TAAGTACGCACGGCCGGTACAGTGAAA	11	2.43702
srRNA-4066-28	4066	28	TAAGTACGCACGGCCGGTACAGTGAAAC	5	1.10774
srRNA-4067-18	4067	18	AAGTACGCACGGCCGGTA	49	10.8558
srRNA-4067-19	4067	19	AAGTACGCACGGCCGGTAC	21	4.6525
srRNA-4067-20	4067	20	AAGTACGCACGGCCGGTACA	35	7.75416
srRNA-4067-21	4067	21	AAGTACGCACGGCCGGTACAG	23	5.09559
srRNA-4067-22	4067	22	AAGTACGCACGGCCGGTACAGT	45	9.96964
srRNA-4067-23	4067	23	AAGTACGCACGGCCGGTACAGTG	17	3.76631
srRNA-4067-24	4067	24	AAGTACGCACGGCCGGTACAGTGA	27	5.98178
srRNA-4067-25	4067	25	AAGTACGCACGGCCGGTACAGTGAA	26	5.76023
srRNA-4067-26	4067	26	AAGTACGCACGGCCGGTACAGTGAAA	37	8.19726
srRNA-4067-27	4067	27	AAGTACGCACGGCCGGTACAGTGAAAC	21	4.6525
srRNA-4067-28	4067	28	AAGTACGCACGGCCGGTACAGTGAAACT	5	1.10774
srRNA-4067-29	4067	29	AAGTACGCACGGCCGGTACAGTGAAACTG	1	0.221547
srRNA-4068-18	4068	18	AGTACGCACGGCCGGTAC	60	13.2928
srRNA-4068-19	4068	19	AGTACGCACGGCCGGTACA	81	17.9453
srRNA-4068-20	4068	20	AGTACGCACGGCCGGTACAG	60	13.2928
srRNA-4068-21	4068	21	AGTACGCACGGCCGGTACAGT	70	15.5083
srRNA-4068-22	4068	22	AGTACGCACGGCCGGTACAGTG	38	8.4188
srRNA-4068-23	4068	23	AGTACGCACGGCCGGTACAGTGA	27	5.98178
srRNA-4068-24	4068	24	AGTACGCACGGCCGGTACAGTGAA	51	11.2989
srRNA-4068-25	4068	25	AGTACGCACGGCCGGTACAGTGAAA	56	12.4067
srRNA-4068-26	4068	26	AGTACGCACGGCCGGTACAGTGAAAC	35	7.75416
srRNA-4068-27	4068	27	AGTACGCACGGCCGGTACAGTGAAACT	17	3.76631
srRNA-4068-28	4068	28	AGTACGCACGGCCGGTACAGTGAAACTG	1	0.221547
srRNA-4068-29	4068	29	AGTACGCACGGCCGGTACAGTGAAACTGC	1	0.221547
srRNA-4069-18	4069	18	GTACGCACGGCCGGTACA	47	10.4127
srRNA-4069-19	4069	19	GTACGCACGGCCGGTACAG	33	7.31107
srRNA-4069-20	4069	20	GTACGCACGGCCGGTACAGT	148	32.789
srRNA-4069-21	4069	21	GTACGCACGGCCGGTACAGTG	43	9.52654
srRNA-4069-22	4069	22	GTACGCACGGCCGGTACAGTGA	184	40.7647
srRNA-4069-23	4069	23	GTACGCACGGCCGGTACAGTGAA	200	44.3095
srRNA-4069-24	4069	24	GTACGCACGGCCGGTACAGTGAAA	375	83.0803
srRNA-4069-25	4069	25	GTACGCACGGCCGGTACAGTGAAAC	183	40.5432
srRNA-4069-26	4069	26	GTACGCACGGCCGGTACAGTGAAACT	103	22.8194
srRNA-4069-27	4069	27	GTACGCACGGCCGGTACAGTGAAACTG	8	1.77238
srRNA-4069-28	4069	28	GTACGCACGGCCGGTACAGTGAAACTGC	16	3.54476
srRNA-4070-18	4070	18	TACGCACGGCCGGTACAG	50	11.0774
srRNA-4070-19	4070	19	TACGCACGGCCGGTACAGT	180	39.8785
srRNA-4070-20	4070	20	TACGCACGGCCGGTACAGTG	71	15.7299
srRNA-4070-21	4070	21	TACGCACGGCCGGTACAGTGA	152	33.6752
srRNA-4070-22	4070	22	TACGCACGGCCGGTACAGTGAA	108	23.9271
srRNA-4070-23	4070	23	TACGCACGGCCGGTACAGTGAAA	86	19.0531
srRNA-4070-24	4070	24	TACGCACGGCCGGTACAGTGAAAC	37	8.19726
srRNA-4070-25	4070	25	TACGCACGGCCGGTACAGTGAAACT	24	5.31714
srRNA-4070-26	4070	26	TACGCACGGCCGGTACAGTGAAACTG	1	0.221547
srRNA-4070-27	4070	27	TACGCACGGCCGGTACAGTGAAACTGC	1	0.221547
srRNA-4071-18	4071	18	ACGCACGGCCGGTACAGT	153	33.8968
srRNA-4071-19	4071	19	ACGCACGGCCGGTACAGTG	54	11.9636
srRNA-4071-20	4071	20	ACGCACGGCCGGTACAGTGA	114	25.2564
srRNA-4071-21	4071	21	ACGCACGGCCGGTACAGTGAA	80	17.7238
srRNA-4071-22	4071	22	ACGCACGGCCGGTACAGTGAAA	94	20.8255
srRNA-4071-23	4071	23	ACGCACGGCCGGTACAGTGAAAC	47	10.4127
srRNA-4071-24	4071	24	ACGCACGGCCGGTACAGTGAAACT	25	5.53869
srRNA-4071-25	4071	25	ACGCACGGCCGGTACAGTGAAACTG	1	0.221547
srRNA-4072-18	4072	18	CGCACGGCCGGTACAGTG	114	25.2564
srRNA-4072-19	4072	19	CGCACGGCCGGTACAGTGA	189	41.8725
srRNA-4072-20	4072	20	CGCACGGCCGGTACAGTGAA	93	20.6039
srRNA-4072-21	4072	21	CGCACGGCCGGTACAGTGAAA	80	17.7238
srRNA-4072-22	4072	22	CGCACGGCCGGTACAGTGAAAC	46	10.1912
srRNA-4072-23	4072	23	CGCACGGCCGGTACAGTGAAACT	21	4.6525
srRNA-4072-24	4072	24	CGCACGGCCGGTACAGTGAAACTG	3	0.664642
srRNA-4072-25	4072	25	CGCACGGCCGGTACAGTGAAACTGC	1	0.221547
srRNA-4073-18	4073	18	GCACGGCCGGTACAGTGA	184	40.7647
srRNA-4073-19	4073	19	GCACGGCCGGTACAGTGAA	167	36.9984
srRNA-4073-20	4073	20	GCACGGCCGGTACAGTGAAA	233	51.6206
srRNA-4073-21	4073	21	GCACGGCCGGTACAGTGAAAC	136	30.1305
srRNA-4073-22	4073	22	GCACGGCCGGTACAGTGAAACT	66	14.6221
srRNA-4073-23	4073	23	GCACGGCCGGTACAGTGAAACTG	4	0.88619
srRNA-4073-24	4073	24	GCACGGCCGGTACAGTGAAACTGC	7	1.55083
srRNA-4073-26	4073	26	GCACGGCCGGTACAGTGAAACTGCGA	1	0.221547
srRNA-4073-27	4073	27	GCACGGCCGGTACAGTGAAACTGCGAA	3	0.664642
srRNA-4074-18	4074	18	CACGGCCGGTACAGTGAA	174	38.5493
srRNA-4074-19	4074	19	CACGGCCGGTACAGTGAAA	231	51.1775
srRNA-4074-20	4074	20	CACGGCCGGTACAGTGAAAC	91	20.1608
srRNA-4074-21	4074	21	CACGGCCGGTACAGTGAAACT	44	9.74809
srRNA-4074-22	4074	22	CACGGCCGGTACAGTGAAACTG	4	0.88619
srRNA-4074-23	4074	23	CACGGCCGGTACAGTGAAACTGC	8	1.77238
srRNA-4074-26	4074	26	CACGGCCGGTACAGTGAAACTGCGAA	4	0.88619
srRNA-4074-28	4074	28	CACGGCCGGTACAGTGAAACTGCGAATG	1	0.221547
srRNA-4075-18	4075	18	ACGGCCGGTACAGTGAAA	398	88.1759
srRNA-4075-19	4075	19	ACGGCCGGTACAGTGAAAC	229	50.7344
srRNA-4075-20	4075	20	ACGGCCGGTACAGTGAAACT	161	35.6691
srRNA-4075-21	4075	21	ACGGCCGGTACAGTGAAACTG	13	2.88012
srRNA-4075-22	4075	22	ACGGCCGGTACAGTGAAACTGC	17	3.76631
srRNA-4075-23	4075	23	ACGGCCGGTACAGTGAAACTGCG	5	1.10774
srRNA-4075-24	4075	24	ACGGCCGGTACAGTGAAACTGCGA	2	0.443095
srRNA-4075-25	4075	25	ACGGCCGGTACAGTGAAACTGCGAA	11	2.43702
srRNA-4075-27	4075	27	ACGGCCGGTACAGTGAAACTGCGAATG	2	0.443095
srRNA-4075-29	4075	29	ACGGCCGGTACAGTGAAACTGCGAATGGC	2	0.443095
srRNA-4075-30	4075	30	ACGGCCGGTACAGTGAAACTGCGAATGGCT	3	0.664642
srRNA-4076-18	4076	18	CGGCCGGTACAGTGAAAC	76	16.8376
srRNA-4076-19	4076	19	CGGCCGGTACAGTGAAACT	51	11.2989
srRNA-4076-20	4076	20	CGGCCGGTACAGTGAAACTG	5	1.10774
srRNA-4076-21	4076	21	CGGCCGGTACAGTGAAACTGC	10	2.21547
srRNA-4076-23	4076	23	CGGCCGGTACAGTGAAACTGCGA	2	0.443095
srRNA-4076-24	4076	24	CGGCCGGTACAGTGAAACTGCGAA	3	0.664642
srRNA-4076-26	4076	26	CGGCCGGTACAGTGAAACTGCGAATG	1	0.221547
srRNA-4076-27	4076	27	CGGCCGGTACAGTGAAACTGCGAATGG	8	1.77238
srRNA-4076-28	4076	28	CGGCCGGTACAGTGAAACTGCGAATGGC	41	9.08345
srRNA-4076-29	4076	29	CGGCCGGTACAGTGAAACTGCGAATGGCT	11	2.43702
srRNA-4077-18	4077	18	GGCCGGTACAGTGAAACT	94	20.8255
srRNA-4077-19	4077	19	GGCCGGTACAGTGAAACTG	11	2.43702
srRNA-4077-20	4077	20	GGCCGGTACAGTGAAACTGC	26	5.76023
srRNA-4077-21	4077	21	GGCCGGTACAGTGAAACTGCG	6	1.32928
srRNA-4077-22	4077	22	GGCCGGTACAGTGAAACTGCGA	4	0.88619
srRNA-4077-23	4077	23	GGCCGGTACAGTGAAACTGCGAA	10	2.21547
srRNA-4077-24	4077	24	GGCCGGTACAGTGAAACTGCGAAT	2	0.443095
srRNA-4077-25	4077	25	GGCCGGTACAGTGAAACTGCGAATG	5	1.10774
srRNA-4077-26	4077	26	GGCCGGTACAGTGAAACTGCGAATGG	43	9.52654
srRNA-4077-27	4077	27	GGCCGGTACAGTGAAACTGCGAATGGC	101	22.3763
srRNA-4077-28	4077	28	GGCCGGTACAGTGAAACTGCGAATGGCT	16	3.54476
srRNA-4077-29	4077	29	GGCCGGTACAGTGAAACTGCGAATGGCTC	4	0.88619
srRNA-4078-18	4078	18	GCCGGTACAGTGAAACTG	6	1.32928
srRNA-4078-19	4078	19	GCCGGTACAGTGAAACTGC	24	5.31714
srRNA-4078-20	4078	20	GCCGGTACAGTGAAACTGCG	1	0.221547
srRNA-4078-21	4078	21	GCCGGTACAGTGAAACTGCGA	1	0.221547
srRNA-4078-22	4078	22	GCCGGTACAGTGAAACTGCGAA	14	3.10166
srRNA-4078-24	4078	24	GCCGGTACAGTGAAACTGCGAATG	2	0.443095
srRNA-4078-25	4078	25	GCCGGTACAGTGAAACTGCGAATGG	38	8.4188
srRNA-4078-26	4078	26	GCCGGTACAGTGAAACTGCGAATGGC	188	41.6509
srRNA-4078-27	4078	27	GCCGGTACAGTGAAACTGCGAATGGCT	129	28.5796
srRNA-4078-28	4078	28	GCCGGTACAGTGAAACTGCGAATGGCTC	96	21.2686
srRNA-4078-29	4078	29	GCCGGTACAGTGAAACTGCGAATGGCTCA	1	0.221547
srRNA-4078-30	4078	30	GCCGGTACAGTGAAACTGCGAATGGCTCAT	3	0.664642
srRNA-4079-18	4079	18	CCGGTACAGTGAAACTGC	15	3.32321
srRNA-4079-19	4079	19	CCGGTACAGTGAAACTGCG	2	0.443095
srRNA-4079-20	4079	20	CCGGTACAGTGAAACTGCGA	8	1.77238
srRNA-4079-21	4079	21	CCGGTACAGTGAAACTGCGAA	6	1.32928
srRNA-4079-23	4079	23	CCGGTACAGTGAAACTGCGAATG	1	0.221547
srRNA-4079-24	4079	24	CCGGTACAGTGAAACTGCGAATGG	19	4.2094
srRNA-4079-25	4079	25	CCGGTACAGTGAAACTGCGAATGGC	130	28.8012
srRNA-4079-26	4079	26	CCGGTACAGTGAAACTGCGAATGGCT	572	126.725
srRNA-4079-27	4079	27	CCGGTACAGTGAAACTGCGAATGGCTC	415	91.9422
srRNA-4079-28	4079	28	CCGGTACAGTGAAACTGCGAATGGCTCA	11	2.43702
srRNA-4079-29	4079	29	CCGGTACAGTGAAACTGCGAATGGCTCAT	5	1.10774
srRNA-4080-18	4080	18	CGGTACAGTGAAACTGCG	1	0.221547
srRNA-4080-19	4080	19	CGGTACAGTGAAACTGCGA	4	0.88619
srRNA-4080-20	4080	20	CGGTACAGTGAAACTGCGAA	8	1.77238
srRNA-4080-22	4080	22	CGGTACAGTGAAACTGCGAATG	4	0.88619
srRNA-4080-23	4080	23	CGGTACAGTGAAACTGCGAATGG	19	4.2094
srRNA-4080-24	4080	24	CGGTACAGTGAAACTGCGAATGGC	247	54.7222
srRNA-4080-25	4080	25	CGGTACAGTGAAACTGCGAATGGCT	977	216.452
srRNA-4080-26	4080	26	CGGTACAGTGAAACTGCGAATGGCTC	930	206.039
srRNA-4080-27	4080	27	CGGTACAGTGAAACTGCGAATGGCTCA	23	5.09559
srRNA-4080-28	4080	28	CGGTACAGTGAAACTGCGAATGGCTCAT	54	11.9636
srRNA-4080-29	4080	29	CGGTACAGTGAAACTGCGAATGGCTCATT	8	1.77238
srRNA-4080-30	4080	30	CGGTACAGTGAAACTGCGAATGGCTCATTA	2	0.443095
srRNA-4081-19	4081	19	GGTACAGTGAAACTGCGAA	4	0.88619
srRNA-4081-21	4081	21	GGTACAGTGAAACTGCGAATG	2	0.443095
srRNA-4081-22	4081	22	GGTACAGTGAAACTGCGAATGG	4	0.88619
srRNA-4081-23	4081	23	GGTACAGTGAAACTGCGAATGGC	29	6.42488
srRNA-4081-24	4081	24	GGTACAGTGAAACTGCGAATGGCT	142	31.4597
srRNA-4081-25	4081	25	GGTACAGTGAAACTGCGAATGGCTC	126	27.915
srRNA-4081-26	4081	26	GGTACAGTGAAACTGCGAATGGCTCA	19	4.2094
srRNA-4081-27	4081	27	GGTACAGTGAAACTGCGAATGGCTCAT	24	5.31714
srRNA-4081-28	4081	28	GGTACAGTGAAACTGCGAATGGCTCATT	9	1.99393
srRNA-4082-19	4082	19	GTACAGTGAAACTGCGAAT	1	0.221547
srRNA-4082-20	4082	20	GTACAGTGAAACTGCGAATG	5	1.10774
srRNA-4082-21	4082	21	GTACAGTGAAACTGCGAATGG	5	1.10774
srRNA-4082-22	4082	22	GTACAGTGAAACTGCGAATGGC	23	5.09559
srRNA-4082-23	4082	23	GTACAGTGAAACTGCGAATGGCT	156	34.5614
srRNA-4082-24	4082	24	GTACAGTGAAACTGCGAATGGCTC	106	23.484
srRNA-4082-25	4082	25	GTACAGTGAAACTGCGAATGGCTCA	13	2.88012
srRNA-4082-26	4082	26	GTACAGTGAAACTGCGAATGGCTCAT	44	9.74809
srRNA-4082-27	4082	27	GTACAGTGAAACTGCGAATGGCTCATT	20	4.43095
srRNA-4082-28	4082	28	GTACAGTGAAACTGCGAATGGCTCATTA	16	3.54476
srRNA-4083-20	4083	20	TACAGTGAAACTGCGAATGG	8	1.77238
srRNA-4083-21	4083	21	TACAGTGAAACTGCGAATGGC	96	21.2686
srRNA-4083-22	4083	22	TACAGTGAAACTGCGAATGGCT	334	73.9969
srRNA-4083-23	4083	23	TACAGTGAAACTGCGAATGGCTC	54	11.9636
srRNA-4083-24	4083	24	TACAGTGAAACTGCGAATGGCTCA	9	1.99393
srRNA-4083-25	4083	25	TACAGTGAAACTGCGAATGGCTCAT	19	4.2094
srRNA-4083-26	4083	26	TACAGTGAAACTGCGAATGGCTCATT	15	3.32321
srRNA-4083-27	4083	27	TACAGTGAAACTGCGAATGGCTCATTA	28	6.20333
srRNA-4083-28	4083	28	TACAGTGAAACTGCGAATGGCTCATTAA	8	1.77238
srRNA-4083-29	4083	29	TACAGTGAAACTGCGAATGGCTCATTAAA	1	0.221547
srRNA-4084-18	4084	18	ACAGTGAAACTGCGAATG	2	0.443095
srRNA-4084-19	4084	19	ACAGTGAAACTGCGAATGG	10	2.21547
srRNA-4084-20	4084	20	ACAGTGAAACTGCGAATGGC	52	11.5205
srRNA-4084-21	4084	21	ACAGTGAAACTGCGAATGGCT	275	60.9256
srRNA-4084-22	4084	22	ACAGTGAAACTGCGAATGGCTC	58	12.8498
srRNA-4084-23	4084	23	ACAGTGAAACTGCGAATGGCTCA	6	1.32928
srRNA-4084-24	4084	24	ACAGTGAAACTGCGAATGGCTCAT	35	7.75416
srRNA-4084-25	4084	25	ACAGTGAAACTGCGAATGGCTCATT	37	8.19726
srRNA-4084-26	4084	26	ACAGTGAAACTGCGAATGGCTCATTA	102	22.5978
srRNA-4084-27	4084	27	ACAGTGAAACTGCGAATGGCTCATTAA	27	5.98178
srRNA-4084-28	4084	28	ACAGTGAAACTGCGAATGGCTCATTAAA	10	2.21547
srRNA-4084-29	4084	29	ACAGTGAAACTGCGAATGGCTCATTAAAT	1	0.221547
srRNA-4085-18	4085	18	CAGTGAAACTGCGAATGG	67	14.8437
srRNA-4085-19	4085	19	CAGTGAAACTGCGAATGGC	170	37.6631
srRNA-4085-20	4085	20	CAGTGAAACTGCGAATGGCT	605	134.036
srRNA-4085-21	4085	21	CAGTGAAACTGCGAATGGCTC	150	33.2321
srRNA-4085-22	4085	22	CAGTGAAACTGCGAATGGCTCA	6	1.32928
srRNA-4085-23	4085	23	CAGTGAAACTGCGAATGGCTCAT	102	22.5978
srRNA-4085-24	4085	24	CAGTGAAACTGCGAATGGCTCATT	66	14.6221
srRNA-4085-25	4085	25	CAGTGAAACTGCGAATGGCTCATTA	174	38.5493
srRNA-4085-26	4085	26	CAGTGAAACTGCGAATGGCTCATTAA	40	8.8619
srRNA-4085-27	4085	27	CAGTGAAACTGCGAATGGCTCATTAAA	18	3.98785
srRNA-4085-28	4085	28	CAGTGAAACTGCGAATGGCTCATTAAAT	13	2.88012
srRNA-4085-29	4085	29	CAGTGAAACTGCGAATGGCTCATTAAATC	1	0.221547
srRNA-4086-18	4086	18	AGTGAAACTGCGAATGGC	126	27.915
srRNA-4086-19	4086	19	AGTGAAACTGCGAATGGCT	649	143.784
srRNA-4086-20	4086	20	AGTGAAACTGCGAATGGCTC	214	47.4112
srRNA-4086-21	4086	21	AGTGAAACTGCGAATGGCTCA	17	3.76631
srRNA-4086-22	4086	22	AGTGAAACTGCGAATGGCTCAT	367	81.3079
srRNA-4086-23	4086	23	AGTGAAACTGCGAATGGCTCATT	175	38.7708
srRNA-4086-24	4086	24	AGTGAAACTGCGAATGGCTCATTA	754	167.047
srRNA-4086-25	4086	25	AGTGAAACTGCGAATGGCTCATTAA	173	38.3277
srRNA-4086-26	4086	26	AGTGAAACTGCGAATGGCTCATTAAA	39	8.64035
srRNA-4086-27	4086	27	AGTGAAACTGCGAATGGCTCATTAAAT	32	7.08952
srRNA-4086-28	4086	28	AGTGAAACTGCGAATGGCTCATTAAATC	4	0.88619
srRNA-4086-29	4086	29	AGTGAAACTGCGAATGGCTCATTAAATCA	2	0.443095
srRNA-4087-18	4087	18	GTGAAACTGCGAATGGCT	198	43.8664
srRNA-4087-19	4087	19	GTGAAACTGCGAATGGCTC	108	23.9271
srRNA-4087-20	4087	20	GTGAAACTGCGAATGGCTCA	18	3.98785
srRNA-4087-21	4087	21	GTGAAACTGCGAATGGCTCAT	288	63.8057
srRNA-4087-22	4087	22	GTGAAACTGCGAATGGCTCATT	206	45.6388
srRNA-4087-23	4087	23	GTGAAACTGCGAATGGCTCATTA	1085	240.379
srRNA-4087-24	4087	24	GTGAAACTGCGAATGGCTCATTAA	232	51.399
srRNA-4087-25	4087	25	GTGAAACTGCGAATGGCTCATTAAA	78	17.2807
srRNA-4087-26	4087	26	GTGAAACTGCGAATGGCTCATTAAAT	83	18.3884
srRNA-4087-27	4087	27	GTGAAACTGCGAATGGCTCATTAAATC	49	10.8558
srRNA-4087-28	4087	28	GTGAAACTGCGAATGGCTCATTAAATCA	80	17.7238
srRNA-4087-29	4087	29	GTGAAACTGCGAATGGCTCATTAAATCAG	1	0.221547
srRNA-4088-18	4088	18	TGAAACTGCGAATGGCTC	218	48.2974
srRNA-4088-19	4088	19	TGAAACTGCGAATGGCTCA	84	18.61
srRNA-4088-20	4088	20	TGAAACTGCGAATGGCTCAT	180	39.8785
srRNA-4088-21	4088	21	TGAAACTGCGAATGGCTCATT	495	109.666
srRNA-4088-22	4088	22	TGAAACTGCGAATGGCTCATTA	497	110.109
srRNA-4088-23	4088	23	TGAAACTGCGAATGGCTCATTAA	133	29.4658
srRNA-4088-24	4088	24	TGAAACTGCGAATGGCTCATTAAA	64	14.179
srRNA-4088-25	4088	25	TGAAACTGCGAATGGCTCATTAAAT	84	18.61
srRNA-4088-26	4088	26	TGAAACTGCGAATGGCTCATTAAATC	54	11.9636
srRNA-4088-27	4088	27	TGAAACTGCGAATGGCTCATTAAATCA	122	27.0288
srRNA-4088-28	4088	28	TGAAACTGCGAATGGCTCATTAAATCAG	4	0.88619
srRNA-4089-18	4089	18	GAAACTGCGAATGGCTCA	10	2.21547
srRNA-4089-19	4089	19	GAAACTGCGAATGGCTCAT	41	9.08345
srRNA-4089-20	4089	20	GAAACTGCGAATGGCTCATT	19	4.2094
srRNA-4089-21	4089	21	GAAACTGCGAATGGCTCATTA	89	19.7177
srRNA-4089-22	4089	22	GAAACTGCGAATGGCTCATTAA	35	7.75416
srRNA-4089-23	4089	23	GAAACTGCGAATGGCTCATTAAA	61	13.5144
srRNA-4089-24	4089	24	GAAACTGCGAATGGCTCATTAAAT	60	13.2928
srRNA-4089-25	4089	25	GAAACTGCGAATGGCTCATTAAATC	96	21.2686
srRNA-4089-26	4089	26	GAAACTGCGAATGGCTCATTAAATCA	93	20.6039
srRNA-4089-27	4089	27	GAAACTGCGAATGGCTCATTAAATCAG	1	0.221547
srRNA-4090-18	4090	18	AAACTGCGAATGGCTCAT	127	28.1365
srRNA-4090-19	4090	19	AAACTGCGAATGGCTCATT	170	37.6631
srRNA-4090-20	4090	20	AAACTGCGAATGGCTCATTA	316	70.009
srRNA-4090-21	4090	21	AAACTGCGAATGGCTCATTAA	78	17.2807
srRNA-4090-22	4090	22	AAACTGCGAATGGCTCATTAAA	81	17.9453
srRNA-4090-23	4090	23	AAACTGCGAATGGCTCATTAAAT	136	30.1305
srRNA-4090-24	4090	24	AAACTGCGAATGGCTCATTAAATC	192	42.5371
srRNA-4090-25	4090	25	AAACTGCGAATGGCTCATTAAATCA	221	48.962
srRNA-4090-26	4090	26	AAACTGCGAATGGCTCATTAAATCAG	33	7.31107
srRNA-4090-27	4090	27	AAACTGCGAATGGCTCATTAAATCAGT	10	2.21547
srRNA-4090-28	4090	28	AAACTGCGAATGGCTCATTAAATCAGTT	1	0.221547
srRNA-4090-29	4090	29	AAACTGCGAATGGCTCATTAAATCAGTTA	1	0.221547
srRNA-4091-18	4091	18	AACTGCGAATGGCTCATT	1248	276.491
srRNA-4091-19	4091	19	AACTGCGAATGGCTCATTA	800	177.238
srRNA-4091-20	4091	20	AACTGCGAATGGCTCATTAA	216	47.8543
srRNA-4091-21	4091	21	AACTGCGAATGGCTCATTAAA	99	21.9332
srRNA-4091-22	4091	22	AACTGCGAATGGCTCATTAAAT	85	18.8315
srRNA-4091-23	4091	23	AACTGCGAATGGCTCATTAAATC	185	40.9863
srRNA-4091-24	4091	24	AACTGCGAATGGCTCATTAAATCA	194	42.9802
srRNA-4091-25	4091	25	AACTGCGAATGGCTCATTAAATCAG	38	8.4188
srRNA-4091-26	4091	26	AACTGCGAATGGCTCATTAAATCAGT	9	1.99393
srRNA-4091-27	4091	27	AACTGCGAATGGCTCATTAAATCAGTT	6	1.32928
srRNA-4092-18	4092	18	ACTGCGAATGGCTCATTA	116	25.6995
srRNA-4092-19	4092	19	ACTGCGAATGGCTCATTAA	46	10.1912
srRNA-4092-20	4092	20	ACTGCGAATGGCTCATTAAA	62	13.7359
srRNA-4092-21	4092	21	ACTGCGAATGGCTCATTAAAT	106	23.484
srRNA-4092-22	4092	22	ACTGCGAATGGCTCATTAAATC	243	53.836
srRNA-4092-23	4092	23	ACTGCGAATGGCTCATTAAATCA	302	66.9073
srRNA-4092-24	4092	24	ACTGCGAATGGCTCATTAAATCAG	84	18.61
srRNA-4092-25	4092	25	ACTGCGAATGGCTCATTAAATCAGT	33	7.31107
srRNA-4092-26	4092	26	ACTGCGAATGGCTCATTAAATCAGTT	23	5.09559
srRNA-4093-18	4093	18	CTGCGAATGGCTCATTAA	26	5.76023
srRNA-4093-19	4093	19	CTGCGAATGGCTCATTAAA	40	8.8619
srRNA-4093-20	4093	20	CTGCGAATGGCTCATTAAAT	46	10.1912
srRNA-4093-21	4093	21	CTGCGAATGGCTCATTAAATC	153	33.8968
srRNA-4093-22	4093	22	CTGCGAATGGCTCATTAAATCA	168	37.22
srRNA-4093-23	4093	23	CTGCGAATGGCTCATTAAATCAG	30	6.64642
srRNA-4093-24	4093	24	CTGCGAATGGCTCATTAAATCAGT	15	3.32321
srRNA-4093-25	4093	25	CTGCGAATGGCTCATTAAATCAGTT	17	3.76631
srRNA-4093-26	4093	26	CTGCGAATGGCTCATTAAATCAGTTA	2	0.443095
srRNA-4094-18	4094	18	TGCGAATGGCTCATTAAA	57	12.6282
srRNA-4094-19	4094	19	TGCGAATGGCTCATTAAAT	77	17.0592
srRNA-4094-20	4094	20	TGCGAATGGCTCATTAAATC	242	53.6145
srRNA-4094-21	4094	21	TGCGAATGGCTCATTAAATCA	189	41.8725
srRNA-4094-22	4094	22	TGCGAATGGCTCATTAAATCAG	20	4.43095
srRNA-4094-23	4094	23	TGCGAATGGCTCATTAAATCAGT	18	3.98785
srRNA-4094-24	4094	24	TGCGAATGGCTCATTAAATCAGTT	18	3.98785
srRNA-4094-25	4094	25	TGCGAATGGCTCATTAAATCAGTTA	1	0.221547
srRNA-4095-18	4095	18	GCGAATGGCTCATTAAAT	12	2.65857
srRNA-4095-19	4095	19	GCGAATGGCTCATTAAATC	44	9.74809
srRNA-4095-20	4095	20	GCGAATGGCTCATTAAATCA	33	7.31107
srRNA-4095-21	4095	21	GCGAATGGCTCATTAAATCAG	10	2.21547
srRNA-4095-22	4095	22	GCGAATGGCTCATTAAATCAGT	3	0.664642
srRNA-4095-24	4095	24	GCGAATGGCTCATTAAATCAGTTA	1	0.221547
srRNA-4095-26	4095	26	GCGAATGGCTCATTAAATCAGTTATG	1	0.221547
srRNA-4096-18	4096	18	CGAATGGCTCATTAAATC	60	13.2928
srRNA-4096-19	4096	19	CGAATGGCTCATTAAATCA	139	30.7951
srRNA-4096-20	4096	20	CGAATGGCTCATTAAATCAG	22	4.87404
srRNA-4096-21	4096	21	CGAATGGCTCATTAAATCAGT	3	0.664642
srRNA-4096-22	4096	22	CGAATGGCTCATTAAATCAGTT	1	0.221547
srRNA-4096-24	4096	24	CGAATGGCTCATTAAATCAGTTAT	1	0.221547
srRNA-4096-25	4096	25	CGAATGGCTCATTAAATCAGTTATG	1	0.221547
srRNA-4097-18	4097	18	GAATGGCTCATTAAATCA	28	6.20333
srRNA-4097-19	4097	19	GAATGGCTCATTAAATCAG	15	3.32321
srRNA-4097-20	4097	20	GAATGGCTCATTAAATCAGT	9	1.99393
srRNA-4097-21	4097	21	GAATGGCTCATTAAATCAGTT	3	0.664642
srRNA-4097-22	4097	22	GAATGGCTCATTAAATCAGTTA	3	0.664642
srRNA-4097-23	4097	23	GAATGGCTCATTAAATCAGTTAT	1	0.221547
srRNA-4097-24	4097	24	GAATGGCTCATTAAATCAGTTATG	5	1.10774
srRNA-4097-27	4097	27	GAATGGCTCATTAAATCAGTTATGGTT	1	0.221547
srRNA-4097-28	4097	28	GAATGGCTCATTAAATCAGTTATGGTTC	1	0.221547
srRNA-4098-18	4098	18	AATGGCTCATTAAATCAG	11	2.43702
srRNA-4098-19	4098	19	AATGGCTCATTAAATCAGT	10	2.21547
srRNA-4098-20	4098	20	AATGGCTCATTAAATCAGTT	7	1.55083
srRNA-4098-21	4098	21	AATGGCTCATTAAATCAGTTA	15	3.32321
srRNA-4098-22	4098	22	AATGGCTCATTAAATCAGTTAT	3	0.664642
srRNA-4098-23	4098	23	AATGGCTCATTAAATCAGTTATG	6	1.32928
srRNA-4098-26	4098	26	AATGGCTCATTAAATCAGTTATGGTT	4	0.88619
srRNA-4099-18	4099	18	ATGGCTCATTAAATCAGT	13	2.88012
srRNA-4099-19	4099	19	ATGGCTCATTAAATCAGTT	35	7.75416
srRNA-4099-20	4099	20	ATGGCTCATTAAATCAGTTA	19	4.2094
srRNA-4099-21	4099	21	ATGGCTCATTAAATCAGTTAT	4	0.88619
srRNA-4099-22	4099	22	ATGGCTCATTAAATCAGTTATG	1	0.221547
srRNA-4100-18	4100	18	TGGCTCATTAAATCAGTT	9	1.99393
srRNA-4100-19	4100	19	TGGCTCATTAAATCAGTTA	2	0.443095
srRNA-4100-20	4100	20	TGGCTCATTAAATCAGTTAT	6	1.32928
srRNA-4100-21	4100	21	TGGCTCATTAAATCAGTTATG	6	1.32928
srRNA-4100-24	4100	24	TGGCTCATTAAATCAGTTATGGTT	1	0.221547
srRNA-4100-26	4100	26	TGGCTCATTAAATCAGTTATGGTTCC	1	0.221547
srRNA-4101-18	4101	18	GGCTCATTAAATCAGTTA	11	2.43702
srRNA-4101-19	4101	19	GGCTCATTAAATCAGTTAT	4	0.88619
srRNA-4101-20	4101	20	GGCTCATTAAATCAGTTATG	10	2.21547
srRNA-4101-21	4101	21	GGCTCATTAAATCAGTTATGG	2	0.443095
srRNA-4101-22	4101	22	GGCTCATTAAATCAGTTATGGT	1	0.221547
srRNA-4101-23	4101	23	GGCTCATTAAATCAGTTATGGTT	2	0.443095
srRNA-4101-24	4101	24	GGCTCATTAAATCAGTTATGGTTC	1	0.221547
srRNA-4101-25	4101	25	GGCTCATTAAATCAGTTATGGTTCC	2	0.443095
srRNA-4102-18	4102	18	GCTCATTAAATCAGTTAT	2	0.443095
srRNA-4102-19	4102	19	GCTCATTAAATCAGTTATG	1	0.221547
srRNA-4102-20	4102	20	GCTCATTAAATCAGTTATGG	4	0.88619
srRNA-4102-21	4102	21	GCTCATTAAATCAGTTATGGT	1	0.221547
srRNA-4102-22	4102	22	GCTCATTAAATCAGTTATGGTT	1	0.221547
srRNA-4102-23	4102	23	GCTCATTAAATCAGTTATGGTTC	4	0.88619
srRNA-4103-18	4103	18	CTCATTAAATCAGTTATG	4	0.88619
srRNA-4103-19	4103	19	CTCATTAAATCAGTTATGG	6	1.32928
srRNA-4103-21	4103	21	CTCATTAAATCAGTTATGGTT	1	0.221547
srRNA-4103-22	4103	22	CTCATTAAATCAGTTATGGTTC	1	0.221547
srRNA-4103-23	4103	23	CTCATTAAATCAGTTATGGTTCC	1	0.221547
srRNA-4103-26	4103	26	CTCATTAAATCAGTTATGGTTCCTTT	1	0.221547
srRNA-4104-18	4104	18	TCATTAAATCAGTTATGG	5	1.10774
srRNA-4104-19	4104	19	TCATTAAATCAGTTATGGT	1	0.221547
srRNA-4104-21	4104	21	TCATTAAATCAGTTATGGTTC	2	0.443095
srRNA-4104-22	4104	22	TCATTAAATCAGTTATGGTTCC	6	1.32928
srRNA-4105-18	4105	18	CATTAAATCAGTTATGGT	1	0.221547
srRNA-4105-19	4105	19	CATTAAATCAGTTATGGTT	7	1.55083
srRNA-4105-20	4105	20	CATTAAATCAGTTATGGTTC	1	0.221547
srRNA-4105-21	4105	21	CATTAAATCAGTTATGGTTCC	2	0.443095
srRNA-4105-22	4105	22	CATTAAATCAGTTATGGTTCCT	1	0.221547
srRNA-4106-18	4106	18	ATTAAATCAGTTATGGTT	7	1.55083
srRNA-4106-19	4106	19	ATTAAATCAGTTATGGTTC	6	1.32928
srRNA-4106-20	4106	20	ATTAAATCAGTTATGGTTCC	15	3.32321
srRNA-4106-21	4106	21	ATTAAATCAGTTATGGTTCCT	6	1.32928
srRNA-4106-22	4106	22	ATTAAATCAGTTATGGTTCCTT	3	0.664642
srRNA-4106-24	4106	24	ATTAAATCAGTTATGGTTCCTTTG	1	0.221547
srRNA-4106-25	4106	25	ATTAAATCAGTTATGGTTCCTTTGG	1	0.221547
srRNA-4107-18	4107	18	TTAAATCAGTTATGGTTC	4	0.88619
srRNA-4107-19	4107	19	TTAAATCAGTTATGGTTCC	12	2.65857
srRNA-4107-20	4107	20	TTAAATCAGTTATGGTTCCT	5	1.10774
srRNA-4107-21	4107	21	TTAAATCAGTTATGGTTCCTT	1	0.221547
srRNA-4107-22	4107	22	TTAAATCAGTTATGGTTCCTTT	1	0.221547
srRNA-4107-23	4107	23	TTAAATCAGTTATGGTTCCTTTG	1	0.221547
srRNA-4108-18	4108	18	TAAATCAGTTATGGTTCC	20	4.43095
srRNA-4108-19	4108	19	TAAATCAGTTATGGTTCCT	7	1.55083
srRNA-4108-20	4108	20	TAAATCAGTTATGGTTCCTT	3	0.664642
srRNA-4108-21	4108	21	TAAATCAGTTATGGTTCCTTT	3	0.664642
srRNA-4108-22	4108	22	TAAATCAGTTATGGTTCCTTTG	3	0.664642
srRNA-4109-18	4109	18	AAATCAGTTATGGTTCCT	7	1.55083
srRNA-4109-19	4109	19	AAATCAGTTATGGTTCCTT	3	0.664642
srRNA-4109-20	4109	20	AAATCAGTTATGGTTCCTTT	3	0.664642
srRNA-4109-21	4109	21	AAATCAGTTATGGTTCCTTTG	1	0.221547
srRNA-4109-22	4109	22	AAATCAGTTATGGTTCCTTTGG	1	0.221547
srRNA-4110-18	4110	18	AATCAGTTATGGTTCCTT	5	1.10774
srRNA-4110-19	4110	19	AATCAGTTATGGTTCCTTT	12	2.65857
srRNA-4110-20	4110	20	AATCAGTTATGGTTCCTTTG	11	2.43702
srRNA-4110-21	4110	21	AATCAGTTATGGTTCCTTTGG	16	3.54476
srRNA-4110-22	4110	22	AATCAGTTATGGTTCCTTTGGT	1	0.221547
srRNA-4110-23	4110	23	AATCAGTTATGGTTCCTTTGGTC	2	0.443095
srRNA-4110-26	4110	26	AATCAGTTATGGTTCCTTTGGTCGCT	2	0.443095
srRNA-4111-18	4111	18	ATCAGTTATGGTTCCTTT	18	3.98785
srRNA-4111-19	4111	19	ATCAGTTATGGTTCCTTTG	75	16.6161
srRNA-4111-20	4111	20	ATCAGTTATGGTTCCTTTGG	13	2.88012
srRNA-4111-21	4111	21	ATCAGTTATGGTTCCTTTGGT	8	1.77238
srRNA-4111-22	4111	22	ATCAGTTATGGTTCCTTTGGTC	1	0.221547
srRNA-4111-23	4111	23	ATCAGTTATGGTTCCTTTGGTCG	1	0.221547
srRNA-4111-24	4111	24	ATCAGTTATGGTTCCTTTGGTCGC	2	0.443095
srRNA-4111-25	4111	25	ATCAGTTATGGTTCCTTTGGTCGCT	1	0.221547
srRNA-4111-27	4111	27	ATCAGTTATGGTTCCTTTGGTCGCTCG	1	0.221547
srRNA-4111-28	4111	28	ATCAGTTATGGTTCCTTTGGTCGCTCGC	2	0.443095
srRNA-4112-18	4112	18	TCAGTTATGGTTCCTTTG	40	8.8619
srRNA-4112-19	4112	19	TCAGTTATGGTTCCTTTGG	7	1.55083
srRNA-4112-20	4112	20	TCAGTTATGGTTCCTTTGGT	6	1.32928
srRNA-4112-21	4112	21	TCAGTTATGGTTCCTTTGGTC	2	0.443095
srRNA-4112-22	4112	22	TCAGTTATGGTTCCTTTGGTCG	2	0.443095
srRNA-4112-23	4112	23	TCAGTTATGGTTCCTTTGGTCGC	3	0.664642
srRNA-4112-26	4112	26	TCAGTTATGGTTCCTTTGGTCGCTCG	1	0.221547
srRNA-4112-27	4112	27	TCAGTTATGGTTCCTTTGGTCGCTCGC	1	0.221547
srRNA-4113-18	4113	18	CAGTTATGGTTCCTTTGG	181	40.1001
srRNA-4113-19	4113	19	CAGTTATGGTTCCTTTGGT	77	17.0592
srRNA-4113-20	4113	20	CAGTTATGGTTCCTTTGGTC	88	19.4962
srRNA-4113-21	4113	21	CAGTTATGGTTCCTTTGGTCG	16	3.54476
srRNA-4113-22	4113	22	CAGTTATGGTTCCTTTGGTCGC	19	4.2094
srRNA-4113-23	4113	23	CAGTTATGGTTCCTTTGGTCGCT	75	16.6161
srRNA-4113-24	4113	24	CAGTTATGGTTCCTTTGGTCGCTC	3	0.664642
srRNA-4113-27	4113	27	CAGTTATGGTTCCTTTGGTCGCTCGCT	1	0.221547
srRNA-4114-18	4114	18	AGTTATGGTTCCTTTGGT	78	17.2807
srRNA-4114-19	4114	19	AGTTATGGTTCCTTTGGTC	39	8.64035
srRNA-4114-20	4114	20	AGTTATGGTTCCTTTGGTCG	5	1.10774
srRNA-4114-21	4114	21	AGTTATGGTTCCTTTGGTCGC	5	1.10774
srRNA-4114-22	4114	22	AGTTATGGTTCCTTTGGTCGCT	4	0.88619
srRNA-4114-24	4114	24	AGTTATGGTTCCTTTGGTCGCTCG	2	0.443095
srRNA-4114-26	4114	26	AGTTATGGTTCCTTTGGTCGCTCGCT	2	0.443095
srRNA-4115-19	4115	19	GTTATGGTTCCTTTGGTCG	3	0.664642
srRNA-4115-20	4115	20	GTTATGGTTCCTTTGGTCGC	4	0.88619
srRNA-4115-21	4115	21	GTTATGGTTCCTTTGGTCGCT	6	1.32928
srRNA-4115-23	4115	23	GTTATGGTTCCTTTGGTCGCTCG	2	0.443095
srRNA-4115-24	4115	24	GTTATGGTTCCTTTGGTCGCTCGC	4	0.88619
srRNA-4116-18	4116	18	TTATGGTTCCTTTGGTCG	1	0.221547
srRNA-4116-19	4116	19	TTATGGTTCCTTTGGTCGC	15	3.32321
srRNA-4116-20	4116	20	TTATGGTTCCTTTGGTCGCT	7	1.55083
srRNA-4116-22	4116	22	TTATGGTTCCTTTGGTCGCTCG	4	0.88619
srRNA-4116-24	4116	24	TTATGGTTCCTTTGGTCGCTCGCT	2	0.443095
srRNA-4116-25	4116	25	TTATGGTTCCTTTGGTCGCTCGCTC	1	0.221547
srRNA-4117-18	4117	18	TATGGTTCCTTTGGTCGC	4	0.88619
srRNA-4117-19	4117	19	TATGGTTCCTTTGGTCGCT	2	0.443095
srRNA-4117-20	4117	20	TATGGTTCCTTTGGTCGCTC	8	1.77238
srRNA-4117-21	4117	21	TATGGTTCCTTTGGTCGCTCG	38	8.4188
srRNA-4117-22	4117	22	TATGGTTCCTTTGGTCGCTCGC	11	2.43702
srRNA-4117-23	4117	23	TATGGTTCCTTTGGTCGCTCGCT	11	2.43702
srRNA-4117-24	4117	24	TATGGTTCCTTTGGTCGCTCGCTC	4	0.88619
srRNA-4117-26	4117	26	TATGGTTCCTTTGGTCGCTCGCTCCT	1	0.221547
srRNA-4118-18	4118	18	ATGGTTCCTTTGGTCGCT	2	0.443095
srRNA-4118-19	4118	19	ATGGTTCCTTTGGTCGCTC	10	2.21547
srRNA-4118-20	4118	20	ATGGTTCCTTTGGTCGCTCG	49	10.8558
srRNA-4118-21	4118	21	ATGGTTCCTTTGGTCGCTCGC	8	1.77238
srRNA-4118-22	4118	22	ATGGTTCCTTTGGTCGCTCGCT	10	2.21547
srRNA-4118-24	4118	24	ATGGTTCCTTTGGTCGCTCGCTCC	1	0.221547
srRNA-4119-18	4119	18	TGGTTCCTTTGGTCGCTC	4	0.88619
srRNA-4119-19	4119	19	TGGTTCCTTTGGTCGCTCG	35	7.75416
srRNA-4119-20	4119	20	TGGTTCCTTTGGTCGCTCGC	7	1.55083
srRNA-4119-21	4119	21	TGGTTCCTTTGGTCGCTCGCT	8	1.77238
srRNA-4119-22	4119	22	TGGTTCCTTTGGTCGCTCGCTC	6	1.32928
srRNA-4120-18	4120	18	GGTTCCTTTGGTCGCTCG	59	13.0713
srRNA-4120-19	4120	19	GGTTCCTTTGGTCGCTCGC	14	3.10166
srRNA-4120-20	4120	20	GGTTCCTTTGGTCGCTCGCT	7	1.55083
srRNA-4120-21	4120	21	GGTTCCTTTGGTCGCTCGCTC	2	0.443095
srRNA-4120-22	4120	22	GGTTCCTTTGGTCGCTCGCTCC	1	0.221547
srRNA-4121-18	4121	18	GTTCCTTTGGTCGCTCGC	35	7.75416
srRNA-4121-19	4121	19	GTTCCTTTGGTCGCTCGCT	43	9.52654
srRNA-4121-20	4121	20	GTTCCTTTGGTCGCTCGCTC	19	4.2094
srRNA-4121-21	4121	21	GTTCCTTTGGTCGCTCGCTCC	6	1.32928
srRNA-4121-26	4121	26	GTTCCTTTGGTCGCTCGCTCCTCTCC	1	0.221547
srRNA-4122-18	4122	18	TTCCTTTGGTCGCTCGCT	59	13.0713
srRNA-4122-19	4122	19	TTCCTTTGGTCGCTCGCTC	32	7.08952
srRNA-4122-20	4122	20	TTCCTTTGGTCGCTCGCTCC	9	1.99393
srRNA-4122-21	4122	21	TTCCTTTGGTCGCTCGCTCCT	6	1.32928
srRNA-4123-18	4123	18	TCCTTTGGTCGCTCGCTC	43	9.52654
srRNA-4123-19	4123	19	TCCTTTGGTCGCTCGCTCC	13	2.88012
srRNA-4123-20	4123	20	TCCTTTGGTCGCTCGCTCCT	2	0.443095
srRNA-4123-21	4123	21	TCCTTTGGTCGCTCGCTCCTC	5	1.10774
srRNA-4123-22	4123	22	TCCTTTGGTCGCTCGCTCCTCT	1	0.221547
srRNA-4123-23	4123	23	TCCTTTGGTCGCTCGCTCCTCTC	1	0.221547
srRNA-4123-24	4123	24	TCCTTTGGTCGCTCGCTCCTCTCC	2	0.443095
srRNA-4123-25	4123	25	TCCTTTGGTCGCTCGCTCCTCTCCT	2	0.443095
srRNA-4124-18	4124	18	CCTTTGGTCGCTCGCTCC	12	2.65857
srRNA-4124-19	4124	19	CCTTTGGTCGCTCGCTCCT	6	1.32928
srRNA-4124-20	4124	20	CCTTTGGTCGCTCGCTCCTC	7	1.55083
srRNA-4124-24	4124	24	CCTTTGGTCGCTCGCTCCTCTCCT	1	0.221547
srRNA-4124-26	4124	26	CCTTTGGTCGCTCGCTCCTCTCCTAC	1	0.221547
srRNA-4125-18	4125	18	CTTTGGTCGCTCGCTCCT	17	3.76631
srRNA-4125-19	4125	19	CTTTGGTCGCTCGCTCCTC	34	7.53261
srRNA-4125-20	4125	20	CTTTGGTCGCTCGCTCCTCT	5	1.10774
srRNA-4126-18	4126	18	TTTGGTCGCTCGCTCCTC	22	4.87404
srRNA-4126-19	4126	19	TTTGGTCGCTCGCTCCTCT	6	1.32928
srRNA-4126-20	4126	20	TTTGGTCGCTCGCTCCTCTC	5	1.10774
srRNA-4126-21	4126	21	TTTGGTCGCTCGCTCCTCTCC	2	0.443095
srRNA-4126-25	4126	25	TTTGGTCGCTCGCTCCTCTCCTACT	1	0.221547
srRNA-4127-18	4127	18	TTGGTCGCTCGCTCCTCT	9	1.99393
srRNA-4127-19	4127	19	TTGGTCGCTCGCTCCTCTC	4	0.88619
srRNA-4127-20	4127	20	TTGGTCGCTCGCTCCTCTCC	2	0.443095
srRNA-4127-21	4127	21	TTGGTCGCTCGCTCCTCTCCT	1	0.221547
srRNA-4127-24	4127	24	TTGGTCGCTCGCTCCTCTCCTACT	1	0.221547
srRNA-4128-19	4128	19	TGGTCGCTCGCTCCTCTCC	1	0.221547
srRNA-4128-24	4128	24	TGGTCGCTCGCTCCTCTCCTACTT	1	0.221547
srRNA-4131-19	4131	19	TCGCTCGCTCCTCTCCTAC	1	0.221547
srRNA-4131-25	4131	25	TCGCTCGCTCCTCTCCTACTTGGAT	2	0.443095
srRNA-4131-26	4131	26	TCGCTCGCTCCTCTCCTACTTGGATA	1	0.221547
srRNA-4132-21	4132	21	CGCTCGCTCCTCTCCTACTTG	1	0.221547
srRNA-4133-18	4133	18	GCTCGCTCCTCTCCTACT	1	0.221547
srRNA-4133-20	4133	20	GCTCGCTCCTCTCCTACTTG	1	0.221547
srRNA-4133-23	4133	23	GCTCGCTCCTCTCCTACTTGGAT	1	0.221547
srRNA-4134-19	4134	19	CTCGCTCCTCTCCTACTTG	1	0.221547
srRNA-4134-21	4134	21	CTCGCTCCTCTCCTACTTGGA	1	0.221547
srRNA-4134-22	4134	22	CTCGCTCCTCTCCTACTTGGAT	2	0.443095
srRNA-4134-23	4134	23	CTCGCTCCTCTCCTACTTGGATA	1	0.221547
srRNA-4135-20	4135	20	TCGCTCCTCTCCTACTTGGA	2	0.443095
srRNA-4135-23	4135	23	TCGCTCCTCTCCTACTTGGATAA	1	0.221547
srRNA-4135-25	4135	25	TCGCTCCTCTCCTACTTGGATAACT	1	0.221547
srRNA-4136-18	4136	18	CGCTCCTCTCCTACTTGG	1	0.221547
srRNA-4136-19	4136	19	CGCTCCTCTCCTACTTGGA	1	0.221547
srRNA-4136-20	4136	20	CGCTCCTCTCCTACTTGGAT	1	0.221547
srRNA-4136-22	4136	22	CGCTCCTCTCCTACTTGGATAA	1	0.221547
srRNA-4136-24	4136	24	CGCTCCTCTCCTACTTGGATAACT	6	1.32928
srRNA-4136-25	4136	25	CGCTCCTCTCCTACTTGGATAACTG	2	0.443095
srRNA-4137-19	4137	19	GCTCCTCTCCTACTTGGAT	4	0.88619
srRNA-4137-20	4137	20	GCTCCTCTCCTACTTGGATA	5	1.10774
srRNA-4137-21	4137	21	GCTCCTCTCCTACTTGGATAA	2	0.443095
srRNA-4137-22	4137	22	GCTCCTCTCCTACTTGGATAAC	1	0.221547
srRNA-4137-23	4137	23	GCTCCTCTCCTACTTGGATAACT	18	3.98785
srRNA-4137-24	4137	24	GCTCCTCTCCTACTTGGATAACTG	6	1.32928
srRNA-4138-18	4138	18	CTCCTCTCCTACTTGGAT	2	0.443095
srRNA-4138-20	4138	20	CTCCTCTCCTACTTGGATAA	1	0.221547
srRNA-4138-22	4138	22	CTCCTCTCCTACTTGGATAACT	17	3.76631
srRNA-4138-24	4138	24	CTCCTCTCCTACTTGGATAACTGT	1	0.221547
srRNA-4138-25	4138	25	CTCCTCTCCTACTTGGATAACTGTG	1	0.221547
srRNA-4139-21	4139	21	TCCTCTCCTACTTGGATAACT	26	5.76023
srRNA-4139-22	4139	22	TCCTCTCCTACTTGGATAACTG	8	1.77238
srRNA-4139-23	4139	23	TCCTCTCCTACTTGGATAACTGT	1	0.221547
srRNA-4139-24	4139	24	TCCTCTCCTACTTGGATAACTGTG	1	0.221547
srRNA-4140-18	4140	18	CCTCTCCTACTTGGATAA	1	0.221547
srRNA-4140-19	4140	19	CCTCTCCTACTTGGATAAC	6	1.32928
srRNA-4140-20	4140	20	CCTCTCCTACTTGGATAACT	67	14.8437
srRNA-4140-21	4140	21	CCTCTCCTACTTGGATAACTG	5	1.10774
srRNA-4140-22	4140	22	CCTCTCCTACTTGGATAACTGT	3	0.664642
srRNA-4140-23	4140	23	CCTCTCCTACTTGGATAACTGTG	6	1.32928
srRNA-4141-18	4141	18	CTCTCCTACTTGGATAAC	6	1.32928
srRNA-4141-19	4141	19	CTCTCCTACTTGGATAACT	140	31.0166
srRNA-4141-20	4141	20	CTCTCCTACTTGGATAACTG	22	4.87404
srRNA-4141-21	4141	21	CTCTCCTACTTGGATAACTGT	13	2.88012
srRNA-4142-18	4142	18	TCTCCTACTTGGATAACT	126	27.915
srRNA-4142-19	4142	19	TCTCCTACTTGGATAACTG	23	5.09559
srRNA-4142-20	4142	20	TCTCCTACTTGGATAACTGT	29	6.42488
srRNA-4142-21	4142	21	TCTCCTACTTGGATAACTGTG	11	2.43702
srRNA-4142-26	4142	26	TCTCCTACTTGGATAACTGTGGTAAT	2	0.443095
srRNA-4142-28	4142	28	TCTCCTACTTGGATAACTGTGGTAATTC	4	0.88619
srRNA-4143-18	4143	18	CTCCTACTTGGATAACTG	58	12.8498
srRNA-4143-19	4143	19	CTCCTACTTGGATAACTGT	24	5.31714
srRNA-4143-20	4143	20	CTCCTACTTGGATAACTGTG	3	0.664642
srRNA-4143-21	4143	21	CTCCTACTTGGATAACTGTGG	1	0.221547
srRNA-4143-25	4143	25	CTCCTACTTGGATAACTGTGGTAAT	4	0.88619
srRNA-4143-27	4143	27	CTCCTACTTGGATAACTGTGGTAATTC	6	1.32928
srRNA-4144-18	4144	18	TCCTACTTGGATAACTGT	33	7.31107
srRNA-4144-19	4144	19	TCCTACTTGGATAACTGTG	9	1.99393
srRNA-4144-20	4144	20	TCCTACTTGGATAACTGTGG	1	0.221547
srRNA-4144-23	4144	23	TCCTACTTGGATAACTGTGGTAA	1	0.221547
srRNA-4144-24	4144	24	TCCTACTTGGATAACTGTGGTAAT	5	1.10774
srRNA-4144-25	4144	25	TCCTACTTGGATAACTGTGGTAATT	1	0.221547
srRNA-4144-26	4144	26	TCCTACTTGGATAACTGTGGTAATTC	24	5.31714
srRNA-4144-27	4144	27	TCCTACTTGGATAACTGTGGTAATTCT	1	0.221547
srRNA-4145-18	4145	18	CCTACTTGGATAACTGTG	4	0.88619
srRNA-4145-21	4145	21	CCTACTTGGATAACTGTGGTA	1	0.221547
srRNA-4145-22	4145	22	CCTACTTGGATAACTGTGGTAA	1	0.221547
srRNA-4145-23	4145	23	CCTACTTGGATAACTGTGGTAAT	4	0.88619
srRNA-4145-25	4145	25	CCTACTTGGATAACTGTGGTAATTC	20	4.43095
srRNA-4146-19	4146	19	CTACTTGGATAACTGTGGT	2	0.443095
srRNA-4146-20	4146	20	CTACTTGGATAACTGTGGTA	2	0.443095
srRNA-4146-22	4146	22	CTACTTGGATAACTGTGGTAAT	8	1.77238
srRNA-4146-24	4146	24	CTACTTGGATAACTGTGGTAATTC	14	3.10166
srRNA-4147-20	4147	20	TACTTGGATAACTGTGGTAA	2	0.443095
srRNA-4147-21	4147	21	TACTTGGATAACTGTGGTAAT	20	4.43095
srRNA-4147-22	4147	22	TACTTGGATAACTGTGGTAATT	1	0.221547
srRNA-4147-23	4147	23	TACTTGGATAACTGTGGTAATTC	28	6.20333
srRNA-4147-25	4147	25	TACTTGGATAACTGTGGTAATTCTA	3	0.664642
srRNA-4147-26	4147	26	TACTTGGATAACTGTGGTAATTCTAG	1	0.221547
srRNA-4148-19	4148	19	ACTTGGATAACTGTGGTAA	4	0.88619
srRNA-4148-20	4148	20	ACTTGGATAACTGTGGTAAT	13	2.88012
srRNA-4148-22	4148	22	ACTTGGATAACTGTGGTAATTC	29	6.42488
srRNA-4148-24	4148	24	ACTTGGATAACTGTGGTAATTCTA	2	0.443095
srRNA-4148-27	4148	27	ACTTGGATAACTGTGGTAATTCTAGAG	2	0.443095
srRNA-4149-18	4149	18	CTTGGATAACTGTGGTAA	4	0.88619
srRNA-4149-19	4149	19	CTTGGATAACTGTGGTAAT	16	3.54476
srRNA-4149-21	4149	21	CTTGGATAACTGTGGTAATTC	28	6.20333
srRNA-4149-25	4149	25	CTTGGATAACTGTGGTAATTCTAGA	1	0.221547
srRNA-4149-26	4149	26	CTTGGATAACTGTGGTAATTCTAGAG	2	0.443095
srRNA-4150-18	4150	18	TTGGATAACTGTGGTAAT	19	4.2094
srRNA-4150-20	4150	20	TTGGATAACTGTGGTAATTC	118	26.1426
srRNA-4150-21	4150	21	TTGGATAACTGTGGTAATTCT	2	0.443095
srRNA-4150-22	4150	22	TTGGATAACTGTGGTAATTCTA	3	0.664642
srRNA-4150-23	4150	23	TTGGATAACTGTGGTAATTCTAG	11	2.43702
srRNA-4150-25	4150	25	TTGGATAACTGTGGTAATTCTAGAG	7	1.55083
[truncated: 41,601 more rows]
