# Supplementary material for: Profiling and Identification of Small rDNA-Derived RNAs and Their Potential Biological Functions
Source: PLoS One. 2013 Feb 13;8(2):e56842. doi: 10.1371/journal.pone.0056842 (PMC3572043; doi:10.1371/journal.pone.0056842)
Supplement: Table S10 — srRNAs identified in diabetic mouse liver. (XLS) [file pone.0056842.s014.xls]

## Sheet: Sheet1
Table S10. srRNAs identified in diabetic mouse liver.
srRNA	Position in rDNA	Length	Sequence	Reads	TPM
srRNA-23-22	23	22	ATTAACACTAAAGGACACTATA	5	1.06384
srRNA-23-23	23	23	ATTAACACTAAAGGACACTATAA	1	0.212768
srRNA-63-22	63	22	AAGGCTGTTTTGCTTGTCCAGC	1	0.212768
srRNA-101-21	101	21	CTTGGGTCTGTCGCGGTGCCT	2	0.425537
srRNA-101-23	101	23	CTTGGGTCTGTCGCGGTGCCTGA	1	0.212768
srRNA-181-21	181	21	TGTGGGCAGCTTGTGACAACT	1	0.212768
srRNA-186-24	186	24	GCAGCTTGTGACAACTGGGCGCTG	2	0.425537
srRNA-187-23	187	23	CAGCTTGTGACAACTGGGCGCTG	2	0.425537
srRNA-196-19	196	19	ACAACTGGGCGCTGTGACT	3	0.638305
srRNA-196-20	196	20	ACAACTGGGCGCTGTGACTT	1	0.212768
srRNA-206-29	206	29	GCTGTGACTTTGCTGCGTGTCAGACGTTT	1	0.212768
srRNA-229-24	229	24	ACGTTTTTCCCGATTTCCCCGAGG	1	0.212768
srRNA-548-25	548	25	TTGTGTTCTCTTGTTCTGTGTCTGC	1	0.212768
srRNA-549-27	549	27	TGTGTTCTCTTGTTCTGTGTCTGCCCG	1	0.212768
srRNA-549-29	549	29	TGTGTTCTCTTGTTCTGTGTCTGCCCGTA	1	0.212768
srRNA-621-20	621	20	TTGTTTCTCCCGATTGCGCG	3	0.638305
srRNA-650-19	650	19	ACTCTTAGATCGATGTGGT	1	0.212768
srRNA-650-21	650	21	ACTCTTAGATCGATGTGGTGC	2	0.425537
srRNA-650-26	650	26	ACTCTTAGATCGATGTGGTGCTCCGG	2	0.425537
srRNA-650-30	650	30	ACTCTTAGATCGATGTGGTGCTCCGGAGTT	4	0.851074
srRNA-651-18	651	18	CTCTTAGATCGATGTGGT	3	0.638305
srRNA-651-19	651	19	CTCTTAGATCGATGTGGTG	6	1.27661
srRNA-651-20	651	20	CTCTTAGATCGATGTGGTGC	2	0.425537
srRNA-651-21	651	21	CTCTTAGATCGATGTGGTGCT	4	0.851074
srRNA-651-22	651	22	CTCTTAGATCGATGTGGTGCTC	6	1.27661
srRNA-651-24	651	24	CTCTTAGATCGATGTGGTGCTCCG	3	0.638305
srRNA-651-25	651	25	CTCTTAGATCGATGTGGTGCTCCGG	6	1.27661
srRNA-651-26	651	26	CTCTTAGATCGATGTGGTGCTCCGGA	10	2.12768
srRNA-651-27	651	27	CTCTTAGATCGATGTGGTGCTCCGGAG	7	1.48938
srRNA-651-28	651	28	CTCTTAGATCGATGTGGTGCTCCGGAGT	5	1.06384
srRNA-651-29	651	29	CTCTTAGATCGATGTGGTGCTCCGGAGTT	1	0.212768
srRNA-651-30	651	30	CTCTTAGATCGATGTGGTGCTCCGGAGTTC	2	0.425537
srRNA-652-18	652	18	TCTTAGATCGATGTGGTG	7	1.48938
srRNA-652-19	652	19	TCTTAGATCGATGTGGTGC	1	0.212768
srRNA-652-20	652	20	TCTTAGATCGATGTGGTGCT	18	3.82983
srRNA-652-21	652	21	TCTTAGATCGATGTGGTGCTC	24	5.10644
srRNA-652-22	652	22	TCTTAGATCGATGTGGTGCTCC	3	0.638305
srRNA-652-24	652	24	TCTTAGATCGATGTGGTGCTCCGG	7	1.48938
srRNA-652-25	652	25	TCTTAGATCGATGTGGTGCTCCGGA	37	7.87243
srRNA-652-26	652	26	TCTTAGATCGATGTGGTGCTCCGGAG	4	0.851074
srRNA-652-27	652	27	TCTTAGATCGATGTGGTGCTCCGGAGT	1	0.212768
srRNA-652-28	652	28	TCTTAGATCGATGTGGTGCTCCGGAGTT	15	3.19153
srRNA-652-29	652	29	TCTTAGATCGATGTGGTGCTCCGGAGTTC	9	1.91492
srRNA-654-18	654	18	TTAGATCGATGTGGTGCT	1	0.212768
srRNA-655-21	655	21	TAGATCGATGTGGTGCTCCGG	2	0.425537
srRNA-657-19	657	19	GATCGATGTGGTGCTCCGG	3	0.638305
srRNA-657-20	657	20	GATCGATGTGGTGCTCCGGA	20	4.25537
srRNA-657-21	657	21	GATCGATGTGGTGCTCCGGAG	4	0.851074
srRNA-657-22	657	22	GATCGATGTGGTGCTCCGGAGT	2	0.425537
srRNA-657-23	657	23	GATCGATGTGGTGCTCCGGAGTT	2	0.425537
srRNA-658-18	658	18	ATCGATGTGGTGCTCCGG	9	1.91492
srRNA-658-19	658	19	ATCGATGTGGTGCTCCGGA	31	6.59582
srRNA-658-20	658	20	ATCGATGTGGTGCTCCGGAG	19	4.0426
srRNA-658-21	658	21	ATCGATGTGGTGCTCCGGAGT	4	0.851074
srRNA-658-22	658	22	ATCGATGTGGTGCTCCGGAGTT	8	1.70215
srRNA-658-23	658	23	ATCGATGTGGTGCTCCGGAGTTC	7	1.48938
srRNA-658-24	658	24	ATCGATGTGGTGCTCCGGAGTTCT	2	0.425537
srRNA-658-25	658	25	ATCGATGTGGTGCTCCGGAGTTCTC	3	0.638305
srRNA-658-26	658	26	ATCGATGTGGTGCTCCGGAGTTCTCT	3	0.638305
srRNA-658-27	658	27	ATCGATGTGGTGCTCCGGAGTTCTCTT	2	0.425537
srRNA-658-28	658	28	ATCGATGTGGTGCTCCGGAGTTCTCTTC	3	0.638305
srRNA-659-18	659	18	TCGATGTGGTGCTCCGGA	1	0.212768
srRNA-674-18	674	18	GGAGTTCTCTTCGGGCCA	1	0.212768
srRNA-675-19	675	19	GAGTTCTCTTCGGGCCAGG	2	0.425537
srRNA-697-26	697	26	AAGCCGCGCCAGGCGAGGGACGGACA	1	0.212768
srRNA-697-28	697	28	AAGCCGCGCCAGGCGAGGGACGGACATT	4	0.851074
srRNA-697-29	697	29	AAGCCGCGCCAGGCGAGGGACGGACATTC	2	0.425537
srRNA-697-30	697	30	AAGCCGCGCCAGGCGAGGGACGGACATTCA	1	0.212768
srRNA-698-25	698	25	AGCCGCGCCAGGCGAGGGACGGACA	1	0.212768
srRNA-698-26	698	26	AGCCGCGCCAGGCGAGGGACGGACAT	4	0.851074
srRNA-698-27	698	27	AGCCGCGCCAGGCGAGGGACGGACATT	1	0.212768
srRNA-698-28	698	28	AGCCGCGCCAGGCGAGGGACGGACATTC	1	0.212768
srRNA-699-25	699	25	GCCGCGCCAGGCGAGGGACGGACAT	3	0.638305
srRNA-699-26	699	26	GCCGCGCCAGGCGAGGGACGGACATT	1	0.212768
srRNA-699-29	699	29	GCCGCGCCAGGCGAGGGACGGACATTCAT	1	0.212768
srRNA-700-24	700	24	CCGCGCCAGGCGAGGGACGGACAT	1	0.212768
srRNA-700-25	700	25	CCGCGCCAGGCGAGGGACGGACATT	3	0.638305
srRNA-700-26	700	26	CCGCGCCAGGCGAGGGACGGACATTC	2	0.425537
srRNA-700-27	700	27	CCGCGCCAGGCGAGGGACGGACATTCA	3	0.638305
srRNA-700-28	700	28	CCGCGCCAGGCGAGGGACGGACATTCAT	2	0.425537
srRNA-701-24	701	24	CGCGCCAGGCGAGGGACGGACATT	1	0.212768
srRNA-701-25	701	25	CGCGCCAGGCGAGGGACGGACATTC	6	1.27661
srRNA-701-27	701	27	CGCGCCAGGCGAGGGACGGACATTCAT	4	0.851074
srRNA-701-28	701	28	CGCGCCAGGCGAGGGACGGACATTCATG	2	0.425537
srRNA-702-22	702	22	GCGCCAGGCGAGGGACGGACAT	2	0.425537
srRNA-702-23	702	23	GCGCCAGGCGAGGGACGGACATT	8	1.70215
srRNA-702-24	702	24	GCGCCAGGCGAGGGACGGACATTC	9	1.91492
srRNA-702-25	702	25	GCGCCAGGCGAGGGACGGACATTCA	7	1.48938
srRNA-702-26	702	26	GCGCCAGGCGAGGGACGGACATTCAT	2	0.425537
srRNA-703-22	703	22	CGCCAGGCGAGGGACGGACATT	12	2.55322
srRNA-703-23	703	23	CGCCAGGCGAGGGACGGACATTC	24	5.10644
srRNA-703-24	703	24	CGCCAGGCGAGGGACGGACATTCA	28	5.95752
srRNA-703-25	703	25	CGCCAGGCGAGGGACGGACATTCAT	24	5.10644
srRNA-703-26	703	26	CGCCAGGCGAGGGACGGACATTCATG	26	5.53198
srRNA-703-27	703	27	CGCCAGGCGAGGGACGGACATTCATGG	1	0.212768
srRNA-703-28	703	28	CGCCAGGCGAGGGACGGACATTCATGGC	1	0.212768
srRNA-704-21	704	21	GCCAGGCGAGGGACGGACATT	3	0.638305
srRNA-704-22	704	22	GCCAGGCGAGGGACGGACATTC	15	3.19153
srRNA-704-23	704	23	GCCAGGCGAGGGACGGACATTCA	13	2.76599
srRNA-704-24	704	24	GCCAGGCGAGGGACGGACATTCAT	10	2.12768
srRNA-704-25	704	25	GCCAGGCGAGGGACGGACATTCATG	14	2.97876
srRNA-704-26	704	26	GCCAGGCGAGGGACGGACATTCATGG	1	0.212768
srRNA-704-28	704	28	GCCAGGCGAGGGACGGACATTCATGGCG	2	0.425537
srRNA-705-19	705	19	CCAGGCGAGGGACGGACAT	2	0.425537
srRNA-705-20	705	20	CCAGGCGAGGGACGGACATT	10	2.12768
srRNA-705-21	705	21	CCAGGCGAGGGACGGACATTC	36	7.65967
srRNA-705-22	705	22	CCAGGCGAGGGACGGACATTCA	38	8.0852
srRNA-705-23	705	23	CCAGGCGAGGGACGGACATTCAT	24	5.10644
srRNA-705-24	705	24	CCAGGCGAGGGACGGACATTCATG	25	5.31921
srRNA-705-25	705	25	CCAGGCGAGGGACGGACATTCATGG	6	1.27661
srRNA-705-26	705	26	CCAGGCGAGGGACGGACATTCATGGC	1	0.212768
srRNA-705-27	705	27	CCAGGCGAGGGACGGACATTCATGGCG	1	0.212768
srRNA-706-18	706	18	CAGGCGAGGGACGGACAT	1	0.212768
srRNA-706-19	706	19	CAGGCGAGGGACGGACATT	11	2.34045
srRNA-706-20	706	20	CAGGCGAGGGACGGACATTC	36	7.65967
srRNA-706-21	706	21	CAGGCGAGGGACGGACATTCA	19	4.0426
srRNA-706-22	706	22	CAGGCGAGGGACGGACATTCAT	26	5.53198
srRNA-706-23	706	23	CAGGCGAGGGACGGACATTCATG	35	7.4469
srRNA-706-24	706	24	CAGGCGAGGGACGGACATTCATGG	8	1.70215
srRNA-706-26	706	26	CAGGCGAGGGACGGACATTCATGGCG	1	0.212768
srRNA-707-18	707	18	AGGCGAGGGACGGACATT	1	0.212768
srRNA-707-19	707	19	AGGCGAGGGACGGACATTC	12	2.55322
srRNA-707-20	707	20	AGGCGAGGGACGGACATTCA	21	4.46814
srRNA-707-21	707	21	AGGCGAGGGACGGACATTCAT	27	5.74475
srRNA-707-22	707	22	AGGCGAGGGACGGACATTCATG	19	4.0426
srRNA-707-23	707	23	AGGCGAGGGACGGACATTCATGG	3	0.638305
srRNA-707-25	707	25	AGGCGAGGGACGGACATTCATGGCG	5	1.06384
srRNA-708-19	708	19	GGCGAGGGACGGACATTCA	1	0.212768
srRNA-708-20	708	20	GGCGAGGGACGGACATTCAT	4	0.851074
srRNA-708-21	708	21	GGCGAGGGACGGACATTCATG	8	1.70215
srRNA-708-22	708	22	GGCGAGGGACGGACATTCATGG	3	0.638305
srRNA-708-24	708	24	GGCGAGGGACGGACATTCATGGCG	2	0.425537
srRNA-709-18	709	18	GCGAGGGACGGACATTCA	12	2.55322
srRNA-709-19	709	19	GCGAGGGACGGACATTCAT	19	4.0426
srRNA-709-20	709	20	GCGAGGGACGGACATTCATG	33	7.02136
srRNA-709-21	709	21	GCGAGGGACGGACATTCATGG	7	1.48938
srRNA-709-23	709	23	GCGAGGGACGGACATTCATGGCG	1	0.212768
srRNA-709-26	709	26	GCGAGGGACGGACATTCATGGCGAAT	1	0.212768
srRNA-710-18	710	18	CGAGGGACGGACATTCAT	6	1.27661
srRNA-710-19	710	19	CGAGGGACGGACATTCATG	20	4.25537
srRNA-710-20	710	20	CGAGGGACGGACATTCATGG	10	2.12768
srRNA-710-21	710	21	CGAGGGACGGACATTCATGGC	2	0.425537
srRNA-710-22	710	22	CGAGGGACGGACATTCATGGCG	2	0.425537
srRNA-710-24	710	24	CGAGGGACGGACATTCATGGCGAA	1	0.212768
srRNA-710-25	710	25	CGAGGGACGGACATTCATGGCGAAT	3	0.638305
srRNA-711-18	711	18	GAGGGACGGACATTCATG	15	3.19153
srRNA-711-19	711	19	GAGGGACGGACATTCATGG	7	1.48938
srRNA-711-21	711	21	GAGGGACGGACATTCATGGCG	4	0.851074
srRNA-711-23	711	23	GAGGGACGGACATTCATGGCGAA	5	1.06384
srRNA-712-18	712	18	AGGGACGGACATTCATGG	8	1.70215
srRNA-712-19	712	19	AGGGACGGACATTCATGGC	1	0.212768
srRNA-712-20	712	20	AGGGACGGACATTCATGGCG	15	3.19153
srRNA-712-22	712	22	AGGGACGGACATTCATGGCGAA	4	0.851074
srRNA-713-19	713	19	GGGACGGACATTCATGGCG	1	0.212768
srRNA-713-22	713	22	GGGACGGACATTCATGGCGAAT	1	0.212768
srRNA-715-19	715	19	GACGGACATTCATGGCGAA	1	0.212768
srRNA-716-19	716	19	ACGGACATTCATGGCGAAT	4	0.851074
srRNA-717-20	717	20	CGGACATTCATGGCGAATGG	1	0.212768
srRNA-731-21	731	21	GAATGGCGGCCGCTCTTCTCG	1	0.212768
srRNA-766-19	766	19	CCTCGTCTCTCCACCCCAT	1	0.212768
srRNA-788-22	788	22	TCTGCCGGTGGTGTGTGGAAGG	1	0.212768
srRNA-788-25	788	25	TCTGCCGGTGGTGTGTGGAAGGCAG	1	0.212768
srRNA-789-22	789	22	CTGCCGGTGGTGTGTGGAAGGC	1	0.212768
srRNA-792-20	792	20	CCGGTGGTGTGTGGAAGGCA	1	0.212768
srRNA-792-21	792	21	CCGGTGGTGTGTGGAAGGCAG	1	0.212768
srRNA-801-20	801	20	TGTGGAAGGCAGGGGTGCGG	1	0.212768
srRNA-847-25	847	25	GCACTTTTCTCAGTGGTTCGCGTGG	2	0.425537
srRNA-848-22	848	22	CACTTTTCTCAGTGGTTCGCGT	3	0.638305
srRNA-849-25	849	25	ACTTTTCTCAGTGGTTCGCGTGGTC	1	0.212768
srRNA-850-21	850	21	CTTTTCTCAGTGGTTCGCGTG	1	0.212768
srRNA-906-18	906	18	TCACGTGTTTCACTTTGG	1	0.212768
srRNA-908-23	908	23	ACGTGTTTCACTTTGGTCGTGTC	3	0.638305
srRNA-930-26	930	26	CTCGCTTGACCATGTTCCCAGAGTCG	1	0.212768
srRNA-934-21	934	21	CTTGACCATGTTCCCAGAGTC	2	0.425537
srRNA-972-21	972	21	GCGTTGCATACCCTTCCCGTC	3	0.638305
srRNA-974-21	974	21	GTTGCATACCCTTCCCGTCTG	1	0.212768
srRNA-977-20	977	20	GCATACCCTTCCCGTCTGGT	2	0.425537
srRNA-978-19	978	19	CATACCCTTCCCGTCTGGT	1	0.212768
srRNA-985-25	985	25	TTCCCGTCTGGTGTGTGCACGCGCT	1	0.212768
srRNA-997-18	997	18	GTGTGCACGCGCTGTTTC	1	0.212768
srRNA-1010-23	1010	23	GTTTCTTGTAAGCGTCGAGGTGC	1	0.212768
srRNA-1012-19	1012	19	TTCTTGTAAGCGTCGAGGT	1	0.212768
srRNA-1019-26	1019	26	AAGCGTCGAGGTGCTCCTGGAGCGTT	1	0.212768
srRNA-1038-22	1038	22	GAGCGTTCCAGGTTTGTCTCCT	3	0.638305
srRNA-1038-26	1038	26	GAGCGTTCCAGGTTTGTCTCCTAGGT	1	0.212768
srRNA-1039-24	1039	24	AGCGTTCCAGGTTTGTCTCCTAGG	5	1.06384
srRNA-1039-26	1039	26	AGCGTTCCAGGTTTGTCTCCTAGGTG	2	0.425537
srRNA-1047-24	1047	24	AGGTTTGTCTCCTAGGTGCCTGCT	1	0.212768
srRNA-1055-19	1055	19	CTCCTAGGTGCCTGCTTCT	1	0.212768
srRNA-1063-26	1063	26	TGCCTGCTTCTGAGCTGGTGGTGGCG	1	0.212768
srRNA-1065-24	1065	24	CCTGCTTCTGAGCTGGTGGTGGCG	2	0.425537
srRNA-1067-19	1067	19	TGCTTCTGAGCTGGTGGTG	3	0.638305
srRNA-1069-22	1069	22	CTTCTGAGCTGGTGGTGGCGCT	1	0.212768
srRNA-1089-22	1089	22	CTCCCCATTCCCTGGTGTGCCT	1	0.212768
srRNA-1103-24	1103	24	GTGTGCCTCCGGTGCTCCGTCTGG	1	0.212768
srRNA-1110-20	1110	20	TCCGGTGCTCCGTCTGGCTG	1	0.212768
srRNA-1111-26	1111	26	CCGGTGCTCCGTCTGGCTGTGTGCCT	1	0.212768
srRNA-1112-19	1112	19	CGGTGCTCCGTCTGGCTGT	1	0.212768
srRNA-1114-18	1114	18	GTGCTCCGTCTGGCTGTG	2	0.425537
srRNA-1122-23	1122	23	TCTGGCTGTGTGCCTTCCCGTTT	1	0.212768
srRNA-1133-21	1133	21	GCCTTCCCGTTTGTGTCTGAG	1	0.212768
srRNA-1133-26	1133	26	GCCTTCCCGTTTGTGTCTGAGAAGCC	1	0.212768
srRNA-1139-25	1139	25	CCGTTTGTGTCTGAGAAGCCCGTGA	2	0.425537
srRNA-1139-28	1139	28	CCGTTTGTGTCTGAGAAGCCCGTGAGAG	2	0.425537
srRNA-1141-27	1141	27	GTTTGTGTCTGAGAAGCCCGTGAGAGG	2	0.425537
srRNA-1141-28	1141	28	GTTTGTGTCTGAGAAGCCCGTGAGAGGG	1	0.212768
srRNA-1143-21	1143	21	TTGTGTCTGAGAAGCCCGTGA	1	0.212768
srRNA-1145-23	1145	23	GTGTCTGAGAAGCCCGTGAGAGG	1	0.212768
srRNA-1146-22	1146	22	TGTCTGAGAAGCCCGTGAGAGG	1	0.212768
srRNA-1147-20	1147	20	GTCTGAGAAGCCCGTGAGAG	1	0.212768
srRNA-1155-21	1155	21	AGCCCGTGAGAGGGGGGTCGA	1	0.212768
srRNA-1155-24	1155	24	AGCCCGTGAGAGGGGGGTCGAGGA	1	0.212768
srRNA-1163-24	1163	24	AGAGGGGGGTCGAGGAGAGAAGGA	1	0.212768
srRNA-1167-22	1167	22	GGGGGTCGAGGAGAGAAGGAGG	1	0.212768
srRNA-1167-23	1167	23	GGGGGTCGAGGAGAGAAGGAGGG	1	0.212768
srRNA-1168-28	1168	28	GGGGTCGAGGAGAGAAGGAGGGGCAAGA	4	0.851074
srRNA-1173-24	1173	24	CGAGGAGAGAAGGAGGGGCAAGAC	2	0.425537
srRNA-1174-20	1174	20	GAGGAGAGAAGGAGGGGCAA	1	0.212768
srRNA-1175-19	1175	19	AGGAGAGAAGGAGGGGCAA	1	0.212768
srRNA-1175-23	1175	23	AGGAGAGAAGGAGGGGCAAGACC	1	0.212768
srRNA-1178-18	1178	18	AGAGAAGGAGGGGCAAGA	1	0.212768
srRNA-1195-20	1195	20	ACCCCCCTTCTTCGTCGGGT	1	0.212768
srRNA-1195-22	1195	22	ACCCCCCTTCTTCGTCGGGTGA	1	0.212768
srRNA-1200-18	1200	18	CCTTCTTCGTCGGGTGAG	4	0.851074
srRNA-1240-22	1240	22	GCCTGTGCGTAGGGCTGGTGCT	3	0.638305
srRNA-1240-24	1240	24	GCCTGTGCGTAGGGCTGGTGCTGA	1	0.212768
srRNA-1242-21	1242	21	CTGTGCGTAGGGCTGGTGCTG	2	0.425537
srRNA-1245-30	1245	30	TGCGTAGGGCTGGTGCTGAGCGGTCGCGGC	1	0.212768
srRNA-1246-24	1246	24	GCGTAGGGCTGGTGCTGAGCGGTC	1	0.212768
srRNA-1247-22	1247	22	CGTAGGGCTGGTGCTGAGCGGT	1	0.212768
srRNA-1247-29	1247	29	CGTAGGGCTGGTGCTGAGCGGTCGCGGCT	1	0.212768
srRNA-1248-26	1248	26	GTAGGGCTGGTGCTGAGCGGTCGCGG	5	1.06384
srRNA-1249-24	1249	24	TAGGGCTGGTGCTGAGCGGTCGCG	1	0.212768
srRNA-1249-27	1249	27	TAGGGCTGGTGCTGAGCGGTCGCGGCT	8	1.70215
srRNA-1250-21	1250	21	AGGGCTGGTGCTGAGCGGTCG	2	0.425537
srRNA-1250-22	1250	22	AGGGCTGGTGCTGAGCGGTCGC	3	0.638305
srRNA-1250-26	1250	26	AGGGCTGGTGCTGAGCGGTCGCGGCT	2	0.425537
srRNA-1295-22	1295	22	AGAGACTCATTGCTTTCCCGTG	2	0.425537
srRNA-1308-30	1308	30	TTTCCCGTGGGGAGCTTTGAGAGGCCTGGC	1	0.212768
srRNA-1309-26	1309	26	TTCCCGTGGGGAGCTTTGAGAGGCCT	1	0.212768
srRNA-1311-25	1311	25	CCCGTGGGGAGCTTTGAGAGGCCTG	1	0.212768
srRNA-1312-25	1312	25	CCGTGGGGAGCTTTGAGAGGCCTGG	4	0.851074
srRNA-1312-28	1312	28	CCGTGGGGAGCTTTGAGAGGCCTGGCTT	1	0.212768
srRNA-1314-27	1314	27	GTGGGGAGCTTTGAGAGGCCTGGCTTT	1	0.212768
srRNA-1315-30	1315	30	TGGGGAGCTTTGAGAGGCCTGGCTTTCGGG	2	0.425537
srRNA-1316-28	1316	28	GGGGAGCTTTGAGAGGCCTGGCTTTCGG	1	0.212768
srRNA-1317-23	1317	23	GGGAGCTTTGAGAGGCCTGGCTT	1	0.212768
srRNA-1317-24	1317	24	GGGAGCTTTGAGAGGCCTGGCTTT	3	0.638305
srRNA-1317-30	1317	30	GGGAGCTTTGAGAGGCCTGGCTTTCGGGGG	2	0.425537
srRNA-1319-21	1319	21	GAGCTTTGAGAGGCCTGGCTT	1	0.212768
srRNA-1334-27	1334	27	TGGCTTTCGGGGGGGACCGGTTGCAGG	1	0.212768
srRNA-1357-26	1357	26	CAGGGTCTCCCCTGTCCGCGGATGCT	2	0.425537
srRNA-1369-29	1369	29	TGTCCGCGGATGCTCAGAATGCCCTTGGA	1	0.212768
srRNA-1370-27	1370	27	GTCCGCGGATGCTCAGAATGCCCTTGG	2	0.425537
srRNA-1370-30	1370	30	GTCCGCGGATGCTCAGAATGCCCTTGGAAG	1	0.212768
srRNA-1375-26	1375	26	CGGATGCTCAGAATGCCCTTGGAAGA	1	0.212768
srRNA-1378-26	1378	26	ATGCTCAGAATGCCCTTGGAAGAGAA	1	0.212768
srRNA-1384-19	1384	19	AGAATGCCCTTGGAAGAGA	2	0.425537
srRNA-1400-22	1400	22	AGAACCTTCCTGTTGCCGCAGA	3	0.638305
srRNA-1401-20	1401	20	GAACCTTCCTGTTGCCGCAG	1	0.212768
srRNA-1443-24	1443	24	GTGTTGGTCTTCTGGTTTCCCTGT	1	0.212768
srRNA-1444-30	1444	30	TGTTGGTCTTCTGGTTTCCCTGTGTGCTCG	1	0.212768
srRNA-1449-22	1449	22	GTCTTCTGGTTTCCCTGTGTGC	2	0.425537
srRNA-1453-19	1453	19	TCTGGTTTCCCTGTGTGCT	1	0.212768
srRNA-1454-25	1454	25	CTGGTTTCCCTGTGTGCTCGTCGCA	1	0.212768
srRNA-1468-22	1468	22	TGCTCGTCGCATGCATCCTCTC	1	0.212768
srRNA-1469-21	1469	21	GCTCGTCGCATGCATCCTCTC	1	0.212768
srRNA-1470-20	1470	20	CTCGTCGCATGCATCCTCTC	2	0.425537
srRNA-1470-22	1470	22	CTCGTCGCATGCATCCTCTCTC	1	0.212768
srRNA-1470-26	1470	26	CTCGTCGCATGCATCCTCTCTCGGTG	1	0.212768
srRNA-1471-28	1471	28	TCGTCGCATGCATCCTCTCTCGGTGGCC	3	0.638305
srRNA-1474-20	1474	20	TCGCATGCATCCTCTCTCGG	1	0.212768
srRNA-1476-22	1476	22	GCATGCATCCTCTCTCGGTGGC	2	0.425537
srRNA-1477-19	1477	19	CATGCATCCTCTCTCGGTG	1	0.212768
srRNA-1477-20	1477	20	CATGCATCCTCTCTCGGTGG	1	0.212768
srRNA-1478-21	1478	21	ATGCATCCTCTCTCGGTGGCC	1	0.212768
srRNA-1482-21	1482	21	ATCCTCTCTCGGTGGCCGGGG	1	0.212768
srRNA-1499-26	1499	26	GGGGCTCGTCGGGGTTTTGGGTCCGT	1	0.212768
srRNA-1533-22	1533	22	CAGTGAGAAAGTTTCCTTCTCT	2	0.425537
srRNA-1555-23	1555	23	AGCTATCTTCCGGAAAGGGTGCG	1	0.212768
srRNA-1556-28	1556	28	GCTATCTTCCGGAAAGGGTGCGGGCTTC	4	0.851074
srRNA-1558-21	1558	21	TATCTTCCGGAAAGGGTGCGG	2	0.425537
srRNA-1560-20	1560	20	TCTTCCGGAAAGGGTGCGGG	1	0.212768
srRNA-1562-21	1562	21	TTCCGGAAAGGGTGCGGGCTT	1	0.212768
srRNA-1563-29	1563	29	TCCGGAAAGGGTGCGGGCTTCTTACGGTC	2	0.425537
srRNA-1565-27	1565	27	CGGAAAGGGTGCGGGCTTCTTACGGTC	1	0.212768
srRNA-1566-25	1566	25	GGAAAGGGTGCGGGCTTCTTACGGT	3	0.638305
srRNA-1566-28	1566	28	GGAAAGGGTGCGGGCTTCTTACGGTCTC	2	0.425537
srRNA-1567-25	1567	25	GAAAGGGTGCGGGCTTCTTACGGTC	2	0.425537
srRNA-1567-26	1567	26	GAAAGGGTGCGGGCTTCTTACGGTCT	4	0.851074
srRNA-1567-28	1567	28	GAAAGGGTGCGGGCTTCTTACGGTCTCG	2	0.425537
srRNA-1568-23	1568	23	AAAGGGTGCGGGCTTCTTACGGT	1	0.212768
srRNA-1568-24	1568	24	AAAGGGTGCGGGCTTCTTACGGTC	1	0.212768
srRNA-1568-26	1568	26	AAAGGGTGCGGGCTTCTTACGGTCTC	6	1.27661
srRNA-1569-23	1569	23	AAGGGTGCGGGCTTCTTACGGTC	4	0.851074
srRNA-1569-24	1569	24	AAGGGTGCGGGCTTCTTACGGTCT	1	0.212768
srRNA-1569-25	1569	25	AAGGGTGCGGGCTTCTTACGGTCTC	2	0.425537
srRNA-1570-22	1570	22	AGGGTGCGGGCTTCTTACGGTC	1	0.212768
srRNA-1570-24	1570	24	AGGGTGCGGGCTTCTTACGGTCTC	2	0.425537
srRNA-1570-29	1570	29	AGGGTGCGGGCTTCTTACGGTCTCGAGGG	2	0.425537
srRNA-1571-26	1571	26	GGGTGCGGGCTTCTTACGGTCTCGAG	5	1.06384
srRNA-1571-27	1571	27	GGGTGCGGGCTTCTTACGGTCTCGAGG	1	0.212768
srRNA-1572-21	1572	21	GGTGCGGGCTTCTTACGGTCT	1	0.212768
srRNA-1572-22	1572	22	GGTGCGGGCTTCTTACGGTCTC	1	0.212768
srRNA-1572-25	1572	25	GGTGCGGGCTTCTTACGGTCTCGAG	3	0.638305
srRNA-1573-18	1573	18	GTGCGGGCTTCTTACGGT	5	1.06384
srRNA-1573-19	1573	19	GTGCGGGCTTCTTACGGTC	1	0.212768
srRNA-1574-19	1574	19	TGCGGGCTTCTTACGGTCT	1	0.212768
srRNA-1574-21	1574	21	TGCGGGCTTCTTACGGTCTCG	1	0.212768
srRNA-1574-23	1574	23	TGCGGGCTTCTTACGGTCTCGAG	1	0.212768
srRNA-1575-18	1575	18	GCGGGCTTCTTACGGTCT	6	1.27661
srRNA-1575-19	1575	19	GCGGGCTTCTTACGGTCTC	6	1.27661
srRNA-1575-20	1575	20	GCGGGCTTCTTACGGTCTCG	3	0.638305
srRNA-1575-21	1575	21	GCGGGCTTCTTACGGTCTCGA	2	0.425537
srRNA-1575-22	1575	22	GCGGGCTTCTTACGGTCTCGAG	1	0.212768
srRNA-1575-25	1575	25	GCGGGCTTCTTACGGTCTCGAGGGG	2	0.425537
srRNA-1576-20	1576	20	CGGGCTTCTTACGGTCTCGA	2	0.425537
srRNA-1577-22	1577	22	GGGCTTCTTACGGTCTCGAGGG	1	0.212768
srRNA-1580-19	1580	19	CTTCTTACGGTCTCGAGGG	2	0.425537
srRNA-1584-19	1584	19	TTACGGTCTCGAGGGGTCT	1	0.212768
srRNA-1585-25	1585	25	TACGGTCTCGAGGGGTCTCTCCCGA	2	0.425537
srRNA-1586-19	1586	19	ACGGTCTCGAGGGGTCTCT	1	0.212768
srRNA-1586-23	1586	23	ACGGTCTCGAGGGGTCTCTCCCG	2	0.425537
srRNA-1586-24	1586	24	ACGGTCTCGAGGGGTCTCTCCCGA	2	0.425537
srRNA-1619-26	1619	26	TGGAGGGCTCGCCCCCTGACCGCCTC	1	0.212768
srRNA-1649-19	1649	19	GCGCGCAGCGTTTGCTCTC	1	0.212768
srRNA-1657-26	1657	26	CGTTTGCTCTCTCGTCTACCGCGGCC	2	0.425537
srRNA-1661-23	1661	23	TGCTCTCTCGTCTACCGCGGCCC	1	0.212768
srRNA-1666-18	1666	18	TCTCGTCTACCGCGGCCC	1	0.212768
srRNA-1708-21	1708	21	GGAGGGATCACGCGGGGCAGA	1	0.212768
srRNA-1710-20	1710	20	AGGGATCACGCGGGGCAGAG	1	0.212768
srRNA-1714-24	1714	24	ATCACGCGGGGCAGAGCCTGTCTG	1	0.212768
srRNA-1720-18	1720	18	CGGGGCAGAGCCTGTCTG	1	0.212768
srRNA-1724-21	1724	21	GCAGAGCCTGTCTGTCGTCCT	1	0.212768
srRNA-1725-21	1725	21	CAGAGCCTGTCTGTCGTCCTG	4	0.851074
srRNA-1732-23	1732	23	TGTCTGTCGTCCTGCCGTTGCTG	1	0.212768
srRNA-1776-25	1776	25	TGTGGTTGGTGGCTGGGGAGAGGGC	1	0.212768
srRNA-1778-22	1778	22	TGGTTGGTGGCTGGGGAGAGGG	1	0.212768
srRNA-1779-24	1779	24	GGTTGGTGGCTGGGGAGAGGGCTC	1	0.212768
srRNA-1780-21	1780	21	GTTGGTGGCTGGGGAGAGGGC	2	0.425537
srRNA-1784-27	1784	27	GTGGCTGGGGAGAGGGCTCCGTGCACA	1	0.212768
srRNA-1785-26	1785	26	TGGCTGGGGAGAGGGCTCCGTGCACA	2	0.425537
srRNA-1786-23	1786	23	GGCTGGGGAGAGGGCTCCGTGCA	2	0.425537
srRNA-1794-23	1794	23	AGAGGGCTCCGTGCACACCCCCG	1	0.212768
srRNA-1830-26	1830	26	TCCTCCCCTCCTGAGGGCCGCCGTGC	1	0.212768
srRNA-1837-18	1837	18	CTCCTGAGGGCCGCCGTG	1	0.212768
srRNA-1857-19	1857	19	GACGGGGTGTGGGTAGGCG	1	0.212768
srRNA-1857-21	1857	21	GACGGGGTGTGGGTAGGCGAC	1	0.212768
srRNA-1857-22	1857	22	GACGGGGTGTGGGTAGGCGACG	1	0.212768
srRNA-1857-23	1857	23	GACGGGGTGTGGGTAGGCGACGG	1	0.212768
srRNA-1857-25	1857	25	GACGGGGTGTGGGTAGGCGACGGTG	3	0.638305
srRNA-1858-19	1858	19	ACGGGGTGTGGGTAGGCGA	2	0.425537
srRNA-1858-21	1858	21	ACGGGGTGTGGGTAGGCGACG	1	0.212768
srRNA-1858-22	1858	22	ACGGGGTGTGGGTAGGCGACGG	2	0.425537
srRNA-1858-24	1858	24	ACGGGGTGTGGGTAGGCGACGGTG	3	0.638305
srRNA-1858-29	1858	29	ACGGGGTGTGGGTAGGCGACGGTGGGCTC	1	0.212768
srRNA-1859-18	1859	18	CGGGGTGTGGGTAGGCGA	2	0.425537
srRNA-1859-22	1859	22	CGGGGTGTGGGTAGGCGACGGT	1	0.212768
srRNA-1859-23	1859	23	CGGGGTGTGGGTAGGCGACGGTG	1	0.212768
srRNA-1861-26	1861	26	GGGTGTGGGTAGGCGACGGTGGGCTC	1	0.212768
srRNA-1862-24	1862	24	GGTGTGGGTAGGCGACGGTGGGCT	3	0.638305
srRNA-1863-19	1863	19	GTGTGGGTAGGCGACGGTG	6	1.27661
srRNA-1863-23	1863	23	GTGTGGGTAGGCGACGGTGGGCT	1	0.212768
srRNA-1863-25	1863	25	GTGTGGGTAGGCGACGGTGGGCTCC	1	0.212768
srRNA-1864-22	1864	22	TGTGGGTAGGCGACGGTGGGCT	1	0.212768
srRNA-1864-27	1864	27	TGTGGGTAGGCGACGGTGGGCTCCCGG	1	0.212768
srRNA-1867-18	1867	18	GGGTAGGCGACGGTGGGC	1	0.212768
srRNA-1867-22	1867	22	GGGTAGGCGACGGTGGGCTCCC	2	0.425537
srRNA-1868-22	1868	22	GGTAGGCGACGGTGGGCTCCCG	2	0.425537
srRNA-1871-19	1871	19	AGGCGACGGTGGGCTCCCG	1	0.212768
srRNA-1871-20	1871	20	AGGCGACGGTGGGCTCCCGG	1	0.212768
srRNA-1873-22	1873	22	GCGACGGTGGGCTCCCGGGTCC	2	0.425537
srRNA-1892-23	1892	23	TCCCCACCCGTCTTCCCGTGCCT	1	0.212768
srRNA-1920-22	1920	22	GTGCCTTCCGTCGCGTGCGTCC	1	0.212768
srRNA-1920-23	1920	23	GTGCCTTCCGTCGCGTGCGTCCC	1	0.212768
srRNA-1929-18	1929	18	GTCGCGTGCGTCCCTCTC	1	0.212768
srRNA-1931-21	1931	21	CGCGTGCGTCCCTCTCGCTCG	2	0.425537
srRNA-1939-25	1939	25	TCCCTCTCGCTCGCGTCCACGACTT	2	0.425537
srRNA-1940-26	1940	26	CCCTCTCGCTCGCGTCCACGACTTTG	1	0.212768
srRNA-1954-23	1954	23	TCCACGACTTTGGCCGCTCCCGC	2	0.425537
srRNA-1958-23	1958	23	CGACTTTGGCCGCTCCCGCGACG	1	0.212768
srRNA-1993-24	1993	24	GCGCGTGGTGCGTGCTGTGTGCTT	2	0.425537
srRNA-1995-21	1995	21	GCGTGGTGCGTGCTGTGTGCT	1	0.212768
srRNA-1996-22	1996	22	CGTGGTGCGTGCTGTGTGCTTC	1	0.212768
srRNA-1997-20	1997	20	GTGGTGCGTGCTGTGTGCTT	1	0.212768
srRNA-1997-25	1997	25	GTGGTGCGTGCTGTGTGCTTCTCGG	1	0.212768
srRNA-1997-29	1997	29	GTGGTGCGTGCTGTGTGCTTCTCGGGCTG	1	0.212768
srRNA-1998-21	1998	21	TGGTGCGTGCTGTGTGCTTCT	1	0.212768
srRNA-2000-30	2000	30	GTGCGTGCTGTGTGCTTCTCGGGCTGTGTG	1	0.212768
srRNA-2002-24	2002	24	GCGTGCTGTGTGCTTCTCGGGCTG	2	0.425537
srRNA-2003-24	2003	24	CGTGCTGTGTGCTTCTCGGGCTGT	3	0.638305
srRNA-2004-23	2004	23	GTGCTGTGTGCTTCTCGGGCTGT	7	1.48938
srRNA-2006-20	2006	20	GCTGTGTGCTTCTCGGGCTG	1	0.212768
srRNA-2006-21	2006	21	GCTGTGTGCTTCTCGGGCTGT	1	0.212768
srRNA-2007-26	2007	26	CTGTGTGCTTCTCGGGCTGTGTGGTT	1	0.212768
srRNA-2008-25	2008	25	TGTGTGCTTCTCGGGCTGTGTGGTT	1	0.212768
srRNA-2009-19	2009	19	GTGTGCTTCTCGGGCTGTG	1	0.212768
srRNA-2009-26	2009	26	GTGTGCTTCTCGGGCTGTGTGGTTGT	2	0.425537
srRNA-2011-22	2011	22	GTGCTTCTCGGGCTGTGTGGTT	1	0.212768
srRNA-2011-23	2011	23	GTGCTTCTCGGGCTGTGTGGTTG	1	0.212768
srRNA-2012-22	2012	22	TGCTTCTCGGGCTGTGTGGTTG	1	0.212768
srRNA-2012-23	2012	23	TGCTTCTCGGGCTGTGTGGTTGT	2	0.425537
srRNA-2013-20	2013	20	GCTTCTCGGGCTGTGTGGTT	3	0.638305
srRNA-2013-21	2013	21	GCTTCTCGGGCTGTGTGGTTG	1	0.212768
srRNA-2013-28	2013	28	GCTTCTCGGGCTGTGTGGTTGTGTCGCC	1	0.212768
srRNA-2014-27	2014	27	CTTCTCGGGCTGTGTGGTTGTGTCGCC	1	0.212768
srRNA-2016-30	2016	30	TCTCGGGCTGTGTGGTTGTGTCGCCTCGCC	1	0.212768
srRNA-2018-18	2018	18	TCGGGCTGTGTGGTTGTG	1	0.212768
srRNA-2018-29	2018	29	TCGGGCTGTGTGGTTGTGTCGCCTCGCCC	1	0.212768
srRNA-2045-28	2045	28	CCCCCCCTTCCCGCGGCAGCGTTCCCAC	1	0.212768
srRNA-2049-25	2049	25	CCCTTCCCGCGGCAGCGTTCCCACG	1	0.212768
srRNA-2067-21	2067	21	TCCCACGGCTGGCGAAATCGC	1	0.212768
srRNA-2069-23	2069	23	CCACGGCTGGCGAAATCGCGGGA	1	0.212768
srRNA-2070-21	2070	21	CACGGCTGGCGAAATCGCGGG	2	0.425537
srRNA-2072-21	2072	21	CGGCTGGCGAAATCGCGGGAG	1	0.212768
srRNA-2072-26	2072	26	CGGCTGGCGAAATCGCGGGAGTCCTC	1	0.212768
srRNA-2078-19	2078	19	GCGAAATCGCGGGAGTCCT	1	0.212768
srRNA-2104-23	2104	23	CTCCTCGGGGTCGAGAGGGTCCG	1	0.212768
srRNA-2106-26	2106	26	CCTCGGGGTCGAGAGGGTCCGTGTCT	1	0.212768
srRNA-2106-28	2106	28	CCTCGGGGTCGAGAGGGTCCGTGTCTGG	1	0.212768
srRNA-2110-21	2110	21	GGGGTCGAGAGGGTCCGTGTC	1	0.212768
srRNA-2115-23	2115	23	CGAGAGGGTCCGTGTCTGGCGTT	1	0.212768
srRNA-2115-25	2115	25	CGAGAGGGTCCGTGTCTGGCGTTGA	1	0.212768
srRNA-2116-25	2116	25	GAGAGGGTCCGTGTCTGGCGTTGAT	1	0.212768
srRNA-2117-20	2117	20	AGAGGGTCCGTGTCTGGCGT	1	0.212768
srRNA-2117-25	2117	25	AGAGGGTCCGTGTCTGGCGTTGATT	1	0.212768
srRNA-2122-26	2122	26	GTCCGTGTCTGGCGTTGATTGATCTC	2	0.425537
srRNA-2125-22	2125	22	CGTGTCTGGCGTTGATTGATCT	4	0.851074
srRNA-2133-28	2133	28	GCGTTGATTGATCTCGCTCTCGGGGACG	3	0.638305
srRNA-2133-29	2133	29	GCGTTGATTGATCTCGCTCTCGGGGACGG	2	0.425537
srRNA-2135-22	2135	22	GTTGATTGATCTCGCTCTCGGG	1	0.212768
srRNA-2135-28	2135	28	GTTGATTGATCTCGCTCTCGGGGACGGG	1	0.212768
srRNA-2138-19	2138	19	GATTGATCTCGCTCTCGGG	1	0.212768
srRNA-2138-20	2138	20	GATTGATCTCGCTCTCGGGG	1	0.212768
srRNA-2138-24	2138	24	GATTGATCTCGCTCTCGGGGACGG	7	1.48938
srRNA-2138-25	2138	25	GATTGATCTCGCTCTCGGGGACGGG	2	0.425537
srRNA-2139-23	2139	23	ATTGATCTCGCTCTCGGGGACGG	1	0.212768
srRNA-2139-25	2139	25	ATTGATCTCGCTCTCGGGGACGGGA	2	0.425537
srRNA-2140-22	2140	22	TTGATCTCGCTCTCGGGGACGG	1	0.212768
srRNA-2144-21	2144	21	TCTCGCTCTCGGGGACGGGAC	1	0.212768
srRNA-2149-22	2149	22	CTCTCGGGGACGGGACCGTTCT	1	0.212768
srRNA-2150-24	2150	24	TCTCGGGGACGGGACCGTTCTGTG	1	0.212768
srRNA-2152-20	2152	20	TCGGGGACGGGACCGTTCTG	1	0.212768
srRNA-2152-21	2152	21	TCGGGGACGGGACCGTTCTGT	1	0.212768
srRNA-2153-21	2153	21	CGGGGACGGGACCGTTCTGTG	1	0.212768
srRNA-2153-28	2153	28	CGGGGACGGGACCGTTCTGTGGGAGAAC	1	0.212768
srRNA-2154-19	2154	19	GGGGACGGGACCGTTCTGT	3	0.638305
srRNA-2155-21	2155	21	GGGACGGGACCGTTCTGTGGG	1	0.212768
srRNA-2155-27	2155	27	GGGACGGGACCGTTCTGTGGGAGAACG	1	0.212768
srRNA-2157-24	2157	24	GACGGGACCGTTCTGTGGGAGAAC	3	0.638305
srRNA-2159-22	2159	22	CGGGACCGTTCTGTGGGAGAAC	1	0.212768
srRNA-2160-20	2160	20	GGGACCGTTCTGTGGGAGAA	1	0.212768
srRNA-2161-19	2161	19	GGACCGTTCTGTGGGAGAA	2	0.425537
srRNA-2183-23	2183	23	CTGTTGGCCGCGTCCGGCGCGAC	1	0.212768
srRNA-2218-23	2218	23	GACCCACTGCCGCTCGGGGGTCT	1	0.212768
srRNA-2225-25	2225	25	TGCCGCTCGGGGGTCTTCGTCGGTA	1	0.212768
srRNA-2227-21	2227	21	CCGCTCGGGGGTCTTCGTCGG	2	0.425537
srRNA-2227-22	2227	22	CCGCTCGGGGGTCTTCGTCGGT	2	0.425537
srRNA-2228-22	2228	22	CGCTCGGGGGTCTTCGTCGGTA	2	0.425537
srRNA-2229-23	2229	23	GCTCGGGGGTCTTCGTCGGTAGG	1	0.212768
srRNA-2230-24	2230	24	CTCGGGGGTCTTCGTCGGTAGGCA	1	0.212768
srRNA-2231-23	2231	23	TCGGGGGTCTTCGTCGGTAGGCA	1	0.212768
srRNA-2231-24	2231	24	TCGGGGGTCTTCGTCGGTAGGCAT	1	0.212768
srRNA-2233-22	2233	22	GGGGGTCTTCGTCGGTAGGCAT	2	0.425537
srRNA-2233-23	2233	23	GGGGGTCTTCGTCGGTAGGCATC	1	0.212768
srRNA-2233-24	2233	24	GGGGGTCTTCGTCGGTAGGCATCG	1	0.212768
srRNA-2234-20	2234	20	GGGGTCTTCGTCGGTAGGCA	1	0.212768
srRNA-2234-22	2234	22	GGGGTCTTCGTCGGTAGGCATC	1	0.212768
srRNA-2234-23	2234	23	GGGGTCTTCGTCGGTAGGCATCG	2	0.425537
srRNA-2235-19	2235	19	GGGTCTTCGTCGGTAGGCA	1	0.212768
srRNA-2235-20	2235	20	GGGTCTTCGTCGGTAGGCAT	1	0.212768
srRNA-2235-21	2235	21	GGGTCTTCGTCGGTAGGCATC	1	0.212768
srRNA-2235-22	2235	22	GGGTCTTCGTCGGTAGGCATCG	3	0.638305
srRNA-2236-18	2236	18	GGTCTTCGTCGGTAGGCA	2	0.425537
srRNA-2236-19	2236	19	GGTCTTCGTCGGTAGGCAT	1	0.212768
srRNA-2236-20	2236	20	GGTCTTCGTCGGTAGGCATC	1	0.212768
srRNA-2236-21	2236	21	GGTCTTCGTCGGTAGGCATCG	2	0.425537
srRNA-2236-22	2236	22	GGTCTTCGTCGGTAGGCATCGG	3	0.638305
srRNA-2236-25	2236	25	GGTCTTCGTCGGTAGGCATCGGTGT	3	0.638305
srRNA-2236-26	2236	26	GGTCTTCGTCGGTAGGCATCGGTGTG	1	0.212768
srRNA-2237-21	2237	21	GTCTTCGTCGGTAGGCATCGG	1	0.212768
srRNA-2237-22	2237	22	GTCTTCGTCGGTAGGCATCGGT	1	0.212768
srRNA-2238-21	2238	21	TCTTCGTCGGTAGGCATCGGT	1	0.212768
srRNA-2238-24	2238	24	TCTTCGTCGGTAGGCATCGGTGTG	1	0.212768
srRNA-2239-22	2239	22	CTTCGTCGGTAGGCATCGGTGT	1	0.212768
srRNA-2239-24	2239	24	CTTCGTCGGTAGGCATCGGTGTGT	3	0.638305
srRNA-2240-19	2240	19	TTCGTCGGTAGGCATCGGT	2	0.425537
srRNA-2240-20	2240	20	TTCGTCGGTAGGCATCGGTG	1	0.212768
srRNA-2240-21	2240	21	TTCGTCGGTAGGCATCGGTGT	1	0.212768
srRNA-2240-24	2240	24	TTCGTCGGTAGGCATCGGTGTGTC	1	0.212768
srRNA-2241-22	2241	22	TCGTCGGTAGGCATCGGTGTGT	1	0.212768
srRNA-2242-21	2242	21	CGTCGGTAGGCATCGGTGTGT	1	0.212768
srRNA-2243-19	2243	19	GTCGGTAGGCATCGGTGTG	1	0.212768
srRNA-2244-18	2244	18	TCGGTAGGCATCGGTGTG	1	0.212768
srRNA-2244-19	2244	19	TCGGTAGGCATCGGTGTGT	1	0.212768
srRNA-2246-28	2246	28	GGTAGGCATCGGTGTGTCGGCATCGGTC	1	0.212768
srRNA-2247-22	2247	22	GTAGGCATCGGTGTGTCGGCAT	1	0.212768
srRNA-2248-20	2248	20	TAGGCATCGGTGTGTCGGCA	1	0.212768
srRNA-2248-25	2248	25	TAGGCATCGGTGTGTCGGCATCGGT	1	0.212768
srRNA-2249-19	2249	19	AGGCATCGGTGTGTCGGCA	1	0.212768
srRNA-2252-23	2252	23	CATCGGTGTGTCGGCATCGGTCT	3	0.638305
srRNA-2254-19	2254	19	TCGGTGTGTCGGCATCGGT	1	0.212768
srRNA-2255-22	2255	22	CGGTGTGTCGGCATCGGTCTCT	1	0.212768
srRNA-2256-20	2256	20	GGTGTGTCGGCATCGGTCTC	1	0.212768
srRNA-2256-21	2256	21	GGTGTGTCGGCATCGGTCTCT	1	0.212768
srRNA-2256-23	2256	23	GGTGTGTCGGCATCGGTCTCTCT	1	0.212768
srRNA-2256-24	2256	24	GGTGTGTCGGCATCGGTCTCTCTC	2	0.425537
srRNA-2257-18	2257	18	GTGTGTCGGCATCGGTCT	1	0.212768
srRNA-2258-22	2258	22	TGTGTCGGCATCGGTCTCTCTC	4	0.851074
srRNA-2259-21	2259	21	GTGTCGGCATCGGTCTCTCTC	1	0.212768
srRNA-2262-18	2262	18	TCGGCATCGGTCTCTCTC	1	0.212768
srRNA-2262-25	2262	25	TCGGCATCGGTCTCTCTCTCGTGTC	1	0.212768
srRNA-2263-24	2263	24	CGGCATCGGTCTCTCTCTCGTGTC	3	0.638305
srRNA-2265-20	2265	20	GCATCGGTCTCTCTCTCGTG	1	0.212768
srRNA-2265-21	2265	21	GCATCGGTCTCTCTCTCGTGT	2	0.425537
srRNA-2266-19	2266	19	CATCGGTCTCTCTCTCGTG	9	1.91492
srRNA-2266-26	2266	26	CATCGGTCTCTCTCTCGTGTCGGTGT	1	0.212768
srRNA-2266-27	2266	27	CATCGGTCTCTCTCTCGTGTCGGTGTC	2	0.425537
srRNA-2267-18	2267	18	ATCGGTCTCTCTCTCGTG	1	0.212768
srRNA-2267-21	2267	21	ATCGGTCTCTCTCTCGTGTCG	1	0.212768
srRNA-2267-24	2267	24	ATCGGTCTCTCTCTCGTGTCGGTG	1	0.212768
srRNA-2267-26	2267	26	ATCGGTCTCTCTCTCGTGTCGGTGTC	1	0.212768
srRNA-2269-21	2269	21	CGGTCTCTCTCTCGTGTCGGT	1	0.212768
srRNA-2269-24	2269	24	CGGTCTCTCTCTCGTGTCGGTGTC	4	0.851074
srRNA-2270-20	2270	20	GGTCTCTCTCTCGTGTCGGT	1	0.212768
srRNA-2287-24	2287	24	GGTGTCGCCTCCTCGGGCTCCCGG	1	0.212768
srRNA-2308-21	2308	21	CGGGGGGCCGTCGTGTTTCGG	1	0.212768
srRNA-2318-19	2318	19	TCGTGTTTCGGGTCGGCTC	1	0.212768
srRNA-2320-21	2320	21	GTGTTTCGGGTCGGCTCGGCG	1	0.212768
srRNA-2320-23	2320	23	GTGTTTCGGGTCGGCTCGGCGCT	1	0.212768
srRNA-2320-26	2320	26	GTGTTTCGGGTCGGCTCGGCGCTGCA	1	0.212768
srRNA-2328-23	2328	23	GGTCGGCTCGGCGCTGCAGGTGT	1	0.212768
srRNA-2329-21	2329	21	GTCGGCTCGGCGCTGCAGGTG	1	0.212768
srRNA-2333-25	2333	25	GCTCGGCGCTGCAGGTGTGGTGGGA	1	0.212768
srRNA-2335-22	2335	22	TCGGCGCTGCAGGTGTGGTGGG	1	0.212768
srRNA-2349-27	2349	27	GTGGTGGGACTGCTCAGGGGAGTGGTG	2	0.425537
srRNA-2352-21	2352	21	GTGGGACTGCTCAGGGGAGTG	1	0.212768
srRNA-2352-24	2352	24	GTGGGACTGCTCAGGGGAGTGGTG	1	0.212768
srRNA-2352-29	2352	29	GTGGGACTGCTCAGGGGAGTGGTGCAGTG	1	0.212768
srRNA-2353-25	2353	25	TGGGACTGCTCAGGGGAGTGGTGCA	2	0.425537
srRNA-2353-26	2353	26	TGGGACTGCTCAGGGGAGTGGTGCAG	1	0.212768
srRNA-2354-22	2354	22	GGGACTGCTCAGGGGAGTGGTG	3	0.638305
srRNA-2354-23	2354	23	GGGACTGCTCAGGGGAGTGGTGC	1	0.212768
srRNA-2376-25	2376	25	CAGTGTGATTCCCGCCGGTTTTGCC	1	0.212768
srRNA-2378-24	2378	24	GTGTGATTCCCGCCGGTTTTGCCT	1	0.212768
srRNA-2380-21	2380	21	GTGATTCCCGCCGGTTTTGCC	1	0.212768
srRNA-2381-20	2381	20	TGATTCCCGCCGGTTTTGCC	2	0.425537
srRNA-2382-19	2382	19	GATTCCCGCCGGTTTTGCC	2	0.425537
srRNA-2383-18	2383	18	ATTCCCGCCGGTTTTGCC	6	1.27661
srRNA-2399-20	2399	20	CCTCGCGTGCCCTGACCGGT	2	0.425537
srRNA-2404-24	2404	24	CGTGCCCTGACCGGTCCGACGCCC	1	0.212768
srRNA-2404-30	2404	30	CGTGCCCTGACCGGTCCGACGCCCGAGCGG	2	0.425537
srRNA-2409-24	2409	24	CCTGACCGGTCCGACGCCCGAGCG	2	0.425537
srRNA-2409-30	2409	30	CCTGACCGGTCCGACGCCCGAGCGGTCTCT	1	0.212768
srRNA-2410-22	2410	22	CTGACCGGTCCGACGCCCGAGC	1	0.212768
srRNA-2410-23	2410	23	CTGACCGGTCCGACGCCCGAGCG	1	0.212768
srRNA-2412-23	2412	23	GACCGGTCCGACGCCCGAGCGGT	1	0.212768
srRNA-2413-27	2413	27	ACCGGTCCGACGCCCGAGCGGTCTCTC	3	0.638305
srRNA-2414-26	2414	26	CCGGTCCGACGCCCGAGCGGTCTCTC	2	0.425537
srRNA-2415-22	2415	22	CGGTCCGACGCCCGAGCGGTCT	1	0.212768
srRNA-2416-23	2416	23	GGTCCGACGCCCGAGCGGTCTCT	1	0.212768
srRNA-2416-26	2416	26	GGTCCGACGCCCGAGCGGTCTCTCGG	1	0.212768
srRNA-2417-23	2417	23	GTCCGACGCCCGAGCGGTCTCTC	2	0.425537
srRNA-2417-26	2417	26	GTCCGACGCCCGAGCGGTCTCTCGGT	1	0.212768
srRNA-2418-22	2418	22	TCCGACGCCCGAGCGGTCTCTC	1	0.212768
srRNA-2419-19	2419	19	CCGACGCCCGAGCGGTCTC	1	0.212768
srRNA-2425-20	2425	20	CCCGAGCGGTCTCTCGGTCC	2	0.425537
srRNA-2429-21	2429	21	AGCGGTCTCTCGGTCCCTTGT	2	0.425537
srRNA-2430-23	2430	23	GCGGTCTCTCGGTCCCTTGTGAG	2	0.425537
srRNA-2431-21	2431	21	CGGTCTCTCGGTCCCTTGTGA	1	0.212768
srRNA-2446-23	2446	23	TTGTGAGGACCCCCTTCCGGGAG	1	0.212768
srRNA-2459-22	2459	22	CTTCCGGGAGGGGCCCGTTTCG	1	0.212768
srRNA-2460-21	2460	21	TTCCGGGAGGGGCCCGTTTCG	1	0.212768
srRNA-2479-26	2479	26	CGGCCGCCCTTGCCGTCGTCGCCGGC	1	0.212768
srRNA-2481-26	2481	26	GCCGCCCTTGCCGTCGTCGCCGGCCC	1	0.212768
srRNA-2483-19	2483	19	CGCCCTTGCCGTCGTCGCC	1	0.212768
srRNA-2485-22	2485	22	CCCTTGCCGTCGTCGCCGGCCC	2	0.425537
srRNA-2486-21	2486	21	CCTTGCCGTCGTCGCCGGCCC	1	0.212768
srRNA-2486-23	2486	23	CCTTGCCGTCGTCGCCGGCCCTC	1	0.212768
srRNA-2490-23	2490	23	GCCGTCGTCGCCGGCCCTCGTTC	1	0.212768
srRNA-2490-26	2490	26	GCCGTCGTCGCCGGCCCTCGTTCTGC	1	0.212768
srRNA-2492-19	2492	19	CGTCGTCGCCGGCCCTCGT	1	0.212768
srRNA-2499-25	2499	25	GCCGGCCCTCGTTCTGCTGTGTCGT	1	0.212768
srRNA-2531-24	2531	24	TCCCCGCTCGCCGCAGCCGGTCTT	1	0.212768
srRNA-2531-25	2531	25	TCCCCGCTCGCCGCAGCCGGTCTTT	2	0.425537
srRNA-2533-22	2533	22	CCCGCTCGCCGCAGCCGGTCTT	2	0.425537
srRNA-2536-22	2536	22	GCTCGCCGCAGCCGGTCTTTTT	1	0.212768
srRNA-2539-24	2539	24	CGCCGCAGCCGGTCTTTTTTCCTC	1	0.212768
srRNA-2566-22	2566	22	CCCCCCCTCTCCTCTGACTGAC	1	0.212768
srRNA-2568-20	2568	20	CCCCCTCTCCTCTGACTGAC	1	0.212768
srRNA-2570-18	2570	18	CCCTCTCCTCTGACTGAC	2	0.425537
srRNA-2574-24	2574	24	CTCCTCTGACTGACCCGTGGCCGT	1	0.212768
srRNA-2574-26	2574	26	CTCCTCTGACTGACCCGTGGCCGTGC	1	0.212768
srRNA-2575-21	2575	21	TCCTCTGACTGACCCGTGGCC	1	0.212768
srRNA-2575-26	2575	26	TCCTCTGACTGACCCGTGGCCGTGCT	2	0.425537
srRNA-2576-21	2576	21	CCTCTGACTGACCCGTGGCCG	1	0.212768
srRNA-2577-22	2577	22	CTCTGACTGACCCGTGGCCGTG	2	0.425537
srRNA-2577-25	2577	25	CTCTGACTGACCCGTGGCCGTGCTG	1	0.212768
srRNA-2579-19	2579	19	CTGACTGACCCGTGGCCGT	1	0.212768
srRNA-2580-19	2580	19	TGACTGACCCGTGGCCGTG	1	0.212768
srRNA-2580-21	2580	21	TGACTGACCCGTGGCCGTGCT	2	0.425537
srRNA-2593-20	2593	20	GCCGTGCTGTCGGACCCCCC	3	0.638305
srRNA-2620-22	2620	22	GGCGGCCGGGCACGTACGCGTC	2	0.425537
srRNA-2628-25	2628	25	GGCACGTACGCGTCCGGGCGGTCAC	1	0.212768
srRNA-2639-23	2639	23	GTCCGGGCGGTCACCGGGGTCTT	1	0.212768
srRNA-2665-22	2665	22	GGGGGGCCGAGGGGTAAGAAAG	3	0.638305
srRNA-2666-20	2666	20	GGGGGCCGAGGGGTAAGAAA	1	0.212768
srRNA-2666-22	2666	22	GGGGGCCGAGGGGTAAGAAAGT	1	0.212768
srRNA-2669-20	2669	20	GGCCGAGGGGTAAGAAAGTC	1	0.212768
srRNA-2670-21	2670	21	GCCGAGGGGTAAGAAAGTCGG	1	0.212768
srRNA-2671-21	2671	21	CCGAGGGGTAAGAAAGTCGGC	1	0.212768
srRNA-2671-22	2671	22	CCGAGGGGTAAGAAAGTCGGCT	1	0.212768
srRNA-2672-21	2672	21	CGAGGGGTAAGAAAGTCGGCT	1	0.212768
srRNA-2672-22	2672	22	CGAGGGGTAAGAAAGTCGGCTC	2	0.425537
srRNA-2673-19	2673	19	GAGGGGTAAGAAAGTCGGC	1	0.212768
srRNA-2674-19	2674	19	AGGGGTAAGAAAGTCGGCT	2	0.425537
srRNA-2674-24	2674	24	AGGGGTAAGAAAGTCGGCTCGGCG	6	1.27661
srRNA-2675-23	2675	23	GGGGTAAGAAAGTCGGCTCGGCG	4	0.851074
srRNA-2676-22	2676	22	GGGTAAGAAAGTCGGCTCGGCG	5	1.06384
srRNA-2677-21	2677	21	GGTAAGAAAGTCGGCTCGGCG	3	0.638305
srRNA-2678-20	2678	20	GTAAGAAAGTCGGCTCGGCG	3	0.638305
srRNA-2679-19	2679	19	TAAGAAAGTCGGCTCGGCG	4	0.851074
srRNA-2700-26	2700	26	CGGGAGGAGCTGTGGTTTGGAGGGCG	1	0.212768
srRNA-2701-24	2701	24	GGGAGGAGCTGTGGTTTGGAGGGC	1	0.212768
srRNA-2701-25	2701	25	GGGAGGAGCTGTGGTTTGGAGGGCG	1	0.212768
srRNA-2701-26	2701	26	GGGAGGAGCTGTGGTTTGGAGGGCGT	2	0.425537
srRNA-2701-30	2701	30	GGGAGGAGCTGTGGTTTGGAGGGCGTCCCG	1	0.212768
srRNA-2702-24	2702	24	GGAGGAGCTGTGGTTTGGAGGGCG	2	0.425537
srRNA-2702-29	2702	29	GGAGGAGCTGTGGTTTGGAGGGCGTCCCG	3	0.638305
srRNA-2703-21	2703	21	GAGGAGCTGTGGTTTGGAGGG	1	0.212768
srRNA-2703-22	2703	22	GAGGAGCTGTGGTTTGGAGGGC	2	0.425537
srRNA-2703-23	2703	23	GAGGAGCTGTGGTTTGGAGGGCG	2	0.425537
srRNA-2703-24	2703	24	GAGGAGCTGTGGTTTGGAGGGCGT	4	0.851074
srRNA-2703-25	2703	25	GAGGAGCTGTGGTTTGGAGGGCGTC	1	0.212768
srRNA-2703-26	2703	26	GAGGAGCTGTGGTTTGGAGGGCGTCC	4	0.851074
srRNA-2703-27	2703	27	GAGGAGCTGTGGTTTGGAGGGCGTCCC	5	1.06384
srRNA-2703-28	2703	28	GAGGAGCTGTGGTTTGGAGGGCGTCCCG	3	0.638305
srRNA-2703-29	2703	29	GAGGAGCTGTGGTTTGGAGGGCGTCCCGG	5	1.06384
srRNA-2704-18	2704	18	AGGAGCTGTGGTTTGGAG	1	0.212768
srRNA-2704-21	2704	21	AGGAGCTGTGGTTTGGAGGGC	1	0.212768
srRNA-2704-22	2704	22	AGGAGCTGTGGTTTGGAGGGCG	7	1.48938
srRNA-2704-23	2704	23	AGGAGCTGTGGTTTGGAGGGCGT	9	1.91492
srRNA-2704-24	2704	24	AGGAGCTGTGGTTTGGAGGGCGTC	4	0.851074
srRNA-2704-25	2704	25	AGGAGCTGTGGTTTGGAGGGCGTCC	4	0.851074
srRNA-2704-26	2704	26	AGGAGCTGTGGTTTGGAGGGCGTCCC	2	0.425537
srRNA-2704-27	2704	27	AGGAGCTGTGGTTTGGAGGGCGTCCCG	5	1.06384
srRNA-2705-21	2705	21	GGAGCTGTGGTTTGGAGGGCG	1	0.212768
srRNA-2705-22	2705	22	GGAGCTGTGGTTTGGAGGGCGT	1	0.212768
srRNA-2706-20	2706	20	GAGCTGTGGTTTGGAGGGCG	2	0.425537
srRNA-2706-21	2706	21	GAGCTGTGGTTTGGAGGGCGT	4	0.851074
srRNA-2706-22	2706	22	GAGCTGTGGTTTGGAGGGCGTC	2	0.425537
srRNA-2707-18	2707	18	AGCTGTGGTTTGGAGGGC	1	0.212768
srRNA-2707-21	2707	21	AGCTGTGGTTTGGAGGGCGTC	1	0.212768
srRNA-2707-26	2707	26	AGCTGTGGTTTGGAGGGCGTCCCGGC	1	0.212768
srRNA-2708-19	2708	19	GCTGTGGTTTGGAGGGCGT	2	0.425537
srRNA-2708-20	2708	20	GCTGTGGTTTGGAGGGCGTC	2	0.425537
srRNA-2709-19	2709	19	CTGTGGTTTGGAGGGCGTC	1	0.212768
srRNA-2710-20	2710	20	TGTGGTTTGGAGGGCGTCCC	1	0.212768
srRNA-2710-21	2710	21	TGTGGTTTGGAGGGCGTCCCG	1	0.212768
srRNA-2710-22	2710	22	TGTGGTTTGGAGGGCGTCCCGG	2	0.425537
srRNA-2711-21	2711	21	GTGGTTTGGAGGGCGTCCCGG	1	0.212768
srRNA-2712-21	2712	21	TGGTTTGGAGGGCGTCCCGGC	2	0.425537
srRNA-2712-29	2712	29	TGGTTTGGAGGGCGTCCCGGCCCCGCGGC	1	0.212768
srRNA-2713-24	2713	24	GGTTTGGAGGGCGTCCCGGCCCCG	1	0.212768
srRNA-2713-26	2713	26	GGTTTGGAGGGCGTCCCGGCCCCGCG	1	0.212768
srRNA-2745-20	2745	20	GCGGTGTCTTGCGCGGTCTT	1	0.212768
srRNA-2745-26	2745	26	GCGGTGTCTTGCGCGGTCTTGGAGAG	1	0.212768
srRNA-2746-29	2746	29	CGGTGTCTTGCGCGGTCTTGGAGAGGGCT	1	0.212768
srRNA-2748-23	2748	23	GTGTCTTGCGCGGTCTTGGAGAG	2	0.425537
srRNA-2749-18	2749	18	TGTCTTGCGCGGTCTTGG	2	0.425537
srRNA-2751-22	2751	22	TCTTGCGCGGTCTTGGAGAGGG	1	0.212768
srRNA-2751-23	2751	23	TCTTGCGCGGTCTTGGAGAGGGC	1	0.212768
srRNA-2752-23	2752	23	CTTGCGCGGTCTTGGAGAGGGCT	1	0.212768
srRNA-2753-22	2753	22	TTGCGCGGTCTTGGAGAGGGCT	1	0.212768
srRNA-2754-21	2754	21	TGCGCGGTCTTGGAGAGGGCT	1	0.212768
srRNA-2756-18	2756	18	CGCGGTCTTGGAGAGGGC	1	0.212768
srRNA-2756-19	2756	19	CGCGGTCTTGGAGAGGGCT	2	0.425537
srRNA-2757-18	2757	18	GCGGTCTTGGAGAGGGCT	1	0.212768
srRNA-2758-24	2758	24	CGGTCTTGGAGAGGGCTGCGTGCG	1	0.212768
srRNA-2758-26	2758	26	CGGTCTTGGAGAGGGCTGCGTGCGAG	3	0.638305
srRNA-2758-29	2758	29	CGGTCTTGGAGAGGGCTGCGTGCGAGGGG	1	0.212768
srRNA-2759-28	2759	28	GGTCTTGGAGAGGGCTGCGTGCGAGGGG	1	0.212768
srRNA-2760-22	2760	22	GTCTTGGAGAGGGCTGCGTGCG	3	0.638305
srRNA-2760-23	2760	23	GTCTTGGAGAGGGCTGCGTGCGA	2	0.425537
srRNA-2760-27	2760	27	GTCTTGGAGAGGGCTGCGTGCGAGGGG	2	0.425537
srRNA-2761-22	2761	22	TCTTGGAGAGGGCTGCGTGCGA	1	0.212768
srRNA-2761-23	2761	23	TCTTGGAGAGGGCTGCGTGCGAG	1	0.212768
srRNA-2761-27	2761	27	TCTTGGAGAGGGCTGCGTGCGAGGGGA	1	0.212768
srRNA-2762-21	2762	21	CTTGGAGAGGGCTGCGTGCGA	1	0.212768
srRNA-2762-22	2762	22	CTTGGAGAGGGCTGCGTGCGAG	3	0.638305
srRNA-2762-23	2762	23	CTTGGAGAGGGCTGCGTGCGAGG	2	0.425537
srRNA-2762-24	2762	24	CTTGGAGAGGGCTGCGTGCGAGGG	1	0.212768
srRNA-2762-25	2762	25	CTTGGAGAGGGCTGCGTGCGAGGGG	1	0.212768
srRNA-2763-21	2763	21	TTGGAGAGGGCTGCGTGCGAG	1	0.212768
srRNA-2763-23	2763	23	TTGGAGAGGGCTGCGTGCGAGGG	2	0.425537
srRNA-2765-21	2765	21	GGAGAGGGCTGCGTGCGAGGG	1	0.212768
srRNA-2768-22	2768	22	GAGGGCTGCGTGCGAGGGGAAA	1	0.212768
srRNA-2768-24	2768	24	GAGGGCTGCGTGCGAGGGGAAAAG	1	0.212768
srRNA-2768-26	2768	26	GAGGGCTGCGTGCGAGGGGAAAAGGT	2	0.425537
srRNA-2769-19	2769	19	AGGGCTGCGTGCGAGGGGA	4	0.851074
srRNA-2769-20	2769	20	AGGGCTGCGTGCGAGGGGAA	6	1.27661
srRNA-2769-21	2769	21	AGGGCTGCGTGCGAGGGGAAA	1	0.212768
srRNA-2769-22	2769	22	AGGGCTGCGTGCGAGGGGAAAA	5	1.06384
srRNA-2769-26	2769	26	AGGGCTGCGTGCGAGGGGAAAAGGTT	1	0.212768
srRNA-2769-27	2769	27	AGGGCTGCGTGCGAGGGGAAAAGGTTG	1	0.212768
srRNA-2769-28	2769	28	AGGGCTGCGTGCGAGGGGAAAAGGTTGC	1	0.212768
srRNA-2769-29	2769	29	AGGGCTGCGTGCGAGGGGAAAAGGTTGCC	3	0.638305
srRNA-2797-29	2797	29	CCCGCGAGGGCAAAGGGAAAGAGGCTAGC	1	0.212768
srRNA-2799-26	2799	26	CGCGAGGGCAAAGGGAAAGAGGCTAG	1	0.212768
srRNA-2800-22	2800	22	GCGAGGGCAAAGGGAAAGAGGC	1	0.212768
srRNA-2800-26	2800	26	GCGAGGGCAAAGGGAAAGAGGCTAGC	2	0.425537
srRNA-2801-19	2801	19	CGAGGGCAAAGGGAAAGAG	1	0.212768
srRNA-2801-22	2801	22	CGAGGGCAAAGGGAAAGAGGCT	1	0.212768
srRNA-2801-24	2801	24	CGAGGGCAAAGGGAAAGAGGCTAG	1	0.212768
srRNA-2801-27	2801	27	CGAGGGCAAAGGGAAAGAGGCTAGCAG	1	0.212768
srRNA-2803-20	2803	20	AGGGCAAAGGGAAAGAGGCT	1	0.212768
srRNA-2803-23	2803	23	AGGGCAAAGGGAAAGAGGCTAGC	1	0.212768
srRNA-2803-24	2803	24	AGGGCAAAGGGAAAGAGGCTAGCA	3	0.638305
srRNA-2804-23	2804	23	GGGCAAAGGGAAAGAGGCTAGCA	1	0.212768
srRNA-2806-22	2806	22	GCAAAGGGAAAGAGGCTAGCAG	1	0.212768
srRNA-2806-23	2806	23	GCAAAGGGAAAGAGGCTAGCAGT	2	0.425537
srRNA-2807-27	2807	27	CAAAGGGAAAGAGGCTAGCAGTGGTCA	2	0.425537
srRNA-2808-26	2808	26	AAAGGGAAAGAGGCTAGCAGTGGTCA	2	0.425537
srRNA-2809-18	2809	18	AAGGGAAAGAGGCTAGCA	1	0.212768
srRNA-2809-20	2809	20	AAGGGAAAGAGGCTAGCAGT	1	0.212768
srRNA-2809-21	2809	21	AAGGGAAAGAGGCTAGCAGTG	1	0.212768
srRNA-2809-25	2809	25	AAGGGAAAGAGGCTAGCAGTGGTCA	3	0.638305
srRNA-2810-28	2810	28	AGGGAAAGAGGCTAGCAGTGGTCATTGT	1	0.212768
srRNA-2810-30	2810	30	AGGGAAAGAGGCTAGCAGTGGTCATTGTCC	2	0.425537
srRNA-2811-19	2811	19	GGGAAAGAGGCTAGCAGTG	1	0.212768
srRNA-2812-23	2812	23	GGAAAGAGGCTAGCAGTGGTCAT	1	0.212768
srRNA-2814-19	2814	19	AAAGAGGCTAGCAGTGGTC	1	0.212768
srRNA-2814-22	2814	22	AAAGAGGCTAGCAGTGGTCATT	4	0.851074
srRNA-2816-23	2816	23	AGAGGCTAGCAGTGGTCATTGTC	1	0.212768
srRNA-2817-20	2817	20	GAGGCTAGCAGTGGTCATTG	1	0.212768
srRNA-2817-24	2817	24	GAGGCTAGCAGTGGTCATTGTCCC	1	0.212768
srRNA-2818-20	2818	20	AGGCTAGCAGTGGTCATTGT	2	0.425537
srRNA-2822-20	2822	20	TAGCAGTGGTCATTGTCCCG	1	0.212768
srRNA-2824-26	2824	26	GCAGTGGTCATTGTCCCGACGGTGTG	1	0.212768
srRNA-2825-28	2825	28	CAGTGGTCATTGTCCCGACGGTGTGGTG	1	0.212768
srRNA-2826-22	2826	22	AGTGGTCATTGTCCCGACGGTG	1	0.212768
srRNA-2826-23	2826	23	AGTGGTCATTGTCCCGACGGTGT	1	0.212768
srRNA-2826-24	2826	24	AGTGGTCATTGTCCCGACGGTGTG	1	0.212768
srRNA-2827-22	2827	22	GTGGTCATTGTCCCGACGGTGT	1	0.212768
srRNA-2832-18	2832	18	CATTGTCCCGACGGTGTG	2	0.425537
srRNA-2833-19	2833	19	ATTGTCCCGACGGTGTGGT	3	0.638305
srRNA-2833-20	2833	20	ATTGTCCCGACGGTGTGGTG	2	0.425537
srRNA-2835-18	2835	18	TGTCCCGACGGTGTGGTG	3	0.638305
srRNA-2849-22	2849	22	GGTGGTCTGTTGGCCGAGGTGC	1	0.212768
srRNA-2850-29	2850	29	GTGGTCTGTTGGCCGAGGTGCGTCTGGGG	2	0.425537
srRNA-2851-26	2851	26	TGGTCTGTTGGCCGAGGTGCGTCTGG	1	0.212768
srRNA-2852-25	2852	25	GGTCTGTTGGCCGAGGTGCGTCTGG	2	0.425537
srRNA-2852-29	2852	29	GGTCTGTTGGCCGAGGTGCGTCTGGGGGG	1	0.212768
srRNA-2853-22	2853	22	GTCTGTTGGCCGAGGTGCGTCT	1	0.212768
srRNA-2853-29	2853	29	GTCTGTTGGCCGAGGTGCGTCTGGGGGGC	1	0.212768
srRNA-2854-21	2854	21	TCTGTTGGCCGAGGTGCGTCT	1	0.212768
srRNA-2854-23	2854	23	TCTGTTGGCCGAGGTGCGTCTGG	4	0.851074
srRNA-2856-28	2856	28	TGTTGGCCGAGGTGCGTCTGGGGGGCTC	1	0.212768
srRNA-2857-25	2857	25	GTTGGCCGAGGTGCGTCTGGGGGGC	1	0.212768
srRNA-2862-26	2862	26	CCGAGGTGCGTCTGGGGGGCTCGTCC	2	0.425537
srRNA-2862-29	2862	29	CCGAGGTGCGTCTGGGGGGCTCGTCCGGC	2	0.425537
srRNA-2866-26	2866	26	GGTGCGTCTGGGGGGCTCGTCCGGCC	1	0.212768
srRNA-2867-25	2867	25	GTGCGTCTGGGGGGCTCGTCCGGCC	1	0.212768
srRNA-2867-27	2867	27	GTGCGTCTGGGGGGCTCGTCCGGCCCT	2	0.425537
srRNA-2870-20	2870	20	CGTCTGGGGGGCTCGTCCGG	1	0.212768
srRNA-2880-24	2880	24	GCTCGTCCGGCCCTGTCGTCCGTC	2	0.425537
srRNA-2884-28	2884	28	GTCCGGCCCTGTCGTCCGTCGGGAAGGC	1	0.212768
srRNA-2884-29	2884	29	GTCCGGCCCTGTCGTCCGTCGGGAAGGCG	1	0.212768
srRNA-2888-21	2888	21	GGCCCTGTCGTCCGTCGGGAA	1	0.212768
srRNA-2888-29	2888	29	GGCCCTGTCGTCCGTCGGGAAGGCGCGTG	2	0.425537
srRNA-2889-24	2889	24	GCCCTGTCGTCCGTCGGGAAGGCG	1	0.212768
srRNA-2889-25	2889	25	GCCCTGTCGTCCGTCGGGAAGGCGC	1	0.212768
srRNA-2891-22	2891	22	CCTGTCGTCCGTCGGGAAGGCG	1	0.212768
srRNA-2891-26	2891	26	CCTGTCGTCCGTCGGGAAGGCGCGTG	1	0.212768
srRNA-2892-25	2892	25	CTGTCGTCCGTCGGGAAGGCGCGTG	2	0.425537
srRNA-2892-26	2892	26	CTGTCGTCCGTCGGGAAGGCGCGTGT	1	0.212768
srRNA-2892-27	2892	27	CTGTCGTCCGTCGGGAAGGCGCGTGTT	1	0.212768
srRNA-2893-20	2893	20	TGTCGTCCGTCGGGAAGGCG	1	0.212768
srRNA-2893-22	2893	22	TGTCGTCCGTCGGGAAGGCGCG	4	0.851074
srRNA-2893-24	2893	24	TGTCGTCCGTCGGGAAGGCGCGTG	1	0.212768
srRNA-2894-21	2894	21	GTCGTCCGTCGGGAAGGCGCG	1	0.212768
srRNA-2894-22	2894	22	GTCGTCCGTCGGGAAGGCGCGT	3	0.638305
srRNA-2894-23	2894	23	GTCGTCCGTCGGGAAGGCGCGTG	3	0.638305
srRNA-2895-21	2895	21	TCGTCCGTCGGGAAGGCGCGT	1	0.212768
srRNA-2895-22	2895	22	TCGTCCGTCGGGAAGGCGCGTG	2	0.425537
srRNA-2895-24	2895	24	TCGTCCGTCGGGAAGGCGCGTGTT	2	0.425537
srRNA-2895-28	2895	28	TCGTCCGTCGGGAAGGCGCGTGTTGGGG	1	0.212768
srRNA-2896-22	2896	22	CGTCCGTCGGGAAGGCGCGTGT	1	0.212768
srRNA-2896-24	2896	24	CGTCCGTCGGGAAGGCGCGTGTTG	3	0.638305
srRNA-2896-26	2896	26	CGTCCGTCGGGAAGGCGCGTGTTGGG	1	0.212768
srRNA-2897-20	2897	20	GTCCGTCGGGAAGGCGCGTG	1	0.212768
srRNA-2897-21	2897	21	GTCCGTCGGGAAGGCGCGTGT	2	0.425537
srRNA-2897-22	2897	22	GTCCGTCGGGAAGGCGCGTGTT	1	0.212768
srRNA-2897-23	2897	23	GTCCGTCGGGAAGGCGCGTGTTG	2	0.425537
srRNA-2898-19	2898	19	TCCGTCGGGAAGGCGCGTG	1	0.212768
srRNA-2898-22	2898	22	TCCGTCGGGAAGGCGCGTGTTG	1	0.212768
srRNA-2898-25	2898	25	TCCGTCGGGAAGGCGCGTGTTGGGG	1	0.212768
srRNA-2898-27	2898	27	TCCGTCGGGAAGGCGCGTGTTGGGGCC	1	0.212768
srRNA-2899-18	2899	18	CCGTCGGGAAGGCGCGTG	2	0.425537
srRNA-2899-22	2899	22	CCGTCGGGAAGGCGCGTGTTGG	3	0.638305
srRNA-2899-23	2899	23	CCGTCGGGAAGGCGCGTGTTGGG	1	0.212768
srRNA-2902-19	2902	19	TCGGGAAGGCGCGTGTTGG	1	0.212768
srRNA-2912-24	2912	24	GCGTGTTGGGGCCTGCCGGAGTGC	1	0.212768
srRNA-2912-28	2912	28	GCGTGTTGGGGCCTGCCGGAGTGCCGAG	1	0.212768
srRNA-2960-20	2960	20	ATTAACCCCGCGCGCGTGTC	1	0.212768
srRNA-2989-22	2989	22	CGGTGGGGGCTCCGGTCGATGT	1	0.212768
srRNA-2991-23	2991	23	GTGGGGGCTCCGGTCGATGTCTA	1	0.212768
srRNA-2997-21	2997	21	GCTCCGGTCGATGTCTACCTC	1	0.212768
srRNA-3007-26	3007	26	ATGTCTACCTCCCTCTCCCCGAGGTC	1	0.212768
srRNA-3011-26	3011	26	CTACCTCCCTCTCCCCGAGGTCTCAG	2	0.425537
srRNA-3028-22	3028	22	AGGTCTCAGGCCTTCTCCGCGC	1	0.212768
srRNA-3034-27	3034	27	CAGGCCTTCTCCGCGCGGGCTCTCGGC	1	0.212768
srRNA-3040-22	3040	22	TTCTCCGCGCGGGCTCTCGGCC	1	0.212768
srRNA-3041-20	3041	20	TCTCCGCGCGGGCTCTCGGC	1	0.212768
srRNA-3048-20	3048	20	GCGGGCTCTCGGCCCTCCCC	1	0.212768
srRNA-3063-26	3063	26	TCCCCTCGTTCCTCCCTCTCGCGGGG	1	0.212768
srRNA-3096-24	3096	24	CGCTCGTCGACCTCCCCTCCTCCG	1	0.212768
srRNA-3115-24	3115	24	CTCCGTCCTTCCATCTCTCGCGCA	1	0.212768
srRNA-3123-24	3123	24	TTCCATCTCTCGCGCAATGGCGCC	2	0.425537
srRNA-3125-25	3125	25	CCATCTCTCGCGCAATGGCGCCGCC	1	0.212768
srRNA-3130-23	3130	23	TCTCGCGCAATGGCGCCGCCCGA	1	0.212768
srRNA-3133-23	3133	23	CGCGCAATGGCGCCGCCCGAGTT	1	0.212768
srRNA-3138-22	3138	22	AATGGCGCCGCCCGAGTTCACG	2	0.425537
srRNA-3138-25	3138	25	AATGGCGCCGCCCGAGTTCACGGTG	1	0.212768
srRNA-3147-24	3147	24	GCCCGAGTTCACGGTGGGTTCGTC	1	0.212768
srRNA-3148-22	3148	22	CCCGAGTTCACGGTGGGTTCGT	2	0.425537
srRNA-3150-19	3150	19	CGAGTTCACGGTGGGTTCG	1	0.212768
srRNA-3150-22	3150	22	CGAGTTCACGGTGGGTTCGTCC	1	0.212768
srRNA-3151-24	3151	24	GAGTTCACGGTGGGTTCGTCCTCC	1	0.212768
srRNA-3173-21	3173	21	CCGCCTCCGCTTCTCGCCGGG	3	0.638305
srRNA-3181-24	3181	24	GCTTCTCGCCGGGGGCTGGCCGCT	1	0.212768
srRNA-3185-21	3185	21	CTCGCCGGGGGCTGGCCGCTG	1	0.212768
srRNA-3202-27	3202	27	GCTGTCCGGTCTCTCCTGCCCGACCCC	2	0.425537
srRNA-3204-25	3204	25	TGTCCGGTCTCTCCTGCCCGACCCC	1	0.212768
srRNA-3227-28	3227	28	CCCGTTGGCGTGGTCTTCTCTCGCCGGC	1	0.212768
srRNA-3234-20	3234	20	GCGTGGTCTTCTCTCGCCGG	1	0.212768
srRNA-3234-21	3234	21	GCGTGGTCTTCTCTCGCCGGC	1	0.212768
srRNA-3234-22	3234	22	GCGTGGTCTTCTCTCGCCGGCT	1	0.212768
srRNA-3234-24	3234	24	GCGTGGTCTTCTCTCGCCGGCTTC	1	0.212768
srRNA-3235-26	3235	26	CGTGGTCTTCTCTCGCCGGCTTCGCG	2	0.425537
srRNA-3236-20	3236	20	GTGGTCTTCTCTCGCCGGCT	1	0.212768
srRNA-3237-19	3237	19	TGGTCTTCTCTCGCCGGCT	1	0.212768
srRNA-3240-22	3240	22	TCTTCTCTCGCCGGCTTCGCGG	2	0.425537
srRNA-3240-23	3240	23	TCTTCTCTCGCCGGCTTCGCGGA	1	0.212768
srRNA-3249-27	3249	27	GCCGGCTTCGCGGACTCCTGGCTTCGC	2	0.425537
srRNA-3250-22	3250	22	CCGGCTTCGCGGACTCCTGGCT	3	0.638305
srRNA-3250-23	3250	23	CCGGCTTCGCGGACTCCTGGCTT	2	0.425537
srRNA-3250-27	3250	27	CCGGCTTCGCGGACTCCTGGCTTCGCC	2	0.425537
srRNA-3252-20	3252	20	GGCTTCGCGGACTCCTGGCT	2	0.425537
srRNA-3252-25	3252	25	GGCTTCGCGGACTCCTGGCTTCGCC	1	0.212768
srRNA-3254-20	3254	20	CTTCGCGGACTCCTGGCTTC	1	0.212768
srRNA-3254-25	3254	25	CTTCGCGGACTCCTGGCTTCGCCCG	3	0.638305
srRNA-3255-23	3255	23	TTCGCGGACTCCTGGCTTCGCCC	1	0.212768
srRNA-3256-20	3256	20	TCGCGGACTCCTGGCTTCGC	3	0.638305
srRNA-3256-21	3256	21	TCGCGGACTCCTGGCTTCGCC	1	0.212768
srRNA-3277-24	3277	24	CGGAGGGTCAGGGGGCTTCCCGGT	1	0.212768
srRNA-3292-24	3292	24	CTTCCCGGTTCCCCGACGTTGCGC	1	0.212768
srRNA-3295-22	3295	22	CCCGGTTCCCCGACGTTGCGCC	1	0.212768
srRNA-3299-18	3299	18	GTTCCCCGACGTTGCGCC	1	0.212768
srRNA-3313-22	3313	22	CGCCTCGCTGCTGTGTGCTTGG	2	0.425537
srRNA-3316-23	3316	23	CTCGCTGCTGTGTGCTTGGGGGG	1	0.212768
srRNA-3317-27	3317	27	TCGCTGCTGTGTGCTTGGGGGGGGCCC	1	0.212768
srRNA-3319-25	3319	25	GCTGCTGTGTGCTTGGGGGGGGCCC	2	0.425537
srRNA-3331-19	3331	19	TTGGGGGGGGCCCGCTGCG	1	0.212768
srRNA-3341-25	3341	25	CCCGCTGCGGCCTCCGCCCGCCCGT	2	0.425537
srRNA-3392-26	3392	26	CGGTTTCGCGCCGCGGTCAGTTGGGC	2	0.425537
srRNA-3402-22	3402	22	CCGCGGTCAGTTGGGCCCTGGC	1	0.212768
srRNA-3407-24	3407	24	GTCAGTTGGGCCCTGGCGTTGTGT	5	1.06384
srRNA-3408-20	3408	20	TCAGTTGGGCCCTGGCGTTG	1	0.212768
srRNA-3408-24	3408	24	TCAGTTGGGCCCTGGCGTTGTGTC	1	0.212768
srRNA-3408-25	3408	25	TCAGTTGGGCCCTGGCGTTGTGTCG	1	0.212768
srRNA-3409-20	3409	20	CAGTTGGGCCCTGGCGTTGT	1	0.212768
srRNA-3409-22	3409	22	CAGTTGGGCCCTGGCGTTGTGT	2	0.425537
srRNA-3409-24	3409	24	CAGTTGGGCCCTGGCGTTGTGTCG	1	0.212768
srRNA-3410-24	3410	24	AGTTGGGCCCTGGCGTTGTGTCGC	1	0.212768
srRNA-3411-25	3411	25	GTTGGGCCCTGGCGTTGTGTCGCGT	2	0.425537
srRNA-3422-19	3422	19	GCGTTGTGTCGCGTCGGGA	1	0.212768
srRNA-3423-27	3423	27	CGTTGTGTCGCGTCGGGAGCGTGTCCG	2	0.425537
srRNA-3424-25	3424	25	GTTGTGTCGCGTCGGGAGCGTGTCC	1	0.212768
srRNA-3430-29	3430	29	TCGCGTCGGGAGCGTGTCCGCCTCGCGGC	1	0.212768
srRNA-3430-30	3430	30	TCGCGTCGGGAGCGTGTCCGCCTCGCGGCG	1	0.212768
srRNA-3431-29	3431	29	CGCGTCGGGAGCGTGTCCGCCTCGCGGCG	1	0.212768
srRNA-3464-21	3464	21	GACGCGGGTGTCGCCGGGCTC	1	0.212768
srRNA-3464-27	3464	27	GACGCGGGTGTCGCCGGGCTCCGACGG	1	0.212768
srRNA-3465-24	3465	24	ACGCGGGTGTCGCCGGGCTCCGAC	2	0.425537
srRNA-3465-26	3465	26	ACGCGGGTGTCGCCGGGCTCCGACGG	2	0.425537
srRNA-3465-29	3465	29	ACGCGGGTGTCGCCGGGCTCCGACGGGTG	1	0.212768
srRNA-3466-27	3466	27	CGCGGGTGTCGCCGGGCTCCGACGGGT	1	0.212768
srRNA-3467-19	3467	19	GCGGGTGTCGCCGGGCTCC	1	0.212768
srRNA-3467-25	3467	25	GCGGGTGTCGCCGGGCTCCGACGGG	4	0.851074
srRNA-3468-23	3468	23	CGGGTGTCGCCGGGCTCCGACGG	1	0.212768
srRNA-3468-25	3468	25	CGGGTGTCGCCGGGCTCCGACGGGT	1	0.212768
srRNA-3468-28	3468	28	CGGGTGTCGCCGGGCTCCGACGGGTGGC	2	0.425537
srRNA-3469-23	3469	23	GGGTGTCGCCGGGCTCCGACGGG	1	0.212768
srRNA-3469-29	3469	29	GGGTGTCGCCGGGCTCCGACGGGTGGCCT	1	0.212768
srRNA-3469-30	3469	30	GGGTGTCGCCGGGCTCCGACGGGTGGCCTA	1	0.212768
srRNA-3470-22	3470	22	GGTGTCGCCGGGCTCCGACGGG	1	0.212768
srRNA-3471-24	3471	24	GTGTCGCCGGGCTCCGACGGGTGG	2	0.425537
srRNA-3471-28	3471	28	GTGTCGCCGGGCTCCGACGGGTGGCCTA	2	0.425537
srRNA-3472-22	3472	22	TGTCGCCGGGCTCCGACGGGTG	1	0.212768
srRNA-3476-23	3476	23	GCCGGGCTCCGACGGGTGGCCTA	1	0.212768
srRNA-3476-24	3476	24	GCCGGGCTCCGACGGGTGGCCTAT	1	0.212768
srRNA-3476-28	3476	28	GCCGGGCTCCGACGGGTGGCCTATCCAG	1	0.212768
srRNA-3477-28	3477	28	CCGGGCTCCGACGGGTGGCCTATCCAGG	1	0.212768
srRNA-3482-22	3482	22	CTCCGACGGGTGGCCTATCCAG	1	0.212768
srRNA-3486-23	3486	23	GACGGGTGGCCTATCCAGGGCTC	1	0.212768
srRNA-3487-18	3487	18	ACGGGTGGCCTATCCAGG	1	0.212768
srRNA-3533-22	3533	22	GTCCCGGTGGTGGTCGTTGGTG	1	0.212768
srRNA-3534-22	3534	22	TCCCGGTGGTGGTCGTTGGTGT	1	0.212768
srRNA-3535-18	3535	18	CCCGGTGGTGGTCGTTGG	1	0.212768
srRNA-3535-19	3535	19	CCCGGTGGTGGTCGTTGGT	1	0.212768
srRNA-3535-20	3535	20	CCCGGTGGTGGTCGTTGGTG	1	0.212768
srRNA-3535-21	3535	21	CCCGGTGGTGGTCGTTGGTGT	1	0.212768
srRNA-3536-18	3536	18	CCGGTGGTGGTCGTTGGT	1	0.212768
srRNA-3546-21	3546	21	TCGTTGGTGTGGGGAGTGAAT	3	0.638305
srRNA-3548-24	3548	24	GTTGGTGTGGGGAGTGAATGGTGC	1	0.212768
srRNA-3553-25	3553	25	TGTGGGGAGTGAATGGTGCTACCGG	2	0.425537
srRNA-3554-25	3554	25	GTGGGGAGTGAATGGTGCTACCGGT	2	0.425537
srRNA-3560-23	3560	23	AGTGAATGGTGCTACCGGTCATT	1	0.212768
srRNA-3564-25	3564	25	AATGGTGCTACCGGTCATTCCCTCC	2	0.425537
srRNA-3580-29	3580	29	ATTCCCTCCCGCGTGGTTTGACTGTCTCG	2	0.425537
srRNA-3587-26	3587	26	CCCGCGTGGTTTGACTGTCTCGCCGG	2	0.425537
srRNA-3588-26	3588	26	CCGCGTGGTTTGACTGTCTCGCCGGT	2	0.425537
srRNA-3588-27	3588	27	CCGCGTGGTTTGACTGTCTCGCCGGTG	1	0.212768
srRNA-3590-20	3590	20	GCGTGGTTTGACTGTCTCGC	1	0.212768
srRNA-3590-23	3590	23	GCGTGGTTTGACTGTCTCGCCGG	1	0.212768
srRNA-3590-24	3590	24	GCGTGGTTTGACTGTCTCGCCGGT	1	0.212768
srRNA-3590-25	3590	25	GCGTGGTTTGACTGTCTCGCCGGTG	1	0.212768
srRNA-3590-26	3590	26	GCGTGGTTTGACTGTCTCGCCGGTGT	1	0.212768
srRNA-3590-27	3590	27	GCGTGGTTTGACTGTCTCGCCGGTGTC	1	0.212768
srRNA-3590-29	3590	29	GCGTGGTTTGACTGTCTCGCCGGTGTCGC	2	0.425537
srRNA-3591-23	3591	23	CGTGGTTTGACTGTCTCGCCGGT	1	0.212768
srRNA-3591-24	3591	24	CGTGGTTTGACTGTCTCGCCGGTG	1	0.212768
srRNA-3592-22	3592	22	GTGGTTTGACTGTCTCGCCGGT	1	0.212768
srRNA-3592-23	3592	23	GTGGTTTGACTGTCTCGCCGGTG	3	0.638305
srRNA-3592-24	3592	24	GTGGTTTGACTGTCTCGCCGGTGT	3	0.638305
srRNA-3592-25	3592	25	GTGGTTTGACTGTCTCGCCGGTGTC	1	0.212768
srRNA-3592-26	3592	26	GTGGTTTGACTGTCTCGCCGGTGTCG	1	0.212768
srRNA-3592-30	3592	30	GTGGTTTGACTGTCTCGCCGGTGTCGCGCT	1	0.212768
srRNA-3593-20	3593	20	TGGTTTGACTGTCTCGCCGG	1	0.212768
srRNA-3593-22	3593	22	TGGTTTGACTGTCTCGCCGGTG	1	0.212768
srRNA-3593-28	3593	28	TGGTTTGACTGTCTCGCCGGTGTCGCGC	2	0.425537
srRNA-3594-20	3594	20	GGTTTGACTGTCTCGCCGGT	1	0.212768
srRNA-3596-19	3596	19	TTTGACTGTCTCGCCGGTG	1	0.212768
srRNA-3596-25	3596	25	TTTGACTGTCTCGCCGGTGTCGCGC	2	0.425537
srRNA-3596-29	3596	29	TTTGACTGTCTCGCCGGTGTCGCGCTTCT	2	0.425537
srRNA-3597-20	3597	20	TTGACTGTCTCGCCGGTGTC	1	0.212768
srRNA-3598-20	3598	20	TGACTGTCTCGCCGGTGTCG	1	0.212768
srRNA-3598-25	3598	25	TGACTGTCTCGCCGGTGTCGCGCTT	1	0.212768
srRNA-3599-19	3599	19	GACTGTCTCGCCGGTGTCG	1	0.212768
srRNA-3611-26	3611	26	GGTGTCGCGCTTCTCTTTCCGCCAAC	1	0.212768
srRNA-3612-19	3612	19	GTGTCGCGCTTCTCTTTCC	1	0.212768
srRNA-3620-23	3620	23	CTTCTCTTTCCGCCAACCCCCAC	1	0.212768
srRNA-3626-20	3626	20	TTTCCGCCAACCCCCACGCC	1	0.212768
srRNA-3628-20	3628	20	TCCGCCAACCCCCACGCCAA	1	0.212768
srRNA-3672-21	3672	21	GGTGCGGTCGACGTTCCGGCT	1	0.212768
srRNA-3673-20	3673	20	GTGCGGTCGACGTTCCGGCT	7	1.48938
srRNA-3687-28	3687	28	CCGGCTCTCCCGATGCCGAGGGGTTCGG	1	0.212768
srRNA-3687-29	3687	29	CCGGCTCTCCCGATGCCGAGGGGTTCGGG	1	0.212768
srRNA-3704-30	3704	30	GAGGGGTTCGGGATTTGTGCCGGGGACGGA	1	0.212768
srRNA-3705-20	3705	20	AGGGGTTCGGGATTTGTGCC	1	0.212768
srRNA-3705-21	3705	21	AGGGGTTCGGGATTTGTGCCG	1	0.212768
srRNA-3705-25	3705	25	AGGGGTTCGGGATTTGTGCCGGGGA	1	0.212768
srRNA-3705-30	3705	30	AGGGGTTCGGGATTTGTGCCGGGGACGGAG	1	0.212768
srRNA-3706-27	3706	27	GGGGTTCGGGATTTGTGCCGGGGACGG	1	0.212768
srRNA-3707-27	3707	27	GGGTTCGGGATTTGTGCCGGGGACGGA	1	0.212768
srRNA-3708-22	3708	22	GGTTCGGGATTTGTGCCGGGGA	1	0.212768
srRNA-3709-23	3709	23	GTTCGGGATTTGTGCCGGGGACG	1	0.212768
srRNA-3709-26	3709	26	GTTCGGGATTTGTGCCGGGGACGGAG	1	0.212768
srRNA-3709-28	3709	28	GTTCGGGATTTGTGCCGGGGACGGAGGG	1	0.212768
srRNA-3710-26	3710	26	TTCGGGATTTGTGCCGGGGACGGAGG	3	0.638305
srRNA-3711-23	3711	23	TCGGGATTTGTGCCGGGGACGGA	3	0.638305
srRNA-3711-25	3711	25	TCGGGATTTGTGCCGGGGACGGAGG	3	0.638305
srRNA-3712-18	3712	18	CGGGATTTGTGCCGGGGA	1	0.212768
srRNA-3712-25	3712	25	CGGGATTTGTGCCGGGGACGGAGGG	1	0.212768
srRNA-3713-19	3713	19	GGGATTTGTGCCGGGGACG	2	0.425537
srRNA-3713-23	3713	23	GGGATTTGTGCCGGGGACGGAGG	1	0.212768
srRNA-3716-21	3716	21	ATTTGTGCCGGGGACGGAGGG	1	0.212768
srRNA-3716-24	3716	24	ATTTGTGCCGGGGACGGAGGGGAG	1	0.212768
srRNA-3718-20	3718	20	TTGTGCCGGGGACGGAGGGG	1	0.212768
srRNA-3720-19	3720	19	GTGCCGGGGACGGAGGGGA	3	0.638305
srRNA-3720-20	3720	20	GTGCCGGGGACGGAGGGGAG	1	0.212768
srRNA-3720-24	3720	24	GTGCCGGGGACGGAGGGGAGAGCG	1	0.212768
srRNA-3723-22	3723	22	CCGGGGACGGAGGGGAGAGCGG	1	0.212768
srRNA-3727-27	3727	27	GGACGGAGGGGAGAGCGGGTAAGAGAG	1	0.212768
srRNA-3729-20	3729	20	ACGGAGGGGAGAGCGGGTAA	1	0.212768
srRNA-3730-20	3730	20	CGGAGGGGAGAGCGGGTAAG	2	0.425537
srRNA-3731-25	3731	25	GGAGGGGAGAGCGGGTAAGAGAGGT	1	0.212768
srRNA-3733-27	3733	27	AGGGGAGAGCGGGTAAGAGAGGTGTCG	1	0.212768
srRNA-3736-19	3736	19	GGAGAGCGGGTAAGAGAGG	1	0.212768
srRNA-3736-20	3736	20	GGAGAGCGGGTAAGAGAGGT	2	0.425537
srRNA-3737-19	3737	19	GAGAGCGGGTAAGAGAGGT	2	0.425537
srRNA-3737-22	3737	22	GAGAGCGGGTAAGAGAGGTGTC	3	0.638305
srRNA-3738-20	3738	20	AGAGCGGGTAAGAGAGGTGT	2	0.425537
srRNA-3738-21	3738	21	AGAGCGGGTAAGAGAGGTGTC	4	0.851074
srRNA-3740-18	3740	18	AGCGGGTAAGAGAGGTGT	2	0.425537
srRNA-3740-20	3740	20	AGCGGGTAAGAGAGGTGTCG	1	0.212768
srRNA-3740-23	3740	23	AGCGGGTAAGAGAGGTGTCGGAG	3	0.638305
srRNA-3740-24	3740	24	AGCGGGTAAGAGAGGTGTCGGAGA	1	0.212768
srRNA-3741-18	3741	18	GCGGGTAAGAGAGGTGTC	1	0.212768
srRNA-3741-21	3741	21	GCGGGTAAGAGAGGTGTCGGA	1	0.212768
srRNA-3741-23	3741	23	GCGGGTAAGAGAGGTGTCGGAGA	1	0.212768
srRNA-3741-24	3741	24	GCGGGTAAGAGAGGTGTCGGAGAG	1	0.212768
srRNA-3742-21	3742	21	CGGGTAAGAGAGGTGTCGGAG	1	0.212768
srRNA-3743-22	3743	22	GGGTAAGAGAGGTGTCGGAGAG	2	0.425537
srRNA-3743-23	3743	23	GGGTAAGAGAGGTGTCGGAGAGC	1	0.212768
srRNA-3745-19	3745	19	GTAAGAGAGGTGTCGGAGA	8	1.70215
srRNA-3745-20	3745	20	GTAAGAGAGGTGTCGGAGAG	1	0.212768
srRNA-3745-23	3745	23	GTAAGAGAGGTGTCGGAGAGCTG	2	0.425537
srRNA-3746-18	3746	18	TAAGAGAGGTGTCGGAGA	2	0.425537
srRNA-3746-19	3746	19	TAAGAGAGGTGTCGGAGAG	2	0.425537
srRNA-3747-20	3747	20	AAGAGAGGTGTCGGAGAGCT	2	0.425537
srRNA-3747-27	3747	27	AAGAGAGGTGTCGGAGAGCTGTCCCGG	1	0.212768
srRNA-3748-19	3748	19	AGAGAGGTGTCGGAGAGCT	1	0.212768
srRNA-3748-20	3748	20	AGAGAGGTGTCGGAGAGCTG	2	0.425537
srRNA-3749-28	3749	28	GAGAGGTGTCGGAGAGCTGTCCCGGGGC	1	0.212768
srRNA-3750-19	3750	19	AGAGGTGTCGGAGAGCTGT	3	0.638305
srRNA-3750-22	3750	22	AGAGGTGTCGGAGAGCTGTCCC	1	0.212768
srRNA-3752-22	3752	22	AGGTGTCGGAGAGCTGTCCCGG	2	0.425537
srRNA-3753-27	3753	27	GGTGTCGGAGAGCTGTCCCGGGGCGAC	1	0.212768
srRNA-3754-26	3754	26	GTGTCGGAGAGCTGTCCCGGGGCGAC	1	0.212768
srRNA-3754-27	3754	27	GTGTCGGAGAGCTGTCCCGGGGCGACG	1	0.212768
srRNA-3756-21	3756	21	GTCGGAGAGCTGTCCCGGGGC	1	0.212768
srRNA-3757-23	3757	23	TCGGAGAGCTGTCCCGGGGCGAC	2	0.425537
srRNA-3757-26	3757	26	TCGGAGAGCTGTCCCGGGGCGACGCT	2	0.425537
srRNA-3760-21	3760	21	GAGAGCTGTCCCGGGGCGACG	1	0.212768
srRNA-3761-21	3761	21	AGAGCTGTCCCGGGGCGACGC	2	0.425537
srRNA-3763-28	3763	28	AGCTGTCCCGGGGCGACGCTCGGGTTGG	1	0.212768
srRNA-3773-27	3773	27	GGGCGACGCTCGGGTTGGCTTTGCCGC	1	0.212768
srRNA-3774-23	3774	23	GGCGACGCTCGGGTTGGCTTTGC	2	0.425537
srRNA-3776-20	3776	20	CGACGCTCGGGTTGGCTTTG	3	0.638305
srRNA-3780-24	3780	24	GCTCGGGTTGGCTTTGCCGCGTGC	1	0.212768
srRNA-3782-29	3782	29	TCGGGTTGGCTTTGCCGCGTGCGTGTGCT	1	0.212768
srRNA-3782-30	3782	30	TCGGGTTGGCTTTGCCGCGTGCGTGTGCTC	6	1.27661
srRNA-3783-27	3783	27	CGGGTTGGCTTTGCCGCGTGCGTGTGC	1	0.212768
srRNA-3785-26	3785	26	GGTTGGCTTTGCCGCGTGCGTGTGCT	1	0.212768
srRNA-3788-22	3788	22	TGGCTTTGCCGCGTGCGTGTGC	1	0.212768
srRNA-3800-25	3800	25	GTGCGTGTGCTCGCGGACGGGTTTT	1	0.212768
srRNA-3801-21	3801	21	TGCGTGTGCTCGCGGACGGGT	1	0.212768
srRNA-3802-21	3802	21	GCGTGTGCTCGCGGACGGGTT	1	0.212768
srRNA-3806-23	3806	23	GTGCTCGCGGACGGGTTTTGTCG	1	0.212768
srRNA-3816-24	3816	24	ACGGGTTTTGTCGGACCCCGACGG	1	0.212768
srRNA-3816-28	3816	28	ACGGGTTTTGTCGGACCCCGACGGGGTC	1	0.212768
srRNA-3818-23	3818	23	GGGTTTTGTCGGACCCCGACGGG	1	0.212768
srRNA-3818-27	3818	27	GGGTTTTGTCGGACCCCGACGGGGTCG	1	0.212768
srRNA-3819-22	3819	22	GGTTTTGTCGGACCCCGACGGG	3	0.638305
srRNA-3823-22	3823	22	TTGTCGGACCCCGACGGGGTCG	2	0.425537
srRNA-3836-25	3836	25	ACGGGGTCGGTCCGGCCGCATGCAC	1	0.212768
srRNA-3840-24	3840	24	GGTCGGTCCGGCCGCATGCACTCT	1	0.212768
srRNA-3846-24	3846	24	TCCGGCCGCATGCACTCTCCCGTT	1	0.212768
srRNA-3853-22	3853	22	GCATGCACTCTCCCGTTCCGCG	2	0.425537
srRNA-3870-26	3870	26	CCGCGCGAGCGCCCGCCCGGCTCACC	2	0.425537
srRNA-3880-26	3880	26	GCCCGCCCGGCTCACCCCCGGTTTGT	1	0.212768
srRNA-3894-26	3894	26	CCCCCGGTTTGTCCTCCCGCGAGGCT	1	0.212768
srRNA-3896-22	3896	22	CCCGGTTTGTCCTCCCGCGAGG	1	0.212768
srRNA-3948-24	3948	24	CTCGCGCTCTCTGTCCCGCCTGGT	1	0.212768
srRNA-3966-19	3966	19	CCTGGTCCTGTCCCACCCC	1	0.212768
srRNA-3966-21	3966	21	CCTGGTCCTGTCCCACCCCCG	1	0.212768
srRNA-3997-22	3997	22	CGCGCTTCCTTACCTGGTTGAT	1	0.212768
srRNA-3998-26	3998	26	GCGCTTCCTTACCTGGTTGATCCTGC	1	0.212768
srRNA-4002-22	4002	22	TTCCTTACCTGGTTGATCCTGC	1	0.212768
srRNA-4007-18	4007	18	TACCTGGTTGATCCTGCC	109	23.1918
srRNA-4007-19	4007	19	TACCTGGTTGATCCTGCCA	343	72.9796
srRNA-4007-20	4007	20	TACCTGGTTGATCCTGCCAG	82	17.447
srRNA-4008-18	4008	18	ACCTGGTTGATCCTGCCA	8	1.70215
srRNA-4008-19	4008	19	ACCTGGTTGATCCTGCCAG	1	0.212768
srRNA-4027-19	4027	19	GTAGCATATGCTTGTCTCA	4	0.851074
srRNA-4027-20	4027	20	GTAGCATATGCTTGTCTCAA	10	2.12768
srRNA-4027-21	4027	21	GTAGCATATGCTTGTCTCAAA	13	2.76599
srRNA-4027-22	4027	22	GTAGCATATGCTTGTCTCAAAG	11	2.34045
srRNA-4027-23	4027	23	GTAGCATATGCTTGTCTCAAAGA	9	1.91492
srRNA-4027-24	4027	24	GTAGCATATGCTTGTCTCAAAGAT	7	1.48938
srRNA-4027-25	4027	25	GTAGCATATGCTTGTCTCAAAGATT	9	1.91492
srRNA-4027-26	4027	26	GTAGCATATGCTTGTCTCAAAGATTA	13	2.76599
srRNA-4027-27	4027	27	GTAGCATATGCTTGTCTCAAAGATTAA	8	1.70215
srRNA-4027-28	4027	28	GTAGCATATGCTTGTCTCAAAGATTAAG	6	1.27661
srRNA-4028-19	4028	19	TAGCATATGCTTGTCTCAA	1	0.212768
srRNA-4028-20	4028	20	TAGCATATGCTTGTCTCAAA	17	3.61706
srRNA-4028-21	4028	21	TAGCATATGCTTGTCTCAAAG	22	4.68091
srRNA-4028-22	4028	22	TAGCATATGCTTGTCTCAAAGA	9	1.91492
srRNA-4028-23	4028	23	TAGCATATGCTTGTCTCAAAGAT	4	0.851074
srRNA-4028-25	4028	25	TAGCATATGCTTGTCTCAAAGATTA	7	1.48938
srRNA-4028-26	4028	26	TAGCATATGCTTGTCTCAAAGATTAA	5	1.06384
srRNA-4028-30	4028	30	TAGCATATGCTTGTCTCAAAGATTAAGCCA	2	0.425537
srRNA-4029-18	4029	18	AGCATATGCTTGTCTCAA	2	0.425537
srRNA-4029-19	4029	19	AGCATATGCTTGTCTCAAA	9	1.91492
srRNA-4029-20	4029	20	AGCATATGCTTGTCTCAAAG	14	2.97876
srRNA-4029-21	4029	21	AGCATATGCTTGTCTCAAAGA	5	1.06384
srRNA-4029-22	4029	22	AGCATATGCTTGTCTCAAAGAT	19	4.0426
srRNA-4029-23	4029	23	AGCATATGCTTGTCTCAAAGATT	1	0.212768
srRNA-4029-24	4029	24	AGCATATGCTTGTCTCAAAGATTA	7	1.48938
srRNA-4029-25	4029	25	AGCATATGCTTGTCTCAAAGATTAA	2	0.425537
srRNA-4029-26	4029	26	AGCATATGCTTGTCTCAAAGATTAAG	3	0.638305
srRNA-4029-30	4029	30	AGCATATGCTTGTCTCAAAGATTAAGCCAT	3	0.638305
srRNA-4030-18	4030	18	GCATATGCTTGTCTCAAA	18	3.82983
srRNA-4030-19	4030	19	GCATATGCTTGTCTCAAAG	26	5.53198
srRNA-4030-20	4030	20	GCATATGCTTGTCTCAAAGA	31	6.59582
srRNA-4030-21	4030	21	GCATATGCTTGTCTCAAAGAT	23	4.89368
srRNA-4030-22	4030	22	GCATATGCTTGTCTCAAAGATT	31	6.59582
srRNA-4030-23	4030	23	GCATATGCTTGTCTCAAAGATTA	36	7.65967
srRNA-4030-24	4030	24	GCATATGCTTGTCTCAAAGATTAA	16	3.4043
srRNA-4030-25	4030	25	GCATATGCTTGTCTCAAAGATTAAG	2	0.425537
srRNA-4030-27	4030	27	GCATATGCTTGTCTCAAAGATTAAGCC	2	0.425537
srRNA-4030-28	4030	28	GCATATGCTTGTCTCAAAGATTAAGCCA	2	0.425537
srRNA-4030-29	4030	29	GCATATGCTTGTCTCAAAGATTAAGCCAT	4	0.851074
srRNA-4030-30	4030	30	GCATATGCTTGTCTCAAAGATTAAGCCATG	1	0.212768
srRNA-4031-18	4031	18	CATATGCTTGTCTCAAAG	40	8.51074
srRNA-4031-19	4031	19	CATATGCTTGTCTCAAAGA	32	6.80859
srRNA-4031-20	4031	20	CATATGCTTGTCTCAAAGAT	34	7.23413
srRNA-4031-21	4031	21	CATATGCTTGTCTCAAAGATT	47	10.0001
srRNA-4031-22	4031	22	CATATGCTTGTCTCAAAGATTA	67	14.2555
srRNA-4031-23	4031	23	CATATGCTTGTCTCAAAGATTAA	95	20.213
srRNA-4031-24	4031	24	CATATGCTTGTCTCAAAGATTAAG	48	10.2129
srRNA-4031-25	4031	25	CATATGCTTGTCTCAAAGATTAAGC	3	0.638305
srRNA-4031-28	4031	28	CATATGCTTGTCTCAAAGATTAAGCCAT	2	0.425537
srRNA-4032-18	4032	18	ATATGCTTGTCTCAAAGA	27	5.74475
srRNA-4032-19	4032	19	ATATGCTTGTCTCAAAGAT	40	8.51074
srRNA-4032-20	4032	20	ATATGCTTGTCTCAAAGATT	85	18.0853
srRNA-4032-21	4032	21	ATATGCTTGTCTCAAAGATTA	107	22.7662
srRNA-4032-22	4032	22	ATATGCTTGTCTCAAAGATTAA	88	18.7236
srRNA-4032-23	4032	23	ATATGCTTGTCTCAAAGATTAAG	29	6.17029
srRNA-4032-24	4032	24	ATATGCTTGTCTCAAAGATTAAGC	6	1.27661
srRNA-4032-25	4032	25	ATATGCTTGTCTCAAAGATTAAGCC	2	0.425537
srRNA-4032-26	4032	26	ATATGCTTGTCTCAAAGATTAAGCCA	6	1.27661
srRNA-4032-27	4032	27	ATATGCTTGTCTCAAAGATTAAGCCAT	2	0.425537
srRNA-4033-18	4033	18	TATGCTTGTCTCAAAGAT	8	1.70215
srRNA-4033-19	4033	19	TATGCTTGTCTCAAAGATT	1	0.212768
srRNA-4033-20	4033	20	TATGCTTGTCTCAAAGATTA	4	0.851074
srRNA-4033-21	4033	21	TATGCTTGTCTCAAAGATTAA	21	4.46814
srRNA-4033-22	4033	22	TATGCTTGTCTCAAAGATTAAG	13	2.76599
srRNA-4033-24	4033	24	TATGCTTGTCTCAAAGATTAAGCC	5	1.06384
srRNA-4033-27	4033	27	TATGCTTGTCTCAAAGATTAAGCCATG	1	0.212768
srRNA-4033-29	4033	29	TATGCTTGTCTCAAAGATTAAGCCATGCA	2	0.425537
srRNA-4034-18	4034	18	ATGCTTGTCTCAAAGATT	11	2.34045
srRNA-4034-19	4034	19	ATGCTTGTCTCAAAGATTA	45	9.57458
srRNA-4034-20	4034	20	ATGCTTGTCTCAAAGATTAA	62	13.1916
srRNA-4034-21	4034	21	ATGCTTGTCTCAAAGATTAAG	12	2.55322
srRNA-4034-22	4034	22	ATGCTTGTCTCAAAGATTAAGC	2	0.425537
srRNA-4034-23	4034	23	ATGCTTGTCTCAAAGATTAAGCC	5	1.06384
srRNA-4034-24	4034	24	ATGCTTGTCTCAAAGATTAAGCCA	4	0.851074
srRNA-4034-28	4034	28	ATGCTTGTCTCAAAGATTAAGCCATGCA	5	1.06384
srRNA-4034-29	4034	29	ATGCTTGTCTCAAAGATTAAGCCATGCAT	2	0.425537
srRNA-4035-19	4035	19	TGCTTGTCTCAAAGATTAA	1	0.212768
srRNA-4035-26	4035	26	TGCTTGTCTCAAAGATTAAGCCATGC	7	1.48938
srRNA-4035-27	4035	27	TGCTTGTCTCAAAGATTAAGCCATGCA	2	0.425537
srRNA-4035-28	4035	28	TGCTTGTCTCAAAGATTAAGCCATGCAT	9	1.91492
srRNA-4035-29	4035	29	TGCTTGTCTCAAAGATTAAGCCATGCATG	11	2.34045
srRNA-4035-30	4035	30	TGCTTGTCTCAAAGATTAAGCCATGCATGT	5	1.06384
srRNA-4036-18	4036	18	GCTTGTCTCAAAGATTAA	1	0.212768
srRNA-4036-19	4036	19	GCTTGTCTCAAAGATTAAG	2	0.425537
srRNA-4036-23	4036	23	GCTTGTCTCAAAGATTAAGCCAT	3	0.638305
srRNA-4036-26	4036	26	GCTTGTCTCAAAGATTAAGCCATGCA	3	0.638305
srRNA-4036-27	4036	27	GCTTGTCTCAAAGATTAAGCCATGCAT	33	7.02136
srRNA-4036-28	4036	28	GCTTGTCTCAAAGATTAAGCCATGCATG	12	2.55322
srRNA-4036-29	4036	29	GCTTGTCTCAAAGATTAAGCCATGCATGT	5	1.06384
srRNA-4037-19	4037	19	CTTGTCTCAAAGATTAAGC	1	0.212768
srRNA-4037-21	4037	21	CTTGTCTCAAAGATTAAGCCA	6	1.27661
srRNA-4037-22	4037	22	CTTGTCTCAAAGATTAAGCCAT	5	1.06384
srRNA-4037-24	4037	24	CTTGTCTCAAAGATTAAGCCATGC	4	0.851074
srRNA-4037-25	4037	25	CTTGTCTCAAAGATTAAGCCATGCA	13	2.76599
srRNA-4037-26	4037	26	CTTGTCTCAAAGATTAAGCCATGCAT	49	10.4257
srRNA-4037-27	4037	27	CTTGTCTCAAAGATTAAGCCATGCATG	68	14.4683
srRNA-4037-28	4037	28	CTTGTCTCAAAGATTAAGCCATGCATGT	17	3.61706
srRNA-4037-29	4037	29	CTTGTCTCAAAGATTAAGCCATGCATGTC	14	2.97876
srRNA-4037-30	4037	30	CTTGTCTCAAAGATTAAGCCATGCATGTCT	14	2.97876
srRNA-4038-19	4038	19	TTGTCTCAAAGATTAAGCC	2	0.425537
srRNA-4038-20	4038	20	TTGTCTCAAAGATTAAGCCA	1	0.212768
srRNA-4038-21	4038	21	TTGTCTCAAAGATTAAGCCAT	11	2.34045
srRNA-4038-22	4038	22	TTGTCTCAAAGATTAAGCCATG	9	1.91492
srRNA-4038-23	4038	23	TTGTCTCAAAGATTAAGCCATGC	29	6.17029
srRNA-4038-24	4038	24	TTGTCTCAAAGATTAAGCCATGCA	23	4.89368
srRNA-4038-25	4038	25	TTGTCTCAAAGATTAAGCCATGCAT	52	11.064
srRNA-4038-26	4038	26	TTGTCTCAAAGATTAAGCCATGCATG	77	16.3832
srRNA-4038-27	4038	27	TTGTCTCAAAGATTAAGCCATGCATGT	34	7.23413
srRNA-4038-28	4038	28	TTGTCTCAAAGATTAAGCCATGCATGTC	8	1.70215
srRNA-4038-29	4038	29	TTGTCTCAAAGATTAAGCCATGCATGTCT	19	4.0426
srRNA-4038-30	4038	30	TTGTCTCAAAGATTAAGCCATGCATGTCTA	16	3.4043
srRNA-4039-19	4039	19	TGTCTCAAAGATTAAGCCA	6	1.27661
srRNA-4039-20	4039	20	TGTCTCAAAGATTAAGCCAT	6	1.27661
srRNA-4039-21	4039	21	TGTCTCAAAGATTAAGCCATG	7	1.48938
srRNA-4039-22	4039	22	TGTCTCAAAGATTAAGCCATGC	15	3.19153
srRNA-4039-23	4039	23	TGTCTCAAAGATTAAGCCATGCA	20	4.25537
srRNA-4039-24	4039	24	TGTCTCAAAGATTAAGCCATGCAT	77	16.3832
srRNA-4039-25	4039	25	TGTCTCAAAGATTAAGCCATGCATG	61	12.9789
srRNA-4039-26	4039	26	TGTCTCAAAGATTAAGCCATGCATGT	38	8.0852
srRNA-4039-27	4039	27	TGTCTCAAAGATTAAGCCATGCATGTC	17	3.61706
srRNA-4039-28	4039	28	TGTCTCAAAGATTAAGCCATGCATGTCT	24	5.10644
srRNA-4039-29	4039	29	TGTCTCAAAGATTAAGCCATGCATGTCTA	19	4.0426
srRNA-4039-30	4039	30	TGTCTCAAAGATTAAGCCATGCATGTCTAA	7	1.48938
srRNA-4040-20	4040	20	GTCTCAAAGATTAAGCCATG	1	0.212768
srRNA-4040-21	4040	21	GTCTCAAAGATTAAGCCATGC	3	0.638305
srRNA-4040-22	4040	22	GTCTCAAAGATTAAGCCATGCA	7	1.48938
srRNA-4040-23	4040	23	GTCTCAAAGATTAAGCCATGCAT	12	2.55322
srRNA-4040-24	4040	24	GTCTCAAAGATTAAGCCATGCATG	11	2.34045
srRNA-4040-25	4040	25	GTCTCAAAGATTAAGCCATGCATGT	6	1.27661
srRNA-4040-26	4040	26	GTCTCAAAGATTAAGCCATGCATGTC	5	1.06384
srRNA-4040-27	4040	27	GTCTCAAAGATTAAGCCATGCATGTCT	8	1.70215
srRNA-4040-28	4040	28	GTCTCAAAGATTAAGCCATGCATGTCTA	1	0.212768
srRNA-4040-29	4040	29	GTCTCAAAGATTAAGCCATGCATGTCTAA	2	0.425537
srRNA-4040-30	4040	30	GTCTCAAAGATTAAGCCATGCATGTCTAAG	6	1.27661
srRNA-4041-18	4041	18	TCTCAAAGATTAAGCCAT	2	0.425537
srRNA-4041-19	4041	19	TCTCAAAGATTAAGCCATG	5	1.06384
srRNA-4041-20	4041	20	TCTCAAAGATTAAGCCATGC	20	4.25537
srRNA-4041-21	4041	21	TCTCAAAGATTAAGCCATGCA	10	2.12768
srRNA-4041-22	4041	22	TCTCAAAGATTAAGCCATGCAT	68	14.4683
srRNA-4041-23	4041	23	TCTCAAAGATTAAGCCATGCATG	67	14.2555
srRNA-4041-24	4041	24	TCTCAAAGATTAAGCCATGCATGT	96	20.4258
srRNA-4041-25	4041	25	TCTCAAAGATTAAGCCATGCATGTC	38	8.0852
srRNA-4041-26	4041	26	TCTCAAAGATTAAGCCATGCATGTCT	23	4.89368
srRNA-4041-27	4041	27	TCTCAAAGATTAAGCCATGCATGTCTA	28	5.95752
srRNA-4041-28	4041	28	TCTCAAAGATTAAGCCATGCATGTCTAA	27	5.74475
srRNA-4041-29	4041	29	TCTCAAAGATTAAGCCATGCATGTCTAAG	10	2.12768
srRNA-4041-30	4041	30	TCTCAAAGATTAAGCCATGCATGTCTAAGT	10	2.12768
srRNA-4042-18	4042	18	CTCAAAGATTAAGCCATG	7	1.48938
srRNA-4042-19	4042	19	CTCAAAGATTAAGCCATGC	17	3.61706
srRNA-4042-20	4042	20	CTCAAAGATTAAGCCATGCA	33	7.02136
srRNA-4042-21	4042	21	CTCAAAGATTAAGCCATGCAT	91	19.3619
srRNA-4042-22	4042	22	CTCAAAGATTAAGCCATGCATG	128	27.2344
srRNA-4042-23	4042	23	CTCAAAGATTAAGCCATGCATGT	85	18.0853
srRNA-4042-24	4042	24	CTCAAAGATTAAGCCATGCATGTC	27	5.74475
srRNA-4042-25	4042	25	CTCAAAGATTAAGCCATGCATGTCT	50	10.6384
srRNA-4042-26	4042	26	CTCAAAGATTAAGCCATGCATGTCTA	43	9.14905
srRNA-4042-27	4042	27	CTCAAAGATTAAGCCATGCATGTCTAA	43	9.14905
srRNA-4042-28	4042	28	CTCAAAGATTAAGCCATGCATGTCTAAG	3	0.638305
srRNA-4042-29	4042	29	CTCAAAGATTAAGCCATGCATGTCTAAGT	4	0.851074
srRNA-4042-30	4042	30	CTCAAAGATTAAGCCATGCATGTCTAAGTA	2	0.425537
srRNA-4043-18	4043	18	TCAAAGATTAAGCCATGC	5	1.06384
srRNA-4043-19	4043	19	TCAAAGATTAAGCCATGCA	14	2.97876
srRNA-4043-20	4043	20	TCAAAGATTAAGCCATGCAT	98	20.8513
srRNA-4043-21	4043	21	TCAAAGATTAAGCCATGCATG	97	20.6385
srRNA-4043-22	4043	22	TCAAAGATTAAGCCATGCATGT	126	26.8088
srRNA-4043-23	4043	23	TCAAAGATTAAGCCATGCATGTC	54	11.4895
srRNA-4043-24	4043	24	TCAAAGATTAAGCCATGCATGTCT	28	5.95752
srRNA-4043-25	4043	25	TCAAAGATTAAGCCATGCATGTCTA	26	5.53198
srRNA-4043-26	4043	26	TCAAAGATTAAGCCATGCATGTCTAA	52	11.064
srRNA-4043-27	4043	27	TCAAAGATTAAGCCATGCATGTCTAAG	13	2.76599
srRNA-4043-28	4043	28	TCAAAGATTAAGCCATGCATGTCTAAGT	9	1.91492
srRNA-4043-29	4043	29	TCAAAGATTAAGCCATGCATGTCTAAGTA	10	2.12768
srRNA-4043-30	4043	30	TCAAAGATTAAGCCATGCATGTCTAAGTAC	3	0.638305
srRNA-4044-18	4044	18	CAAAGATTAAGCCATGCA	63	13.4044
srRNA-4044-19	4044	19	CAAAGATTAAGCCATGCAT	318	67.6604
srRNA-4044-20	4044	20	CAAAGATTAAGCCATGCATG	482	102.554
srRNA-4044-21	4044	21	CAAAGATTAAGCCATGCATGT	430	91.4905
srRNA-4044-22	4044	22	CAAAGATTAAGCCATGCATGTC	188	40.0005
srRNA-4044-23	4044	23	CAAAGATTAAGCCATGCATGTCT	154	32.7663
srRNA-4044-24	4044	24	CAAAGATTAAGCCATGCATGTCTA	133	28.2982
srRNA-4044-25	4044	25	CAAAGATTAAGCCATGCATGTCTAA	180	38.2983
srRNA-4044-26	4044	26	CAAAGATTAAGCCATGCATGTCTAAG	35	7.4469
srRNA-4044-27	4044	27	CAAAGATTAAGCCATGCATGTCTAAGT	43	9.14905
srRNA-4044-28	4044	28	CAAAGATTAAGCCATGCATGTCTAAGTA	48	10.2129
srRNA-4044-29	4044	29	CAAAGATTAAGCCATGCATGTCTAAGTAC	3	0.638305
srRNA-4044-30	4044	30	CAAAGATTAAGCCATGCATGTCTAAGTACG	17	3.61706
srRNA-4045-18	4045	18	AAAGATTAAGCCATGCAT	103	21.9152
srRNA-4045-19	4045	19	AAAGATTAAGCCATGCATG	292	62.1284
srRNA-4045-20	4045	20	AAAGATTAAGCCATGCATGT	260	55.3198
srRNA-4045-21	4045	21	AAAGATTAAGCCATGCATGTC	153	32.5536
srRNA-4045-22	4045	22	AAAGATTAAGCCATGCATGTCT	216	45.958
srRNA-4045-23	4045	23	AAAGATTAAGCCATGCATGTCTA	186	39.5749
srRNA-4045-24	4045	24	AAAGATTAAGCCATGCATGTCTAA	130	27.6599
srRNA-4045-25	4045	25	AAAGATTAAGCCATGCATGTCTAAG	55	11.7023
srRNA-4045-26	4045	26	AAAGATTAAGCCATGCATGTCTAAGT	49	10.4257
srRNA-4045-27	4045	27	AAAGATTAAGCCATGCATGTCTAAGTA	54	11.4895
srRNA-4045-28	4045	28	AAAGATTAAGCCATGCATGTCTAAGTAC	12	2.55322
srRNA-4045-29	4045	29	AAAGATTAAGCCATGCATGTCTAAGTACG	21	4.46814
srRNA-4045-30	4045	30	AAAGATTAAGCCATGCATGTCTAAGTACGC	4	0.851074
srRNA-4046-18	4046	18	AAGATTAAGCCATGCATG	84	17.8726
srRNA-4046-19	4046	19	AAGATTAAGCCATGCATGT	172	36.5962
srRNA-4046-20	4046	20	AAGATTAAGCCATGCATGTC	93	19.7875
srRNA-4046-21	4046	21	AAGATTAAGCCATGCATGTCT	104	22.1279
srRNA-4046-22	4046	22	AAGATTAAGCCATGCATGTCTA	103	21.9152
srRNA-4046-23	4046	23	AAGATTAAGCCATGCATGTCTAA	81	17.2342
srRNA-4046-24	4046	24	AAGATTAAGCCATGCATGTCTAAG	19	4.0426
srRNA-4046-25	4046	25	AAGATTAAGCCATGCATGTCTAAGT	30	6.38305
srRNA-4046-26	4046	26	AAGATTAAGCCATGCATGTCTAAGTA	25	5.31921
srRNA-4046-27	4046	27	AAGATTAAGCCATGCATGTCTAAGTAC	12	2.55322
srRNA-4046-28	4046	28	AAGATTAAGCCATGCATGTCTAAGTACG	23	4.89368
srRNA-4046-29	4046	29	AAGATTAAGCCATGCATGTCTAAGTACGC	23	4.89368
srRNA-4046-30	4046	30	AAGATTAAGCCATGCATGTCTAAGTACGCA	12	2.55322
srRNA-4047-18	4047	18	AGATTAAGCCATGCATGT	62	13.1916
srRNA-4047-19	4047	19	AGATTAAGCCATGCATGTC	66	14.0427
srRNA-4047-20	4047	20	AGATTAAGCCATGCATGTCT	84	17.8726
srRNA-4047-21	4047	21	AGATTAAGCCATGCATGTCTA	60	12.7661
srRNA-4047-22	4047	22	AGATTAAGCCATGCATGTCTAA	50	10.6384
srRNA-4047-23	4047	23	AGATTAAGCCATGCATGTCTAAG	28	5.95752
srRNA-4047-24	4047	24	AGATTAAGCCATGCATGTCTAAGT	28	5.95752
srRNA-4047-25	4047	25	AGATTAAGCCATGCATGTCTAAGTA	41	8.72351
srRNA-4047-26	4047	26	AGATTAAGCCATGCATGTCTAAGTAC	16	3.4043
srRNA-4047-27	4047	27	AGATTAAGCCATGCATGTCTAAGTACG	33	7.02136
srRNA-4047-28	4047	28	AGATTAAGCCATGCATGTCTAAGTACGC	12	2.55322
srRNA-4047-29	4047	29	AGATTAAGCCATGCATGTCTAAGTACGCA	9	1.91492
srRNA-4047-30	4047	30	AGATTAAGCCATGCATGTCTAAGTACGCAC	7	1.48938
srRNA-4048-18	4048	18	GATTAAGCCATGCATGTC	22	4.68091
srRNA-4048-19	4048	19	GATTAAGCCATGCATGTCT	20	4.25537
srRNA-4048-20	4048	20	GATTAAGCCATGCATGTCTA	43	9.14905
srRNA-4048-21	4048	21	GATTAAGCCATGCATGTCTAA	47	10.0001
srRNA-4048-22	4048	22	GATTAAGCCATGCATGTCTAAG	9	1.91492
srRNA-4048-23	4048	23	GATTAAGCCATGCATGTCTAAGT	6	1.27661
srRNA-4048-24	4048	24	GATTAAGCCATGCATGTCTAAGTA	16	3.4043
srRNA-4048-25	4048	25	GATTAAGCCATGCATGTCTAAGTAC	10	2.12768
srRNA-4048-26	4048	26	GATTAAGCCATGCATGTCTAAGTACG	21	4.46814
srRNA-4048-27	4048	27	GATTAAGCCATGCATGTCTAAGTACGC	12	2.55322
srRNA-4048-28	4048	28	GATTAAGCCATGCATGTCTAAGTACGCA	10	2.12768
srRNA-4048-29	4048	29	GATTAAGCCATGCATGTCTAAGTACGCAC	10	2.12768
srRNA-4048-30	4048	30	GATTAAGCCATGCATGTCTAAGTACGCACG	1	0.212768
srRNA-4049-18	4049	18	ATTAAGCCATGCATGTCT	9	1.91492
srRNA-4049-19	4049	19	ATTAAGCCATGCATGTCTA	34	7.23413
srRNA-4049-20	4049	20	ATTAAGCCATGCATGTCTAA	54	11.4895
srRNA-4049-21	4049	21	ATTAAGCCATGCATGTCTAAG	9	1.91492
srRNA-4049-22	4049	22	ATTAAGCCATGCATGTCTAAGT	20	4.25537
srRNA-4049-23	4049	23	ATTAAGCCATGCATGTCTAAGTA	12	2.55322
srRNA-4049-24	4049	24	ATTAAGCCATGCATGTCTAAGTAC	9	1.91492
srRNA-4049-25	4049	25	ATTAAGCCATGCATGTCTAAGTACG	16	3.4043
srRNA-4049-26	4049	26	ATTAAGCCATGCATGTCTAAGTACGC	33	7.02136
srRNA-4049-27	4049	27	ATTAAGCCATGCATGTCTAAGTACGCA	15	3.19153
srRNA-4049-28	4049	28	ATTAAGCCATGCATGTCTAAGTACGCAC	15	3.19153
srRNA-4049-29	4049	29	ATTAAGCCATGCATGTCTAAGTACGCACG	8	1.70215
srRNA-4049-30	4049	30	ATTAAGCCATGCATGTCTAAGTACGCACGG	2	0.425537
srRNA-4050-18	4050	18	TTAAGCCATGCATGTCTA	6	1.27661
srRNA-4050-19	4050	19	TTAAGCCATGCATGTCTAA	14	2.97876
srRNA-4050-20	4050	20	TTAAGCCATGCATGTCTAAG	3	0.638305
srRNA-4050-21	4050	21	TTAAGCCATGCATGTCTAAGT	11	2.34045
srRNA-4050-22	4050	22	TTAAGCCATGCATGTCTAAGTA	4	0.851074
srRNA-4050-23	4050	23	TTAAGCCATGCATGTCTAAGTAC	13	2.76599
srRNA-4050-24	4050	24	TTAAGCCATGCATGTCTAAGTACG	5	1.06384
srRNA-4050-25	4050	25	TTAAGCCATGCATGTCTAAGTACGC	3	0.638305
srRNA-4050-26	4050	26	TTAAGCCATGCATGTCTAAGTACGCA	6	1.27661
srRNA-4050-27	4050	27	TTAAGCCATGCATGTCTAAGTACGCAC	8	1.70215
srRNA-4050-28	4050	28	TTAAGCCATGCATGTCTAAGTACGCACG	2	0.425537
srRNA-4050-29	4050	29	TTAAGCCATGCATGTCTAAGTACGCACGG	1	0.212768
srRNA-4051-18	4051	18	TAAGCCATGCATGTCTAA	18	3.82983
srRNA-4051-19	4051	19	TAAGCCATGCATGTCTAAG	9	1.91492
srRNA-4051-20	4051	20	TAAGCCATGCATGTCTAAGT	16	3.4043
srRNA-4051-21	4051	21	TAAGCCATGCATGTCTAAGTA	20	4.25537
srRNA-4051-22	4051	22	TAAGCCATGCATGTCTAAGTAC	15	3.19153
srRNA-4051-23	4051	23	TAAGCCATGCATGTCTAAGTACG	18	3.82983
srRNA-4051-24	4051	24	TAAGCCATGCATGTCTAAGTACGC	19	4.0426
srRNA-4051-25	4051	25	TAAGCCATGCATGTCTAAGTACGCA	28	5.95752
srRNA-4051-26	4051	26	TAAGCCATGCATGTCTAAGTACGCAC	9	1.91492
srRNA-4051-27	4051	27	TAAGCCATGCATGTCTAAGTACGCACG	9	1.91492
srRNA-4051-28	4051	28	TAAGCCATGCATGTCTAAGTACGCACGG	2	0.425537
srRNA-4051-30	4051	30	TAAGCCATGCATGTCTAAGTACGCACGGCC	1	0.212768
srRNA-4052-18	4052	18	AAGCCATGCATGTCTAAG	3	0.638305
srRNA-4052-19	4052	19	AAGCCATGCATGTCTAAGT	12	2.55322
srRNA-4052-20	4052	20	AAGCCATGCATGTCTAAGTA	40	8.51074
srRNA-4052-21	4052	21	AAGCCATGCATGTCTAAGTAC	38	8.0852
srRNA-4052-22	4052	22	AAGCCATGCATGTCTAAGTACG	25	5.31921
srRNA-4052-23	4052	23	AAGCCATGCATGTCTAAGTACGC	18	3.82983
srRNA-4052-24	4052	24	AAGCCATGCATGTCTAAGTACGCA	11	2.34045
srRNA-4052-25	4052	25	AAGCCATGCATGTCTAAGTACGCAC	20	4.25537
srRNA-4052-26	4052	26	AAGCCATGCATGTCTAAGTACGCACG	13	2.76599
srRNA-4052-27	4052	27	AAGCCATGCATGTCTAAGTACGCACGG	7	1.48938
srRNA-4052-28	4052	28	AAGCCATGCATGTCTAAGTACGCACGGC	3	0.638305
srRNA-4053-18	4053	18	AGCCATGCATGTCTAAGT	8	1.70215
srRNA-4053-19	4053	19	AGCCATGCATGTCTAAGTA	9	1.91492
srRNA-4053-20	4053	20	AGCCATGCATGTCTAAGTAC	28	5.95752
srRNA-4053-21	4053	21	AGCCATGCATGTCTAAGTACG	18	3.82983
srRNA-4053-22	4053	22	AGCCATGCATGTCTAAGTACGC	16	3.4043
srRNA-4053-23	4053	23	AGCCATGCATGTCTAAGTACGCA	18	3.82983
srRNA-4053-24	4053	24	AGCCATGCATGTCTAAGTACGCAC	21	4.46814
srRNA-4053-25	4053	25	AGCCATGCATGTCTAAGTACGCACG	26	5.53198
srRNA-4053-26	4053	26	AGCCATGCATGTCTAAGTACGCACGG	34	7.23413
srRNA-4053-27	4053	27	AGCCATGCATGTCTAAGTACGCACGGC	3	0.638305
srRNA-4054-18	4054	18	GCCATGCATGTCTAAGTA	1	0.212768
srRNA-4054-19	4054	19	GCCATGCATGTCTAAGTAC	8	1.70215
srRNA-4054-20	4054	20	GCCATGCATGTCTAAGTACG	7	1.48938
srRNA-4054-21	4054	21	GCCATGCATGTCTAAGTACGC	7	1.48938
srRNA-4054-22	4054	22	GCCATGCATGTCTAAGTACGCA	10	2.12768
srRNA-4054-23	4054	23	GCCATGCATGTCTAAGTACGCAC	10	2.12768
srRNA-4054-24	4054	24	GCCATGCATGTCTAAGTACGCACG	31	6.59582
srRNA-4054-25	4054	25	GCCATGCATGTCTAAGTACGCACGG	8	1.70215
srRNA-4055-18	4055	18	CCATGCATGTCTAAGTAC	2	0.425537
srRNA-4055-19	4055	19	CCATGCATGTCTAAGTACG	3	0.638305
srRNA-4055-20	4055	20	CCATGCATGTCTAAGTACGC	4	0.851074
srRNA-4055-21	4055	21	CCATGCATGTCTAAGTACGCA	4	0.851074
srRNA-4055-22	4055	22	CCATGCATGTCTAAGTACGCAC	5	1.06384
srRNA-4055-23	4055	23	CCATGCATGTCTAAGTACGCACG	5	1.06384
srRNA-4055-24	4055	24	CCATGCATGTCTAAGTACGCACGG	3	0.638305
srRNA-4055-25	4055	25	CCATGCATGTCTAAGTACGCACGGC	4	0.851074
srRNA-4055-26	4055	26	CCATGCATGTCTAAGTACGCACGGCC	8	1.70215
srRNA-4055-27	4055	27	CCATGCATGTCTAAGTACGCACGGCCG	13	2.76599
srRNA-4055-28	4055	28	CCATGCATGTCTAAGTACGCACGGCCGG	5	1.06384
srRNA-4055-29	4055	29	CCATGCATGTCTAAGTACGCACGGCCGGT	5	1.06384
srRNA-4055-30	4055	30	CCATGCATGTCTAAGTACGCACGGCCGGTA	8	1.70215
srRNA-4056-18	4056	18	CATGCATGTCTAAGTACG	2	0.425537
srRNA-4056-19	4056	19	CATGCATGTCTAAGTACGC	6	1.27661
srRNA-4056-20	4056	20	CATGCATGTCTAAGTACGCA	18	3.82983
srRNA-4056-21	4056	21	CATGCATGTCTAAGTACGCAC	29	6.17029
srRNA-4056-22	4056	22	CATGCATGTCTAAGTACGCACG	10	2.12768
srRNA-4056-23	4056	23	CATGCATGTCTAAGTACGCACGG	4	0.851074
srRNA-4056-24	4056	24	CATGCATGTCTAAGTACGCACGGC	3	0.638305
srRNA-4056-25	4056	25	CATGCATGTCTAAGTACGCACGGCC	54	11.4895
srRNA-4056-26	4056	26	CATGCATGTCTAAGTACGCACGGCCG	38	8.0852
srRNA-4056-27	4056	27	CATGCATGTCTAAGTACGCACGGCCGG	22	4.68091
srRNA-4056-28	4056	28	CATGCATGTCTAAGTACGCACGGCCGGT	21	4.46814
srRNA-4056-29	4056	29	CATGCATGTCTAAGTACGCACGGCCGGTA	7	1.48938
srRNA-4056-30	4056	30	CATGCATGTCTAAGTACGCACGGCCGGTAC	9	1.91492
srRNA-4057-18	4057	18	ATGCATGTCTAAGTACGC	3	0.638305
srRNA-4057-19	4057	19	ATGCATGTCTAAGTACGCA	14	2.97876
srRNA-4057-20	4057	20	ATGCATGTCTAAGTACGCAC	33	7.02136
srRNA-4057-21	4057	21	ATGCATGTCTAAGTACGCACG	61	12.9789
srRNA-4057-22	4057	22	ATGCATGTCTAAGTACGCACGG	80	17.0215
srRNA-4057-23	4057	23	ATGCATGTCTAAGTACGCACGGC	37	7.87243
srRNA-4057-24	4057	24	ATGCATGTCTAAGTACGCACGGCC	149	31.7025
srRNA-4057-25	4057	25	ATGCATGTCTAAGTACGCACGGCCG	34	7.23413
srRNA-4057-26	4057	26	ATGCATGTCTAAGTACGCACGGCCGG	78	16.5959
srRNA-4057-27	4057	27	ATGCATGTCTAAGTACGCACGGCCGGT	60	12.7661
srRNA-4057-28	4057	28	ATGCATGTCTAAGTACGCACGGCCGGTA	47	10.0001
srRNA-4057-29	4057	29	ATGCATGTCTAAGTACGCACGGCCGGTAC	12	2.55322
srRNA-4057-30	4057	30	ATGCATGTCTAAGTACGCACGGCCGGTACA	16	3.4043
srRNA-4058-18	4058	18	TGCATGTCTAAGTACGCA	1	0.212768
srRNA-4058-19	4058	19	TGCATGTCTAAGTACGCAC	9	1.91492
srRNA-4058-20	4058	20	TGCATGTCTAAGTACGCACG	13	2.76599
srRNA-4058-21	4058	21	TGCATGTCTAAGTACGCACGG	20	4.25537
srRNA-4058-22	4058	22	TGCATGTCTAAGTACGCACGGC	37	7.87243
srRNA-4058-23	4058	23	TGCATGTCTAAGTACGCACGGCC	94	20.0002
srRNA-4058-24	4058	24	TGCATGTCTAAGTACGCACGGCCG	53	11.2767
srRNA-4058-25	4058	25	TGCATGTCTAAGTACGCACGGCCGG	73	15.5321
srRNA-4058-26	4058	26	TGCATGTCTAAGTACGCACGGCCGGT	49	10.4257
srRNA-4058-27	4058	27	TGCATGTCTAAGTACGCACGGCCGGTA	44	9.36181
srRNA-4058-28	4058	28	TGCATGTCTAAGTACGCACGGCCGGTAC	26	5.53198
srRNA-4058-29	4058	29	TGCATGTCTAAGTACGCACGGCCGGTACA	12	2.55322
srRNA-4058-30	4058	30	TGCATGTCTAAGTACGCACGGCCGGTACAG	7	1.48938
srRNA-4059-18	4059	18	GCATGTCTAAGTACGCAC	10	2.12768
srRNA-4059-19	4059	19	GCATGTCTAAGTACGCACG	23	4.89368
srRNA-4059-20	4059	20	GCATGTCTAAGTACGCACGG	22	4.68091
srRNA-4059-21	4059	21	GCATGTCTAAGTACGCACGGC	35	7.4469
srRNA-4059-22	4059	22	GCATGTCTAAGTACGCACGGCC	184	39.1494
srRNA-4059-23	4059	23	GCATGTCTAAGTACGCACGGCCG	87	18.5109
srRNA-4059-24	4059	24	GCATGTCTAAGTACGCACGGCCGG	78	16.5959
srRNA-4059-25	4059	25	GCATGTCTAAGTACGCACGGCCGGT	88	18.7236
srRNA-4059-26	4059	26	GCATGTCTAAGTACGCACGGCCGGTA	70	14.8938
srRNA-4059-27	4059	27	GCATGTCTAAGTACGCACGGCCGGTAC	39	8.29797
srRNA-4059-28	4059	28	GCATGTCTAAGTACGCACGGCCGGTACA	21	4.46814
srRNA-4059-29	4059	29	GCATGTCTAAGTACGCACGGCCGGTACAG	10	2.12768
srRNA-4059-30	4059	30	GCATGTCTAAGTACGCACGGCCGGTACAGT	2	0.425537
srRNA-4060-18	4060	18	CATGTCTAAGTACGCACG	12	2.55322
srRNA-4060-19	4060	19	CATGTCTAAGTACGCACGG	9	1.91492
srRNA-4060-20	4060	20	CATGTCTAAGTACGCACGGC	66	14.0427
srRNA-4060-21	4060	21	CATGTCTAAGTACGCACGGCC	288	61.2773
srRNA-4060-22	4060	22	CATGTCTAAGTACGCACGGCCG	354	75.32
srRNA-4060-23	4060	23	CATGTCTAAGTACGCACGGCCGG	257	54.6815
srRNA-4060-24	4060	24	CATGTCTAAGTACGCACGGCCGGT	265	56.3837
srRNA-4060-25	4060	25	CATGTCTAAGTACGCACGGCCGGTA	166	35.3196
srRNA-4060-26	4060	26	CATGTCTAAGTACGCACGGCCGGTAC	118	25.1067
srRNA-4060-27	4060	27	CATGTCTAAGTACGCACGGCCGGTACA	64	13.6172
srRNA-4060-28	4060	28	CATGTCTAAGTACGCACGGCCGGTACAG	17	3.61706
srRNA-4060-29	4060	29	CATGTCTAAGTACGCACGGCCGGTACAGT	25	5.31921
srRNA-4060-30	4060	30	CATGTCTAAGTACGCACGGCCGGTACAGTG	3	0.638305
srRNA-4061-18	4061	18	ATGTCTAAGTACGCACGG	21	4.46814
srRNA-4061-19	4061	19	ATGTCTAAGTACGCACGGC	44	9.36181
srRNA-4061-20	4061	20	ATGTCTAAGTACGCACGGCC	174	37.0217
srRNA-4061-21	4061	21	ATGTCTAAGTACGCACGGCCG	199	42.3409
srRNA-4061-22	4061	22	ATGTCTAAGTACGCACGGCCGG	178	37.8728
srRNA-4061-23	4061	23	ATGTCTAAGTACGCACGGCCGGT	218	46.3835
srRNA-4061-24	4061	24	ATGTCTAAGTACGCACGGCCGGTA	125	26.5961
srRNA-4061-25	4061	25	ATGTCTAAGTACGCACGGCCGGTAC	118	25.1067
srRNA-4061-26	4061	26	ATGTCTAAGTACGCACGGCCGGTACA	82	17.447
srRNA-4061-27	4061	27	ATGTCTAAGTACGCACGGCCGGTACAG	32	6.80859
srRNA-4061-28	4061	28	ATGTCTAAGTACGCACGGCCGGTACAGT	43	9.14905
srRNA-4061-29	4061	29	ATGTCTAAGTACGCACGGCCGGTACAGTG	8	1.70215
srRNA-4061-30	4061	30	ATGTCTAAGTACGCACGGCCGGTACAGTGA	11	2.34045
srRNA-4062-18	4062	18	TGTCTAAGTACGCACGGC	4	0.851074
srRNA-4062-19	4062	19	TGTCTAAGTACGCACGGCC	15	3.19153
srRNA-4062-20	4062	20	TGTCTAAGTACGCACGGCCG	50	10.6384
srRNA-4062-21	4062	21	TGTCTAAGTACGCACGGCCGG	48	10.2129
srRNA-4062-22	4062	22	TGTCTAAGTACGCACGGCCGGT	43	9.14905
srRNA-4062-23	4062	23	TGTCTAAGTACGCACGGCCGGTA	15	3.19153
srRNA-4062-24	4062	24	TGTCTAAGTACGCACGGCCGGTAC	24	5.10644
srRNA-4062-25	4062	25	TGTCTAAGTACGCACGGCCGGTACA	18	3.82983
srRNA-4062-26	4062	26	TGTCTAAGTACGCACGGCCGGTACAG	10	2.12768
srRNA-4062-27	4062	27	TGTCTAAGTACGCACGGCCGGTACAGT	10	2.12768
srRNA-4062-28	4062	28	TGTCTAAGTACGCACGGCCGGTACAGTG	3	0.638305
srRNA-4062-29	4062	29	TGTCTAAGTACGCACGGCCGGTACAGTGA	7	1.48938
srRNA-4062-30	4062	30	TGTCTAAGTACGCACGGCCGGTACAGTGAA	3	0.638305
srRNA-4063-18	4063	18	GTCTAAGTACGCACGGCC	13	2.76599
srRNA-4063-19	4063	19	GTCTAAGTACGCACGGCCG	11	2.34045
srRNA-4063-20	4063	20	GTCTAAGTACGCACGGCCGG	21	4.46814
srRNA-4063-21	4063	21	GTCTAAGTACGCACGGCCGGT	44	9.36181
srRNA-4063-22	4063	22	GTCTAAGTACGCACGGCCGGTA	27	5.74475
srRNA-4063-23	4063	23	GTCTAAGTACGCACGGCCGGTAC	3	0.638305
srRNA-4063-24	4063	24	GTCTAAGTACGCACGGCCGGTACA	5	1.06384
srRNA-4063-25	4063	25	GTCTAAGTACGCACGGCCGGTACAG	4	0.851074
srRNA-4063-26	4063	26	GTCTAAGTACGCACGGCCGGTACAGT	4	0.851074
srRNA-4063-27	4063	27	GTCTAAGTACGCACGGCCGGTACAGTG	3	0.638305
srRNA-4063-28	4063	28	GTCTAAGTACGCACGGCCGGTACAGTGA	2	0.425537
srRNA-4064-18	4064	18	TCTAAGTACGCACGGCCG	13	2.76599
srRNA-4064-19	4064	19	TCTAAGTACGCACGGCCGG	19	4.0426
srRNA-4064-20	4064	20	TCTAAGTACGCACGGCCGGT	52	11.064
srRNA-4064-21	4064	21	TCTAAGTACGCACGGCCGGTA	51	10.8512
srRNA-4064-22	4064	22	TCTAAGTACGCACGGCCGGTAC	39	8.29797
srRNA-4064-23	4064	23	TCTAAGTACGCACGGCCGGTACA	22	4.68091
srRNA-4064-24	4064	24	TCTAAGTACGCACGGCCGGTACAG	32	6.80859
srRNA-4064-25	4064	25	TCTAAGTACGCACGGCCGGTACAGT	45	9.57458
srRNA-4064-26	4064	26	TCTAAGTACGCACGGCCGGTACAGTG	54	11.4895
srRNA-4064-27	4064	27	TCTAAGTACGCACGGCCGGTACAGTGA	31	6.59582
srRNA-4064-28	4064	28	TCTAAGTACGCACGGCCGGTACAGTGAA	61	12.9789
srRNA-4064-29	4064	29	TCTAAGTACGCACGGCCGGTACAGTGAAA	68	14.4683
srRNA-4064-30	4064	30	TCTAAGTACGCACGGCCGGTACAGTGAAAC	53	11.2767
srRNA-4065-18	4065	18	CTAAGTACGCACGGCCGG	7	1.48938
srRNA-4065-19	4065	19	CTAAGTACGCACGGCCGGT	34	7.23413
srRNA-4065-20	4065	20	CTAAGTACGCACGGCCGGTA	10	2.12768
srRNA-4065-21	4065	21	CTAAGTACGCACGGCCGGTAC	10	2.12768
srRNA-4065-22	4065	22	CTAAGTACGCACGGCCGGTACA	17	3.61706
srRNA-4065-23	4065	23	CTAAGTACGCACGGCCGGTACAG	16	3.4043
srRNA-4065-24	4065	24	CTAAGTACGCACGGCCGGTACAGT	41	8.72351
srRNA-4065-25	4065	25	CTAAGTACGCACGGCCGGTACAGTG	5	1.06384
srRNA-4065-26	4065	26	CTAAGTACGCACGGCCGGTACAGTGA	19	4.0426
srRNA-4065-27	4065	27	CTAAGTACGCACGGCCGGTACAGTGAA	25	5.31921
srRNA-4065-28	4065	28	CTAAGTACGCACGGCCGGTACAGTGAAA	21	4.46814
srRNA-4065-29	4065	29	CTAAGTACGCACGGCCGGTACAGTGAAAC	9	1.91492
srRNA-4065-30	4065	30	CTAAGTACGCACGGCCGGTACAGTGAAACT	9	1.91492
srRNA-4066-18	4066	18	TAAGTACGCACGGCCGGT	19	4.0426
srRNA-4066-19	4066	19	TAAGTACGCACGGCCGGTA	18	3.82983
srRNA-4066-20	4066	20	TAAGTACGCACGGCCGGTAC	31	6.59582
srRNA-4066-21	4066	21	TAAGTACGCACGGCCGGTACA	42	8.93628
srRNA-4066-22	4066	22	TAAGTACGCACGGCCGGTACAG	39	8.29797
srRNA-4066-23	4066	23	TAAGTACGCACGGCCGGTACAGT	81	17.2342
srRNA-4066-24	4066	24	TAAGTACGCACGGCCGGTACAGTG	76	16.1704
srRNA-4066-25	4066	25	TAAGTACGCACGGCCGGTACAGTGA	66	14.0427
srRNA-4066-26	4066	26	TAAGTACGCACGGCCGGTACAGTGAA	65	13.83
srRNA-4066-27	4066	27	TAAGTACGCACGGCCGGTACAGTGAAA	82	17.447
srRNA-4066-28	4066	28	TAAGTACGCACGGCCGGTACAGTGAAAC	53	11.2767
srRNA-4066-29	4066	29	TAAGTACGCACGGCCGGTACAGTGAAACT	76	16.1704
srRNA-4066-30	4066	30	TAAGTACGCACGGCCGGTACAGTGAAACTG	37	7.87243
srRNA-4067-18	4067	18	AAGTACGCACGGCCGGTA	16	3.4043
srRNA-4067-19	4067	19	AAGTACGCACGGCCGGTAC	25	5.31921
srRNA-4067-20	4067	20	AAGTACGCACGGCCGGTACA	67	14.2555
srRNA-4067-21	4067	21	AAGTACGCACGGCCGGTACAG	41	8.72351
srRNA-4067-22	4067	22	AAGTACGCACGGCCGGTACAGT	95	20.213
srRNA-4067-23	4067	23	AAGTACGCACGGCCGGTACAGTG	231	49.1495
srRNA-4067-24	4067	24	AAGTACGCACGGCCGGTACAGTGA	85	18.0853
srRNA-4067-25	4067	25	AAGTACGCACGGCCGGTACAGTGAA	100	21.2768
srRNA-4067-26	4067	26	AAGTACGCACGGCCGGTACAGTGAAA	74	15.7449
srRNA-4067-27	4067	27	AAGTACGCACGGCCGGTACAGTGAAAC	59	12.5533
srRNA-4067-28	4067	28	AAGTACGCACGGCCGGTACAGTGAAACT	57	12.1278
srRNA-4067-29	4067	29	AAGTACGCACGGCCGGTACAGTGAAACTG	43	9.14905
srRNA-4067-30	4067	30	AAGTACGCACGGCCGGTACAGTGAAACTGC	27	5.74475
srRNA-4068-18	4068	18	AGTACGCACGGCCGGTAC	9	1.91492
srRNA-4068-19	4068	19	AGTACGCACGGCCGGTACA	17	3.61706
srRNA-4068-20	4068	20	AGTACGCACGGCCGGTACAG	32	6.80859
srRNA-4068-21	4068	21	AGTACGCACGGCCGGTACAGT	57	12.1278
srRNA-4068-22	4068	22	AGTACGCACGGCCGGTACAGTG	194	41.2771
srRNA-4068-23	4068	23	AGTACGCACGGCCGGTACAGTGA	143	30.4259
srRNA-4068-24	4068	24	AGTACGCACGGCCGGTACAGTGAA	78	16.5959
srRNA-4068-25	4068	25	AGTACGCACGGCCGGTACAGTGAAA	108	22.979
srRNA-4068-26	4068	26	AGTACGCACGGCCGGTACAGTGAAAC	68	14.4683
srRNA-4068-27	4068	27	AGTACGCACGGCCGGTACAGTGAAACT	266	56.5964
srRNA-4068-28	4068	28	AGTACGCACGGCCGGTACAGTGAAACTG	78	16.5959
srRNA-4068-29	4068	29	AGTACGCACGGCCGGTACAGTGAAACTGC	164	34.894
srRNA-4068-30	4068	30	AGTACGCACGGCCGGTACAGTGAAACTGCG	15	3.19153
srRNA-4069-18	4069	18	GTACGCACGGCCGGTACA	10	2.12768
srRNA-4069-19	4069	19	GTACGCACGGCCGGTACAG	16	3.4043
srRNA-4069-20	4069	20	GTACGCACGGCCGGTACAGT	23	4.89368
srRNA-4069-21	4069	21	GTACGCACGGCCGGTACAGTG	64	13.6172
srRNA-4069-22	4069	22	GTACGCACGGCCGGTACAGTGA	119	25.3195
srRNA-4069-23	4069	23	GTACGCACGGCCGGTACAGTGAA	226	48.0857
srRNA-4069-24	4069	24	GTACGCACGGCCGGTACAGTGAAA	187	39.7877
srRNA-4069-25	4069	25	GTACGCACGGCCGGTACAGTGAAAC	108	22.979
srRNA-4069-26	4069	26	GTACGCACGGCCGGTACAGTGAAACT	45	9.57458
srRNA-4069-27	4069	27	GTACGCACGGCCGGTACAGTGAAACTG	21	4.46814
srRNA-4069-28	4069	28	GTACGCACGGCCGGTACAGTGAAACTGC	49	10.4257
srRNA-4069-29	4069	29	GTACGCACGGCCGGTACAGTGAAACTGCG	7	1.48938
srRNA-4069-30	4069	30	GTACGCACGGCCGGTACAGTGAAACTGCGA	7	1.48938
srRNA-4070-18	4070	18	TACGCACGGCCGGTACAG	11	2.34045
srRNA-4070-19	4070	19	TACGCACGGCCGGTACAGT	45	9.57458
srRNA-4070-20	4070	20	TACGCACGGCCGGTACAGTG	68	14.4683
srRNA-4070-21	4070	21	TACGCACGGCCGGTACAGTGA	106	22.5535
srRNA-4070-22	4070	22	TACGCACGGCCGGTACAGTGAA	146	31.0642
srRNA-4070-23	4070	23	TACGCACGGCCGGTACAGTGAAA	75	15.9576
srRNA-4070-24	4070	24	TACGCACGGCCGGTACAGTGAAAC	42	8.93628
srRNA-4070-25	4070	25	TACGCACGGCCGGTACAGTGAAACT	24	5.10644
srRNA-4070-26	4070	26	TACGCACGGCCGGTACAGTGAAACTG	11	2.34045
srRNA-4070-27	4070	27	TACGCACGGCCGGTACAGTGAAACTGC	25	5.31921
srRNA-4070-28	4070	28	TACGCACGGCCGGTACAGTGAAACTGCG	3	0.638305
srRNA-4070-29	4070	29	TACGCACGGCCGGTACAGTGAAACTGCGA	8	1.70215
srRNA-4070-30	4070	30	TACGCACGGCCGGTACAGTGAAACTGCGAA	7	1.48938
srRNA-4071-18	4071	18	ACGCACGGCCGGTACAGT	32	6.80859
srRNA-4071-19	4071	19	ACGCACGGCCGGTACAGTG	48	10.2129
srRNA-4071-20	4071	20	ACGCACGGCCGGTACAGTGA	170	36.1706
srRNA-4071-21	4071	21	ACGCACGGCCGGTACAGTGAA	95	20.213
srRNA-4071-22	4071	22	ACGCACGGCCGGTACAGTGAAA	46	9.78735
srRNA-4071-23	4071	23	ACGCACGGCCGGTACAGTGAAAC	26	5.53198
srRNA-4071-24	4071	24	ACGCACGGCCGGTACAGTGAAACT	42	8.93628
srRNA-4071-25	4071	25	ACGCACGGCCGGTACAGTGAAACTG	8	1.70215
srRNA-4071-26	4071	26	ACGCACGGCCGGTACAGTGAAACTGC	9	1.91492
srRNA-4071-27	4071	27	ACGCACGGCCGGTACAGTGAAACTGCG	2	0.425537
srRNA-4071-28	4071	28	ACGCACGGCCGGTACAGTGAAACTGCGA	6	1.27661
srRNA-4071-29	4071	29	ACGCACGGCCGGTACAGTGAAACTGCGAA	7	1.48938
srRNA-4071-30	4071	30	ACGCACGGCCGGTACAGTGAAACTGCGAAT	2	0.425537
srRNA-4072-18	4072	18	CGCACGGCCGGTACAGTG	33	7.02136
srRNA-4072-19	4072	19	CGCACGGCCGGTACAGTGA	64	13.6172
srRNA-4072-20	4072	20	CGCACGGCCGGTACAGTGAA	57	12.1278
srRNA-4072-21	4072	21	CGCACGGCCGGTACAGTGAAA	35	7.4469
srRNA-4072-22	4072	22	CGCACGGCCGGTACAGTGAAAC	11	2.34045
srRNA-4072-23	4072	23	CGCACGGCCGGTACAGTGAAACT	9	1.91492
srRNA-4072-24	4072	24	CGCACGGCCGGTACAGTGAAACTG	6	1.27661
srRNA-4072-25	4072	25	CGCACGGCCGGTACAGTGAAACTGC	13	2.76599
srRNA-4072-26	4072	26	CGCACGGCCGGTACAGTGAAACTGCG	2	0.425537
srRNA-4072-27	4072	27	CGCACGGCCGGTACAGTGAAACTGCGA	5	1.06384
srRNA-4072-28	4072	28	CGCACGGCCGGTACAGTGAAACTGCGAA	5	1.06384
srRNA-4072-29	4072	29	CGCACGGCCGGTACAGTGAAACTGCGAAT	3	0.638305
srRNA-4072-30	4072	30	CGCACGGCCGGTACAGTGAAACTGCGAATG	2	0.425537
srRNA-4073-18	4073	18	GCACGGCCGGTACAGTGA	35	7.4469
srRNA-4073-19	4073	19	GCACGGCCGGTACAGTGAA	52	11.064
srRNA-4073-20	4073	20	GCACGGCCGGTACAGTGAAA	38	8.0852
srRNA-4073-21	4073	21	GCACGGCCGGTACAGTGAAAC	15	3.19153
srRNA-4073-22	4073	22	GCACGGCCGGTACAGTGAAACT	29	6.17029
srRNA-4073-23	4073	23	GCACGGCCGGTACAGTGAAACTG	12	2.55322
srRNA-4073-24	4073	24	GCACGGCCGGTACAGTGAAACTGC	17	3.61706
srRNA-4073-25	4073	25	GCACGGCCGGTACAGTGAAACTGCG	8	1.70215
srRNA-4073-26	4073	26	GCACGGCCGGTACAGTGAAACTGCGA	5	1.06384
srRNA-4073-27	4073	27	GCACGGCCGGTACAGTGAAACTGCGAA	21	4.46814
srRNA-4073-28	4073	28	GCACGGCCGGTACAGTGAAACTGCGAAT	4	0.851074
srRNA-4073-30	4073	30	GCACGGCCGGTACAGTGAAACTGCGAATGG	16	3.4043
srRNA-4074-18	4074	18	CACGGCCGGTACAGTGAA	41	8.72351
srRNA-4074-19	4074	19	CACGGCCGGTACAGTGAAA	41	8.72351
srRNA-4074-20	4074	20	CACGGCCGGTACAGTGAAAC	33	7.02136
srRNA-4074-21	4074	21	CACGGCCGGTACAGTGAAACT	40	8.51074
srRNA-4074-22	4074	22	CACGGCCGGTACAGTGAAACTG	16	3.4043
srRNA-4074-23	4074	23	CACGGCCGGTACAGTGAAACTGC	28	5.95752
srRNA-4074-24	4074	24	CACGGCCGGTACAGTGAAACTGCG	4	0.851074
srRNA-4074-25	4074	25	CACGGCCGGTACAGTGAAACTGCGA	10	2.12768
srRNA-4074-26	4074	26	CACGGCCGGTACAGTGAAACTGCGAA	27	5.74475
srRNA-4074-27	4074	27	CACGGCCGGTACAGTGAAACTGCGAAT	1	0.212768
srRNA-4074-28	4074	28	CACGGCCGGTACAGTGAAACTGCGAATG	1	0.212768
srRNA-4074-29	4074	29	CACGGCCGGTACAGTGAAACTGCGAATGG	22	4.68091
srRNA-4074-30	4074	30	CACGGCCGGTACAGTGAAACTGCGAATGGC	42	8.93628
srRNA-4075-18	4075	18	ACGGCCGGTACAGTGAAA	51	10.8512
srRNA-4075-19	4075	19	ACGGCCGGTACAGTGAAAC	41	8.72351
srRNA-4075-20	4075	20	ACGGCCGGTACAGTGAAACT	65	13.83
srRNA-4075-21	4075	21	ACGGCCGGTACAGTGAAACTG	44	9.36181
srRNA-4075-22	4075	22	ACGGCCGGTACAGTGAAACTGC	49	10.4257
srRNA-4075-23	4075	23	ACGGCCGGTACAGTGAAACTGCG	15	3.19153
srRNA-4075-24	4075	24	ACGGCCGGTACAGTGAAACTGCGA	20	4.25537
srRNA-4075-25	4075	25	ACGGCCGGTACAGTGAAACTGCGAA	22	4.68091
srRNA-4075-26	4075	26	ACGGCCGGTACAGTGAAACTGCGAAT	7	1.48938
srRNA-4075-27	4075	27	ACGGCCGGTACAGTGAAACTGCGAATG	3	0.638305
srRNA-4075-28	4075	28	ACGGCCGGTACAGTGAAACTGCGAATGG	39	8.29797
srRNA-4075-29	4075	29	ACGGCCGGTACAGTGAAACTGCGAATGGC	32	6.80859
srRNA-4075-30	4075	30	ACGGCCGGTACAGTGAAACTGCGAATGGCT	115	24.4684
srRNA-4076-18	4076	18	CGGCCGGTACAGTGAAAC	3	0.638305
srRNA-4076-19	4076	19	CGGCCGGTACAGTGAAACT	14	2.97876
srRNA-4076-20	4076	20	CGGCCGGTACAGTGAAACTG	9	1.91492
srRNA-4076-21	4076	21	CGGCCGGTACAGTGAAACTGC	16	3.4043
srRNA-4076-22	4076	22	CGGCCGGTACAGTGAAACTGCG	2	0.425537
srRNA-4076-23	4076	23	CGGCCGGTACAGTGAAACTGCGA	10	2.12768
srRNA-4076-24	4076	24	CGGCCGGTACAGTGAAACTGCGAA	13	2.76599
srRNA-4076-26	4076	26	CGGCCGGTACAGTGAAACTGCGAATG	2	0.425537
srRNA-4076-27	4076	27	CGGCCGGTACAGTGAAACTGCGAATGG	48	10.2129
srRNA-4076-28	4076	28	CGGCCGGTACAGTGAAACTGCGAATGGC	166	35.3196
srRNA-4076-29	4076	29	CGGCCGGTACAGTGAAACTGCGAATGGCT	113	24.0428
srRNA-4076-30	4076	30	CGGCCGGTACAGTGAAACTGCGAATGGCTC	47	10.0001
srRNA-4077-18	4077	18	GGCCGGTACAGTGAAACT	11	2.34045
srRNA-4077-19	4077	19	GGCCGGTACAGTGAAACTG	8	1.70215
srRNA-4077-20	4077	20	GGCCGGTACAGTGAAACTGC	24	5.10644
srRNA-4077-21	4077	21	GGCCGGTACAGTGAAACTGCG	26	5.53198
srRNA-4077-22	4077	22	GGCCGGTACAGTGAAACTGCGA	20	4.25537
srRNA-4077-23	4077	23	GGCCGGTACAGTGAAACTGCGAA	41	8.72351
srRNA-4077-24	4077	24	GGCCGGTACAGTGAAACTGCGAAT	18	3.82983
srRNA-4077-25	4077	25	GGCCGGTACAGTGAAACTGCGAATG	26	5.53198
srRNA-4077-26	4077	26	GGCCGGTACAGTGAAACTGCGAATGG	164	34.894
srRNA-4077-27	4077	27	GGCCGGTACAGTGAAACTGCGAATGGC	225	47.8729
srRNA-4077-28	4077	28	GGCCGGTACAGTGAAACTGCGAATGGCT	77	16.3832
srRNA-4077-29	4077	29	GGCCGGTACAGTGAAACTGCGAATGGCTC	16	3.4043
srRNA-4077-30	4077	30	GGCCGGTACAGTGAAACTGCGAATGGCTCA	4	0.851074
srRNA-4078-19	4078	19	GCCGGTACAGTGAAACTGC	9	1.91492
srRNA-4078-20	4078	20	GCCGGTACAGTGAAACTGCG	6	1.27661
srRNA-4078-21	4078	21	GCCGGTACAGTGAAACTGCGA	1	0.212768
srRNA-4078-22	4078	22	GCCGGTACAGTGAAACTGCGAA	5	1.06384
srRNA-4078-24	4078	24	GCCGGTACAGTGAAACTGCGAATG	2	0.425537
srRNA-4078-25	4078	25	GCCGGTACAGTGAAACTGCGAATGG	127	27.0216
srRNA-4078-26	4078	26	GCCGGTACAGTGAAACTGCGAATGGC	230	48.9368
srRNA-4078-27	4078	27	GCCGGTACAGTGAAACTGCGAATGGCT	207	44.0431
srRNA-4078-28	4078	28	GCCGGTACAGTGAAACTGCGAATGGCTC	182	38.7239
srRNA-4078-29	4078	29	GCCGGTACAGTGAAACTGCGAATGGCTCA	12	2.55322
srRNA-4078-30	4078	30	GCCGGTACAGTGAAACTGCGAATGGCTCAT	66	14.0427
srRNA-4079-18	4079	18	CCGGTACAGTGAAACTGC	1	0.212768
srRNA-4079-19	4079	19	CCGGTACAGTGAAACTGCG	1	0.212768
srRNA-4079-20	4079	20	CCGGTACAGTGAAACTGCGA	6	1.27661
srRNA-4079-21	4079	21	CCGGTACAGTGAAACTGCGAA	4	0.851074
srRNA-4079-23	4079	23	CCGGTACAGTGAAACTGCGAATG	4	0.851074
srRNA-4079-24	4079	24	CCGGTACAGTGAAACTGCGAATGG	84	17.8726
srRNA-4079-25	4079	25	CCGGTACAGTGAAACTGCGAATGGC	172	36.5962
srRNA-4079-26	4079	26	CCGGTACAGTGAAACTGCGAATGGCT	559	118.938
srRNA-4079-27	4079	27	CCGGTACAGTGAAACTGCGAATGGCTC	368	78.2988
srRNA-4079-28	4079	28	CCGGTACAGTGAAACTGCGAATGGCTCA	104	22.1279
srRNA-4079-29	4079	29	CCGGTACAGTGAAACTGCGAATGGCTCAT	158	33.6174
srRNA-4079-30	4079	30	CCGGTACAGTGAAACTGCGAATGGCTCATT	301	64.0433
srRNA-4080-19	4080	19	CGGTACAGTGAAACTGCGA	1	0.212768
srRNA-4080-20	4080	20	CGGTACAGTGAAACTGCGAA	2	0.425537
srRNA-4080-22	4080	22	CGGTACAGTGAAACTGCGAATG	6	1.27661
srRNA-4080-23	4080	23	CGGTACAGTGAAACTGCGAATGG	84	17.8726
srRNA-4080-24	4080	24	CGGTACAGTGAAACTGCGAATGGC	193	41.0643
srRNA-4080-25	4080	25	CGGTACAGTGAAACTGCGAATGGCT	571	121.491
srRNA-4080-26	4080	26	CGGTACAGTGAAACTGCGAATGGCTC	448	95.3203
srRNA-4080-27	4080	27	CGGTACAGTGAAACTGCGAATGGCTCA	63	13.4044
srRNA-4080-28	4080	28	CGGTACAGTGAAACTGCGAATGGCTCAT	223	47.4474
srRNA-4080-29	4080	29	CGGTACAGTGAAACTGCGAATGGCTCATT	371	78.9371
srRNA-4080-30	4080	30	CGGTACAGTGAAACTGCGAATGGCTCATTA	291	61.9156
srRNA-4081-18	4081	18	GGTACAGTGAAACTGCGA	1	0.212768
srRNA-4081-19	4081	19	GGTACAGTGAAACTGCGAA	8	1.70215
srRNA-4081-21	4081	21	GGTACAGTGAAACTGCGAATG	2	0.425537
srRNA-4081-22	4081	22	GGTACAGTGAAACTGCGAATGG	12	2.55322
srRNA-4081-23	4081	23	GGTACAGTGAAACTGCGAATGGC	16	3.4043
srRNA-4081-24	4081	24	GGTACAGTGAAACTGCGAATGGCT	112	23.8301
srRNA-4081-25	4081	25	GGTACAGTGAAACTGCGAATGGCTC	57	12.1278
srRNA-4081-26	4081	26	GGTACAGTGAAACTGCGAATGGCTCA	32	6.80859
srRNA-4081-27	4081	27	GGTACAGTGAAACTGCGAATGGCTCAT	37	7.87243
srRNA-4081-28	4081	28	GGTACAGTGAAACTGCGAATGGCTCATT	69	14.681
srRNA-4081-29	4081	29	GGTACAGTGAAACTGCGAATGGCTCATTA	36	7.65967
srRNA-4081-30	4081	30	GGTACAGTGAAACTGCGAATGGCTCATTAA	79	16.8087
srRNA-4082-19	4082	19	GTACAGTGAAACTGCGAAT	2	0.425537
srRNA-4082-20	4082	20	GTACAGTGAAACTGCGAATG	2	0.425537
srRNA-4082-21	4082	21	GTACAGTGAAACTGCGAATGG	9	1.91492
srRNA-4082-22	4082	22	GTACAGTGAAACTGCGAATGGC	23	4.89368
srRNA-4082-23	4082	23	GTACAGTGAAACTGCGAATGGCT	93	19.7875
srRNA-4082-24	4082	24	GTACAGTGAAACTGCGAATGGCTC	56	11.915
srRNA-4082-25	4082	25	GTACAGTGAAACTGCGAATGGCTCA	18	3.82983
srRNA-4082-26	4082	26	GTACAGTGAAACTGCGAATGGCTCAT	37	7.87243
srRNA-4082-27	4082	27	GTACAGTGAAACTGCGAATGGCTCATT	31	6.59582
srRNA-4082-28	4082	28	GTACAGTGAAACTGCGAATGGCTCATTA	96	20.4258
srRNA-4082-29	4082	29	GTACAGTGAAACTGCGAATGGCTCATTAA	181	38.5111
srRNA-4082-30	4082	30	GTACAGTGAAACTGCGAATGGCTCATTAAA	56	11.915
srRNA-4083-20	4083	20	TACAGTGAAACTGCGAATGG	2	0.425537
srRNA-4083-21	4083	21	TACAGTGAAACTGCGAATGGC	53	11.2767
srRNA-4083-22	4083	22	TACAGTGAAACTGCGAATGGCT	172	36.5962
srRNA-4083-23	4083	23	TACAGTGAAACTGCGAATGGCTC	81	17.2342
srRNA-4083-24	4083	24	TACAGTGAAACTGCGAATGGCTCA	13	2.76599
srRNA-4083-25	4083	25	TACAGTGAAACTGCGAATGGCTCAT	9	1.91492
srRNA-4083-26	4083	26	TACAGTGAAACTGCGAATGGCTCATT	23	4.89368
srRNA-4083-27	4083	27	TACAGTGAAACTGCGAATGGCTCATTA	60	12.7661
srRNA-4083-28	4083	28	TACAGTGAAACTGCGAATGGCTCATTAA	74	15.7449
srRNA-4083-29	4083	29	TACAGTGAAACTGCGAATGGCTCATTAAA	38	8.0852
srRNA-4083-30	4083	30	TACAGTGAAACTGCGAATGGCTCATTAAAT	37	7.87243
srRNA-4084-18	4084	18	ACAGTGAAACTGCGAATG	2	0.425537
srRNA-4084-19	4084	19	ACAGTGAAACTGCGAATGG	12	2.55322
srRNA-4084-20	4084	20	ACAGTGAAACTGCGAATGGC	25	5.31921
srRNA-4084-21	4084	21	ACAGTGAAACTGCGAATGGCT	88	18.7236
srRNA-4084-22	4084	22	ACAGTGAAACTGCGAATGGCTC	83	17.6598
srRNA-4084-23	4084	23	ACAGTGAAACTGCGAATGGCTCA	29	6.17029
srRNA-4084-24	4084	24	ACAGTGAAACTGCGAATGGCTCAT	30	6.38305
srRNA-4084-25	4084	25	ACAGTGAAACTGCGAATGGCTCATT	62	13.1916
srRNA-4084-26	4084	26	ACAGTGAAACTGCGAATGGCTCATTA	131	27.8727
srRNA-4084-27	4084	27	ACAGTGAAACTGCGAATGGCTCATTAA	156	33.1919
srRNA-4084-28	4084	28	ACAGTGAAACTGCGAATGGCTCATTAAA	57	12.1278
srRNA-4084-29	4084	29	ACAGTGAAACTGCGAATGGCTCATTAAAT	47	10.0001
srRNA-4084-30	4084	30	ACAGTGAAACTGCGAATGGCTCATTAAATC	20	4.25537
srRNA-4085-18	4085	18	CAGTGAAACTGCGAATGG	12	2.55322
srRNA-4085-19	4085	19	CAGTGAAACTGCGAATGGC	43	9.14905
srRNA-4085-20	4085	20	CAGTGAAACTGCGAATGGCT	242	51.49
srRNA-4085-21	4085	21	CAGTGAAACTGCGAATGGCTC	240	51.0644
srRNA-4085-22	4085	22	CAGTGAAACTGCGAATGGCTCA	21	4.46814
srRNA-4085-23	4085	23	CAGTGAAACTGCGAATGGCTCAT	126	26.8088
srRNA-4085-24	4085	24	CAGTGAAACTGCGAATGGCTCATT	139	29.5748
srRNA-4085-25	4085	25	CAGTGAAACTGCGAATGGCTCATTA	219	46.5963
srRNA-4085-26	4085	26	CAGTGAAACTGCGAATGGCTCATTAA	138	29.3621
srRNA-4085-27	4085	27	CAGTGAAACTGCGAATGGCTCATTAAA	73	15.5321
srRNA-4085-28	4085	28	CAGTGAAACTGCGAATGGCTCATTAAAT	58	12.3406
srRNA-4085-29	4085	29	CAGTGAAACTGCGAATGGCTCATTAAATC	23	4.89368
srRNA-4085-30	4085	30	CAGTGAAACTGCGAATGGCTCATTAAATCA	25	5.31921
srRNA-4086-18	4086	18	AGTGAAACTGCGAATGGC	32	6.80859
srRNA-4086-19	4086	19	AGTGAAACTGCGAATGGCT	198	42.1282
srRNA-4086-20	4086	20	AGTGAAACTGCGAATGGCTC	231	49.1495
srRNA-4086-21	4086	21	AGTGAAACTGCGAATGGCTCA	99	21.0641
srRNA-4086-22	4086	22	AGTGAAACTGCGAATGGCTCAT	233	49.5751
srRNA-4086-23	4086	23	AGTGAAACTGCGAATGGCTCATT	336	71.4902
srRNA-4086-24	4086	24	AGTGAAACTGCGAATGGCTCATTA	866	184.258
srRNA-4086-25	4086	25	AGTGAAACTGCGAATGGCTCATTAA	480	102.129
srRNA-4086-26	4086	26	AGTGAAACTGCGAATGGCTCATTAAA	92	19.5747
srRNA-4086-27	4086	27	AGTGAAACTGCGAATGGCTCATTAAAT	63	13.4044
srRNA-4086-28	4086	28	AGTGAAACTGCGAATGGCTCATTAAATC	37	7.87243
srRNA-4086-29	4086	29	AGTGAAACTGCGAATGGCTCATTAAATCA	197	41.9154
srRNA-4086-30	4086	30	AGTGAAACTGCGAATGGCTCATTAAATCAG	76	16.1704
srRNA-4087-18	4087	18	GTGAAACTGCGAATGGCT	15	3.19153
srRNA-4087-19	4087	19	GTGAAACTGCGAATGGCTC	47	10.0001
srRNA-4087-20	4087	20	GTGAAACTGCGAATGGCTCA	32	6.80859
srRNA-4087-21	4087	21	GTGAAACTGCGAATGGCTCAT	126	26.8088
srRNA-4087-22	4087	22	GTGAAACTGCGAATGGCTCATT	167	35.5323
srRNA-4087-23	4087	23	GTGAAACTGCGAATGGCTCATTA	741	157.661
srRNA-4087-24	4087	24	GTGAAACTGCGAATGGCTCATTAA	404	85.9585
srRNA-4087-25	4087	25	GTGAAACTGCGAATGGCTCATTAAA	83	17.6598
srRNA-4087-26	4087	26	GTGAAACTGCGAATGGCTCATTAAAT	100	21.2768
srRNA-4087-27	4087	27	GTGAAACTGCGAATGGCTCATTAAATC	61	12.9789
srRNA-4087-28	4087	28	GTGAAACTGCGAATGGCTCATTAAATCA	604	128.512
srRNA-4087-29	4087	29	GTGAAACTGCGAATGGCTCATTAAATCAG	77	16.3832
srRNA-4087-30	4087	30	GTGAAACTGCGAATGGCTCATTAAATCAGT	13	2.76599
srRNA-4088-18	4088	18	TGAAACTGCGAATGGCTC	21	4.46814
srRNA-4088-19	4088	19	TGAAACTGCGAATGGCTCA	77	16.3832
srRNA-4088-20	4088	20	TGAAACTGCGAATGGCTCAT	107	22.7662
srRNA-4088-21	4088	21	TGAAACTGCGAATGGCTCATT	686	145.959
srRNA-4088-22	4088	22	TGAAACTGCGAATGGCTCATTA	400	85.1074
srRNA-4088-23	4088	23	TGAAACTGCGAATGGCTCATTAA	122	25.9578
srRNA-4088-24	4088	24	TGAAACTGCGAATGGCTCATTAAA	76	16.1704
srRNA-4088-25	4088	25	TGAAACTGCGAATGGCTCATTAAAT	39	8.29797
srRNA-4088-26	4088	26	TGAAACTGCGAATGGCTCATTAAATC	46	9.78735
srRNA-4088-27	4088	27	TGAAACTGCGAATGGCTCATTAAATCA	212	45.1069
srRNA-4088-28	4088	28	TGAAACTGCGAATGGCTCATTAAATCAG	24	5.10644
srRNA-4088-29	4088	29	TGAAACTGCGAATGGCTCATTAAATCAGT	2	0.425537
srRNA-4088-30	4088	30	TGAAACTGCGAATGGCTCATTAAATCAGTT	1	0.212768
srRNA-4089-18	4089	18	GAAACTGCGAATGGCTCA	3	0.638305
srRNA-4089-19	4089	19	GAAACTGCGAATGGCTCAT	13	2.76599
srRNA-4089-20	4089	20	GAAACTGCGAATGGCTCATT	36	7.65967
srRNA-4089-21	4089	21	GAAACTGCGAATGGCTCATTA	47	10.0001
srRNA-4089-22	4089	22	GAAACTGCGAATGGCTCATTAA	90	19.1492
srRNA-4089-23	4089	23	GAAACTGCGAATGGCTCATTAAA	38	8.0852
srRNA-4089-24	4089	24	GAAACTGCGAATGGCTCATTAAAT	33	7.02136
srRNA-4089-25	4089	25	GAAACTGCGAATGGCTCATTAAATC	27	5.74475
srRNA-4089-26	4089	26	GAAACTGCGAATGGCTCATTAAATCA	113	24.0428
srRNA-4089-27	4089	27	GAAACTGCGAATGGCTCATTAAATCAG	22	4.68091
srRNA-4089-28	4089	28	GAAACTGCGAATGGCTCATTAAATCAGT	2	0.425537
srRNA-4089-29	4089	29	GAAACTGCGAATGGCTCATTAAATCAGTT	7	1.48938
srRNA-4089-30	4089	30	GAAACTGCGAATGGCTCATTAAATCAGTTA	4	0.851074
srRNA-4090-18	4090	18	AAACTGCGAATGGCTCAT	46	9.78735
srRNA-4090-19	4090	19	AAACTGCGAATGGCTCATT	142	30.2131
srRNA-4090-20	4090	20	AAACTGCGAATGGCTCATTA	323	68.7242
srRNA-4090-21	4090	21	AAACTGCGAATGGCTCATTAA	322	68.5115
srRNA-4090-22	4090	22	AAACTGCGAATGGCTCATTAAA	84	17.8726
srRNA-4090-23	4090	23	AAACTGCGAATGGCTCATTAAAT	143	30.4259
srRNA-4090-24	4090	24	AAACTGCGAATGGCTCATTAAATC	71	15.1066
srRNA-4090-25	4090	25	AAACTGCGAATGGCTCATTAAATCA	511	108.725
srRNA-4090-26	4090	26	AAACTGCGAATGGCTCATTAAATCAG	164	34.894
srRNA-4090-27	4090	27	AAACTGCGAATGGCTCATTAAATCAGT	113	24.0428
srRNA-4090-28	4090	28	AAACTGCGAATGGCTCATTAAATCAGTT	83	17.6598
srRNA-4090-29	4090	29	AAACTGCGAATGGCTCATTAAATCAGTTA	10	2.12768
srRNA-4090-30	4090	30	AAACTGCGAATGGCTCATTAAATCAGTTAT	6	1.27661
srRNA-4091-18	4091	18	AACTGCGAATGGCTCATT	222	47.2346
srRNA-4091-19	4091	19	AACTGCGAATGGCTCATTA	248	52.7666
srRNA-4091-20	4091	20	AACTGCGAATGGCTCATTAA	147	31.277
srRNA-4091-21	4091	21	AACTGCGAATGGCTCATTAAA	80	17.0215
srRNA-4091-22	4091	22	AACTGCGAATGGCTCATTAAAT	111	23.6173
srRNA-4091-23	4091	23	AACTGCGAATGGCTCATTAAATC	72	15.3193
srRNA-4091-24	4091	24	AACTGCGAATGGCTCATTAAATCA	349	74.2562
srRNA-4091-25	4091	25	AACTGCGAATGGCTCATTAAATCAG	219	46.5963
srRNA-4091-26	4091	26	AACTGCGAATGGCTCATTAAATCAGT	242	51.49
srRNA-4091-27	4091	27	AACTGCGAATGGCTCATTAAATCAGTT	112	23.8301
srRNA-4091-28	4091	28	AACTGCGAATGGCTCATTAAATCAGTTA	16	3.4043
srRNA-4091-29	4091	29	AACTGCGAATGGCTCATTAAATCAGTTAT	9	1.91492
srRNA-4091-30	4091	30	AACTGCGAATGGCTCATTAAATCAGTTATG	2	0.425537
srRNA-4092-18	4092	18	ACTGCGAATGGCTCATTA	14	2.97876
srRNA-4092-19	4092	19	ACTGCGAATGGCTCATTAA	26	5.53198
srRNA-4092-20	4092	20	ACTGCGAATGGCTCATTAAA	41	8.72351
srRNA-4092-21	4092	21	ACTGCGAATGGCTCATTAAAT	63	13.4044
srRNA-4092-22	4092	22	ACTGCGAATGGCTCATTAAATC	32	6.80859
srRNA-4092-23	4092	23	ACTGCGAATGGCTCATTAAATCA	127	27.0216
srRNA-4092-24	4092	24	ACTGCGAATGGCTCATTAAATCAG	104	22.1279
srRNA-4092-25	4092	25	ACTGCGAATGGCTCATTAAATCAGT	65	13.83
srRNA-4092-26	4092	26	ACTGCGAATGGCTCATTAAATCAGTT	30	6.38305
srRNA-4092-27	4092	27	ACTGCGAATGGCTCATTAAATCAGTTA	20	4.25537
srRNA-4092-28	4092	28	ACTGCGAATGGCTCATTAAATCAGTTAT	5	1.06384
srRNA-4092-29	4092	29	ACTGCGAATGGCTCATTAAATCAGTTATG	13	2.76599
srRNA-4092-30	4092	30	ACTGCGAATGGCTCATTAAATCAGTTATGG	3	0.638305
srRNA-4093-18	4093	18	CTGCGAATGGCTCATTAA	6	1.27661
srRNA-4093-19	4093	19	CTGCGAATGGCTCATTAAA	4	0.851074
srRNA-4093-20	4093	20	CTGCGAATGGCTCATTAAAT	13	2.76599
srRNA-4093-21	4093	21	CTGCGAATGGCTCATTAAATC	15	3.19153
srRNA-4093-22	4093	22	CTGCGAATGGCTCATTAAATCA	52	11.064
srRNA-4093-23	4093	23	CTGCGAATGGCTCATTAAATCAG	32	6.80859
srRNA-4093-24	4093	24	CTGCGAATGGCTCATTAAATCAGT	11	2.34045
srRNA-4093-25	4093	25	CTGCGAATGGCTCATTAAATCAGTT	15	3.19153
srRNA-4093-26	4093	26	CTGCGAATGGCTCATTAAATCAGTTA	22	4.68091
srRNA-4093-27	4093	27	CTGCGAATGGCTCATTAAATCAGTTAT	10	2.12768
srRNA-4093-28	4093	28	CTGCGAATGGCTCATTAAATCAGTTATG	7	1.48938
srRNA-4094-18	4094	18	TGCGAATGGCTCATTAAA	1	0.212768
srRNA-4094-19	4094	19	TGCGAATGGCTCATTAAAT	10	2.12768
srRNA-4094-20	4094	20	TGCGAATGGCTCATTAAATC	12	2.55322
srRNA-4094-21	4094	21	TGCGAATGGCTCATTAAATCA	48	10.2129
srRNA-4094-22	4094	22	TGCGAATGGCTCATTAAATCAG	14	2.97876
srRNA-4094-23	4094	23	TGCGAATGGCTCATTAAATCAGT	21	4.46814
srRNA-4094-24	4094	24	TGCGAATGGCTCATTAAATCAGTT	9	1.91492
srRNA-4094-25	4094	25	TGCGAATGGCTCATTAAATCAGTTA	14	2.97876
srRNA-4094-26	4094	26	TGCGAATGGCTCATTAAATCAGTTAT	20	4.25537
srRNA-4094-27	4094	27	TGCGAATGGCTCATTAAATCAGTTATG	17	3.61706
srRNA-4094-28	4094	28	TGCGAATGGCTCATTAAATCAGTTATGG	5	1.06384
srRNA-4094-29	4094	29	TGCGAATGGCTCATTAAATCAGTTATGGT	2	0.425537
srRNA-4094-30	4094	30	TGCGAATGGCTCATTAAATCAGTTATGGTT	29	6.17029
srRNA-4095-19	4095	19	GCGAATGGCTCATTAAATC	7	1.48938
srRNA-4095-20	4095	20	GCGAATGGCTCATTAAATCA	12	2.55322
srRNA-4095-21	4095	21	GCGAATGGCTCATTAAATCAG	46	9.78735
srRNA-4095-22	4095	22	GCGAATGGCTCATTAAATCAGT	20	4.25537
srRNA-4095-23	4095	23	GCGAATGGCTCATTAAATCAGTT	41	8.72351
srRNA-4095-24	4095	24	GCGAATGGCTCATTAAATCAGTTA	29	6.17029
srRNA-4095-25	4095	25	GCGAATGGCTCATTAAATCAGTTAT	46	9.78735
srRNA-4095-26	4095	26	GCGAATGGCTCATTAAATCAGTTATG	42	8.93628
srRNA-4095-27	4095	27	GCGAATGGCTCATTAAATCAGTTATGG	17	3.61706
srRNA-4095-28	4095	28	GCGAATGGCTCATTAAATCAGTTATGGT	9	1.91492
srRNA-4095-29	4095	29	GCGAATGGCTCATTAAATCAGTTATGGTT	19	4.0426
srRNA-4096-18	4096	18	CGAATGGCTCATTAAATC	4	0.851074
srRNA-4096-19	4096	19	CGAATGGCTCATTAAATCA	32	6.80859
srRNA-4096-20	4096	20	CGAATGGCTCATTAAATCAG	43	9.14905
srRNA-4096-21	4096	21	CGAATGGCTCATTAAATCAGT	43	9.14905
srRNA-4096-22	4096	22	CGAATGGCTCATTAAATCAGTT	70	14.8938
srRNA-4096-23	4096	23	CGAATGGCTCATTAAATCAGTTA	54	11.4895
srRNA-4096-24	4096	24	CGAATGGCTCATTAAATCAGTTAT	39	8.29797
srRNA-4096-25	4096	25	CGAATGGCTCATTAAATCAGTTATG	65	13.83
srRNA-4096-26	4096	26	CGAATGGCTCATTAAATCAGTTATGG	16	3.4043
srRNA-4096-27	4096	27	CGAATGGCTCATTAAATCAGTTATGGT	21	4.46814
srRNA-4096-28	4096	28	CGAATGGCTCATTAAATCAGTTATGGTT	48	10.2129
srRNA-4096-29	4096	29	CGAATGGCTCATTAAATCAGTTATGGTTC	2	0.425537
srRNA-4097-18	4097	18	GAATGGCTCATTAAATCA	17	3.61706
srRNA-4097-19	4097	19	GAATGGCTCATTAAATCAG	36	7.65967
srRNA-4097-20	4097	20	GAATGGCTCATTAAATCAGT	33	7.02136
srRNA-4097-21	4097	21	GAATGGCTCATTAAATCAGTT	30	6.38305
srRNA-4097-22	4097	22	GAATGGCTCATTAAATCAGTTA	22	4.68091
srRNA-4097-23	4097	23	GAATGGCTCATTAAATCAGTTAT	37	7.87243
srRNA-4097-24	4097	24	GAATGGCTCATTAAATCAGTTATG	42	8.93628
srRNA-4097-25	4097	25	GAATGGCTCATTAAATCAGTTATGG	26	5.53198
srRNA-4097-26	4097	26	GAATGGCTCATTAAATCAGTTATGGT	5	1.06384
srRNA-4097-27	4097	27	GAATGGCTCATTAAATCAGTTATGGTT	41	8.72351
srRNA-4097-28	4097	28	GAATGGCTCATTAAATCAGTTATGGTTC	7	1.48938
srRNA-4097-29	4097	29	GAATGGCTCATTAAATCAGTTATGGTTCC	18	3.82983
srRNA-4097-30	4097	30	GAATGGCTCATTAAATCAGTTATGGTTCCT	10	2.12768
srRNA-4098-18	4098	18	AATGGCTCATTAAATCAG	13	2.76599
srRNA-4098-19	4098	19	AATGGCTCATTAAATCAGT	13	2.76599
srRNA-4098-20	4098	20	AATGGCTCATTAAATCAGTT	51	10.8512
srRNA-4098-21	4098	21	AATGGCTCATTAAATCAGTTA	17	3.61706
srRNA-4098-22	4098	22	AATGGCTCATTAAATCAGTTAT	33	7.02136
srRNA-4098-23	4098	23	AATGGCTCATTAAATCAGTTATG	19	4.0426
srRNA-4098-24	4098	24	AATGGCTCATTAAATCAGTTATGG	42	8.93628
srRNA-4098-25	4098	25	AATGGCTCATTAAATCAGTTATGGT	22	4.68091
srRNA-4098-26	4098	26	AATGGCTCATTAAATCAGTTATGGTT	65	13.83
srRNA-4098-27	4098	27	AATGGCTCATTAAATCAGTTATGGTTC	5	1.06384
srRNA-4098-28	4098	28	AATGGCTCATTAAATCAGTTATGGTTCC	7	1.48938
srRNA-4098-29	4098	29	AATGGCTCATTAAATCAGTTATGGTTCCT	7	1.48938
srRNA-4098-30	4098	30	AATGGCTCATTAAATCAGTTATGGTTCCTT	16	3.4043
srRNA-4099-18	4099	18	ATGGCTCATTAAATCAGT	20	4.25537
srRNA-4099-19	4099	19	ATGGCTCATTAAATCAGTT	58	12.3406
srRNA-4099-20	4099	20	ATGGCTCATTAAATCAGTTA	27	5.74475
srRNA-4099-21	4099	21	ATGGCTCATTAAATCAGTTAT	16	3.4043
srRNA-4099-22	4099	22	ATGGCTCATTAAATCAGTTATG	22	4.68091
srRNA-4099-23	4099	23	ATGGCTCATTAAATCAGTTATGG	11	2.34045
srRNA-4099-24	4099	24	ATGGCTCATTAAATCAGTTATGGT	5	1.06384
srRNA-4099-25	4099	25	ATGGCTCATTAAATCAGTTATGGTT	3	0.638305
srRNA-4099-26	4099	26	ATGGCTCATTAAATCAGTTATGGTTC	2	0.425537
srRNA-4099-27	4099	27	ATGGCTCATTAAATCAGTTATGGTTCC	1	0.212768
srRNA-4099-28	4099	28	ATGGCTCATTAAATCAGTTATGGTTCCT	1	0.212768
srRNA-4099-29	4099	29	ATGGCTCATTAAATCAGTTATGGTTCCTT	16	3.4043
srRNA-4099-30	4099	30	ATGGCTCATTAAATCAGTTATGGTTCCTTT	1	0.212768
srRNA-4100-18	4100	18	TGGCTCATTAAATCAGTT	6	1.27661
srRNA-4100-19	4100	19	TGGCTCATTAAATCAGTTA	5	1.06384
srRNA-4100-20	4100	20	TGGCTCATTAAATCAGTTAT	15	3.19153
srRNA-4100-21	4100	21	TGGCTCATTAAATCAGTTATG	14	2.97876
srRNA-4100-22	4100	22	TGGCTCATTAAATCAGTTATGG	15	3.19153
srRNA-4100-23	4100	23	TGGCTCATTAAATCAGTTATGGT	15	3.19153
srRNA-4100-24	4100	24	TGGCTCATTAAATCAGTTATGGTT	7	1.48938
srRNA-4100-25	4100	25	TGGCTCATTAAATCAGTTATGGTTC	15	3.19153
srRNA-4100-26	4100	26	TGGCTCATTAAATCAGTTATGGTTCC	12	2.55322
srRNA-4100-27	4100	27	TGGCTCATTAAATCAGTTATGGTTCCT	6	1.27661
srRNA-4100-28	4100	28	TGGCTCATTAAATCAGTTATGGTTCCTT	7	1.48938
srRNA-4100-29	4100	29	TGGCTCATTAAATCAGTTATGGTTCCTTT	3	0.638305
srRNA-4101-18	4101	18	GGCTCATTAAATCAGTTA	6	1.27661
srRNA-4101-19	4101	19	GGCTCATTAAATCAGTTAT	22	4.68091
srRNA-4101-20	4101	20	GGCTCATTAAATCAGTTATG	41	8.72351
srRNA-4101-21	4101	21	GGCTCATTAAATCAGTTATGG	20	4.25537
srRNA-4101-22	4101	22	GGCTCATTAAATCAGTTATGGT	16	3.4043
srRNA-4101-23	4101	23	GGCTCATTAAATCAGTTATGGTT	20	4.25537
srRNA-4101-24	4101	24	GGCTCATTAAATCAGTTATGGTTC	9	1.91492
srRNA-4101-25	4101	25	GGCTCATTAAATCAGTTATGGTTCC	36	7.65967
srRNA-4101-26	4101	26	GGCTCATTAAATCAGTTATGGTTCCT	22	4.68091
srRNA-4101-27	4101	27	GGCTCATTAAATCAGTTATGGTTCCTT	14	2.97876
srRNA-4101-28	4101	28	GGCTCATTAAATCAGTTATGGTTCCTTT	25	5.31921
srRNA-4101-29	4101	29	GGCTCATTAAATCAGTTATGGTTCCTTTG	5	1.06384
srRNA-4101-30	4101	30	GGCTCATTAAATCAGTTATGGTTCCTTTGG	2	0.425537
srRNA-4102-18	4102	18	GCTCATTAAATCAGTTAT	12	2.55322
srRNA-4102-19	4102	19	GCTCATTAAATCAGTTATG	36	7.65967
srRNA-4102-20	4102	20	GCTCATTAAATCAGTTATGG	20	4.25537
srRNA-4102-21	4102	21	GCTCATTAAATCAGTTATGGT	17	3.61706
srRNA-4102-22	4102	22	GCTCATTAAATCAGTTATGGTT	10	2.12768
srRNA-4102-23	4102	23	GCTCATTAAATCAGTTATGGTTC	36	7.65967
srRNA-4102-24	4102	24	GCTCATTAAATCAGTTATGGTTCC	17	3.61706
srRNA-4102-25	4102	25	GCTCATTAAATCAGTTATGGTTCCT	10	2.12768
srRNA-4102-26	4102	26	GCTCATTAAATCAGTTATGGTTCCTT	17	3.61706
srRNA-4102-27	4102	27	GCTCATTAAATCAGTTATGGTTCCTTT	43	9.14905
srRNA-4102-28	4102	28	GCTCATTAAATCAGTTATGGTTCCTTTG	8	1.70215
srRNA-4102-29	4102	29	GCTCATTAAATCAGTTATGGTTCCTTTGG	1	0.212768
srRNA-4103-18	4103	18	CTCATTAAATCAGTTATG	2	0.425537
srRNA-4103-19	4103	19	CTCATTAAATCAGTTATGG	20	4.25537
srRNA-4103-20	4103	20	CTCATTAAATCAGTTATGGT	18	3.82983
srRNA-4103-21	4103	21	CTCATTAAATCAGTTATGGTT	15	3.19153
srRNA-4103-22	4103	22	CTCATTAAATCAGTTATGGTTC	12	2.55322
srRNA-4103-23	4103	23	CTCATTAAATCAGTTATGGTTCC	6	1.27661
srRNA-4103-24	4103	24	CTCATTAAATCAGTTATGGTTCCT	19	4.0426
srRNA-4103-25	4103	25	CTCATTAAATCAGTTATGGTTCCTT	17	3.61706
srRNA-4103-26	4103	26	CTCATTAAATCAGTTATGGTTCCTTT	23	4.89368
srRNA-4103-27	4103	27	CTCATTAAATCAGTTATGGTTCCTTTG	4	0.851074
srRNA-4103-28	4103	28	CTCATTAAATCAGTTATGGTTCCTTTGG	2	0.425537
srRNA-4103-30	4103	30	CTCATTAAATCAGTTATGGTTCCTTTGGTC	1	0.212768
srRNA-4104-19	4104	19	TCATTAAATCAGTTATGGT	3	0.638305
srRNA-4104-20	4104	20	TCATTAAATCAGTTATGGTT	4	0.851074
srRNA-4104-21	4104	21	TCATTAAATCAGTTATGGTTC	11	2.34045
srRNA-4104-22	4104	22	TCATTAAATCAGTTATGGTTCC	6	1.27661
srRNA-4104-23	4104	23	TCATTAAATCAGTTATGGTTCCT	5	1.06384
srRNA-4104-24	4104	24	TCATTAAATCAGTTATGGTTCCTT	20	4.25537
srRNA-4104-25	4104	25	TCATTAAATCAGTTATGGTTCCTTT	42	8.93628
srRNA-4104-26	4104	26	TCATTAAATCAGTTATGGTTCCTTTG	4	0.851074
srRNA-4104-27	4104	27	TCATTAAATCAGTTATGGTTCCTTTGG	6	1.27661
srRNA-4104-28	4104	28	TCATTAAATCAGTTATGGTTCCTTTGGT	1	0.212768
srRNA-4104-29	4104	29	TCATTAAATCAGTTATGGTTCCTTTGGTC	1	0.212768
srRNA-4104-30	4104	30	TCATTAAATCAGTTATGGTTCCTTTGGTCG	1	0.212768
[truncated: 56,312 more rows]
