# Supplementary material for: Profiling and Identification of Small rDNA-Derived RNAs and Their Potential Biological Functions
Source: PLoS One. 2013 Feb 13;8(2):e56842. doi: 10.1371/journal.pone.0056842 (PMC3572043; doi:10.1371/journal.pone.0056842)
Supplement: Table S11 — The top 20 abundant srRNAs in normal and diabetic mouse liver. (XLS) [file pone.0056842.s015.xls]

## Sheet: Sheet1
Table S11. The top 20 abundant srRNAs in normal and diabetic mouse liver.
srRNA	Position in rDNA	Length	Sequence	Reads in normal	Reads in diabetes	TPM in normal	TPM in diabetes
srRNA-5791-20	5791	20	GCTGAGAAGACGGTCGAACT	17239	8951	3819.26	1904.49
srRNA-5791-23	5791	23	GCTGAGAAGACGGTCGAACTTGA	10320	8906	2286.37	1894.92
srRNA-8123-19	8123	19	CGCGACCTCAGATCAGACG	350777	37743	77713.8	8030.52
srRNA-8123-20	8123	20	CGCGACCTCAGATCAGACGT	324424	58701	71875.3	12489.7
srRNA-8123-21	8123	21	CGCGACCTCAGATCAGACGTG	517770	104691	114711	22274.9
srRNA-8123-22	8123	22	CGCGACCTCAGATCAGACGTGG	17562	8159	3890.82	1735.98
srRNA-11681-19	11681	19	AGAAGACCCTGTTGAGCTT	14780	16971	3274.47	3610.89
srRNA-11720-19	11720	19	AAGAGACATGAGAGGTGTA	23004	4307	5096.48	916.394
srRNA-11721-18	11721	18	AGAGACATGAGAGGTGTA	20464	2974	4533.75	632.773
srRNA-12714-28	12714	28	GTTCGTGTGGAACCTGGCGCTAAACCAT	13	36636	2.88012	7794.99
srRNA-12715-27	12715	27	TTCGTGTGGAACCTGGCGCTAAACCAT	20	22464	4.43095	4779.63
srRNA-12716-26	12716	26	TCGTGTGGAACCTGGCGCTAAACCAT	52	65288	11.5205	13891.2
srRNA-12717-25	12717	25	CGTGTGGAACCTGGCGCTAAACCAT	84	75481	18.61	16060
srRNA-12718-24	12718	24	GTGTGGAACCTGGCGCTAAACCAT	426	221075	94.3792	47037.8
srRNA-12719-23	12719	23	TGTGGAACCTGGCGCTAAACCAT	241	56543	53.3929	12030.6
srRNA-12720-22	12720	22	GTGGAACCTGGCGCTAAACCAT	499	132724	110.552	28239.5
srRNA-12721-21	12721	21	TGGAACCTGGCGCTAAACCAT	1739	124104	385.271	26405.4
srRNA-12723-19	12723	19	GAACCTGGCGCTAAACCAT	419	25056	92.8284	5331.13
srRNA-12724-18	12724	18	AACCTGGCGCTAAACCAT	3724	108494	825.043	23084.1
srRNA-12736-24	12736	24	AACCATTCGTAGACGACCTGCTTC	2915	39715	645.811	8450.1
