# Supplementary material for: Profiling and Identification of Small rDNA-Derived RNAs and Their Potential Biological Functions
Source: PLoS One. 2013 Feb 13;8(2):e56842. doi: 10.1371/journal.pone.0056842 (PMC3572043; doi:10.1371/journal.pone.0056842)
Supplement: Table S12 — Differentially expressed srRNAs in normal and diabetic mouse liver. (XLS) [file pone.0056842.s016.xls]

## Sheet: Sheet1
Table S12. Differentially expressed srRNAs in normal and diabetic mouse liver.
srRNA	Position in rDNA	Length	Sequence	Reads in normal	Reads in diabetes	TPM in normal	TPM in diabetes	Fold (log2)	FDR
srRNA-8521-24	8521	24	AGAGTTCAAGAGGGCGTGAAACCG	182	883	40.3216	187.875	2.22014	0
srRNA-5199-25	5199	25	CTTAAAGGAATTGACGGAAGGGCAC	91	528	20.1608	112.342	2.47827	0
srRNA-5212-22	5212	22	ACGGAAGGGCACCACCAGGAGT	118	448	26.1426	95.3203	1.86638	0
srRNA-11379-24	11379	24	CCGACTTAGAACTGGTGCGGACCA	699	1899	154.862	404.047	1.38354	0
srRNA-11716-23	11716	23	GGTGAAGAGACATGAGAGGTGTA	4837	795	1071.63	169.151	-2.66342	0
srRNA-4864-25	4864	25	CTAGGAATAATGGAATAGGACCGCG	407	752	90.1698	160.002	0.827372	0
srRNA-6878-26	6878	26	GACTCTTAGCGGTGGATCACTCGGCT	161	487	35.6691	103.618	1.53853	0
srRNA-5208-18	5208	18	ATTGACGGAAGGGCACCA	2939	462	651.128	98.299	-2.72769	0
srRNA-4797-20	4797	20	GCCCGAAGCGTTTACTTTGA	200	397	44.3095	84.4691	0.930808	0
srRNA-11652-24	11652	24	GGAACGGGCTTGGCGGAATCAGCG	80	387	17.7238	82.3414	2.21593	0
srRNA-4682-21	4682	21	CTCGTAGTTGGATCTTGGGAG	179	684	39.657	145.534	1.87571	0
srRNA-10769-22	10769	22	AAGGGCTGGGTCGGTCGGGCTG	129	830	28.5796	176.598	2.62741	0
srRNA-5785-18	5785	18	CGGAGCGCTGAGAAGACG	2162	245	478.986	52.1283	-3.19984	0
srRNA-10253-20	10253	20	ACGAGAACTTTGAAGGCCGA	91	325	20.1608	69.1498	1.77817	0
srRNA-11720-21	11720	21	AAGAGACATGAGAGGTGTAGA	119	789	26.3642	167.874	2.67073	0
srRNA-4918-19	4918	19	GCCATGATTAAGAGGGACG	306	634	67.7935	134.895	0.99262	0
srRNA-10802-23	10802	23	GGGGCTGGGCGCGCGCCGCGGCT	3361	474	744.621	100.852	-2.88426	0
srRNA-5200-25	5200	25	TTAAAGGAATTGACGGAAGGGCACC	168	602	37.22	128.087	1.78297	0
srRNA-11105-24	11105	24	ACTCTGGACGCGAGCCGGGCCCTT	105	324	23.2625	68.937	1.56727	0
srRNA-12737-18	12737	18	ACCATTCGTAGACGACCT	11984	917	2655.03	195.109	-3.76638	0
srRNA-11102-24	11102	24	GCGACTCTGGACGCGAGCCGGGCC	295	1207	65.3565	256.812	1.97431	0
srRNA-11959-18	11959	18	GAGTTTGACTGGGGCGGT	2592	391	574.251	83.1925	-2.78716	0
srRNA-10253-22	10253	22	ACGAGAACTTTGAAGGCCGAAG	1088	2449	241.044	521.07	1.11218	0
srRNA-11698-27	11698	27	TTGACTCTAGTCTGGCACGGTGAAGAG	139	309	30.7951	65.7455	1.09419	0
srRNA-5789-26	5789	26	GCGCTGAGAAGACGGTCGAACTTGAC	567	2056	125.617	437.452	1.80009	0
srRNA-9452-20	9452	20	GACCCGAAAGATGGTGAACT	5161	1194	1143.41	254.046	-2.17018	0
srRNA-5203-26	5203	26	AAGGAATTGACGGAAGGGCACCACCA	203	988	44.9741	210.215	2.2247	0
srRNA-10255-23	10255	23	GAGAACTTTGAAGGCCGAAGTGG	115	2614	25.478	556.177	4.44822	0
srRNA-4860-24	4860	24	GCAGCTAGGAATAATGGAATAGGA	120	298	26.5857	63.405	1.25395	0
srRNA-8975-20	8975	20	AGGAAGCCAGATACCCGTCG	122	382	27.0288	81.2776	1.58836	0
srRNA-10040-20	10040	20	GCGGGTGCGCGTCTCTCGGG	72	476	15.9514	101.278	2.66656	0
srRNA-11587-21	11587	21	GCGCATGAATGGATGAACGAG	174	580	38.5493	123.406	1.67863	0
srRNA-11375-28	11375	28	GCAGCCGACTTAGAACTGGTGCGGACCA	179	1170	39.657	248.939	2.65015	0
srRNA-9438-27	9438	27	AGCGTACGCGTTAGGACCCGAAAGATG	116	646	25.6995	137.448	2.41908	0
srRNA-11734-22	11734	22	GTGTAGAATAAGTGGGAGGCCC	1479	2941	327.669	625.752	0.933353	0
srRNA-9963-18	9963	18	GAAAATGGATGGCGCTGG	2282	243	505.571	51.7027	-3.2896	0
srRNA-5388-26	5388	26	GAACGAGACTCTGGCATGCTAACTAG	415	907	91.9422	192.981	1.06966	0
srRNA-9432-19	9432	19	AGCACGAGCGTACGCGTTA	4894	242	1084.25	51.49	-4.39627	0
srRNA-6968-28	6968	28	TCGACACTTCGAACGCACTTGCGGCCCC	45	174	9.96964	37.0217	1.89276	0
srRNA-9449-26	9449	26	TAGGACCCGAAAGATGGTGAACTATG	251	748	55.6084	159.151	1.51702	0
srRNA-11098-26	11098	26	GGCGGCGACTCTGGACGCGAGCCGGG	1998	3169	442.652	674.263	0.60714	0
srRNA-9443-26	9443	26	ACGCGTTAGGACCCGAAAGATGGTGA	3504	7023	776.302	1494.27	0.944753	0
srRNA-11720-18	11720	18	AAGAGACATGAGAGGTGT	7094	1214	1571.66	258.301	-2.60516	0
srRNA-9443-22	9443	22	ACGCGTTAGGACCCGAAAGATG	197	434	43.6449	92.3415	1.08117	0
srRNA-11717-22	11717	22	GTGAAGAGACATGAGAGGTGTA	9476	2918	2099.38	620.858	-1.75763	0
srRNA-11098-28	11098	28	GGCGGCGACTCTGGACGCGAGCCGGGCC	1428	2787	316.37	592.986	0.906386	0
srRNA-11724-24	11724	24	GACATGAGAGGTGTAGAATAAGTG	107	487	23.7056	103.618	2.12798	0
srRNA-10248-27	10248	27	TTCAAACGAGAACTTTGAAGGCCGAAG	120	410	26.5857	87.2351	1.71426	0
srRNA-11102-19	11102	19	GCGACTCTGGACGCGAGCC	2696	181	597.292	38.5111	-3.95509	0
srRNA-5388-28	5388	28	GAACGAGACTCTGGCATGCTAACTAGTT	45	641	9.96964	136.385	3.774	0
srRNA-10250-23	10250	23	CAAACGAGAACTTTGAAGGCCGA	262	839	58.0454	178.513	1.62077	0
srRNA-8500-23	8500	23	GTTGAAAAGAACTTTGAAGAGAG	109	413	24.1487	87.8734	1.86348	0
srRNA-4903-21	4903	21	GTTTTCGGAACTGAGGCCATG	116	270	25.6995	57.4475	1.1605	0
srRNA-11378-25	11378	25	GCCGACTTAGAACTGGTGCGGACCA	702	1650	155.526	351.068	1.17459	0
srRNA-5796-20	5796	20	GAAGACGGTCGAACTTGACT	9727	3379	2154.99	718.945	-1.58373	0
srRNA-11727-23	11727	23	ATGAGAGGTGTAGAATAAGTGGG	64	473	14.179	100.639	2.82736	0
srRNA-10764-24	10764	24	GCTCTAAGGGCTGGGTCGGTCGGG	130	368	28.8012	78.2988	1.44286	0
srRNA-11679-24	11679	24	AAAGAAGACCCTGTTGAGCTTGAC	45	335	9.96964	71.2774	2.83783	0
srRNA-9428-24	9428	24	GTGGAGCACGAGCGTACGCGTTAG	104	279	23.0409	59.3624	1.36535	0
srRNA-4916-18	4916	18	AGGCCATGATTAAGAGGG	1716	130	380.175	27.6599	-3.7808	0
srRNA-10807-18	10807	18	TGGGCGCGCGCCGCGGCT	1465	19	324.567	4.0426	-6.32709	0
srRNA-9449-18	9449	18	TAGGACCCGAAAGATGGT	2124	177	470.567	37.66	-3.64329	0
srRNA-5204-24	5204	24	AGGAATTGACGGAAGGGCACCACC	661	1353	146.443	287.876	0.975108	0
srRNA-11733-28	11733	28	GGTGTAGAATAAGTGGGAGGCCCCCGGC	84	687	18.61	146.172	2.97352	0
srRNA-5201-19	5201	19	TAAAGGAATTGACGGAAGG	3807	382	843.431	81.2776	-3.37534	0
srRNA-11588-20	11588	20	CGCATGAATGGATGAACGAG	109	286	24.1487	60.8518	1.33336	0
srRNA-5453-24	5453	24	AGAGGGACAAGTGGCGTTCAGCCA	102	290	22.5978	61.7029	1.44915	0
srRNA-11962-21	11962	21	TTTGACTGGGGCGGTACACCT	2059	90	456.166	19.1492	-4.57421	0
srRNA-11965-18	11965	18	GACTGGGGCGGTACACCT	1388	3	307.508	0.638305	-8.91216	0
srRNA-11730-21	11730	21	AGAGGTGTAGAATAAGTGGGA	651	1514	144.227	322.131	1.1593	0
srRNA-9450-18	9450	18	AGGACCCGAAAGATGGTG	4533	530	1004.27	112.767	-3.15473	0
srRNA-11711-19	11711	19	GGCACGGTGAAGAGACATG	2789	578	617.896	122.98	-2.32894	0
srRNA-10799-19	10799	19	AGCGGGGCTGGGCGCGCGC	2597	363	575.359	77.235	-2.89714	0
srRNA-8124-18	8124	18	GCGACCTCAGATCAGACG	4957	552	1098.21	117.448	-3.22506	0
srRNA-9447-19	9447	19	GTTAGGACCCGAAAGATGG	4420	1282	979.24	272.769	-1.84398	0
srRNA-4865-27	4865	27	TAGGAATAATGGAATAGGACCGCGGTT	178	1426	39.4355	303.408	2.94369	0
srRNA-12733-22	12733	22	CTAAACCATTCGTAGACGACCT	2997	703	663.978	149.576	-2.15025	0
srRNA-4661-22	4661	22	AAAGTTGCTGCAGTTAAAAAGC	75	875	16.6161	186.172	3.48599	0
srRNA-11728-24	11728	24	TGAGAGGTGTAGAATAAGTGGGAG	71	227	15.7299	48.2984	1.61847	0
srRNA-5513-25	5513	25	AGATGTCCGGGGCTGCACGCGCGCT	87	484	19.2746	102.98	2.41759	0
srRNA-11720-19	11720	19	AAGAGACATGAGAGGTGTA	23004	4307	5096.48	916.394	-2.47546	0
srRNA-11697-28	11697	28	CTTGACTCTAGTCTGGCACGGTGAAGAG	80	312	17.7238	66.3838	1.90514	0
srRNA-4671-23	4671	23	CAGTTAAAAAGCTCGTAGTTGGA	162	2746	35.8907	584.262	4.02493	0
srRNA-4671-24	4671	24	CAGTTAAAAAGCTCGTAGTTGGAT	106	1177	23.484	250.429	3.41465	0
srRNA-12490-19	12490	19	CAGGCGGAACGATACGGCA	5181	1776	1147.84	377.877	-1.60293	0
srRNA-10717-24	10717	24	GTAAGGGAAGTCGGCAAGCCGGAT	45	206	9.96964	43.8303	2.13632	0
srRNA-5796-24	5796	24	GAAGACGGTCGAACTTGACTATCT	313	4194	69.3444	892.351	3.68576	0
srRNA-10299-23	10299	23	CAGTTGAACATGGGTCAGTCGGT	66	271	14.6221	57.6603	1.97942	0
srRNA-8579-27	8579	27	CCCGGAGGATTCAACCCGGCGGCGCGC	105	253	23.2625	53.8304	1.21042	0
srRNA-4429-18	4429	18	GTTCGATTCCGGAGAGGG	1535	64	340.075	13.6172	-4.64235	0
srRNA-11099-30	11099	30	GCGGCGACTCTGGACGCGAGCCGGGCCCTT	84	678	18.61	144.257	2.95449	0
srRNA-12022-25	12022	25	AGGACAGAAACCTCCCGTGGAGCAG	66	460	14.6221	97.8735	2.74276	0
srRNA-4679-22	4679	22	AAGCTCGTAGTTGGATCTTGGG	129	399	28.5796	84.8946	1.57069	0
srRNA-11964-19	11964	19	TGACTGGGGCGGTACACCT	1863	62	412.743	13.1916	-4.96755	0
srRNA-4433-28	4433	28	GATTCCGGAGAGGGAGCCTGAGAAACGG	443	764	98.1455	162.555	0.727935	0
srRNA-5513-21	5513	21	AGATGTCCGGGGCTGCACGCG	142	569	31.4597	121.065	1.94421	0
srRNA-9961-18	9961	18	CTGAAAATGGATGGCGCT	12846	672	2846	142.98	-4.31505	0
srRNA-5790-27	5790	27	CGCTGAGAAGACGGTCGAACTTGACTA	255	2891	56.4946	615.114	3.44467	0
srRNA-11706-23	11706	23	AGTCTGGCACGGTGAAGAGACAT	192	724	42.5371	154.044	1.85655	0
srRNA-4988-23	4988	23	AAGACGGACCAGAGCGAAAGCAT	105	301	23.2625	64.0433	1.46104	0
srRNA-5497-26	5497	26	GGTCTGTGATGCCCTTAGATGTCCGG	75	321	16.6161	68.2987	2.03928	0
srRNA-11377-23	11377	23	AGCCGACTTAGAACTGGTGCGGA	2415	5002	535.037	1064.27	0.99215	0
srRNA-9450-26	9450	26	AGGACCCGAAAGATGGTGAACTATGC	72	584	15.9514	124.257	2.96157	0
srRNA-5794-21	5794	21	GAGAAGACGGTCGAACTTGAC	5707	2296	1264.37	488.516	-1.37194	0
srRNA-4984-18	4984	18	GCGCAAGACGGACCAGAG	2619	259	580.233	55.107	-3.39632	0
srRNA-5722-20	5722	20	ACCGATTGGATGGTTTAGTG	262	510	58.0454	108.512	0.902599	0
srRNA-4924-25	4924	25	ATTAAGAGGGACGGCCGGGGGCATT	699	1235	154.862	262.769	0.762815	0
srRNA-5042-25	5042	25	AAAGTCGGAGGTTCGAAGACGATCA	107	324	23.7056	68.937	1.54005	0
srRNA-9435-18	9435	18	ACGAGCGTACGCGTTAGG	7155	233	1585.17	49.5751	-4.99888	0
srRNA-12723-19	12723	19	GAACCTGGCGCTAAACCAT	419	25056	92.8284	5331.13	5.84373	0
srRNA-11727-24	11727	24	ATGAGAGGTGTAGAATAAGTGGGA	102	672	22.5978	142.98	2.66156	0
srRNA-12735-24	12735	24	AAACCATTCGTAGACGACCTGCTT	109	1876	24.1487	399.154	4.04693	0
srRNA-5208-28	5208	28	ATTGACGGAAGGGCACCACCAGGAGTGG	45	333	9.96964	70.8519	2.82919	0
srRNA-4983-19	4983	19	GGCGCAAGACGGACCAGAG	2343	345	519.086	73.4051	-2.82202	0
srRNA-4868-23	4868	23	GAATAATGGAATAGGACCGCGGT	622	1134	137.803	241.279	0.808103	0
srRNA-10149-24	10149	24	CGCGACGAGTAGGAGGGCCGCTGC	115	289	25.478	61.4901	1.2711	0
srRNA-11958-25	11958	25	GGAGTTTGACTGGGGCGGTACACCT	2220	106	491.835	22.5535	-4.44675	0
srRNA-4859-19	4859	19	CGCAGCTAGGAATAATGGA	107	343	23.7056	72.9796	1.62227	0
srRNA-10749-18	10749	18	TCGGGATAAGGATTGGCT	4821	465	1068.08	98.9373	-3.43236	0
srRNA-9262-26	9262	26	ACGGACCAAGGAGTCTAACGCGTGCG	86	373	19.0531	79.3626	2.05844	0
srRNA-11722-22	11722	22	GAGACATGAGAGGTGTAGAATA	231	565	51.1775	120.214	1.23203	0
srRNA-10754-27	10754	27	ATAAGGATTGGCTCTAAGGGCTGGGTC	145	472	32.1244	100.427	1.6444	0
srRNA-10709-22	10709	22	CAATGTAGGTAAGGGAAGTCGG	91	264	20.1608	56.1709	1.47827	0
srRNA-11379-23	11379	23	CCGACTTAGAACTGGTGCGGACC	1211	3064	268.294	651.923	1.28089	0
srRNA-4981-24	4981	24	CCGGCGCAAGACGGACCAGAGCGA	86	256	19.0531	54.4687	1.5154	0
srRNA-10784-20	10784	20	CGGGCTGGGGCGCGAAGCGG	2815	627	623.656	133.406	-2.22493	0
srRNA-9458-18	9458	18	AAAGATGGTGAACTATGC	8988	1850	1991.27	393.622	-2.33881	0
srRNA-6877-24	6877	24	CGACTCTTAGCGGTGGATCACTCG	197	993	43.6449	211.279	2.27527	0
srRNA-4343-23	4343	23	GACGACCCATTCGAACGTCTGCC	66	263	14.6221	55.9581	1.93619	0
srRNA-5211-21	5211	21	GACGGAAGGGCACCACCAGGA	177	1196	39.2139	254.471	2.69806	0
srRNA-10145-23	10145	23	ACGCCGCGACGAGTAGGAGGGCC	178	808	39.4355	171.917	2.12415	0
srRNA-5204-23	5204	23	AGGAATTGACGGAAGGGCACCAC	914	2098	202.494	446.388	1.14042	0
srRNA-6874-24	6874	24	ATACGACTCTTAGCGGTGGATCAC	105	291	23.2625	61.9156	1.4123	0
srRNA-11376-24	11376	24	CAGCCGACTTAGAACTGGTGCGGA	1687	2756	373.751	586.39	0.649784	0
srRNA-10783-21	10783	21	TCGGGCTGGGGCGCGAAGCGG	3349	801	741.963	170.428	-2.12219	0
srRNA-11735-27	11735	27	TGTAGAATAAGTGGGAGGCCCCCGGCG	90	417	19.9393	88.7245	2.15372	0
srRNA-9439-25	9439	25	GCGTACGCGTTAGGACCCGAAAGAT	87	336	19.2746	71.4902	1.89104	0
srRNA-9452-24	9452	24	GACCCGAAAGATGGTGAACTATGC	119	688	26.3642	146.385	2.47312	0
srRNA-11099-22	11099	22	GCGGCGACTCTGGACGCGAGCC	3541	657	784.5	139.789	-2.48852	0
srRNA-5387-26	5387	26	CGAACGAGACTCTGGCATGCTAACTA	338	591	74.8831	125.746	0.747803	0
srRNA-11719-19	11719	19	GAAGAGACATGAGAGGTGT	2863	482	634.29	102.554	-2.62875	0
srRNA-5198-25	5198	25	ACTTAAAGGAATTGACGGAAGGGCA	71	930	15.7299	197.875	3.65301	0
srRNA-5722-23	5722	23	ACCGATTGGATGGTTTAGTGAGG	64	245	14.179	52.1283	1.87831	0
srRNA-5791-28	5791	28	GCTGAGAAGACGGTCGAACTTGACTATC	128	673	28.3581	143.193	2.33613	0
srRNA-5384-28	5384	28	TAACGAACGAGACTCTGGCATGCTAACT	91	888	20.1608	188.938	3.22829	0
srRNA-5389-22	5389	22	AACGAGACTCTGGCATGCTAAC	279	1070	61.8117	227.662	1.88094	0
srRNA-11959-20	11959	20	GAGTTTGACTGGGGCGGTAC	1312	32	290.67	6.80859	-5.41588	0
srRNA-11958-21	11958	21	GGAGTTTGACTGGGGCGGTAC	1244	20	275.605	4.25537	-6.01717	0
srRNA-4867-23	4867	23	GGAATAATGGAATAGGACCGCGG	177	421	39.2139	89.5755	1.19174	0
srRNA-10747-29	10747	29	CTTCGGGATAAGGATTGGCTCTAAGGGCT	72	558	15.9514	118.725	2.89586	0
srRNA-9450-25	9450	25	AGGACCCGAAAGATGGTGAACTATG	192	1716	42.5371	365.111	3.10154	0
srRNA-9273-23	9273	23	AGTCTAACGCGTGCGCGAGTCAG	66	239	14.6221	50.8517	1.79814	0
srRNA-10817-19	10817	19	CCGCGGCTGGACGAGGCGC	3427	199	759.243	42.3409	-4.16444	0
srRNA-10701-27	10701	27	TGTTGGAACAATGTAGGTAAGGGAAGT	79	325	17.5023	69.1498	1.98218	0
srRNA-8311-24	8311	24	GGGGGCCCAAGTCCTTCTGATCGA	64	375	14.179	79.7882	2.49242	0
srRNA-4676-18	4676	18	AAAAAGCTCGTAGTTGGA	296	960	65.5781	204.258	1.63911	0
srRNA-10706-24	10706	24	GAACAATGTAGGTAAGGGAAGTCG	96	511	21.2686	108.725	2.35389	0
srRNA-12488-19	12488	19	CCCAGGCGGAACGATACGG	2518	198	557.857	42.1282	-3.72704	0
srRNA-11730-26	11730	26	AGAGGTGTAGAATAAGTGGGAGGCCC	786	5352	174.136	1138.74	2.70915	0
srRNA-10017-18	10017	18	AACGGAACGGGACGGGAG	4044	567	895.938	120.64	-2.89269	0
srRNA-5791-19	5791	19	GCTGAGAAGACGGTCGAAC	6688	1209	1481.71	257.237	-2.52609	0
srRNA-10150-27	10150	27	GCGACGAGTAGGAGGGCCGCTGCGGTG	64	207	14.179	44.0431	1.63516	0
srRNA-9451-25	9451	25	GGACCCGAAAGATGGTGAACTATGC	72	556	15.9514	118.299	2.89068	0
srRNA-9434-19	9434	19	CACGAGCGTACGCGTTAGG	5398	349	1195.91	74.2562	-4.00946	0
srRNA-11101-28	11101	28	GGCGACTCTGGACGCGAGCCGGGCCCTT	192	532	42.5371	113.193	1.41199	0
srRNA-10013-19	10013	19	TCGGAACGGAACGGGACGG	3007	747	666.193	158.938	-2.06748	0
srRNA-12734-22	12734	22	TAAACCATTCGTAGACGACCTG	118	719	26.1426	152.981	2.54887	0
srRNA-11098-29	11098	29	GGCGGCGACTCTGGACGCGAGCCGGGCCC	647	2422	143.341	515.325	1.84603	0
srRNA-5390-21	5390	21	ACGAGACTCTGGCATGCTAAC	231	480	51.1775	102.129	0.99681	0
srRNA-8312-26	8312	26	GGGGCCCAAGTCCTTCTGATCGAGGC	1574	119	348.716	25.3195	-3.78373	0
srRNA-5721-22	5721	22	TACCGATTGGATGGTTTAGTGA	66	474	14.6221	100.852	2.78602	0
srRNA-11687-29	11687	29	CCCTGTTGAGCTTGACTCTAGTCTGGCAC	102	354	22.5978	75.32	1.73685	0
srRNA-10256-21	10256	21	AGAACTTTGAAGGCCGAAGTG	72	343	15.9514	72.9796	2.19381	0
srRNA-11720-22	11720	22	AAGAGACATGAGAGGTGTAGAA	106	1441	23.484	306.599	3.7066	0
srRNA-12489-18	12489	18	CCAGGCGGAACGATACGG	3599	277	797.349	58.9369	-3.75797	0
srRNA-11717-19	11717	19	GTGAAGAGACATGAGAGGT	3154	455	698.761	96.8097	-2.85158	0
srRNA-11959-19	11959	19	GAGTTTGACTGGGGCGGTA	2571	475	569.599	101.065	-2.49466	0
srRNA-5389-20	5389	20	AACGAGACTCTGGCATGCTA	123	489	27.2503	104.044	1.93284	0
srRNA-11958-20	11958	20	GGAGTTTGACTGGGGCGGTA	2676	534	592.861	113.618	-2.3835	0
srRNA-8122-20	8122	20	CCGCGACCTCAGATCAGACG	5715	671	1266.14	142.768	-3.1487	0
srRNA-4679-23	4679	23	AAGCTCGTAGTTGGATCTTGGGA	71	267	15.7299	56.8092	1.85262	0
srRNA-8122-22	8122	22	CCGCGACCTCAGATCAGACGTG	4550	1683	1008.04	358.089	-1.49316	0
srRNA-8123-20	8123	20	CGCGACCTCAGATCAGACGT	324424	58701	71875.3	12489.7	-2.52475	0
srRNA-11731-24	11731	24	GAGGTGTAGAATAAGTGGGAGGCC	1348	3627	298.646	771.711	1.36962	0
srRNA-5389-21	5389	21	AACGAGACTCTGGCATGCTAA	45	1199	9.96964	255.109	4.67743	0
srRNA-4438-23	4438	23	CGGAGAGGGAGCCTGAGAAACGG	3413	985	756.142	209.577	-1.85118	0
srRNA-9868-25	9868	25	AGGTGTTGGTTGATATAGACAGCAG	72	442	15.9514	94.0437	2.55965	0
srRNA-5820-22	5820	22	AGAGGAAGTAAAAGTCGTAACA	279	698	61.8117	148.512	1.26463	0
srRNA-9565-22	9565	22	AAAGACTAATCGAACCATCTAG	116	371	25.6995	78.9371	1.61896	0
srRNA-11398-21	11398	21	GACCAGGGGAATCCGACTGTT	87	307	19.2746	65.3199	1.76082	0
srRNA-11723-20	11723	20	AGACATGAGAGGTGTAGAAT	442	2819	97.924	599.794	2.61473	0
srRNA-4870-21	4870	21	ATAATGGAATAGGACCGCGGT	465	794	103.02	168.938	0.713577	0
srRNA-11648-21	11648	21	CAAGGGAACGGGCTTGGCGGA	197	555	43.6449	118.087	1.43596	0
srRNA-5495-27	5495	27	CAGGTCTGTGATGCCCTTAGATGTCCG	255	941	56.4946	200.215	1.82537	0
srRNA-4867-24	4867	24	GGAATAATGGAATAGGACCGCGGT	483	914	107.007	194.47	0.86184	0
srRNA-9565-25	9565	25	AAAGACTAATCGAACCATCTAGTAG	123	2142	27.2503	455.75	4.0639	0
srRNA-11376-23	11376	23	CAGCCGACTTAGAACTGGTGCGG	899	2092	199.171	445.112	1.16016	0
srRNA-4677-18	4677	18	AAAAGCTCGTAGTTGGAT	107	294	23.7056	62.5539	1.39987	0
srRNA-4508-24	4508	24	ACCCGGGGAGGTAGTGACGAAAAA	45	264	9.96964	56.1709	2.49421	0
srRNA-10249-25	10249	25	TCAAACGAGAACTTTGAAGGCCGAA	555	983	122.959	209.151	0.766372	0
srRNA-12769-22	12769	22	GTTTCGTACGTAGCAGAGCAGC	75	235	16.6161	50.0006	1.58937	0
srRNA-10700-23	10700	23	ATGTTGGAACAATGTAGGTAAGG	71	342	15.7299	72.7668	2.20977	0
srRNA-11036-18	11036	18	AGCGGGAGGAACCAGCGG	1338	2	296.431	0.425537	-9.44419	0
srRNA-10150-22	10150	22	GCGACGAGTAGGAGGGCCGCTG	262	642	58.0454	136.597	1.23468	0
srRNA-9868-26	9868	26	AGGTGTTGGTTGATATAGACAGCAGG	45	161	9.96964	34.2557	1.78073	0
srRNA-10256-23	10256	23	AGAACTTTGAAGGCCGAAGTGGA	137	1430	30.352	304.259	3.32544	0
srRNA-11096-29	11096	29	GCGGCGGCGACTCTGGACGCGAGCCGGGC	465	2750	103.02	585.113	2.5058	0
srRNA-12721-21	12721	21	TGGAACCTGGCGCTAAACCAT	1739	124104	385.271	26405.4	6.09882	0
srRNA-10146-22	10146	22	CGCCGCGACGAGTAGGAGGGCC	153	341	33.8968	72.5541	1.09791	0
srRNA-9959-20	9959	20	CCCTGAAAATGGATGGCGCT	3074	226	681.037	48.0857	-3.82405	0
srRNA-5498-25	5498	25	GTCTGTGATGCCCTTAGATGTCCGG	71	308	15.7299	65.5327	2.05871	0
srRNA-8123-18	8123	18	CGCGACCTCAGATCAGAC	14893	811	3299.51	172.555	-4.25712	0
srRNA-10250-25	10250	25	CAAACGAGAACTTTGAAGGCCGAAG	716	2355	158.628	501.07	1.65936	0
srRNA-5796-19	5796	19	GAAGACGGTCGAACTTGAC	9382	2543	2078.56	541.07	-1.9417	0
srRNA-11709-24	11709	24	CTGGCACGGTGAAGAGACATGAGA	207	429	45.8603	91.2777	0.993015	0
srRNA-11098-23	11098	23	GGCGGCGACTCTGGACGCGAGCC	2430	393	538.36	83.618	-2.68669	0
srRNA-10014-23	10014	23	CGGAACGGAACGGGACGGGAGCG	106	297	23.484	63.1922	1.42807	0
srRNA-10747-28	10747	28	CTTCGGGATAAGGATTGGCTCTAAGGGC	119	361	26.3642	76.8094	1.54271	0
srRNA-11099-29	11099	29	GCGGCGACTCTGGACGCGAGCCGGGCCCT	197	1046	43.6449	222.556	2.35028	0
srRNA-11377-25	11377	25	AGCCGACTTAGAACTGGTGCGGACC	959	2592	212.464	551.496	1.37613	0
srRNA-11090-18	11090	18	CCGGCGGCGGCGGCGACT	2013	39	445.975	8.29797	-5.74806	0
srRNA-5208-23	5208	23	ATTGACGGAAGGGCACCACCAGG	128	546	28.3581	116.172	2.03443	0
srRNA-11577-26	11577	26	AATTAGTGACGCGCATGAATGGATGA	80	314	17.7238	66.8093	1.91436	0
srRNA-5789-25	5789	25	GCGCTGAGAAGACGGTCGAACTTGA	1568	4264	347.386	907.245	1.38495	0
srRNA-11718-21	11718	21	TGAAGAGACATGAGAGGTGTA	7057	1085	1563.46	230.854	-2.75969	0
srRNA-11700-28	11700	28	GACTCTAGTCTGGCACGGTGAAGAGACA	96	594	21.2686	126.384	2.57103	0
srRNA-11653-23	11653	23	GAACGGGCTTGGCGGAATCAGCG	106	497	23.484	105.746	2.17085	0
srRNA-10718-22	10718	22	TAAGGGAAGTCGGCAAGCCGGA	66	193	14.6221	41.0643	1.48973	0
srRNA-10743-24	10743	24	GTAACTTCGGGATAAGGATTGGCT	2562	527	567.605	112.129	-2.33973	0
srRNA-5207-24	5207	24	AATTGACGGAAGGGCACCACCAGG	105	781	23.2625	166.172	2.8366	0
srRNA-5791-20	5791	20	GCTGAGAAGACGGTCGAACT	17239	8951	3819.26	1904.49	-1.00389	0
srRNA-4867-22	4867	22	GGAATAATGGAATAGGACCGCG	174	421	38.5493	89.5755	1.2164	0
srRNA-11655-21	11655	21	ACGGGCTTGGCGGAATCAGCG	45	237	9.96964	50.4261	2.33856	0
srRNA-11686-29	11686	29	ACCCTGTTGAGCTTGACTCTAGTCTGGCA	91	309	20.1608	65.7455	1.70534	0
srRNA-5394-22	5394	22	GACTCTGGCATGCTAACTAGTT	104	284	23.0409	60.4263	1.39098	0
srRNA-11100-28	11100	28	CGGCGACTCTGGACGCGAGCCGGGCCCT	123	485	27.2503	103.193	1.92099	0
srRNA-11095-26	11095	26	GGCGGCGGCGACTCTGGACGCGAGCC	3189	129	706.515	27.4471	-4.68599	0
srRNA-5852-25	5852	25	AGGTGAACCTGCGGAAGGATCATTA	464	2480	102.798	527.666	2.35981	0
srRNA-4682-22	4682	22	CTCGTAGTTGGATCTTGGGAGC	84	269	18.61	57.2347	1.62081	0
srRNA-12739-23	12739	23	CATTCGTAGACGACCTGCTTCTG	71	206	15.7299	43.8303	1.47842	0
srRNA-10014-18	10014	18	CGGAACGGAACGGGACGG	2493	373	552.318	79.3626	-2.79897	0
srRNA-11373-27	11373	27	TAGCAGCCGACTTAGAACTGGTGCGGA	338	926	74.8831	197.024	1.39566	0
srRNA-9260-28	9260	28	ACACGGACCAAGGAGTCTAACGCGTGCG	64	386	14.179	82.1286	2.53413	0
srRNA-11376-28	11376	28	CAGCCGACTTAGAACTGGTGCGGACCAG	91	910	20.1608	193.619	3.2636	0
srRNA-5202-24	5202	24	AAAGGAATTGACGGAAGGGCACCA	687	2747	152.203	584.475	1.94114	0
srRNA-5201-18	5201	18	TAAAGGAATTGACGGAAG	1632	148	361.565	31.4897	-3.5213	0
srRNA-11719-20	11719	20	GAAGAGACATGAGAGGTGTA	10379	2427	2299.44	516.389	-2.15475	0
srRNA-5791-22	5791	22	GCTGAGAAGACGGTCGAACTTG	12698	5469	2813.21	1163.63	-1.27358	0
srRNA-11732-24	11732	24	AGGTGTAGAATAAGTGGGAGGCCC	1278	3937	283.138	837.67	1.56488	0
srRNA-10243-27	10243	27	AAATATTCAAACGAGAACTTTGAAGGC	115	292	25.478	62.1284	1.286	0
srRNA-4919-24	4919	24	CCATGATTAAGAGGGACGGCCGGG	139	347	30.7951	73.8307	1.26152	0
srRNA-12717-25	12717	25	CGTGTGGAACCTGGCGCTAAACCAT	84	75481	18.61	16060	9.75318	0
srRNA-4921-25	4921	25	ATGATTAAGAGGGACGGCCGGGGGC	90	413	19.9393	87.8734	2.13981	0
srRNA-8266-21	8266	21	GGGAAATGTGGCGTACGGAAG	75	237	16.6161	50.4261	1.60159	0
srRNA-11963-20	11963	20	TTGACTGGGGCGGTACACCT	2380	89	527.283	18.9364	-4.79934	0
srRNA-12737-23	12737	23	ACCATTCGTAGACGACCTGCTTC	1368	8051	303.077	1713	2.49877	0
srRNA-8124-20	8124	20	GCGACCTCAGATCAGACGTG	10814	1823	2395.81	387.877	-2.62685	0
srRNA-11650-21	11650	21	AGGGAACGGGCTTGGCGGAAT	134	318	29.6874	67.6604	1.18846	0
srRNA-9794-25	9794	25	CAGAACTGGCGCTGCGGGATGAACC	102	419	22.5978	89.15	1.98005	0
srRNA-4294-19	4294	19	TTGGTGACTCTAGATAACC	779	2154	172.585	458.303	1.40899	0
srRNA-10709-25	10709	25	CAATGTAGGTAAGGGAAGTCGGCAA	200	658	44.3095	140.002	1.65976	0
srRNA-5513-27	5513	27	AGATGTCCGGGGCTGCACGCGCGCTAC	94	389	20.8255	82.7669	1.99071	0
srRNA-10017-20	10017	20	AACGGAACGGGACGGGAGCG	130	337	28.8012	71.703	1.31591	0
srRNA-10252-21	10252	21	AACGAGAACTTTGAAGGCCGA	137	518	30.352	110.214	1.86044	0
srRNA-11727-26	11727	26	ATGAGAGGTGTAGAATAAGTGGGAGG	67	476	14.8437	101.278	2.7704	0
srRNA-4087-28	4087	28	GTGAAACTGCGAATGGCTCATTAAATCA	80	604	17.7238	128.512	2.85815	0
srRNA-11681-18	11681	18	AGAAGACCCTGTTGAGCT	14616	3624	3238.14	771.073	-2.07023	0
srRNA-5794-20	5794	20	GAGAAGACGGTCGAACTTGA	5906	2541	1308.46	540.645	-1.27512	0
srRNA-12139-18	12139	18	CAGGAGGTGTCAGAAAAG	5546	785	1228.7	167.023	-2.87901	0
srRNA-11581-18	11581	18	AGTGACGCGCATGAATGG	4658	270	1031.97	57.4475	-4.16701	0
srRNA-8489-20	8489	20	CGTAAGGGAAAGTTGAAAAG	2138	207	473.669	44.0431	-3.42689	0
srRNA-11734-25	11734	25	GTGTAGAATAAGTGGGAGGCCCCCG	105	335	23.2625	71.2774	1.61544	0
srRNA-4990-22	4990	22	GACGGACCAGAGCGAAAGCATT	112	273	24.8133	58.0858	1.22707	0
srRNA-5790-26	5790	26	CGCTGAGAAGACGGTCGAACTTGACT	911	2467	201.83	524.9	1.3789	0
srRNA-9452-23	9452	23	GACCCGAAAGATGGTGAACTATG	200	1322	44.3095	281.28	2.66632	0
srRNA-4862-26	4862	26	AGCTAGGAATAATGGAATAGGACCGC	353	769	78.2063	163.619	1.06498	0
srRNA-11717-23	11717	23	GTGAAGAGACATGAGAGGTGTAG	66	353	14.6221	75.1073	2.3608	0
srRNA-4916-21	4916	21	AGGCCATGATTAAGAGGGACG	168	427	37.22	90.8521	1.28744	0
srRNA-9498-26	9498	26	AAACTCTGGTGGAGGTCCGTAGCGGT	67	242	14.8437	51.49	1.79444	0
srRNA-5203-18	5203	18	AAGGAATTGACGGAAGGG	2694	566	596.849	120.427	-2.30921	0
srRNA-6967-27	6967	27	ATCGACACTTCGAACGCACTTGCGGCC	94	261	20.8255	55.5326	1.41499	0
srRNA-5202-21	5202	21	AAAGGAATTGACGGAAGGGCA	1367	2415	302.855	513.836	0.762679	0
srRNA-8579-28	8579	28	CCCGGAGGATTCAACCCGGCGGCGCGCG	71	411	15.7299	87.4479	2.47492	0
srRNA-10151-29	10151	29	CGACGAGTAGGAGGGCCGCTGCGGTGAGC	96	252	21.2686	53.6177	1.33399	0
srRNA-9565-21	9565	21	AAAGACTAATCGAACCATCTA	120	431	26.5857	91.7032	1.78632	0
srRNA-11710-18	11710	18	TGGCACGGTGAAGAGACA	2544	384	563.617	81.7031	-2.78625	0
srRNA-11723-25	11723	25	AGACATGAGAGGTGTAGAATAAGTG	71	2350	15.7299	500.006	4.99037	0
srRNA-11729-25	11729	25	GAGAGGTGTAGAATAAGTGGGAGGC	664	2432	147.108	517.453	1.81456	0
srRNA-4991-21	4991	21	ACGGACCAGAGCGAAAGCATT	161	349	35.6691	74.2562	1.05783	0
srRNA-5211-25	5211	25	GACGGAAGGGCACCACCAGGAGTGG	128	435	28.3581	92.5543	1.70654	0
srRNA-5387-27	5387	27	CGAACGAGACTCTGGCATGCTAACTAG	118	397	26.1426	84.4691	1.69202	0
srRNA-10699-23	10699	23	CATGTTGGAACAATGTAGGTAAG	79	315	17.5023	67.0221	1.9371	0
srRNA-4924-24	4924	24	ATTAAGAGGGACGGCCGGGGGCAT	572	2436	126.725	518.304	2.0321	0
srRNA-4683-23	4683	23	TCGTAGTTGGATCTTGGGAGCGG	109	362	24.1487	77.0222	1.67333	0
srRNA-9873-27	9873	27	TTGGTTGATATAGACAGCAGGACGGTG	64	342	14.179	72.7668	2.35952	0
srRNA-5392-26	5392	26	GAGACTCTGGCATGCTAACTAGTTAC	84	380	18.61	80.852	2.11921	0
srRNA-5791-27	5791	27	GCTGAGAAGACGGTCGAACTTGACTAT	688	5400	152.425	1148.95	2.91415	0
srRNA-12736-19	12736	19	AACCATTCGTAGACGACCT	12691	1531	2811.66	325.749	-3.10959	0
srRNA-12736-25	12736	25	AACCATTCGTAGACGACCTGCTTCT	403	6341	89.2836	1349.17	3.91753	0
srRNA-11680-21	11680	21	AAGAAGACCCTGTTGAGCTTG	233	1281	51.6206	272.556	2.40054	0
srRNA-4984-21	4984	21	GCGCAAGACGGACCAGAGCGA	120	528	26.5857	112.342	2.07917	0
srRNA-11702-25	11702	25	CTCTAGTCTGGCACGGTGAAGAGAC	168	630	37.22	134.044	1.84856	0
srRNA-4670-26	4670	26	GCAGTTAAAAAGCTCGTAGTTGGATC	134	1221	29.6874	259.79	3.12943	0
srRNA-9444-26	9444	26	CGCGTTAGGACCCGAAAGATGGTGAA	793	1367	175.687	290.855	0.727289	0
srRNA-4682-20	4682	20	CTCGTAGTTGGATCTTGGGA	202	827	44.7526	175.96	1.9752	0
srRNA-10818-18	10818	18	CGCGGCTGGACGAGGCGC	4165	206	922.745	43.8303	-4.39593	0
srRNA-5803-23	5803	23	GTCGAACTTGACTATCTAGAGGA	79	806	17.5023	171.491	3.29252	0
srRNA-10756-25	10756	25	AAGGATTGGCTCTAAGGGCTGGGTC	2900	633	642.488	134.682	-2.25411	0
srRNA-10150-23	10150	23	GCGACGAGTAGGAGGGCCGCTGC	202	488	44.7526	103.831	1.21419	0
srRNA-9279-18	9279	18	ACGCGTGCGCGAGTCAGG	1410	60	312.382	12.7661	-4.61292	0
srRNA-11966-28	11966	28	ACTGGGGCGGTACACCTGTCAAACGGTA	289	548	64.0272	116.597	0.864775	0
srRNA-5792-18	5792	18	CTGAGAAGACGGTCGAAC	3823	557	846.976	118.512	-2.83729	0
srRNA-11702-23	11702	23	CTCTAGTCTGGCACGGTGAAGAG	492	1798	109.001	382.558	1.81133	0
srRNA-11731-27	11731	27	GAGGTGTAGAATAAGTGGGAGGCCCCC	400	816	88.619	173.619	0.970238	0
srRNA-11376-21	11376	21	CAGCCGACTTAGAACTGGTGC	716	1209	158.628	257.237	0.697451	0
srRNA-11580-19	11580	19	TAGTGACGCGCATGAATGG	2793	531	618.782	112.98	-2.45336	0
srRNA-9960-19	9960	19	CCTGAAAATGGATGGCGCT	3354	294	743.07	62.5539	-3.57033	0
srRNA-11958-19	11958	19	GGAGTTTGACTGGGGCGGT	3143	529	696.324	112.555	-2.62913	0
srRNA-9434-18	9434	18	CACGAGCGTACGCGTTAG	2585	178	572.7	37.8728	-3.91855	0
srRNA-10223-22	10223	22	CAGATCTTGGTGGTAGTAGCAA	96	410	21.2686	87.2351	2.03619	0
srRNA-11732-27	11732	27	AGGTGTAGAATAAGTGGGAGGCCCCCG	66	342	14.6221	72.7668	2.31513	0
srRNA-9893-18	9893	18	GACGGTGGCCATGGAAGT	1803	103	399.45	21.9152	-4.18801	0
srRNA-10818-19	10818	19	CGCGGCTGGACGAGGCGCC	2045	38	453.065	8.0852	-5.80829	0
srRNA-4986-25	4986	25	GCAAGACGGACCAGAGCGAAAGCAT	75	288	16.6161	61.2773	1.88277	0
srRNA-5793-18	5793	18	TGAGAAGACGGTCGAACT	6788	905	1503.86	192.555	-2.96533	0
srRNA-5208-27	5208	27	ATTGACGGAAGGGCACCACCAGGAGTG	86	646	19.0531	137.448	2.85079	0
srRNA-4984-22	4984	22	GCGCAAGACGGACCAGAGCGAA	319	789	70.6736	167.874	1.24814	0
srRNA-10714-26	10714	26	TAGGTAAGGGAAGTCGGCAAGCCGGA	64	283	14.179	60.2135	2.08633	0
srRNA-5392-24	5392	24	GAGACTCTGGCATGCTAACTAGTT	313	608	69.3444	129.363	0.899577	0
srRNA-4926-25	4926	25	TAAGAGGGACGGCCGGGGGCATTCG	120	489	26.5857	104.044	1.96847	0
srRNA-11723-22	11723	22	AGACATGAGAGGTGTAGAATAA	256	873	56.7162	185.747	1.71151	0
srRNA-5796-18	5796	18	GAAGACGGTCGAACTTGA	14302	3522	3168.57	749.371	-2.08008	0
srRNA-4889-25	4889	25	GTTCTATTTTGTTGGTTTTCGGAAC	75	914	16.6161	194.47	3.5489	0
srRNA-11095-25	11095	25	GGCGGCGGCGACTCTGGACGCGAGC	2127	73	471.232	15.5321	-4.92311	0
srRNA-11724-25	11724	25	GACATGAGAGGTGTAGAATAAGTGG	123	994	27.2503	211.492	2.95626	0
srRNA-4921-27	4921	27	ATGATTAAGAGGGACGGCCGGGGGCAT	313	1744	69.3444	371.068	2.41983	0
srRNA-8123-24	8123	24	CGCGACCTCAGATCAGACGTGGCG	2239	7898	496.045	1680.45	1.7603	0
srRNA-9433-18	9433	18	GCACGAGCGTACGCGTTA	2705	83	599.286	17.6598	-5.0847	0
srRNA-11699-22	11699	22	TGACTCTAGTCTGGCACGGTGA	3737	862	827.923	183.406	-2.17445	0
srRNA-4866-22	4866	22	AGGAATAATGGAATAGGACCGC	2570	4060	569.377	863.84	0.60138	0
srRNA-11721-23	11721	23	AGAGACATGAGAGGTGTAGAATA	913	12127	202.273	2580.24	3.67313	0
srRNA-11105-23	11105	23	ACTCTGGACGCGAGCCGGGCCCT	182	366	40.3216	77.8733	0.949574	0
srRNA-9876-27	9876	27	GTTGATATAGACAGCAGGACGGTGGCC	123	319	27.2503	67.8731	1.31657	0
srRNA-9275-22	9275	22	TCTAACGCGTGCGCGAGTCAGG	2057	121	455.723	25.745	-4.14579	0
srRNA-12734-21	12734	21	TAAACCATTCGTAGACGACCT	8420	1887	1865.43	401.494	-2.21606	0
srRNA-5200-26	5200	26	TTAAAGGAATTGACGGAAGGGCACCA	123	310	27.2503	65.9582	1.27528	0
srRNA-11732-23	11732	23	AGGTGTAGAATAAGTGGGAGGCC	1196	3364	264.971	715.753	1.43363	0
srRNA-4680-24	4680	24	AGCTCGTAGTTGGATCTTGGGAGC	116	527	25.6995	112.129	2.12535	0
srRNA-4865-24	4865	24	TAGGAATAATGGAATAGGACCGCG	3338	6094	739.526	1296.61	0.810074	0
srRNA-5200-23	5200	23	TTAAAGGAATTGACGGAAGGGCA	192	977	42.5371	207.875	2.28892	0
srRNA-12488-18	12488	18	CCCAGGCGGAACGATACG	1468	86	325.232	18.2981	-4.1517	0
srRNA-9966-18	9966	18	AATGGATGGCGCTGGAGC	3878	489	859.161	104.044	-3.04574	0
srRNA-12138-22	12138	22	GCAGGAGGTGTCAGAAAAGTTA	116	368	25.6995	78.2988	1.60725	0
srRNA-10753-23	10753	23	GATAAGGATTGGCTCTAAGGGCT	3847	665	852.293	141.491	-2.59064	0
srRNA-4865-25	4865	25	TAGGAATAATGGAATAGGACCGCGG	606	1658	134.258	352.77	1.39372	0
srRNA-11100-27	11100	27	CGGCGACTCTGGACGCGAGCCGGGCCC	338	625	74.8831	132.98	0.828502	0
srRNA-5476-26	5476	26	ACCCGAGATTGAGCAATAACAGGTCT	67	275	14.8437	58.5113	1.97887	0
srRNA-5784-28	5784	28	GCGGAGCGCTGAGAAGACGGTCGAACTT	84	535	18.61	113.831	2.61275	0
srRNA-11405-23	11405	23	GGAATCCGACTGTTTAATTAAAA	116	355	25.6995	75.5328	1.55536	0
srRNA-10781-25	10781	25	GGTCGGGCTGGGGCGCGAAGCGGGG	105	328	23.2625	69.7881	1.58498	0
srRNA-11720-25	11720	25	AAGAGACATGAGAGGTGTAGAATAA	91	852	20.1608	181.279	3.16858	0
srRNA-5389-23	5389	23	AACGAGACTCTGGCATGCTAACT	294	1984	65.135	422.133	2.69619	0
srRNA-11099-27	11099	27	GCGGCGACTCTGGACGCGAGCCGGGCC	1164	2089	257.881	444.473	0.78539	0
srRNA-11937-21	11937	21	TCCGGGGACAGTGCCAGGTGG	122	349	27.0288	74.2562	1.45801	0
srRNA-4672-21	4672	21	AGTTAAAAAGCTCGTAGTTGG	2219	371	491.614	78.9371	-2.63875	0
srRNA-9962-24	9962	24	TGAAAATGGATGGCGCTGGAGCGT	2482	434	549.881	92.3415	-2.57407	0
srRNA-4890-24	4890	24	TTCTATTTTGTTGGTTTTCGGAAC	115	316	25.478	67.2348	1.39996	0
srRNA-5784-18	5784	18	GCGGAGCGCTGAGAAGAC	1899	220	420.719	46.8091	-3.168	0
srRNA-11102-26	11102	26	GCGACTCTGGACGCGAGCCGGGCCCT	240	699	53.1714	148.725	1.48393	0
srRNA-11698-22	11698	22	TTGACTCTAGTCTGGCACGGTG	5723	1391	1267.92	295.961	-2.09898	0
srRNA-11699-21	11699	21	TGACTCTAGTCTGGCACGGTG	9667	2651	2141.7	564.049	-1.92486	0
srRNA-9456-18	9456	18	CGAAAGATGGTGAACTAT	3556	254	787.823	54.0432	-3.86569	0
srRNA-4906-28	4906	28	TTCGGAACTGAGGCCATGATTAAGAGGG	71	955	15.7299	203.194	3.69128	0
srRNA-4984-23	4984	23	GCGCAAGACGGACCAGAGCGAAA	396	864	87.7328	183.832	1.0672	0
srRNA-9454-21	9454	21	CCCGAAAGATGGTGAACTATG	90	243	19.9393	51.7027	1.37463	0
srRNA-10150-26	10150	26	GCGACGAGTAGGAGGGCCGCTGCGGT	45	259	9.96964	55.107	2.46662	0
srRNA-10748-28	10748	28	TTCGGGATAAGGATTGGCTCTAAGGGCT	214	566	47.4112	120.427	1.34486	0
srRNA-4520-24	4520	24	AGTGACGAAAAATAACAATACAGG	248	1818	54.9438	386.813	2.81561	0
srRNA-10757-24	10757	24	AGGATTGGCTCTAAGGGCTGGGTC	4103	521	909.009	110.852	-3.03566	0
srRNA-11732-25	11732	25	AGGTGTAGAATAAGTGGGAGGCCCC	1169	2172	258.989	462.133	0.835418	0
srRNA-6900-19	6900	19	GGCTCGTGCGTCGATGAAG	1418	82	314.154	17.447	-4.17042	0
srRNA-9873-18	9873	18	TTGGTTGATATAGACAGC	1946	66	431.131	14.0427	-4.94023	0
srRNA-9448-18	9448	18	TTAGGACCCGAAAGATGG	3353	278	742.849	59.1496	-3.65063	0
srRNA-12136-23	12136	23	AAGCAGGAGGTGTCAGAAAAGTT	87	338	19.2746	71.9158	1.8996	0
srRNA-9875-19	9875	19	GGTTGATATAGACAGCAGG	2810	323	622.548	68.7242	-3.1793	0
srRNA-10758-23	10758	23	GGATTGGCTCTAAGGGCTGGGTC	2889	159	640.051	33.8302	-4.2418	0
srRNA-10753-22	10753	22	GATAAGGATTGGCTCTAAGGGC	2549	469	564.725	99.7884	-2.5006	0
srRNA-5200-20	5200	20	TTAAAGGAATTGACGGAAGG	1923	147	426.036	31.277	-3.7678	0
srRNA-11703-26	11703	26	TCTAGTCTGGCACGGTGAAGAGACAT	1428	3109	316.37	661.497	1.06412	0
srRNA-12735-26	12735	26	AAACCATTCGTAGACGACCTGCTTCT	109	1878	24.1487	399.579	4.04847	0
srRNA-9879-19	9879	19	GATATAGACAGCAGGACGG	2439	377	540.354	80.2137	-2.75198	0
srRNA-5201-25	5201	25	TAAAGGAATTGACGGAAGGGCACCA	319	1121	70.6736	238.513	1.75483	0
srRNA-11728-23	11728	23	TGAGAGGTGTAGAATAAGTGGGA	118	291	26.1426	61.9156	1.2439	0
srRNA-10011-26	10011	26	AGTCGGAACGGAACGGGACGGGAGCG	104	530	23.0409	112.767	2.29108	0
srRNA-5787-26	5787	26	GAGCGCTGAGAAGACGGTCGAACTTG	831	2305	184.106	490.431	1.41351	0
srRNA-8266-24	8266	24	GGGAAATGTGGCGTACGGAAGACC	118	319	26.1426	67.8731	1.37644	0
srRNA-8264-24	8264	24	GTGGGAAATGTGGCGTACGGAAGA	177	1022	39.2139	217.449	2.47124	0
srRNA-11715-24	11715	24	CGGTGAAGAGACATGAGAGGTGTA	3377	636	748.166	135.321	-2.46697	0
srRNA-9440-29	9440	29	CGTACGCGTTAGGACCCGAAAGATGGTGA	96	2371	21.2686	504.474	4.56799	0
srRNA-10699-24	10699	24	CATGTTGGAACAATGTAGGTAAGG	72	377	15.9514	80.2137	2.33016	0
srRNA-9449-19	9449	19	TAGGACCCGAAAGATGGTG	2057	307	455.723	65.3199	-2.80256	0
srRNA-4295-18	4295	18	TGGTGACTCTAGATAACC	1869	7940	414.072	1689.38	2.02854	0
srRNA-5784-19	5784	19	GCGGAGCGCTGAGAAGACG	3099	731	686.576	155.534	-2.14219	0
srRNA-4917-18	4917	18	GGCCATGATTAAGAGGGA	3041	192	673.726	40.8516	-4.0437	0
srRNA-9965-19	9965	19	AAATGGATGGCGCTGGAGC	4591	1488	1017.12	316.6	-1.68377	0
srRNA-8975-18	8975	18	AGGAAGCCAGATACCCGT	2152	178	476.77	37.8728	-3.65406	0
srRNA-5802-23	5802	23	GGTCGAACTTGACTATCTAGAGG	45	222	9.96964	47.2346	2.24423	0
srRNA-11734-26	11734	26	GTGTAGAATAAGTGGGAGGCCCCCGG	123	316	27.2503	67.2348	1.30293	0
srRNA-11708-25	11708	25	TCTGGCACGGTGAAGAGACATGAGA	222	1003	49.1835	213.407	2.11736	0
srRNA-11578-25	11578	25	ATTAGTGACGCGCATGAATGGATGA	115	385	25.478	81.9159	1.68489	0
srRNA-5792-19	5792	19	CTGAGAAGACGGTCGAACT	7744	2529	1715.66	538.092	-1.67284	0
srRNA-8256-25	8256	25	GTCGCGGCGTGGGAAATGTGGCGTA	331	1884	73.3322	400.856	2.45056	0
srRNA-11097-28	11097	28	CGGCGGCGACTCTGGACGCGAGCCGGGC	240	1048	53.1714	222.981	2.0682	0
srRNA-5385-27	5385	27	AACGAACGAGACTCTGGCATGCTAACT	295	798	65.3565	169.789	1.37734	0
srRNA-11721-18	11721	18	AGAGACATGAGAGGTGTA	20464	2974	4533.75	632.773	-2.84094	0
srRNA-5390-23	5390	23	ACGAGACTCTGGCATGCTAACTA	350	1081	77.5416	230.003	1.56861	0
srRNA-4090-25	4090	25	AAACTGCGAATGGCTCATTAAATCA	221	511	48.962	108.725	1.15095	0
srRNA-6901-18	6901	18	GCTCGTGCGTCGATGAAG	1314	49	291.113	10.4257	-4.80337	0
srRNA-9876-28	9876	28	GTTGATATAGACAGCAGGACGGTGGCCA	45	293	9.96964	62.3412	2.64457	0
srRNA-5791-18	5791	18	GCTGAGAAGACGGTCGAA	3388	123	750.603	26.1705	-4.84204	0
srRNA-11718-18	11718	18	TGAAGAGACATGAGAGGT	3007	199	666.193	42.3409	-3.97582	0
srRNA-12720-22	12720	22	GTGGAACCTGGCGCTAAACCAT	499	132724	110.552	28239.5	7.99684	0
srRNA-8123-19	8123	19	CGCGACCTCAGATCAGACG	350777	37743	77713.8	8030.52	-3.2746	0
srRNA-4230-25	4230	25	ATCAGATCAAAACCAACCCGGTGAG	161	1575	35.6691	335.11	3.23189	0
srRNA-4981-25	4981	25	CCGGCGCAAGACGGACCAGAGCGAA	137	356	30.352	75.7456	1.31937	0
srRNA-10014-19	10014	19	CGGAACGGAACGGGACGGG	4495	1012	995.856	215.322	-2.20944	0
srRNA-8581-26	8581	26	CGGAGGATTCAACCCGGCGGCGCGCG	80	244	17.7238	51.9155	1.55048	0
srRNA-9431-20	9431	20	GAGCACGAGCGTACGCGTTA	5521	495	1223.16	105.32	-3.53776	0
srRNA-10814-18	10814	18	GCGCCGCGGCTGGACGAG	1317	40	291.778	8.51074	-5.09944	0
srRNA-9553-24	9553	24	GGTATAGGGGCGAAAGACTAATCG	139	423	30.7951	90.0011	1.54724	0
srRNA-11710-26	11710	26	TGGCACGGTGAAGAGACATGAGAGGT	134	392	29.6874	83.4052	1.49029	0
srRNA-5210-22	5210	22	TGACGGAAGGGCACCACCAGGA	135	514	29.9089	109.363	1.87048	0
srRNA-9435-21	9435	21	ACGAGCGTACGCGTTAGGACC	84	307	18.61	65.3199	1.81145	0
srRNA-9876-18	9876	18	GTTGATATAGACAGCAGG	4158	491	921.194	104.469	-3.14043	0
srRNA-5802-25	5802	25	GGTCGAACTTGACTATCTAGAGGAA	45	687	9.96964	146.172	3.87398	0
srRNA-9873-19	9873	19	TTGGTTGATATAGACAGCA	2054	155	455.059	32.9791	-3.78643	0
srRNA-5815-19	5815	19	TATCTAGAGGAAGTAAAAG	865	4613	191.639	981.501	2.3566	0
srRNA-5206-24	5206	24	GAATTGACGGAAGGGCACCACCAG	90	342	19.9393	72.7668	1.86767	0
srRNA-4858-20	4858	20	CCGCAGCTAGGAATAATGGA	66	265	14.6221	56.3837	1.94712	0
srRNA-11096-25	11096	25	GCGGCGGCGACTCTGGACGCGAGCC	3393	833	751.711	177.236	-2.0845	0
srRNA-12718-20	12718	20	GTGTGGAACCTGGCGCTAAA	96	385	21.2686	81.9159	1.94542	0
srRNA-4916-19	4916	19	AGGCCATGATTAAGAGGGA	2019	212	447.304	45.1069	-3.30984	0
srRNA-5789-20	5789	20	GCGCTGAGAAGACGGTCGAA	1943	93	430.467	19.7875	-4.44324	0
srRNA-12722-20	12722	20	GGAACCTGGCGCTAAACCAT	104	4820	23.0409	1025.54	5.47605	0
srRNA-4797-18	4797	18	GCCCGAAGCGTTTACTTT	2248	136	498.039	28.9365	-4.10529	0
srRNA-10801-24	10801	24	CGGGGCTGGGCGCGCGCCGCGGCT	2343	405	519.086	86.1712	-2.59069	0
srRNA-4682-24	4682	24	CTCGTAGTTGGATCTTGGGAGCGG	84	276	18.61	58.7241	1.65788	0
srRNA-11653-25	11653	25	GAACGGGCTTGGCGGAATCAGCGGG	67	198	14.8437	42.1282	1.50494	0
srRNA-11410-22	11410	22	CCGACTGTTTAATTAAAACAAA	104	266	23.0409	56.5964	1.29651	0
srRNA-4989-23	4989	23	AGACGGACCAGAGCGAAAGCATT	128	329	28.3581	70.0008	1.30361	0
srRNA-4920-28	4920	28	CATGATTAAGAGGGACGGCCGGGGGCAT	123	1520	27.2503	323.408	3.56901	0
srRNA-4684-20	4684	20	CGTAGTTGGATCTTGGGAGC	440	1526	97.4809	324.685	1.73585	0
srRNA-11372-27	11372	27	CTAGCAGCCGACTTAGAACTGGTGCGG	135	399	29.9089	84.8946	1.5051	0
srRNA-6876-27	6876	27	ACGACTCTTAGCGGTGGATCACTCGGC	87	389	19.2746	82.7669	2.10235	0
srRNA-11722-25	11722	25	GAGACATGAGAGGTGTAGAATAAGT	112	328	24.8133	69.7881	1.49187	0
srRNA-5202-18	5202	18	AAAGGAATTGACGGAAGG	4142	509	917.65	108.299	-3.08292	0
srRNA-11101-27	11101	27	GGCGACTCTGGACGCGAGCCGGGCCCT	350	698	77.5416	148.512	0.937541	0
srRNA-11094-26	11094	26	CGGCGGCGGCGACTCTGGACGCGAGC	1992	267	441.323	56.8092	-2.95764	0
srRNA-11369-18	11369	18	CGCCTAGCAGCCGACTTA	1401	75	310.388	15.9576	-4.28175	0
srRNA-5854-23	5854	23	GTGAACCTGCGGAAGGATCATTA	94	445	20.8255	94.682	2.18474	0
srRNA-9962-19	9962	19	TGAAAATGGATGGCGCTGG	2914	295	645.589	62.7667	-3.36255	0
srRNA-8266-22	8266	22	GGGAAATGTGGCGTACGGAAGA	87	366	19.2746	77.8733	2.01442	0
srRNA-9439-24	9439	24	GCGTACGCGTTAGGACCCGAAAGA	207	468	45.8603	99.5757	1.11855	0
srRNA-11730-28	11730	28	AGAGGTGTAGAATAAGTGGGAGGCCCCC	162	964	35.8907	205.109	2.51471	0
srRNA-9962-18	9962	18	TGAAAATGGATGGCGCTG	1352	62	299.532	13.1916	-4.50501	0
srRNA-11719-18	11719	18	GAAGAGACATGAGAGGTG	4059	655	899.261	139.363	-2.68989	0
srRNA-9869-24	9869	24	GGTGTTGGTTGATATAGACAGCAG	115	277	25.478	58.9369	1.20992	0
srRNA-7007-19	7007	19	GGGGCTACGCCTGTCTGAG	4041	84	895.273	17.8726	-5.64651	0
srRNA-11098-30	11098	30	GGCGGCGACTCTGGACGCGAGCCGGGCCCT	222	1386	49.1835	294.897	2.58396	0
srRNA-5389-26	5389	26	AACGAGACTCTGGCATGCTAACTAGT	178	901	39.4355	191.704	2.28132	0
srRNA-11725-22	11725	22	ACATGAGAGGTGTAGAATAAGT	248	556	54.9438	118.299	1.10641	0
srRNA-11399-18	11399	18	ACCAGGGGAATCCGACTG	1850	172	409.863	36.5962	-3.48538	0
srRNA-11727-27	11727	27	ATGAGAGGTGTAGAATAAGTGGGAGGC	86	2026	19.0531	431.069	4.49982	0
srRNA-6872-25	6872	25	CGATACGACTCTTAGCGGTGGATCA	86	275	19.0531	58.5113	1.61869	0
srRNA-11997-18	11997	18	CAGGTGTCCTAAGGCGAG	1871	222	414.515	47.2346	-3.13351	0
srRNA-11402-22	11402	22	AGGGGAATCCGACTGTTTAATT	283	895	62.6979	190.428	1.60275	0
srRNA-9442-24	9442	24	TACGCGTTAGGACCCGAAAGATGG	1788	5824	396.127	1239.16	1.64533	0
srRNA-11732-22	11732	22	AGGTGTAGAATAAGTGGGAGGC	1499	2634	332.1	560.432	0.754924	0
srRNA-12734-26	12734	26	TAAACCATTCGTAGACGACCTGCTTC	161	3355	35.6691	713.838	4.32285	0
srRNA-11710-19	11710	19	TGGCACGGTGAAGAGACAT	4183	1326	926.733	282.131	-1.71579	0
srRNA-11717-18	11717	18	GTGAAGAGACATGAGAGG	1973	231	437.113	49.1495	-3.15276	0
srRNA-11718-19	11718	19	TGAAGAGACATGAGAGGTG	2197	268	486.74	57.022	-3.09356	0
srRNA-11710-20	11710	20	TGGCACGGTGAAGAGACATG	4857	1668	1076.06	354.898	-1.60028	0
srRNA-8123-21	8123	21	CGCGACCTCAGATCAGACGTG	517770	104691	114711	22274.9	-2.36451	0
srRNA-10698-25	10698	25	GCATGTTGGAACAATGTAGGTAAGG	84	348	18.61	74.0434	1.99229	0
srRNA-11587-20	11587	20	GCGCATGAATGGATGAACGA	358	1129	79.314	240.216	1.59868	0
srRNA-11377-27	11377	27	AGCCGACTTAGAACTGGTGCGGACCAG	139	1300	30.7951	276.599	3.16702	0
srRNA-8123-22	8123	22	CGCGACCTCAGATCAGACGTGG	17562	8159	3890.82	1735.98	-1.16432	0
srRNA-12768-25	12768	25	GGTTTCGTACGTAGCAGAGCAGCTC	123	547	27.2503	116.384	2.09455	0
srRNA-11406-22	11406	22	GAATCCGACTGTTTAATTAAAA	135	340	29.9089	72.3413	1.27424	0
srRNA-5204-22	5204	22	AGGAATTGACGGAAGGGCACCA	1485	3518	328.998	748.52	1.18596	0
srRNA-5788-24	5788	24	AGCGCTGAGAAGACGGTCGAACTT	660	1038	146.221	220.854	0.594937	0
srRNA-12735-20	12735	20	AAACCATTCGTAGACGACCT	8783	1671	1945.85	355.536	-2.45233	0
srRNA-8174-23	8174	23	GCGGAGGAAAAGAAACTAACCAG	64	382	14.179	81.2776	2.5191	0
srRNA-10255-26	10255	26	GAGAACTTTGAAGGCCGAAGTGGAGA	45	3485	9.96964	741.498	6.21676	0
srRNA-11098-22	11098	22	GGCGGCGACTCTGGACGCGAGC	2362	406	523.295	86.384	-2.59879	0
srRNA-4045-20	4045	20	AAAGATTAAGCCATGCATGT	72	260	15.9514	55.3198	1.79411	0
srRNA-10016-19	10016	19	GAACGGAACGGGACGGGAG	4014	653	889.292	138.938	-2.67822	0
srRNA-11377-26	11377	26	AGCCGACTTAGAACTGGTGCGGACCA	571	2188	126.504	465.537	1.87972	0
srRNA-8122-21	8122	21	CCGCGACCTCAGATCAGACGT	3385	825	749.938	175.534	-2.09502	0
srRNA-11731-23	11731	23	GAGGTGTAGAATAAGTGGGAGGC	1674	3048	370.87	648.518	0.806232	0
srRNA-4920-27	4920	27	CATGATTAAGAGGGACGGCCGGGGGCA	116	665	25.6995	141.491	2.4609	0
srRNA-8124-19	8124	19	GCGACCTCAGATCAGACGT	8024	1185	1777.7	252.131	-2.81777	0
srRNA-9874-18	9874	18	TGGTTGATATAGACAGCA	1953	73	432.682	15.5321	-4.79998	0
srRNA-11733-22	11733	22	GGTGTAGAATAAGTGGGAGGCC	885	1453	196.07	309.153	0.656954	0
srRNA-12769-24	12769	24	GTTTCGTACGTAGCAGAGCAGCTC	66	192	14.6221	40.8516	1.48224	0
srRNA-9439-20	9439	20	GCGTACGCGTTAGGACCCGA	535	1218	118.528	259.152	1.12857	0
srRNA-11681-25	11681	25	AGAAGACCCTGTTGAGCTTGACTCT	118	1160	26.1426	246.811	3.23893	0
srRNA-5211-18	5211	18	GACGGAAGGGCACCACCA	1810	220	401.001	46.8091	-3.09875	0
srRNA-8123-27	8123	27	CGCGACCTCAGATCAGACGTGGCGACC	647	1705	143.341	362.77	1.3396	0
srRNA-8257-24	8257	24	TCGCGGCGTGGGAAATGTGGCGTA	231	805	51.1775	171.279	1.74276	0
srRNA-5202-23	5202	23	AAAGGAATTGACGGAAGGGCACC	923	2284	204.488	485.963	1.24883	0
srRNA-7007-18	7007	18	GGGGCTACGCCTGTCTGA	1667	27	369.32	5.74475	-6.00648	0
srRNA-6900-18	6900	18	GGCTCGTGCGTCGATGAA	1447	67	320.579	14.2555	-4.49109	0
srRNA-12724-18	12724	18	AACCTGGCGCTAAACCAT	3724	108494	825.043	23084.1	4.80629	0
srRNA-4681-26	4681	26	GCTCGTAGTTGGATCTTGGGAGCGGG	84	417	18.61	88.7245	2.25325	0
srRNA-11099-21	11099	21	GCGGCGACTCTGGACGCGAGC	2744	405	607.926	86.1712	-2.81862	0
srRNA-11398-22	11398	22	GACCAGGGGAATCCGACTGTTT	79	470	17.5023	100.001	2.5144	0
srRNA-5793-20	5793	20	TGAGAAGACGGTCGAACTTG	2945	714	652.457	151.917	-2.1026	0
srRNA-11712-18	11712	18	GCACGGTGAAGAGACATG	6184	498	1370.05	105.959	-3.69265	0
srRNA-11096-24	11096	24	GCGGCGGCGACTCTGGACGCGAGC	2312	437	512.218	92.9798	-2.46177	1.21E-321
srRNA-4930-19	4930	19	AGGGACGGCCGGGGGCATT	2004	305	443.981	64.8944	-2.77433	6.71E-319
srRNA-9962-23	9962	23	TGAAAATGGATGGCGCTGGAGCG	3969	1351	879.322	287.45	-1.61308	5.08E-316
srRNA-5453-18	5453	18	AGAGGGACAAGTGGCGTT	3201	908	709.174	193.194	-1.87609	3.54E-315
srRNA-9962-20	9962	20	TGAAAATGGATGGCGCTGGA	2476	530	548.552	112.767	-2.28228	2.15E-314
srRNA-11097-23	11097	23	CGGCGGCGACTCTGGACGCGAGC	1958	298	433.79	63.405	-2.77433	1.40E-311
srRNA-5793-21	5793	21	TGAGAAGACGGTCGAACTTGA	5304	2232	1175.09	474.899	-1.30708	6.33e-308
srRNA-4598-20	4598	20	ATCCATTGGAGGGCAAGTCT	1825	251	404.324	53.4049	-2.92047	1.31e-306
srRNA-4675-18	4675	18	TAAAAAGCTCGTAGTTGG	1728	213	382.834	45.3197	-3.07851	3.18e-306
srRNA-4690-26	4690	26	TGGATCTTGGGAGCGGGCGGGCGGTC	1337	78	296.209	16.5959	-4.15771	5.61e-306
srRNA-4428-18	4428	18	GGTTCGATTCCGGAGAGG	1195	40	264.749	8.51074	-4.9592	3.57e-305
srRNA-11680-19	11680	19	AAGAAGACCCTGTTGAGCT	7629	3878	1690.19	825.116	-1.03451	1.13e-304
srRNA-5381-19	5381	19	CGATAACGAACGAGACTCT	1949	308	431.796	65.5327	-2.72006	1.45e-303
srRNA-5726-18	5726	18	ATTGGATGGTTTAGTGAG	2583	610	572.257	129.789	-2.1405	1.17e-302
srRNA-9278-18	9278	18	AACGCGTGCGCGAGTCAG	1689	204	374.194	43.4048	-3.10786	3.97e-302
srRNA-4674-19	4674	19	TTAAAAAGCTCGTAGTTGG	1413	106	313.047	22.5535	-3.79496	6.47e-302
srRNA-11714-25	11714	25	ACGGTGAAGAGACATGAGAGGTGTA	4711	1868	1043.71	397.452	-1.39287	1.38e-301
srRNA-5207-19	5207	19	AATTGACGGAAGGGCACCA	3795	1299	840.773	276.386	-1.60503	5.37e-300
srRNA-11680-18	11680	18	AAGAAGACCCTGTTGAGC	1906	297	422.27	63.1922	-2.74034	2.74e-299
srRNA-5797-18	5797	18	AAGACGGTCGAACTTGAC	1600	176	354.476	37.4473	-3.24276	3.76e-298
srRNA-9433-20	9433	20	GCACGAGCGTACGCGTTAGG	1275	73	282.473	15.5321	-4.18479	4.01e-293
srRNA-4600-18	4600	18	CCATTGGAGGGCAAGTCT	1347	95	298.424	20.213	-3.88401	4.24e-293
srRNA-11703-18	11703	18	TCTAGTCTGGCACGGTGA	1692	220	374.858	46.8091	-3.00149	2.41e-292
srRNA-5207-18	5207	18	AATTGACGGAAGGGCACC	2022	362	447.969	77.0222	-2.54005	1.21e-291
srRNA-10754-22	10754	22	ATAAGGATTGGCTCTAAGGGCT	2851	780	631.632	165.959	-1.92825	2.41e-291
srRNA-4920-18	4920	18	CATGATTAAGAGGGACGG	2983	853	660.876	181.492	-1.86448	2.96e-291
srRNA-8829-18	8829	18	GGTGCGCCGCGACCGGCT	960	3	212.686	0.638305	-8.38026	7.09e-289
srRNA-10748-19	10748	19	TTCGGGATAAGGATTGGCT	2256	478	499.811	101.703	-2.29702	9.53e-289
srRNA-11959-24	11959	24	GAGTTTGACTGGGGCGGTACACCT	1276	79	282.695	16.8087	-4.07196	1.11e-287
srRNA-11960-18	11960	18	AGTTTGACTGGGGCGGTA	2308	506	511.332	107.661	-2.24777	1.3e-287
srRNA-11960-23	11960	23	AGTTTGACTGGGGCGGTACACCT	1614	201	357.578	42.7665	-3.0637	1.15e-284
srRNA-11699-20	11699	20	TGACTCTAGTCTGGCACGGT	3727	1313	825.707	279.365	-1.56348	1.41e-283
srRNA-11094-27	11094	27	CGGCGGCGGCGACTCTGGACGCGAGCC	1757	262	389.259	55.7453	-2.80381	8.47e-283
srRNA-11697-23	11697	23	CTTGACTCTAGTCTGGCACGGTG	3949	1458	874.891	310.216	-1.49583	1.79e-281
srRNA-11960-19	11960	19	AGTTTGACTGGGGCGGTAC	1025	20	227.086	4.25537	-5.73781	3.1e-280
srRNA-5792-21	5792	21	CTGAGAAGACGGTCGAACTTG	3963	1476	877.993	314.046	-1.48323	6.18e-279
srRNA-10014-21	10014	21	CGGAACGGAACGGGACGGGAG	2299	527	509.338	112.129	-2.18346	2.83e-276
srRNA-11699-23	11699	23	TGACTCTAGTCTGGCACGGTGAA	3269	1064	724.239	226.386	-1.67768	1.96e-275
srRNA-10722-20	10722	20	GGAAGTCGGCAAGCCGGATC	1280	95	283.581	20.213	-3.8104	2.23e-274
srRNA-10800-18	10800	18	GCGGGGCTGGGCGCGCGC	1094	42	242.373	8.93628	-4.76141	4.14e-273
srRNA-11965-20	11965	20	GACTGGGGCGGTACACCTGT	1949	365	431.796	77.6605	-2.4751	8.39e-273
srRNA-4673-20	4673	20	GTTAAAAAGCTCGTAGTTGG	1726	274	382.391	58.2986	-2.71352	3.91e-268
srRNA-12491-18	12491	18	AGGCGGAACGATACGGCA	2464	637	545.893	135.534	-2.00997	4.11e-266
srRNA-11098-25	11098	25	GGCGGCGACTCTGGACGCGAGCCGG	6164	3031	1365.62	644.901	-1.0824	4.03e-265
srRNA-5794-19	5794	19	GAGAAGACGGTCGAACTTG	3017	963	668.409	204.896	-1.70584	2.68e-260
srRNA-10755-21	10755	21	TAAGGATTGGCTCTAAGGGCT	2451	645	543.013	137.236	-1.98433	2.95e-260
srRNA-11957-26	11957	26	GGGAGTTTGACTGGGGCGGTACACCT	948	18	210.027	3.82983	-5.77715	7.33e-260
srRNA-5820-18	5820	18	AGAGGAAGTAAAAGTCGT	2662	763	589.759	162.342	-1.86109	2.76e-259
srRNA-10581-21	10581	21	GTTCCGGCGGCGTCCGGTGAG	1563	225	346.279	47.8729	-2.85465	2.01e-256
srRNA-11088-19	11088	19	GGCCGGCGGCGGCGGCGAC	993	31	219.997	6.59582	-5.05979	3.01e-256
srRNA-11679-18	11679	18	AAAGAAGACCCTGTTGAG	1351	144	299.311	30.6387	-3.28822	4.69e-255
srRNA-9447-20	9447	20	GTTAGGACCCGAAAGATGGT	2404	636	532.6	135.321	-1.97667	5.8e-254
srRNA-5526-21	5526	21	TGCACGCGCGCTACACTGACT	1529	217	338.746	46.1708	-2.87515	9.66e-253
srRNA-5294-18	5294	18	ATTGACAGATTGATAGCT	1163	84	257.66	17.8726	-3.84965	2.62e-251
srRNA-5616-18	5616	18	CGGGGATTGCAATTATTC	900	15	199.393	3.19153	-5.96522	1.02e-249
srRNA-9448-19	9448	19	TTAGGACCCGAAAGATGGT	1236	111	273.833	23.6173	-3.53538	5.19e-249
srRNA-11456-18	11456	18	GTTGACGCGATGTGATTT	1076	60	238.385	12.7661	-4.2229	6.36e-249
srRNA-5787-22	5787	22	GAGCGCTGAGAAGACGGTCGAA	1184	94	262.312	20.0002	-3.7132	1.43e-248
srRNA-10149-18	10149	18	CGCGACGAGTAGGAGGGC	1880	383	416.509	81.4903	-2.35365	7.09e-248
srRNA-11100-21	11100	21	CGGCGACTCTGGACGCGAGCC	1367	162	302.855	34.4685	-3.13528	1.21e-246
srRNA-9878-20	9878	20	TGATATAGACAGCAGGACGG	1597	257	353.811	54.6815	-2.69386	4e-246
srRNA-11726-18	11726	18	CATGAGAGGTGTAGAATA	2423	670	536.81	142.555	-1.91289	5.57e-245
srRNA-4007-18	4007	18	TACCTGGTTGATCCTGCC	1208	109	267.629	23.1918	-3.52855	5.78e-243
srRNA-10756-21	10756	21	AAGGATTGGCTCTAAGGGCTG	1488	217	329.663	46.1708	-2.83594	1.97e-242
srRNA-11100-20	11100	20	CGGCGACTCTGGACGCGAGC	1112	78	246.361	16.5959	-3.89187	2.49e-242
srRNA-9455-19	9455	19	CCGAAAGATGGTGAACTAT	1363	167	301.969	35.5323	-3.0872	3.16e-242
srRNA-10757-20	10757	20	AGGATTGGCTCTAAGGGCTG	1007	49	223.098	10.4257	-4.41947	3.63e-240
srRNA-5204-18	5204	18	AGGAATTGACGGAAGGGC	1909	414	422.934	88.0862	-2.26345	5.73e-240
srRNA-9880-18	9880	18	ATATAGACAGCAGGACGG	1433	200	317.478	42.5537	-2.8993	5.88e-239
srRNA-11718-20	11718	20	TGAAGAGACATGAGAGGTGT	1483	221	328.555	47.0218	-2.80473	8.6e-239
srRNA-11958-24	11958	24	GGAGTTTGACTGGGGCGGTACACC	1026	56	227.308	11.915	-4.25379	1.51e-238
srRNA-11099-23	11099	23	GCGGCGACTCTGGACGCGAGCCG	3443	1297	762.788	275.961	-1.46682	2.28e-238
srRNA-8204-18	8204	18	TCAGTAACGGCGAGTGAA	932	31	206.482	6.59582	-4.96832	3.37e-238
srRNA-10150-18	10150	18	GCGACGAGTAGGAGGGCC	2454	714	543.678	151.917	-1.83947	3e-235
srRNA-9433-19	9433	19	GCACGAGCGTACGCGTTAG	988	50	218.889	10.6384	-4.36284	1.18e-233
srRNA-11095-23	11095	23	GGCGGCGGCGACTCTGGACGCGA	1067	74	236.391	15.7449	-3.90822	2.84e-233
srRNA-10584-18	10584	18	CCGGCGGCGTCCGGTGAG	1099	86	243.481	18.2981	-3.73404	8.88e-232
srRNA-11370-18	11370	18	GCCTAGCAGCCGACTTAG	1264	146	280.036	31.0642	-3.17229	1.15e-230
srRNA-5210-19	5210	19	TGACGGAAGGGCACCACCA	1268	149	280.922	31.7025	-3.1475	1.19e-229
srRNA-11708-20	11708	20	TCTGGCACGGTGAAGAGACA	2771	915	613.908	194.683	-1.65689	2.22e-229
srRNA-9432-20	9432	20	AGCACGAGCGTACGCGTTAG	1572	277	348.273	58.9369	-2.56297	4.16e-229
srRNA-11962-22	11962	22	TTTGACTGGGGCGGTACACCTG	1028	67	227.751	14.2555	-3.99787	1.24e-228
srRNA-5533-18	5533	18	GCGCTACACTGACTGGCT	968	52	214.458	11.064	-4.27675	6.97e-226
srRNA-10752-23	10752	23	GGATAAGGATTGGCTCTAAGGGC	1769	382	391.918	81.2776	-2.26962	3.97e-223
srRNA-9275-21	9275	21	TCTAACGCGTGCGCGAGTCAG	1336	186	295.987	39.5749	-2.90288	4.52e-223
srRNA-9875-18	9875	18	GGTTGATATAGACAGCAG	1082	91	239.714	19.3619	-3.63002	6.16e-223
srRNA-9874-20	9874	20	TGGTTGATATAGACAGCAGG	1969	484	436.227	102.98	-2.08272	8.73e-223
srRNA-8120-22	8120	22	GACCGCGACCTCAGATCAGACG	1382	207	306.179	44.0431	-2.79739	6.55e-222
srRNA-5098-18	5098	18	CCGACTGGCGATGCGGCG	924	44	204.71	9.36181	-4.45065	2.32e-221
srRNA-9574-19	9574	19	TCGAACCATCTAGTAGCTG	832	21	184.328	4.46814	-5.36645	6.17e-221
srRNA-10263-18	10263	18	TGAAGGCCGAAGTGGAGA	1153	119	255.444	25.3195	-3.33469	1.61e-220
srRNA-8865-18	8865	18	CCCGGTGGGGAAGGTGGC	901	40	199.614	8.51074	-4.55179	6.32e-219
srRNA-10757-18	10757	18	AGGATTGGCTCTAAGGGC	853	29	188.98	6.17029	-4.93675	3.06e-217
srRNA-9877-18	9877	18	TTGATATAGACAGCAGGA	1140	119	252.564	25.3195	-3.31833	4.77e-217
srRNA-9964-18	9964	18	AAAATGGATGGCGCTGGA	1936	481	428.916	102.342	-2.0673	5.88e-217
srRNA-10817-20	10817	20	CCGCGGCTGGACGAGGCGCC	738	5	163.502	1.06384	-7.26388	1.3e-216
srRNA-10757-19	10757	19	AGGATTGGCTCTAAGGGCT	1063	93	235.505	19.7875	-3.5731	4.07e-216
srRNA-5200-19	5200	19	TTAAAGGAATTGACGGAAG	1070	97	237.056	20.6385	-3.52181	7.47e-215
srRNA-11958-18	11958	18	GGAGTTTGACTGGGGCGG	705	1	156.191	0.212768	-9.51981	1.21e-214
srRNA-8581-18	8581	18	CGGAGGATTCAACCCGGC	1072	98	237.499	20.8513	-3.50971	1.3e-214
srRNA-4669-24	4669	24	TGCAGTTAAAAAGCTCGTAGTTGG	1528	286	338.525	60.8518	-2.47589	5.56e-214
srRNA-10014-20	10014	20	CGGAACGGAACGGGACGGGA	3055	1142	676.828	242.982	-1.47794	6.21e-214
srRNA-4915-19	4915	19	GAGGCCATGATTAAGAGGG	978	68	216.673	14.4683	-3.90456	1.17e-213
srRNA-11957-21	11957	21	GGGAGTTTGACTGGGGCGGTA	1161	132	257.217	28.0854	-3.19509	2.46e-213
srRNA-10013-20	10013	20	TCGGAACGGAACGGGACGGG	3864	1674	856.059	356.174	-1.26513	2.78e-213
srRNA-11963-19	11963	19	TTGACTGGGGCGGTACACC	839	29	185.878	6.17029	-4.91288	4.08e-213
srRNA-9876-19	9876	19	GTTGATATAGACAGCAGGA	1459	257	323.238	54.6815	-2.56347	1.07e-212
srRNA-9277-19	9277	19	TAACGCGTGCGCGAGTCAG	1393	230	308.616	48.9368	-2.65682	1.95e-211
srRNA-5794-22	5794	22	GAGAAGACGGTCGAACTTGACT	3525	1461	780.955	310.855	-1.329	4.62e-210
srRNA-4670-23	4670	23	GCAGTTAAAAAGCTCGTAGTTGG	1547	305	342.734	64.8944	-2.40092	6.38e-209
srRNA-10796-18	10796	18	CGAAGCGGGGCTGGGCGC	1109	119	245.696	25.3195	-3.27856	8.36e-209
srRNA-11698-23	11698	23	TTGACTCTAGTCTGGCACGGTGA	2186	639	484.303	135.959	-1.83274	1.57e-208
srRNA-11088-20	11088	20	GGCCGGCGGCGGCGGCGACT	743	11	164.61	2.34045	-6.13612	3.58e-208
srRNA-11999-18	11999	18	GGTGTCCTAAGGCGAGCT	924	58	204.71	12.3406	-4.0521	1.48e-207
srRNA-11714-18	11714	18	ACGGTGAAGAGACATGAG	1314	204	291.113	43.4048	-2.74566	8.52e-207
srRNA-5202-19	5202	19	AAAGGAATTGACGGAAGGG	2017	551	446.861	117.235	-1.93042	1.74e-206
srRNA-11579-20	11579	20	TTAGTGACGCGCATGAATGG	1720	395	381.062	84.0436	-2.18082	2.01e-206
srRNA-4931-18	4931	18	GGGACGGCCGGGGGCATT	1105	121	244.81	25.745	-3.2493	2.58e-206
srRNA-10822-20	10822	20	GCTGGACGAGGCGCCGCCGC	1332	214	295.101	45.5325	-2.69624	1.66e-205
srRNA-10013-21	10013	21	TCGGAACGGAACGGGACGGGA	4402	2084	975.252	443.41	-1.13714	3.9e-205
srRNA-5789-22	5789	22	GCGCTGAGAAGACGGTCGAACT	3556	1504	787.823	320.004	-1.29978	9.56e-205
srRNA-5790-21	5790	21	CGCTGAGAAGACGGTCGAACT	3457	1439	765.89	306.174	-1.32279	1.56e-204
srRNA-10720-19	10720	19	AGGGAAGTCGGCAAGCCGG	967	75	214.236	15.9576	-3.74688	1.65e-204
srRNA-9430-21	9430	21	GGAGCACGAGCGTACGCGTTA	1673	376	370.649	80.001	-2.21196	2.13e-204
srRNA-11097-24	11097	24	CGGCGGCGACTCTGGACGCGAGCC	1880	483	416.509	102.767	-2.01897	2.75e-204
srRNA-9447-21	9447	21	GTTAGGACCCGAAAGATGGTG	1590	336	352.261	71.4902	-2.30083	5.73e-204
srRNA-10016-18	10016	18	GAACGGAACGGGACGGGA	1942	517	430.245	110.001	-1.96764	5.87e-204
srRNA-10630-18	10630	18	AGAGGGTGTAAATCTCGC	995	86	220.44	18.2981	-3.59062	3.83e-203
srRNA-11579-19	11579	19	TTAGTGACGCGCATGAATG	946	70	209.584	14.8938	-3.81474	5.83e-203
srRNA-11961-22	11961	22	GTTTGACTGGGGCGGTACACCT	949	71	210.249	15.1066	-3.79885	6.22e-203
srRNA-10022-20	10022	20	AACGGGACGGGAGCGGCCGC	1022	98	226.422	20.8513	-3.4408	4.45e-201
srRNA-10756-20	10756	20	AAGGATTGGCTCTAAGGGCT	1558	328	345.171	69.7881	-2.30626	1.92e-200
srRNA-11965-19	11965	19	GACTGGGGCGGTACACCTG	822	36	182.112	7.65967	-4.5714	2.94e-200
srRNA-9874-19	9874	19	TGGTTGATATAGACAGCAG	914	63	202.494	13.4044	-3.9171	3.57e-200
srRNA-5209-18	5209	18	TTGACGGAAGGGCACCAC	1019	99	225.757	21.0641	-3.42191	1.65e-199
srRNA-12740-21	12740	21	ATTCGTAGACGACCTGCTTCT	1404	258	311.053	54.8943	-2.50243	4.31e-199
srRNA-11963-18	11963	18	TTGACTGGGGCGGTACAC	769	24	170.37	5.10644	-5.06021	2.06e-198
srRNA-9275-23	9275	23	TCTAACGCGTGCGCGAGTCAGGG	1056	114	233.954	24.2556	-3.26984	2.43e-198
srRNA-5782-21	5782	21	TGGCGGAGCGCTGAGAAGACG	1607	357	356.027	75.9584	-2.22871	3.34e-198
srRNA-5529-18	5529	18	ACGCGCGCTACACTGACT	899	62	199.171	13.1916	-3.91631	7.39e-197
srRNA-12736-18	12736	18	AACCATTCGTAGACGACC	989	93	219.11	19.7875	-3.469	5.37e-196
srRNA-8577-18	8577	18	CGCCCGGAGGATTCAACC	676	6	149.766	1.27661	-6.87425	7.46e-196
srRNA-8866-18	8866	18	CCGGTGGGGAAGGTGGCT	901	64	199.614	13.6172	-3.87371	1.22e-195
srRNA-9967-19	9967	19	ATGGATGGCGCTGGAGCGT	1040	112	230.409	23.8301	-3.27334	1.56e-195
srRNA-11085-22	11085	22	GGGGGCCGGCGGCGGCGGCGAC	759	24	168.155	5.10644	-5.04133	1.88e-195
srRNA-10751-24	10751	24	GGGATAAGGATTGGCTCTAAGGGC	1651	386	365.775	82.1286	-2.155	3.41e-195
srRNA-5194-21	5194	21	TGAAACTTAAAGGAATTGACG	1811	476	401.222	101.278	-1.98608	1.39e-192
srRNA-11102-18	11102	18	GCGACTCTGGACGCGAGC	928	77	205.596	16.3832	-3.64953	4.49e-192
srRNA-10240-18	10240	18	AGCAAATATTCAAACGAG	1086	136	240.601	28.9365	-3.05568	4.54e-191
srRNA-9965-18	9965	18	AAATGGATGGCGCTGGAG	1785	468	395.462	99.5757	-1.98968	2.82e-190
srRNA-4598-19	4598	19	ATCCATTGGAGGGCAAGTC	934	82	206.925	17.447	-3.56806	1.14e-189
srRNA-9432-21	9432	21	AGCACGAGCGTACGCGTTAGG	1389	270	307.729	57.4475	-2.42135	1.67e-189
srRNA-11456-19	11456	19	GTTGACGCGATGTGATTTC	891	68	197.399	14.4683	-3.77015	2.22e-189
srRNA-11085-23	11085	23	GGGGGCCGGCGGCGGCGGCGACT	615	0	136.252	0.212768	-9.32277	2.4e-189
srRNA-12768-19	12768	19	GGTTTCGTACGTAGCAGAG	1338	248	296.431	52.7666	-2.49	1.2e-188
srRNA-10721-18	10721	18	GGGAAGTCGGCAAGCCGG	715	19	158.406	4.0426	-5.2922	1.31e-188
srRNA-10755-20	10755	20	TAAGGATTGGCTCTAAGGGC	1405	280	311.274	59.5752	-2.3854	2.64e-188
srRNA-11699-19	11699	19	TGACTCTAGTCTGGCACGG	1411	284	312.604	60.4263	-2.37109	9.5e-188
srRNA-11699-24	11699	24	TGACTCTAGTCTGGCACGGTGAAG	5142	2717	1139.2	578.092	-0.978646	1.89e-187
srRNA-11957-20	11957	20	GGGAGTTTGACTGGGGCGGT	1161	174	257.217	37.0217	-2.79654	2.16e-186
srRNA-9278-19	9278	19	AACGCGTGCGCGAGTCAGG	978	102	216.673	21.7024	-3.3196	2.75e-186
srRNA-10020-18	10020	18	GGAACGGGACGGGAGCGG	1349	258	298.868	54.8943	-2.44478	3.68e-186
srRNA-8313-25	8313	25	GGGCCCAAGTCCTTCTGATCGAGGC	888	71	196.734	15.1066	-3.703	5.12e-186
srRNA-5793-19	5793	19	TGAGAAGACGGTCGAACTT	2410	841	533.929	178.938	-1.57719	8.15e-186
srRNA-8493-18	8493	18	AGGGAAAGTTGAAAAGAA	796	44	176.352	9.36181	-4.23552	1.63e-184
srRNA-11936-18	11936	18	CTCCGGGGACAGTGCCAG	770	37	170.592	7.87243	-4.43759	4.11e-184
srRNA-5790-19	5790	19	CGCTGAGAAGACGGTCGAA	845	61	187.208	12.9789	-3.8504	1.27e-182
srRNA-11654-18	11654	18	AACGGGCTTGGCGGAATC	1145	175	253.672	37.2345	-2.76825	7.93e-182
srRNA-5206-18	5206	18	GAATTGACGGAAGGGCAC	1333	260	295.323	55.3198	-2.41642	1.96e-181
srRNA-12739-22	12739	22	CATTCGTAGACGACCTGCTTCT	1744	470	386.379	100.001	-1.95	5.31e-181
srRNA-4091-18	4091	18	AACTGCGAATGGCTCATT	1248	222	276.491	47.2346	-2.54932	8.12e-181
srRNA-9435-19	9435	19	ACGAGCGTACGCGTTAGGA	1285	239	284.689	50.8517	-2.48502	9.26e-181
srRNA-11102-20	11102	20	GCGACTCTGGACGCGAGCCG	1143	176	253.229	37.4473	-2.75751	9.46e-181
srRNA-9448-20	9448	20	TTAGGACCCGAAAGATGGTG	976	109	216.23	23.1918	-3.22088	9.71e-181
srRNA-9217-18	9217	18	GGGGTCGGCGGCGATGTC	647	10	143.341	2.12768	-6.07403	1.33e-180
srRNA-11578-20	11578	20	ATTAGTGACGCGCATGAATG	1183	194	262.091	41.2771	-2.66665	2.5e-180
srRNA-11087-21	11087	21	GGGCCGGCGGCGGCGGCGACT	614	5	136.03	1.06384	-6.9985	1.24e-178
srRNA-11369-19	11369	19	CGCCTAGCAGCCGACTTAG	1088	158	241.044	33.6174	-2.84201	1.05e-177
srRNA-9779-18	9779	18	GCCACTTTTGGTAAGCAG	649	13	143.784	2.76599	-5.69997	7.4e-177
srRNA-8836-20	8836	20	CGCGACCGGCTCCGGGACGG	774	46	171.478	9.78735	-4.13096	2.68e-176
srRNA-12489-20	12489	20	CCAGGCGGAACGATACGGCA	1949	605	431.796	128.725	-1.74606	7.4e-174
srRNA-5793-22	5793	22	TGAGAAGACGGTCGAACTTGAC	2675	1052	592.64	223.832	-1.40474	1.4e-173
srRNA-11958-22	11958	22	GGAGTTTGACTGGGGCGGTACA	1220	225	270.288	47.8729	-2.49722	1.33e-172
srRNA-9873-20	9873	20	TTGGTTGATATAGACAGCAG	994	128	220.218	27.2344	-3.01543	1.38e-172
srRNA-10022-18	10022	18	AACGGGACGGGAGCGGCC	938	107	207.812	22.7662	-3.19031	3.94e-172
srRNA-5382-18	5382	18	GATAACGAACGAGACTCT	971	120	215.123	25.5322	-3.07477	6.64e-172
srRNA-10749-19	10749	19	TCGGGATAAGGATTGGCTC	1516	374	335.866	79.5754	-2.07749	5.01e-171
srRNA-11958-23	11958	23	GGAGTTTGACTGGGGCGGTACAC	878	87	194.519	18.5109	-3.39347	1.26e-170
srRNA-11957-25	11957	25	GGGAGTTTGACTGGGGCGGTACACC	607	9	134.479	1.91492	-6.13396	5.49e-170
srRNA-10779-25	10779	25	TCGGTCGGGCTGGGGCGCGAAGCGG	1130	190	250.349	40.426	-2.63058	1.17e-169
srRNA-11107-25	11107	25	TCTGGACGCGAGCCGGGCCCTTCCC	1426	331	315.927	70.4264	-2.1654	1.19e-169
srRNA-11095-27	11095	27	GGCGGCGGCGACTCTGGACGCGAGCCG	843	77	186.765	16.3832	-3.51093	7.86e-169
srRNA-11098-24	11098	24	GGCGGCGACTCTGGACGCGAGCCG	1773	523	392.804	111.278	-1.81964	1.62e-167
srRNA-10288-19	10288	19	CATGTGAACAGCAGTTGAA	818	71	181.226	15.1066	-3.58454	9.08e-167
srRNA-5725-19	5725	19	GATTGGATGGTTTAGTGAG	1847	568	409.198	120.853	-1.75955	1.48e-166
srRNA-4599-19	4599	19	TCCATTGGAGGGCAAGTCT	950	121	210.47	25.745	-3.03125	8.1e-166
srRNA-5797-19	5797	19	AAGACGGTCGAACTTGACT	1154	208	255.666	44.2558	-2.53032	8.91e-166
srRNA-4690-27	4690	27	TGGATCTTGGGAGCGGGCGGGCGGTCC	791	64	175.244	13.6172	-3.68587	4.59e-165
srRNA-11961-18	11961	18	GTTTGACTGGGGCGGTAC	555	3	122.959	0.638305	-7.58971	3.41e-164
srRNA-9966-20	9966	20	AATGGATGGCGCTGGAGCGT	1171	219	259.432	46.5963	-2.47707	4.04e-164
srRNA-11708-18	11708	18	TCTGGCACGGTGAAGAGA	1043	163	231.074	34.6813	-2.73613	1.48e-163
srRNA-11419-18	11419	18	TAATTAAAACAAAGCATC	575	7	127.39	1.48938	-6.41839	2.22e-163
srRNA-12490-21	12490	21	CAGGCGGAACGATACGGCAGC	762	57	168.819	12.1278	-3.79909	5.99e-163
srRNA-11099-24	11099	24	GCGGCGACTCTGGACGCGAGCCGG	8982	5957	1989.94	1267.46	-0.650782	4e-162
srRNA-10723-19	10723	19	GAAGTCGGCAAGCCGGATC	747	54	165.496	11.4895	-3.84841	2.27e-161
srRNA-10799-26	10799	26	AGCGGGGCTGGGCGCGCGCCGCGGCT	1442	359	319.471	76.3839	-2.06435	2.35e-161
srRNA-12768-18	12768	18	GGTTTCGTACGTAGCAGA	793	70	175.687	14.8938	-3.56023	9.76e-161
srRNA-12734-18	12734	18	TAAACCATTCGTAGACGA	712	44	157.742	9.36181	-4.07463	1.42e-160
srRNA-5654-19	5654	19	AGTAAGTGCGGGTCATAAG	798	72	176.795	15.3193	-3.52865	1.62e-160
srRNA-5208-19	5208	19	ATTGACGGAAGGGCACCAC	1419	351	314.376	74.6817	-2.07366	1.03e-159
srRNA-10754-23	10754	23	ATAAGGATTGGCTCTAAGGGCTG	806	76	178.567	16.1704	-3.46504	1.42e-159
srRNA-4428-19	4428	19	GGTTCGATTCCGGAGAGGG	790	71	175.023	15.1066	-3.53429	3.97e-159
srRNA-11964-18	11964	18	TGACTGGGGCGGTACACC	615	19	136.252	4.0426	-5.07485	7.11e-159
srRNA-11698-21	11698	21	TTGACTCTAGTCTGGCACGGT	2188	799	484.746	170.002	-1.51168	1.59e-158
srRNA-10754-21	10754	21	ATAAGGATTGGCTCTAAGGGC	1555	429	344.506	91.2777	-1.9162	1.14e-157
srRNA-10021-19	10021	19	GAACGGGACGGGAGCGGCC	895	113	198.285	24.0428	-3.0439	7.11e-157
srRNA-5789-21	5789	21	GCGCTGAGAAGACGGTCGAAC	1392	344	308.394	73.1924	-2.07501	8.23e-157
srRNA-10789-18	10789	18	TGGGGCGCGAAGCGGGGC	695	43	153.976	9.14905	-4.07294	1.08e-156
srRNA-5792-22	5792	22	CTGAGAAGACGGTCGAACTTGA	5568	3241	1233.58	689.583	-0.839052	1.37e-156
srRNA-9443-18	9443	18	ACGCGTTAGGACCCGAAA	1042	177	230.852	37.66	-2.61587	1.79e-155
srRNA-11962-20	11962	20	TTTGACTGGGGCGGTACACC	755	64	167.268	13.6172	-3.61866	3.67e-155
srRNA-11998-19	11998	19	AGGTGTCCTAAGGCGAGCT	1394	350	308.837	74.469	-2.05214	8.59e-155
srRNA-12491-20	12491	20	AGGCGGAACGATACGGCAGC	628	26	139.132	5.53198	-4.65251	1.33e-154
srRNA-5615-19	5615	19	TCGGGGATTGCAATTATTC	674	39	149.323	8.29797	-4.16953	1.59e-154
srRNA-9565-19	9565	19	AAAGACTAATCGAACCATC	1134	221	251.235	47.0218	-2.41763	1.83e-154
srRNA-8865-19	8865	19	CCCGGTGGGGAAGGTGGCT	687	43	152.203	9.14905	-4.05623	1.99e-154
srRNA-4237-18	4237	18	CAAAACCAACCCGGTGAG	809	84	179.232	17.8726	-3.32601	2.23e-154
srRNA-11962-18	11962	18	TTTGACTGGGGCGGTACA	628	27	139.132	5.74475	-4.59806	1.64e-153
srRNA-9964-20	9964	20	AAAATGGATGGCGCTGGAGC	4076	2127	903.028	452.559	-0.996665	3.28e-153
srRNA-7009-18	7009	18	GGCTACGCCTGTCTGAGC	1077	200	238.607	42.5537	-2.48728	1.1e-151
srRNA-4442-19	4442	19	GAGGGAGCCTGAGAAACGG	2134	791	472.782	168.3	-1.49014	2.32e-151
srRNA-9558-18	9558	18	AGGGGCGAAAGACTAATC	1046	187	231.739	39.7877	-2.5421	4.42e-151
srRNA-11580-18	11580	18	TAGTGACGCGCATGAATG	675	43	149.545	9.14905	-4.03081	4.97e-151
srRNA-10817-18	10817	18	CCGCGGCTGGACGAGGCG	875	115	193.854	24.4684	-2.98598	1.95e-150
srRNA-9877-21	9877	21	TTGATATAGACAGCAGGACGG	1194	259	264.528	55.107	-2.26311	3.9e-150
srRNA-10818-20	10818	20	CGCGGCTGGACGAGGCGCCG	1099	214	243.481	45.5325	-2.41884	8.64e-150
srRNA-9442-19	9442	19	TACGCGTTAGGACCCGAAA	1699	533	376.409	113.406	-1.73081	9.88e-150
srRNA-5818-18	5818	18	CTAGAGGAAGTAAAAGTC	619	29	137.138	6.17029	-4.47415	9.22e-149
srRNA-11957-22	11957	22	GGGAGTTTGACTGGGGCGGTAC	503	3	111.438	0.638305	-7.44778	3.14e-148
srRNA-11103-18	11103	18	CGACTCTGGACGCGAGCC	785	84	173.915	17.8726	-3.28256	5.45e-148
srRNA-5478-19	5478	19	CCGAGATTGAGCAATAACA	954	153	211.356	32.5536	-2.69879	2.22e-147
srRNA-5794-18	5794	18	GAGAAGACGGTCGAACTT	1308	325	289.784	69.1498	-2.06718	1.22e-146
srRNA-4931-19	4931	19	GGGACGGCCGGGGGCATTC	732	68	162.173	14.4683	-3.48657	1.03e-145
srRNA-11998-18	11998	18	AGGTGTCCTAAGGCGAGC	856	115	189.645	24.4684	-2.95431	1.4e-145
srRNA-6911-18	6911	18	CGATGAAGAACGCAGCTA	665	46	147.329	9.78735	-3.91198	1.74e-145
srRNA-10292-20	10292	20	TGAACAGCAGTTGAACATGG	987	173	218.667	36.8089	-2.57061	2.15e-144
srRNA-10756-19	10756	19	AAGGATTGGCTCTAAGGGC	1015	186	224.871	39.5749	-2.50644	3.07e-144
srRNA-10013-22	10013	22	TCGGAACGGAACGGGACGGGAG	2228	878	493.608	186.811	-1.40179	3.71e-144
srRNA-11087-20	11087	20	GGGCCGGCGGCGGCGGCGAC	548	15	121.408	3.19153	-5.24947	6.08e-144
srRNA-10769-18	10769	18	AAGGGCTGGGTCGGTCGG	1931	692	427.808	147.236	-1.53884	1.17e-143
srRNA-11714-19	11714	19	ACGGTGAAGAGACATGAGA	1336	353	295.987	75.1073	-1.97851	2.09e-141
srRNA-11702-18	11702	18	CTCTAGTCTGGCACGGTG	1306	337	289.341	71.703	-2.01267	2.15e-141
srRNA-12164-18	12164	18	AGGGATAACTGGCTTGTG	1579	489	349.823	104.044	-1.74944	2.82e-141
srRNA-5788-21	5788	21	AGCGCTGAGAAGACGGTCGAA	724	72	160.4	15.3193	-3.38825	1.65e-140
srRNA-10239-19	10239	19	TAGCAAATATTCAAACGAG	930	155	206.039	32.9791	-2.64329	2.1e-140
srRNA-4671-22	4671	22	CAGTTAAAAAGCTCGTAGTTGG	1883	675	417.174	143.619	-1.53841	4.94e-140
srRNA-4525-19	4525	19	CGAAAAATAACAATACAGG	868	129	192.303	27.4471	-2.80866	5.04e-140
srRNA-5204-20	5204	20	AGGAATTGACGGAAGGGCAC	2953	1387	654.23	295.11	-1.14855	6.3e-140
srRNA-5817-18	5817	18	TCTAGAGGAAGTAAAAGT	680	58	150.652	12.3406	-3.60974	1.85e-139
srRNA-10289-18	10289	18	ATGTGAACAGCAGTTGAA	604	34	133.815	7.23413	-4.20927	2.18e-139
srRNA-5791-21	5791	21	GCTGAGAAGACGGTCGAACTT	7407	4862	1641	1034.48	-0.665671	3.28e-139
srRNA-4796-19	4796	19	GGCCCGAAGCGTTTACTTT	775	94	171.699	20.0002	-3.1018	2.09e-138
srRNA-4923-18	4923	18	GATTAAGAGGGACGGCCG	623	41	138.024	8.72351	-3.98387	3.49e-138
srRNA-6878-21	6878	21	GACTCTTAGCGGTGGATCACT	1375	384	304.628	81.7031	-1.89858	1.03e-137
srRNA-8203-18	8203	18	CTCAGTAACGGCGAGTGA	634	45	140.461	9.57458	-3.87482	1.1e-137
srRNA-4516-18	4516	18	AGGTAGTGACGAAAAATA	1040	211	230.409	44.8942	-2.3596	1.28e-137
srRNA-11957-23	11957	23	GGGAGTTTGACTGGGGCGGTACA	630	44	139.575	9.36181	-3.89811	1.88e-137
srRNA-6872-20	6872	20	CGATACGACTCTTAGCGGTG	1900	695	420.94	147.874	-1.50925	2.31e-137
srRNA-11962-19	11962	19	TTTGACTGGGGCGGTACAC	613	39	135.809	8.29797	-4.03267	3.37e-137
srRNA-9450-19	9450	19	AGGACCCGAAAGATGGTGA	2943	1395	652.014	296.812	-1.13535	6.77e-137
srRNA-5209-19	5209	19	TTGACGGAAGGGCACCACC	807	109	178.789	23.1918	-2.94657	6.91e-137
srRNA-11957-24	11957	24	GGGAGTTTGACTGGGGCGGTACAC	482	6	106.786	1.27661	-6.38626	1.1e-136
srRNA-11652-18	11652	18	GGAACGGGCTTGGCGGAA	1289	340	285.575	72.3413	-1.98098	1.14e-136
srRNA-11100-22	11100	22	CGGCGACTCTGGACGCGAGCCG	1586	516	351.374	109.789	-1.67828	8.07e-134
srRNA-5194-22	5194	22	TGAAACTTAAAGGAATTGACGG	693	70	153.532	14.8938	-3.36576	1.09e-133
srRNA-9875-20	9875	20	GGTTGATATAGACAGCAGGA	924	165	204.71	35.1068	-2.54376	1.42e-133
srRNA-10753-24	10753	24	GATAAGGATTGGCTCTAAGGGCTG	499	12	110.552	2.55322	-5.43626	3.41e-133
srRNA-9449-20	9449	20	TAGGACCCGAAAGATGGTGA	3362	1717	744.843	365.324	-1.02776	5.49e-133
srRNA-9224-19	9224	19	GCGGCGATGTCGGCTACCC	461	5	102.133	1.06384	-6.58503	6.79e-132
srRNA-5210-18	5210	18	TGACGGAAGGGCACCACC	609	44	134.922	9.36181	-3.8492	1.42e-131
srRNA-5028-19	5028	19	ATTAATCAAGAACGAAAGT	760	99	168.376	21.0641	-2.99883	3.04e-131
srRNA-9452-22	9452	22	GACCCGAAAGATGGTGAACTAT	1402	419	310.61	89.15	-1.8008	1.28e-130
srRNA-11413-24	11413	24	ACTGTTTAATTAAAACAAAGCATC	485	11	107.451	2.34045	-5.52074	2.49e-130
srRNA-9431-21	9431	21	GAGCACGAGCGTACGCGTTAG	1012	214	224.206	45.5325	-2.29986	8.14e-130
srRNA-8580-19	8580	19	CCGGAGGATTCAACCCGGC	592	41	131.156	8.72351	-3.91023	1.83e-129
srRNA-4800-18	4800	18	CGAAGCGTTTACTTTGAA	1216	320	269.402	68.0859	-1.98433	3.17e-129
srRNA-12432-18	12432	18	GGGGCGAAGCTACCATCT	452	5	100.139	1.06384	-6.55658	3.75e-129
srRNA-9457-19	9457	19	GAAAGATGGTGAACTATGC	3868	2118	856.946	450.644	-0.927217	6.39e-129
srRNA-4526-18	4526	18	GAAAAATAACAATACAGG	899	163	199.171	34.6813	-2.52178	1.13e-128
srRNA-10024-18	10024	18	CGGGACGGGAGCGGCCGC	455	6	100.804	1.27661	-6.30309	1.79e-128
srRNA-9893-19	9893	19	GACGGTGGCCATGGAAGTC	645	60	142.898	12.7661	-3.4846	2.46e-128
srRNA-8276-18	8276	18	GCGTACGGAAGACCCACT	591	43	130.935	9.14905	-3.83908	2.02e-127
srRNA-4438-24	4438	24	CGGAGAGGGAGCCTGAGAAACGGC	666	69	147.551	14.681	-3.32919	3.31e-127
srRNA-11103-20	11103	20	CGACTCTGGACGCGAGCCGG	1607	550	356.027	117.023	-1.6052	3.43e-127
srRNA-10806-19	10806	19	CTGGGCGCGCGCCGCGGCT	557	33	123.402	7.02136	-4.13547	6.01e-127
srRNA-11142-18	11142	18	TCAGCTGCGGCGGGCGTC	437	4	96.8163	0.851074	-6.82982	3.09e-126
srRNA-11094-24	11094	24	CGGCGGCGGCGACTCTGGACGCGA	1052	242	233.068	51.49	-2.17839	3.77e-126
srRNA-5520-18	5520	18	CGGGGCTGCACGCGCGCT	554	33	122.737	7.02136	-4.12768	4.29e-126
srRNA-5859-18	5859	18	CCTGCGGAAGGATCATTA	1098	266	243.259	56.5964	-2.10371	6.08e-126
srRNA-5725-18	5725	18	GATTGGATGGTTTAGTGA	1121	279	248.355	59.3624	-2.06478	1.63e-125
srRNA-9455-18	9455	18	CCGAAAGATGGTGAACTA	697	84	154.419	17.8726	-3.11103	7.59e-125
srRNA-11653-19	11653	19	GAACGGGCTTGGCGGAATC	1273	363	282.03	77.235	-1.86852	8.75e-125
srRNA-11961-19	11961	19	GTTTGACTGGGGCGGTACA	677	77	149.988	16.3832	-3.19456	2.08e-124
srRNA-4872-21	4872	21	AATGGAATAGGACCGCGGTTC	1368	419	303.077	89.15	-1.76538	5.46e-124
srRNA-4925-18	4925	18	TTAAGAGGGACGGCCGGG	729	98	161.508	20.8513	-2.9534	5.9e-124
srRNA-4915-20	4915	20	GAGGCCATGATTAAGAGGGA	858	154	190.088	32.7663	-2.53638	1.25e-123
srRNA-6877-18	6877	18	CGACTCTTAGCGGTGGAT	1609	564	356.47	120.001	-1.57073	2.15e-123
srRNA-4917-21	4917	21	GGCCATGATTAAGAGGGACGG	1755	655	388.816	139.363	-1.48024	2.71e-123
srRNA-9426-18	9426	18	AGGTGGAGCACGAGCGTA	935	193	207.147	41.0643	-2.3347	3.64e-122
srRNA-11679-19	11679	19	AAAGAAGACCCTGTTGAGC	936	194	207.368	41.2771	-2.32878	6.39e-122
srRNA-4917-19	4917	19	GGCCATGATTAAGAGGGAC	1092	273	241.93	58.0858	-2.05833	8.93e-122
srRNA-8834-22	8834	22	GCCGCGACCGGCTCCGGGACGG	809	136	179.232	28.9365	-2.63086	1.63e-121
srRNA-5524-23	5524	23	GCTGCACGCGCGCTACACTGACT	1113	287	246.582	61.0646	-2.01366	1.32e-120
srRNA-10813-19	10813	19	CGCGCCGCGGCTGGACGAG	651	73	144.227	15.5321	-3.21502	2.32e-120
srRNA-9229-18	9229	18	GATGTCGGCTACCCACCC	447	10	99.0317	2.12768	-5.54053	2.77e-120
srRNA-10752-25	10752	25	GGATAAGGATTGGCTCTAAGGGCTG	447	10	99.0317	2.12768	-5.54053	2.77e-120
srRNA-5842-19	5842	19	AGGTTTCCGTAGGTGAACC	491	21	108.78	4.46814	-4.60559	4.14e-120
srRNA-5528-19	5528	19	CACGCGCGCTACACTGACT	699	92	154.862	19.5747	-2.98392	4.14e-120
srRNA-5525-22	5525	22	CTGCACGCGCGCTACACTGACT	784	128	173.693	27.2344	-2.67304	7.27e-120
srRNA-12735-19	12735	19	AAACCATTCGTAGACGACC	876	170	194.076	36.1706	-2.42373	1.03e-119
srRNA-11379-18	11379	18	CCGACTTAGAACTGGTGC	1182	327	261.869	69.5753	-1.9122	1.46e-119
srRNA-10788-18	10788	18	CTGGGGCGCGAAGCGGGG	764	121	169.262	25.745	-2.7169	6.41e-119
srRNA-10015-20	10015	20	GGAACGGAACGGGACGGGAG	1003	234	222.212	49.7878	-2.15807	7.21e-119
srRNA-10751-26	10751	26	GGGATAAGGATTGGCTCTAAGGGCTG	534	36	118.306	7.65967	-3.9491	1.17e-117
srRNA-10292-19	10292	19	TGAACAGCAGTTGAACATG	681	89	150.874	18.9364	-2.99411	2.01e-117
srRNA-11698-24	11698	24	TTGACTCTAGTCTGGCACGGTGAA	1559	556	345.393	118.299	-1.5458	8.49e-117
srRNA-11727-18	11727	18	ATGAGAGGTGTAGAATAA	1181	334	261.648	71.0647	-1.88042	8.77e-117
srRNA-4435-26	4435	26	TTCCGGAGAGGGAGCCTGAGAAACGG	1255	376	278.042	80.001	-1.79721	1.26e-116
srRNA-11382-18	11382	18	ACTTAGAACTGGTGCGGA	1561	560	345.836	119.15	-1.5373	5.27e-116
srRNA-12492-19	12492	19	GGCGGAACGATACGGCAGC	389	2	86.182	0.425537	-7.66196	4.16e-115
srRNA-5811-19	5811	19	TGACTATCTAGAGGAAGTA	1467	509	325.01	108.299	-1.58546	4.62e-114
srRNA-10710-18	10710	18	AATGTAGGTAAGGGAAGT	640	78	141.79	16.5959	-3.09486	4.69e-114
srRNA-4873-20	4873	20	ATGGAATAGGACCGCGGTTC	913	201	202.273	42.7665	-2.24175	1.69e-113
srRNA-10819-18	10819	18	GCGGCTGGACGAGGCGCC	375	1	83.0803	0.212768	-8.60908	8.68e-113
srRNA-10822-19	10822	19	GCTGGACGAGGCGCCGCCG	1043	270	231.074	57.4475	-2.00804	1.29e-112
srRNA-9454-18	9454	18	CCCGAAAGATGGTGAACT	574	56	127.168	11.915	-3.41588	3.25e-112
srRNA-10015-21	10015	21	GGAACGGAACGGGACGGGAGC	913	207	202.273	44.0431	-2.19932	8e-111
srRNA-10729-19	10729	19	GGCAAGCCGGATCCGTAAC	540	46	119.636	9.78735	-3.61159	8.67e-111
srRNA-10582-20	10582	20	TTCCGGCGGCGTCCGGTGAG	440	16	97.4809	3.4043	-4.83969	9.3e-111
srRNA-5781-22	5781	22	CTGGCGGAGCGCTGAGAAGACG	788	147	174.579	31.277	-2.48071	1.13e-110
srRNA-12137-19	12137	19	AGCAGGAGGTGTCAGAAAA	731	122	161.951	25.9578	-2.64132	2.72e-110
srRNA-10019-21	10019	21	CGGAACGGGACGGGAGCGGCC	944	224	209.141	47.6601	-2.13362	2.84e-110
srRNA-5293-19	5293	19	GATTGACAGATTGATAGCT	650	88	144.006	18.7236	-2.9432	3.89e-110
srRNA-10148-19	10148	19	CCGCGACGAGTAGGAGGGC	1620	619	358.907	131.704	-1.44631	6.04e-110
srRNA-4440-21	4440	21	GAGAGGGAGCCTGAGAAACGG	1678	657	371.757	139.789	-1.41111	1.01e-109
srRNA-4915-18	4915	18	GAGGCCATGATTAAGAGG	475	27	105.235	5.74475	-4.19523	2.43e-109
srRNA-10023-19	10023	19	ACGGGACGGGAGCGGCCGC	498	34	110.331	7.23413	-3.93087	2.46e-109
srRNA-10019-19	10019	19	CGGAACGGGACGGGAGCGG	1218	377	269.845	80.2137	-1.75021	4.32e-109
srRNA-11101-19	11101	19	GGCGACTCTGGACGCGAGC	519	42	114.983	8.93628	-3.6856	2.73e-108
srRNA-9881-18	9881	18	TATAGACAGCAGGACGGT	635	85	140.683	18.0853	-2.95955	3.29e-108
srRNA-4800-19	4800	19	CGAAGCGTTTACTTTGAAA	1101	314	243.924	66.8093	-1.86831	6.24e-108
srRNA-9446-21	9446	21	CGTTAGGACCCGAAAGATGGT	2341	1116	518.643	237.45	-1.12712	1.13e-107
srRNA-10768-18	10768	18	TAAGGGCTGGGTCGGTCG	889	203	196.956	43.192	-2.18904	2.78e-107
srRNA-4599-18	4599	18	TCCATTGGAGGGCAAGTC	416	13	92.1638	2.76599	-5.05833	3.25e-107
srRNA-8203-19	8203	19	CTCAGTAACGGCGAGTGAA	513	42	113.654	8.93628	-3.66883	1.23e-106
srRNA-5479-18	5479	18	CGAGATTGAGCAATAACA	475	30	105.235	6.38305	-4.04322	1.7e-106
srRNA-9060-18	9060	18	TCCCACGGCGCGACCGCT	391	8	86.6251	1.70215	-5.66936	3.42e-106
srRNA-9967-18	9967	18	ATGGATGGCGCTGGAGCG	729	129	161.508	27.4471	-2.55688	4.96e-106
srRNA-9266-19	9266	19	ACCAAGGAGTCTAACGCGT	687	111	152.203	23.6173	-2.68808	1.07e-105
srRNA-11096-26	11096	26	GCGGCGGCGACTCTGGACGCGAGCCG	2419	1183	535.923	251.705	-1.09029	1.92e-105
srRNA-6890-22	6890	22	TGGATCACTCGGCTCGTGCGTC	645	94	142.898	20.0002	-2.8369	3.5e-105
srRNA-12315-18	12315	18	GTGAGACAGGTTAGTTTT	689	113	152.646	24.0428	-2.66651	4.58e-105
srRNA-8526-19	8526	19	TCAAGAGGGCGTGAAACCG	504	41	111.66	8.72351	-3.67806	5.54e-105
srRNA-9437-18	9437	18	GAGCGTACGCGTTAGGAC	789	159	174.801	33.8302	-2.36933	5.89e-105
srRNA-11095-28	11095	28	GGCGGCGGCGACTCTGGACGCGAGCCGG	1146	348	253.893	74.0434	-1.77778	6.44e-105
srRNA-11456-20	11456	20	GTTGACGCGATGTGATTTCT	854	191	189.202	40.6388	-2.21899	7.76e-105
srRNA-4597-20	4597	20	GATCCATTGGAGGGCAAGTC	572	66	126.725	14.0427	-3.17381	1.82e-104
srRNA-10719-20	10719	20	AAGGGAAGTCGGCAAGCCGG	1029	284	227.972	60.4263	-1.91561	2.34e-104
srRNA-9787-20	9787	20	TGGTAAGCAGAACTGGCGCT	545	57	120.743	12.1278	-3.31555	1.05e-103
srRNA-11102-21	11102	21	GCGACTCTGGACGCGAGCCGG	2552	1289	565.389	274.259	-1.04371	1.37e-103
srRNA-9277-18	9277	18	TAACGCGTGCGCGAGTCA	407	14	90.1698	2.97876	-4.91986	2.29e-103
srRNA-11101-20	11101	20	GGCGACTCTGGACGCGAGCC	578	70	128.054	14.8938	-3.10397	2.61e-103
srRNA-11678-18	11678	18	GAAAGAAGACCCTGTTGA	754	146	167.047	31.0642	-2.42693	3.23e-103
srRNA-7003-20	7003	20	TCCCGGGGCTACGCCTGTCT	360	4	79.7571	0.851074	-6.55018	9.54e-103
srRNA-5209-20	5209	20	TTGACGGAAGGGCACCACCA	1046	298	231.739	63.405	-1.86983	1.15e-102
srRNA-4443-18	4443	18	AGGGAGCCTGAGAAACGG	2485	1247	550.546	265.322	-1.05312	2.28e-102
srRNA-10287-20	10287	20	CCATGTGAACAGCAGTTGAA	569	68	126.061	14.4683	-3.12315	2.58e-102
srRNA-11703-20	11703	20	TCTAGTCTGGCACGGTGAAG	3355	1905	743.292	405.324	-0.874853	2.05e-101
srRNA-5177-18	5177	18	GAGTATGGTTGCAAAGCT	439	25	97.2593	5.31921	-4.19255	5.3e-101
srRNA-4924-18	4924	18	ATTAAGAGGGACGGCCGG	714	132	158.185	28.0854	-2.49372	6.62e-101
srRNA-11576-22	11576	22	TAATTAGTGACGCGCATGAATG	773	160	171.256	34.043	-2.33073	8.15e-101
srRNA-4928-18	4928	18	AGAGGGACGGCCGGGGGC	613	88	135.809	18.7236	-2.85864	8.89e-101
srRNA-8866-19	8866	19	CCGGTGGGGAAGGTGGCTC	724	137	160.4	29.1493	-2.46015	1.03e-100
srRNA-10153-18	10153	18	ACGAGTAGGAGGGCCGCT	718	135	159.071	28.7237	-2.46936	2.57e-100
srRNA-6899-19	6899	19	CGGCTCGTGCGTCGATGAA	486	41	107.672	8.72351	-3.62559	4.92e-100
srRNA-10798-18	10798	18	AAGCGGGGCTGGGCGCGC	840	195	186.1	41.4899	-2.16525	5.4e-100
srRNA-9274-22	9274	22	GTCTAACGCGTGCGCGAGTCAG	1125	351	249.241	74.6817	-1.73871	7.48e-100
srRNA-8836-18	8836	18	CGCGACCGGCTCCGGGAC	365	7	80.8648	1.48938	-5.76273	9.18e-100
srRNA-9573-19	9573	19	ATCGAACCATCTAGTAGCT	524	55	116.091	11.7023	-3.31039	1.43e-99
srRNA-11577-21	11577	21	AATTAGTGACGCGCATGAATG	771	162	170.813	34.4685	-2.30907	2.02e-99
srRNA-11964-20	11964	20	TGACTGGGGCGGTACACCTG	605	87	134.036	18.5109	-2.85618	2.25e-99
srRNA-10749-26	10749	26	TCGGGATAAGGATTGGCTCTAAGGGC	1100	338	243.702	71.9158	-1.76074	2.25e-99
srRNA-4927-19	4927	19	AAGAGGGACGGCCGGGGGC	1252	428	277.377	91.0649	-1.60688	2.71e-99
srRNA-11098-20	11098	20	GGCGGCGACTCTGGACGCGA	520	54	115.205	11.4895	-3.32581	3.1e-99
srRNA-5792-20	5792	20	CTGAGAAGACGGTCGAACTT	2513	1286	556.749	273.62	-1.02485	5.22e-99
srRNA-9226-21	9226	21	GGCGATGTCGGCTACCCACCC	470	37	104.127	7.87243	-3.7254	6.24e-99
srRNA-11086-22	11086	22	GGGGCCGGCGGCGGCGGCGACT	342	3	75.7692	0.638305	-6.89122	6.48e-99
srRNA-8312-27	8312	27	GGGGCCCAAGTCCTTCTGATCGAGGCC	1561	624	345.836	132.768	-1.38118	7.94e-99
srRNA-11959-22	11959	22	GAGTTTGACTGGGGCGGTACAC	614	92	136.03	19.5747	-2.79686	1.23e-98
srRNA-10149-19	10149	19	CGCGACGAGTAGGAGGGCC	1484	576	328.776	122.555	-1.42368	2.23e-98
srRNA-5810-19	5810	19	TTGACTATCTAGAGGAAGT	548	66	121.408	14.0427	-3.11197	3.36e-98
srRNA-5790-20	5790	20	CGCTGAGAAGACGGTCGAAC	1031	303	228.415	64.4689	-1.82499	6.78e-98
srRNA-5724-18	5724	18	CGATTGGATGGTTTAGTG	1288	455	285.353	96.8097	-1.55953	8.54e-98
srRNA-11717-20	11717	20	GTGAAGAGACATGAGAGGTG	1617	666	358.242	141.704	-1.33806	1.63e-97
srRNA-11955-25	11955	25	TGGGGAGTTTGACTGGGGCGGTACA	455	34	100.804	7.23413	-3.80059	2.56e-97
srRNA-10703-19	10703	19	TTGGAACAATGTAGGTAAG	1248	433	276.491	92.1288	-1.58551	4.48e-97
srRNA-6899-20	6899	20	CGGCTCGTGCGTCGATGAAG	480	43	106.343	9.14905	-3.53896	8.47e-97
srRNA-5817-19	5817	19	TCTAGAGGAAGTAAAAGTC	402	19	89.0621	4.0426	-4.46146	2.16e-96
srRNA-5724-20	5724	20	CGATTGGATGGTTTAGTGAG	1392	525	308.394	111.703	-1.4651	2.36e-96
srRNA-10262-18	10262	18	TTGAAGGCCGAAGTGGAG	356	8	78.8709	1.70215	-5.53406	1.08e-95
srRNA-8124-21	8124	21	GCGACCTCAGATCAGACGTGG	674	124	149.323	26.3833	-2.50074	1.42e-95
srRNA-5204-19	5204	19	AGGAATTGACGGAAGGGCA	3027	1692	670.624	360.004	-0.897491	1.44e-95
srRNA-5793-23	5793	23	TGAGAAGACGGTCGAACTTGACT	2798	1520	619.89	323.408	-0.938656	2.86e-95
srRNA-10294-18	10294	18	AACAGCAGTTGAACATGG	462	39	102.355	8.29797	-3.62468	4.46e-95
srRNA-9878-18	9878	18	TGATATAGACAGCAGGAC	467	41	103.463	8.72351	-3.56806	7.73e-95
srRNA-11707-18	11707	18	GTCTGGCACGGTGAAGAG	875	226	193.854	48.0857	-2.01129	1.04e-94
srRNA-10799-18	10799	18	AGCGGGGCTGGGCGCGCG	1203	414	266.522	88.0862	-1.59727	1.36e-94
srRNA-4976-18	4976	18	TTGGACCGGCGCAAGACG	365	11	80.8648	2.34045	-5.11065	1.53e-94
srRNA-8581-19	8581	19	CGGAGGATTCAACCCGGCG	770	173	170.592	36.8089	-2.21242	3.4e-94
srRNA-11093-28	11093	28	GCGGCGGCGGCGACTCTGGACGCGAGCC	566	80	125.396	17.0215	-2.88106	7.97e-94
srRNA-9561-18	9561	18	GGCGAAAGACTAATCGAA	353	9	78.2063	1.91492	-5.35193	1.76e-93
srRNA-9447-23	9447	23	GTTAGGACCCGAAAGATGGTGAA	2578	1366	571.149	290.642	-0.974626	1.78e-93
srRNA-5850-26	5850	26	GTAGGTGAACCTGCGGAAGGATCATT	412	25	91.2776	5.31921	-4.10098	2.54e-93
srRNA-10822-18	10822	18	GCTGGACGAGGCGCCGCC	622	106	137.803	22.5535	-2.61118	1.14e-92
srRNA-9431-22	9431	22	GAGCACGAGCGTACGCGTTAGG	683	134	151.317	28.511	-2.40798	1.19e-92
srRNA-5212-18	5212	18	ACGGAAGGGCACCACCAG	747	165	165.496	35.1068	-2.23697	1.19e-92
srRNA-5083-18	5083	18	CGACCATAAACGATGCCG	374	15	82.8588	3.19153	-4.69834	1.52e-92
srRNA-10704-18	10704	18	TGGAACAATGTAGGTAAG	778	181	172.364	38.5111	-2.16211	1.84e-92
srRNA-11084-23	11084	23	GGGGGGCCGGCGGCGGCGGCGAC	362	12	80.2002	2.55322	-4.97321	1.88e-92
srRNA-12431-19	12431	19	TGGGGCGAAGCTACCATCT	331	5	73.3322	1.06384	-6.10709	2.16e-92
srRNA-9566-18	9566	18	AAGACTAATCGAACCATC	540	72	119.636	15.3193	-2.96522	3.23e-92
srRNA-11722-18	11722	18	GAGACATGAGAGGTGTAG	1243	448	275.384	95.3203	-1.53059	7.9e-92
srRNA-10798-20	10798	20	AAGCGGGGCTGGGCGCGCGC	920	258	203.824	54.8943	-1.89259	8.06e-92
srRNA-10751-25	10751	25	GGGATAAGGATTGGCTCTAAGGGCT	1857	855	411.414	181.917	-1.17731	1.22e-91
srRNA-9438-18	9438	18	AGCGTACGCGTTAGGACC	647	121	143.341	25.745	-2.47709	9.59e-91
srRNA-11962-23	11962	23	TTTGACTGGGGCGGTACACCTGT	498	58	110.331	12.3406	-3.16035	1.37e-90
srRNA-11830-18	11830	18	TCTCATCGTTTTTTCACT	399	24	88.3974	5.10644	-4.11361	1.42e-90
srRNA-11997-19	11997	19	CAGGTGTCCTAAGGCGAGC	631	114	139.796	24.2556	-2.52694	1.44e-90
srRNA-4922-20	4922	20	TGATTAAGAGGGACGGCCGG	674	134	149.323	28.511	-2.38885	1.44e-90
srRNA-11665-18	11665	18	CGGAATCAGCGGGGAAAG	415	29	91.9422	6.17029	-3.89732	1.62e-90
srRNA-11964-21	11964	21	TGACTGGGGCGGTACACCTGT	765	179	169.484	38.0856	-2.15383	1.77e-90
srRNA-10750-25	10750	25	CGGGATAAGGATTGGCTCTAAGGGC	984	298	218.003	63.405	-1.78168	2.14e-90
srRNA-12161-18	12161	18	CACAGGGATAACTGGCTT	529	71	117.199	15.1066	-2.95571	4.8e-90
srRNA-9889-18	9889	18	GCAGGACGGTGGCCATGG	488	55	108.115	11.7023	-3.20771	4.8e-90
srRNA-10778-26	10778	26	GTCGGTCGGGCTGGGGCGCGAAGCGG	729	163	161.508	34.6813	-2.21938	1.54e-89
srRNA-10752-24	10752	24	GGATAAGGATTGGCTCTAAGGGCT	1548	654	342.956	139.151	-1.30137	1.9e-89
srRNA-5270-19	5270	19	TCACCCGGCCCGGACACGG	366	16	81.0864	3.4043	-4.57403	4.01e-89
srRNA-11957-19	11957	19	GGGAGTTTGACTGGGGCGG	291	0	64.4703	0.212768	-8.24321	4.28e-89
srRNA-11956-25	11956	25	GGGGAGTTTGACTGGGGCGGTACAC	342	10	75.7692	2.12768	-5.15426	5.99e-89
srRNA-12488-21	12488	21	CCCAGGCGGAACGATACGGCA	1529	645	338.746	137.236	-1.30355	1.4e-88
srRNA-10807-25	10807	25	TGGGCGCGCGCCGCGGCTGGACGAG	552	83	122.294	17.6598	-2.79182	1.62e-88
srRNA-4918-18	4918	18	GCCATGATTAAGAGGGAC	700	151	155.083	32.128	-2.27114	1.79e-88
srRNA-5780-23	5780	23	CCTGGCGGAGCGCTGAGAAGACG	843	225	186.765	47.8729	-1.96394	1.98e-88
srRNA-11583-19	11583	19	TGACGCGCATGAATGGATG	613	111	135.809	23.6173	-2.52366	7.36e-88
srRNA-11959-21	11959	21	GAGTTTGACTGGGGCGGTACA	830	220	183.884	46.8091	-1.97394	1.17e-87
srRNA-9962-21	9962	21	TGAAAATGGATGGCGCTGGAG	1298	498	287.569	105.959	-1.4404	1.32e-87
srRNA-5783-19	5783	19	GGCGGAGCGCTGAGAAGAC	740	173	163.945	36.8089	-2.15508	1.36e-87
srRNA-8274-20	8274	20	TGGCGTACGGAAGACCCACT	689	148	152.646	31.4897	-2.27724	2.25e-87
srRNA-12489-22	12489	22	CCAGGCGGAACGATACGGCAGC	416	33	92.1638	7.02136	-3.71438	2.35e-87
srRNA-12734-20	12734	20	TAAACCATTCGTAGACGACC	837	225	185.435	47.8729	-1.95363	3.43e-87
srRNA-11411-26	11411	26	CGACTGTTTAATTAAAACAAAGCATC	771	190	170.813	40.426	-2.07906	3.68e-87
srRNA-5811-18	5811	18	TGACTATCTAGAGGAAGT	499	64	110.552	13.6172	-3.02123	7.54e-87
srRNA-4929-20	4929	20	GAGGGACGGCCGGGGGCATT	1236	462	273.833	98.299	-1.47805	1.03e-86
srRNA-11086-21	11086	21	GGGGCCGGCGGCGGCGGCGAC	330	9	73.1107	1.91492	-5.25473	1.25e-86
srRNA-11093-27	11093	27	GCGGCGGCGGCGACTCTGGACGCGAGC	503	66	111.438	14.0427	-2.98835	1.38e-86
srRNA-5205-18	5205	18	GGAATTGACGGAAGGGCA	807	211	178.789	44.8942	-1.99366	2.31e-86
srRNA-5790-23	5790	23	CGCTGAGAAGACGGTCGAACTTG	2735	1529	605.932	325.323	-0.897284	2.39e-86
srRNA-11956-24	11956	24	GGGGAGTTTGACTGGGGCGGTACA	360	17	79.7571	3.61706	-4.46272	2.5e-86
srRNA-5532-19	5532	19	CGCGCTACACTGACTGGCT	473	55	104.792	11.7023	-3.16267	4.13e-86
srRNA-10009-23	10009	23	GCAGTCGGAACGGAACGGGACGG	1425	587	315.705	124.895	-1.33786	5.96e-86
srRNA-9793-24	9793	24	GCAGAACTGGCGCTGCGGGATGAA	969	304	214.68	64.6816	-1.73076	1.72e-85
srRNA-5476-18	5476	18	ACCCGAGATTGAGCAATA	412	34	91.2776	7.23413	-3.65737	2e-85
srRNA-11033-21	11033	21	CGGAGCGGGAGGAACCAGCGG	384	25	85.0742	5.31921	-3.99944	2.11e-85
srRNA-4524-20	4524	20	ACGAAAAATAACAATACAGG	1043	348	231.074	74.0434	-1.64191	2.26e-85
srRNA-10261-20	10261	20	TTTGAAGGCCGAAGTGGAGA	824	223	182.555	47.4474	-1.94393	2.84e-85
srRNA-10823-19	10823	19	CTGGACGAGGCGCCGCCGC	527	78	116.756	16.5959	-2.81459	2.99e-85
srRNA-5271-18	5271	18	CACCCGGCCCGGACACGG	312	6	69.1228	1.27661	-5.75877	3.23e-85
srRNA-11954-24	11954	24	GTGGGGAGTTTGACTGGGGCGGTA	376	23	83.3019	4.89368	-4.08936	5.42e-85
srRNA-12743-18	12743	18	CGTAGACGACCTGCTTCT	336	12	74.44	2.55322	-4.86569	8.51e-85
srRNA-4450-18	4450	18	CTGAGAAACGGCTACCAC	277	0	61.3687	0.212768	-8.17207	9.04e-85
srRNA-11717-21	11717	21	GTGAAGAGACATGAGAGGTGT	1665	757	368.877	161.066	-1.19549	3.23e-84
srRNA-10013-23	10013	23	TCGGAACGGAACGGGACGGGAGC	1205	452	266.965	96.1714	-1.47297	4.09e-84
srRNA-5201-20	5201	20	TAAAGGAATTGACGGAAGGG	942	293	208.698	62.3412	-1.74316	5.95e-84
srRNA-11939-18	11939	18	CGGGGACAGTGCCAGGTG	1420	593	314.597	126.172	-1.31812	1.03e-83
srRNA-4401-18	4401	18	TGGTGACCACGGGTGACG	320	9	70.8952	1.91492	-5.21033	1.17e-83
srRNA-9277-20	9277	20	TAACGCGTGCGCGAGTCAGG	678	151	150.209	32.128	-2.22507	1.48e-83
srRNA-11726-19	11726	19	CATGAGAGGTGTAGAATAA	2003	1000	443.76	212.768	-1.06049	1.61e-83
srRNA-12732-19	12732	19	GCTAAACCATTCGTAGACG	463	55	102.576	11.7023	-3.13184	1.69e-83
srRNA-9276-20	9276	20	CTAACGCGTGCGCGAGTCAG	618	122	136.916	25.9578	-2.39906	1.74e-83
srRNA-5727-19	5727	19	TTGGATGGTTTAGTGAGGC	711	168	157.52	35.7451	-2.13972	2.07e-83
srRNA-10724-18	10724	18	AAGTCGGCAAGCCGGATC	310	7	68.6797	1.48938	-5.5271	2.97e-83
srRNA-7010-20	7010	20	GCTACGCCTGTCTGAGCGTC	305	6	67.572	1.27661	-5.72603	4.12e-83
srRNA-10709-19	10709	19	CAATGTAGGTAAGGGAAGT	523	80	115.869	17.0215	-2.76707	4.43e-83
srRNA-5081-18	5081	18	TCCGACCATAAACGATGC	345	16	76.4339	3.4043	-4.48878	4.92e-83
srRNA-10015-19	10015	19	GGAACGGAACGGGACGGGA	944	298	209.141	63.405	-1.72181	1.09e-82
srRNA-5194-20	5194	20	TGAAACTTAAAGGAATTGAC	361	21	79.9786	4.46814	-4.16187	1.26e-82
srRNA-10578-24	10578	24	GCGGTTCCGGCGGCGTCCGGTGAG	366	23	81.0864	4.89368	-4.05047	3.68e-82
srRNA-4525-18	4525	18	CGAAAAATAACAATACAG	828	234	183.441	49.7878	-1.88145	5.25e-82
srRNA-11090-19	11090	19	CCGGCGGCGGCGGCGACTC	334	14	73.9969	2.97876	-4.63468	5.66e-82
srRNA-5783-20	5783	20	GGCGGAGCGCTGAGAAGACG	1594	719	353.147	152.981	-1.20692	7.31e-82
srRNA-4982-20	4982	20	CGGCGCAAGACGGACCAGAG	585	110	129.605	23.4045	-2.46926	9.1e-82
srRNA-12280-19	12280	19	CACTAATAGGGAACGTGAG	361	22	79.9786	4.68091	-4.09475	1.12e-81
srRNA-9124-19	9124	19	GGCGGACTGTCCCCAGTGC	380	28	84.188	5.95752	-3.82083	1.28e-81
srRNA-4922-21	4922	21	TGATTAAGAGGGACGGCCGGG	733	184	162.394	39.1494	-2.05244	1.66e-81
srRNA-4436-25	4436	25	TCCGGAGAGGGAGCCTGAGAAACGG	2395	1303	530.606	277.237	-0.93652	2.76e-81
srRNA-6878-22	6878	22	GACTCTTAGCGGTGGATCACTC	1295	521	286.904	110.852	-1.37193	3.35e-81
srRNA-10797-19	10797	19	GAAGCGGGGCTGGGCGCGC	550	96	121.851	20.4258	-2.57666	9.62e-81
srRNA-10020-20	10020	20	GGAACGGGACGGGAGCGGCC	591	115	130.935	24.4684	-2.41986	1.15e-80
srRNA-8191-18	8191	18	AACCAGGATTCCCTCAGT	276	2	61.1471	0.425537	-7.16686	1.82e-80
srRNA-9226-20	9226	20	GGCGATGTCGGCTACCCACC	313	10	69.3444	2.12768	-5.02642	2.3e-80
srRNA-12042-18	12042	18	AGCAGAAGGGCAAAAGCT	286	4	63.3626	0.851074	-6.2182	2.86e-80
srRNA-4922-19	4922	19	TGATTAAGAGGGACGGCCG	432	48	95.7085	10.2129	-3.22826	3.31e-80
srRNA-4597-21	4597	21	GATCCATTGGAGGGCAAGTCT	934	300	206.925	63.8305	-1.69679	3.82e-80
srRNA-10719-19	10719	19	AAGGGAAGTCGGCAAGCCG	431	48	95.487	10.2129	-3.22491	6.07e-80
srRNA-12741-20	12741	20	TTCGTAGACGACCTGCTTCT	358	23	79.314	4.89368	-4.01859	6.67e-80
srRNA-5479-19	5479	19	CGAGATTGAGCAATAACAG	669	155	148.215	32.9791	-2.16807	8.13e-80
srRNA-10010-22	10010	22	CAGTCGGAACGGAACGGGACGG	1870	924	414.294	196.598	-1.0754	8.72e-80
srRNA-12488-23	12488	23	CCCAGGCGGAACGATACGGCAGC	315	11	69.7875	2.34045	-4.89811	8.86e-80
srRNA-5727-18	5727	18	TTGGATGGTTTAGTGAGG	870	265	192.746	56.3837	-1.77335	1.95e-79
srRNA-11959-23	11959	23	GAGTTTGACTGGGGCGGTACACC	551	99	122.073	21.0641	-2.53488	2.13e-79
srRNA-10703-18	10703	18	TTGGAACAATGTAGGTAA	612	128	135.587	27.2344	-2.31572	3.07e-79
srRNA-11035-19	11035	19	GAGCGGGAGGAACCAGCGG	259	0	57.3808	0.212768	-8.07514	3.28e-79
srRNA-5789-19	5789	19	GCGCTGAGAAGACGGTCGA	459	60	101.69	12.7661	-2.99379	3.59e-79
srRNA-5206-19	5206	19	GAATTGACGGAAGGGCACC	1300	533	288.012	113.406	-1.34464	4.75e-79
srRNA-11709-18	11709	18	CTGGCACGGTGAAGAGAC	478	68	105.9	14.4683	-2.87174	5.4e-79
srRNA-10015-18	10015	18	GGAACGGAACGGGACGGG	702	174	155.526	37.0217	-2.07072	5.67e-79
srRNA-5820-19	5820	19	AGAGGAAGTAAAAGTCGTA	3374	2084	747.501	443.41	-0.753436	5.95e-79
srRNA-8582-18	8582	18	GGAGGATTCAACCCGGCG	544	97	120.522	20.6385	-2.54588	8.79e-79
srRNA-11697-24	11697	24	CTTGACTCTAGTCTGGCACGGTGA	1730	831	383.277	176.811	-1.11618	2.05e-78
srRNA-8527-18	8527	18	CAAGAGGGCGTGAAACCG	336	18	74.44	3.82983	-4.28072	2.08e-78
srRNA-5531-20	5531	20	GCGCGCTACACTGACTGGCT	383	33	84.8527	7.02136	-3.59514	2.73e-78
srRNA-10016-24	10016	24	GAACGGAACGGGACGGGAGCGGCC	1007	351	223.098	74.6817	-1.57885	6.61e-78
srRNA-4437-24	4437	24	CCGGAGAGGGAGCCTGAGAAACGG	1837	914	406.983	194.47	-1.06542	3.34e-77
srRNA-9680-18	9680	18	TTGGGGCCGAAACGATCT	316	14	70.009	2.97876	-4.55476	9.75e-77
srRNA-5029-18	5029	18	TTAATCAAGAACGAAAGT	326	17	72.2245	3.61706	-4.3196	1.57e-76
srRNA-10317-18	10317	18	TCGGTCCTGAGAGATGGG	336	20	74.44	4.25537	-4.12872	1.81e-76
srRNA-5081-19	5081	19	TCCGACCATAAACGATGCC	412	46	91.2776	9.78735	-3.22127	2.43e-76
srRNA-11966-19	11966	19	ACTGGGGCGGTACACCTGT	623	140	138.024	29.7876	-2.21214	3.06e-76
srRNA-11961-20	11961	20	GTTTGACTGGGGCGGTACAC	473	71	104.792	15.1066	-2.79428	6.09e-76
srRNA-10735-18	10735	18	CCGGATCCGTAACTTCGG	281	6	62.2548	1.27661	-5.6078	6.64e-76
srRNA-4923-19	4923	19	GATTAAGAGGGACGGCCGG	774	221	171.478	47.0218	-1.86662	7.45e-76
srRNA-4871-22	4871	22	TAATGGAATAGGACCGCGGTTC	789	230	174.801	48.9368	-1.83672	1.23e-75
srRNA-11698-20	11698	20	TTGACTCTAGTCTGGCACGG	925	309	204.931	65.7455	-1.64018	1.25e-75
srRNA-12493-18	12493	18	GCGGAACGATACGGCAGC	265	3	58.7101	0.638305	-6.52322	1.91e-75
srRNA-12733-19	12733	19	CTAAACCATTCGTAGACGA	395	41	87.5113	8.72351	-3.32649	2.06e-75
srRNA-9274-23	9274	23	GTCTAACGCGTGCGCGAGTCAGG	711	188	157.52	40.0005	-1.97745	2.66e-75
srRNA-9445-23	9445	23	GCGTTAGGACCCGAAAGATGGTG	1952	1009	432.461	214.683	-1.01036	3.4e-75
srRNA-4171-19	4171	19	AGAGCTAATACATGCCGAC	438	58	97.0378	12.3406	-2.97514	4.47e-75
srRNA-9227-19	9227	19	GCGATGTCGGCTACCCACC	334	21	73.9969	4.46814	-4.04972	5.77e-75
srRNA-9177-20	9177	20	GGACCGTCGGTCACGCGTCT	258	2	57.1593	0.425537	-7.06956	5.8e-75
srRNA-9266-20	9266	20	ACCAAGGAGTCTAACGCGTG	599	131	132.707	27.8727	-2.25132	6.3e-75
srRNA-7005-18	7005	18	CCGGGGCTACGCCTGTCT	245	0	54.2791	0.212768	-7.99497	6.96e-75
srRNA-12138-19	12138	19	GCAGGAGGTGTCAGAAAAG	526	97	116.534	20.6385	-2.49734	1.64e-74
srRNA-5479-22	5479	22	CGAGATTGAGCAATAACAGGTC	541	104	119.857	22.1279	-2.43738	1.73e-74
srRNA-4893-18	4893	18	TATTTTGTTGGTTTTCGG	703	186	155.748	39.5749	-1.97655	2.05e-74
srRNA-8867-18	8867	18	CGGTGGGGAAGGTGGCTC	354	28	78.4278	5.95752	-3.71858	2.07e-74
srRNA-4933-19	4933	19	GACGGCCGGGGGCATTCGT	476	75	105.457	15.9576	-2.72433	2.3e-74
srRNA-11103-19	11103	19	CGACTCTGGACGCGAGCCG	551	109	122.073	23.1918	-2.39606	2.41e-74
srRNA-12732-23	12732	23	GCTAAACCATTCGTAGACGACCT	1581	751	350.267	159.789	-1.13228	2.37e-73
srRNA-5065-18	5065	18	CAGATACCGTCGTAGTTC	362	32	80.2002	6.80859	-3.55818	2.37e-73
srRNA-11709-19	11709	19	CTGGCACGGTGAAGAGACA	1278	543	283.138	115.533	-1.2932	3.52e-73
srRNA-9964-19	9964	19	AAAATGGATGGCGCTGGAG	1677	821	371.535	174.683	-1.08876	5.01e-73
srRNA-5481-19	5481	19	AGATTGAGCAATAACAGGT	734	207	162.616	44.0431	-1.88448	7e-73
srRNA-10784-18	10784	18	CGGGCTGGGGCGCGAAGC	354	30	78.4278	6.38305	-3.61905	9.15e-73
srRNA-9445-22	9445	22	GCGTTAGGACCCGAAAGATGGT	2510	1447	556.084	307.876	-0.852954	9.28e-73
srRNA-9963-19	9963	19	GAAAATGGATGGCGCTGGA	1002	367	221.991	78.086	-1.50736	1.99e-72
srRNA-11708-19	11708	19	TCTGGCACGGTGAAGAGAC	575	125	127.39	26.5961	-2.25997	2.85e-72
srRNA-10630-20	10630	20	AGAGGGTGTAAATCTCGCGC	529	103	117.199	21.9152	-2.41895	3.44e-72
srRNA-12821-18	12821	18	CTCGACACAAGGGTTTGT	533	105	118.085	22.3407	-2.40208	3.91e-72
srRNA-11457-18	11457	18	TTGACGCGATGTGATTTC	259	4	57.3808	0.851074	-6.07514	4.27e-72
srRNA-9887-19	9887	19	CAGCAGGACGGTGGCCATG	582	129	128.941	27.4471	-2.23198	4.95e-72
srRNA-5207-20	5207	20	AATTGACGGAAGGGCACCAC	1617	784	358.242	166.81	-1.10273	6.85e-72
srRNA-9960-18	9960	18	CCTGAAAATGGATGGCGC	329	23	72.8891	4.89368	-3.89671	9.48e-72
srRNA-4091-19	4091	19	AACTGCGAATGGCTCATTA	800	248	177.238	52.7666	-1.74799	1.3e-71
srRNA-8837-19	8837	19	GCGACCGGCTCCGGGACGG	257	4	56.9377	0.851074	-6.06396	1.72e-71
srRNA-5738-19	5738	19	AGTGAGGCCCTCGGATCGG	626	153	138.689	32.5536	-2.09096	2.48e-71
srRNA-5792-23	5792	23	CTGAGAAGACGGTCGAACTTGAC	2873	1743	636.506	370.855	-0.779317	2.58e-71
srRNA-11956-23	11956	23	GGGGAGTTTGACTGGGGCGGTAC	240	1	53.1714	0.212768	-7.96522	2.98e-71
srRNA-11374-18	11374	18	AGCAGCCGACTTAGAACT	494	89	109.444	18.9364	-2.53097	4.49e-71
srRNA-9059-19	9059	19	CTCCCACGGCGCGACCGCT	245	2	54.2791	0.425537	-6.99497	5.45e-71
srRNA-5728-18	5728	18	TGGATGGTTTAGTGAGGC	434	63	96.1516	13.4044	-2.8426	5.71e-71
srRNA-9873-21	9873	21	TTGGTTGATATAGACAGCAGG	710	199	157.299	42.3409	-1.89338	5.88e-71
srRNA-12735-18	12735	18	AAACCATTCGTAGACGAC	441	66	97.7024	14.0427	-2.79857	6.25e-71
srRNA-10017-23	10017	23	AACGGAACGGGACGGGAGCGGCC	940	334	208.255	71.0647	-1.55114	6.93e-71
srRNA-9205-18	9205	18	AGCCGAGCGCACGGGGTC	367	37	81.3079	7.87243	-3.36851	7.07e-71
srRNA-8120-23	8120	23	GACCGCGACCTCAGATCAGACGT	761	228	168.598	48.5112	-1.79719	8.19e-71
srRNA-5451-19	5451	19	TTAGAGGGACAAGTGGCGT	911	317	201.83	67.4476	-1.5813	1.16e-70
srRNA-4431-18	4431	18	TCGATTCCGGAGAGGGAG	276	9	61.1471	1.91492	-4.99693	1.25e-70
srRNA-5483-18	5483	18	ATTGAGCAATAACAGGTC	312	19	69.1228	4.0426	-4.09581	1.33e-70
srRNA-11956-26	11956	26	GGGGAGTTTGACTGGGGCGGTACACC	287	12	63.5841	2.55322	-4.63828	1.86e-70
srRNA-11716-22	11716	22	GGTGAAGAGACATGAGAGGTGT	616	150	136.473	31.9153	-2.0963	1.98e-70
srRNA-12742-19	12742	19	TCGTAGACGACCTGCTTCT	376	41	83.3019	8.72351	-3.25537	2.26e-70
srRNA-5810-18	5810	18	TTGACTATCTAGAGGAAG	286	12	63.3626	2.55322	-4.63324	3.64e-70
srRNA-8490-19	8490	19	GTAAGGGAAAGTTGAAAAG	380	43	84.188	9.14905	-3.20192	5.09e-70
srRNA-10788-19	10788	19	CTGGGGCGCGAAGCGGGGC	496	92	109.888	19.5747	-2.48897	5.32e-70
srRNA-10823-20	10823	20	CTGGACGAGGCGCCGCCGCC	441	68	97.7024	14.4683	-2.7555	9.2e-70
srRNA-11715-18	11715	18	CGGTGAAGAGACATGAGA	384	45	85.0742	9.57458	-3.15144	1.09e-69
srRNA-9962-22	9962	22	TGAAAATGGATGGCGCTGGAGC	2225	1249	492.943	265.748	-0.891363	1.58e-69
srRNA-4981-21	4981	21	CCGGCGCAAGACGGACCAGAG	421	60	93.2715	12.7661	-2.86912	1.59e-69
srRNA-11091-18	11091	18	CGGCGGCGGCGGCGACTC	280	11	62.0333	2.34045	-4.72818	1.63e-69
srRNA-4075-18	4075	18	ACGGCCGGTACAGTGAAA	398	51	88.1759	10.8512	-3.02253	2.51e-69
srRNA-10800-25	10800	25	GCGGGGCTGGGCGCGCGCCGCGGCT	446	71	98.8102	15.1066	-2.70948	2.83e-69
srRNA-4801-18	4801	18	GAAGCGTTTACTTTGAAA	429	64	95.0439	13.6172	-2.80317	3.98e-69
srRNA-5521-19	5521	19	GGGGCTGCACGCGCGCTAC	387	47	85.7389	10.0001	-3.09993	4.04e-69
srRNA-6871-21	6871	21	CCGATACGACTCTTAGCGGTG	1253	544	277.599	115.746	-1.26204	4.34e-69
srRNA-4441-18	4441	18	AGAGGGAGCCTGAGAAAC	527	109	116.756	23.1918	-2.33181	7.76e-69
srRNA-9876-22	9876	22	GTTGATATAGACAGCAGGACGG	1863	981	412.743	208.726	-0.983634	1.12e-68
srRNA-5197-19	5197	19	AACTTAAAGGAATTGACGG	400	53	88.619	11.2767	-2.97427	1.49e-68
srRNA-4928-21	4928	21	AGAGGGACGGCCGGGGGCATT	1253	547	277.599	116.384	-1.25411	2.06e-68
srRNA-4975-18	4975	18	CTTGGACCGGCGCAAGAC	294	16	65.135	3.4043	-4.258	2.36e-68
srRNA-8528-18	8528	18	AAGAGGGCGTGAAACCGT	287	14	63.5841	2.97876	-4.41588	2.39e-68
srRNA-4438-25	4438	25	CGGAGAGGGAGCCTGAGAAACGGCT	522	108	115.648	22.979	-2.33135	3.61e-68
srRNA-8130-18	8130	18	TCAGATCAGACGTGGCGA	263	8	58.267	1.70215	-5.09725	5.5e-68
srRNA-5518-20	5518	20	TCCGGGGCTGCACGCGCGCT	405	56	89.7267	11.915	-2.91275	6.08e-68
srRNA-5085-19	5085	19	ACCATAAACGATGCCGACT	537	116	118.971	24.6811	-2.26913	7.53e-68
srRNA-12487-19	12487	19	GCCCAGGCGGAACGATACG	407	57	90.1698	12.1278	-2.89433	7.85e-68
srRNA-8491-18	8491	18	TAAGGGAAAGTTGAAAAG	376	45	83.3019	9.57458	-3.12107	1.33e-67
srRNA-5176-19	5176	19	GGAGTATGGTTGCAAAGCT	319	25	70.6736	5.31921	-3.73189	3e-67
srRNA-8206-19	8206	19	AGTAACGGCGAGTGAACAG	1105	453	244.81	96.3841	-1.34479	3.01e-67
srRNA-10783-19	10783	19	TCGGGCTGGGGCGCGAAGC	372	44	82.4157	9.36181	-3.13806	3.07e-67
srRNA-10311-23	10311	23	GGTCAGTCGGTCCTGAGAGATGG	1150	483	254.78	102.767	-1.30987	3.35e-67
srRNA-4178-19	4178	19	ATACATGCCGACGGGCGCT	382	48	84.6311	10.2129	-3.0508	3.65e-67
srRNA-10707-21	10707	21	AACAATGTAGGTAAGGGAAGT	694	201	153.754	42.7665	-1.84607	5.03e-67
srRNA-11690-25	11690	25	TGTTGAGCTTGACTCTAGTCTGGCA	617	159	136.695	33.8302	-2.01458	5.33e-67
srRNA-11715-23	11715	23	CGGTGAAGAGACATGAGAGGTGT	543	121	120.3	25.745	-2.22428	6.19e-67
srRNA-8123-25	8123	25	CGCGACCTCAGATCAGACGTGGCGA	2573	1539	570.042	327.451	-0.79979	8.08e-67
srRNA-11966-18	11966	18	ACTGGGGCGGTACACCTG	241	4	53.3929	0.851074	-5.97122	1.16e-66
srRNA-9226-19	9226	19	GGCGATGTCGGCTACCCAC	270	11	59.8178	2.34045	-4.67572	1.36e-66
srRNA-6952-18	6952	18	CAGGACACATTGATCATC	280	14	62.0333	2.97876	-4.38026	2.49e-66
srRNA-4914-20	4914	20	TGAGGCCATGATTAAGAGGG	426	68	94.3792	14.4683	-2.70558	4.53e-66
srRNA-6872-21	6872	21	CGATACGACTCTTAGCGGTGG	238	4	52.7283	0.851074	-5.95315	9.34e-66
srRNA-11711-18	11711	18	GGCACGGTGAAGAGACAT	657	184	145.557	39.1494	-1.89452	9.85e-66
srRNA-10021-21	10021	21	GAACGGGACGGGAGCGGCCGC	458	83	101.469	17.6598	-2.5225	1.18e-65
srRNA-9453-19	9453	19	ACCCGAAAGATGGTGAACT	415	64	91.9422	13.6172	-2.7553	1.18e-65
srRNA-11031-23	11031	23	TCCGGAGCGGGAGGAACCAGCGG	253	8	56.0515	1.70215	-5.04133	5.01e-65
srRNA-11099-20	11099	20	GCGGCGACTCTGGACGCGAG	775	254	171.699	54.0432	-1.6677	6.23e-65
srRNA-5175-18	5175	18	GGGAGTATGGTTGCAAAG	235	4	52.0637	0.851074	-5.93485	7.52e-65
srRNA-9778-19	9778	19	GGCCACTTTTGGTAAGCAG	322	29	71.3383	6.17029	-3.53127	7.88e-65
srRNA-11961-21	11961	21	GTTTGACTGGGGCGGTACACC	423	69	93.7146	14.681	-2.67432	8.96e-65
srRNA-5655-20	5655	20	GTAAGTGCGGGTCATAAGCT	310	25	68.6797	5.31921	-3.6906	9.15e-65
srRNA-8865-20	8865	20	CCCGGTGGGGAAGGTGGCTC	566	138	125.396	29.3621	-2.09447	1.17e-64
srRNA-4870-23	4870	23	ATAATGGAATAGGACCGCGGTTC	1017	406	225.314	86.384	-1.3831	1.27e-64
srRNA-5481-20	5481	20	AGATTGAGCAATAACAGGTC	447	80	99.0317	17.0215	-2.54053	1.31e-64
srRNA-5790-18	5790	18	CGCTGAGAAGACGGTCGA	300	22	66.4642	4.68091	-3.82772	1.57e-64
srRNA-5480-21	5480	21	GAGATTGAGCAATAACAGGTC	315	27	69.7875	5.74475	-3.60265	1.65e-64
srRNA-4891-20	4891	20	TCTATTTTGTTGGTTTTCGG	524	117	116.091	24.8939	-2.22139	1.7e-64
srRNA-5455-18	5455	18	AGGGACAAGTGGCGTTCA	1429	689	316.591	146.597	-1.11076	2.56e-64
srRNA-9575-18	9575	18	CGAACCATCTAGTAGCTG	246	7	54.5007	1.48938	-5.19349	3.6e-64
srRNA-10982-18	10982	18	TCGGCGCGCGGCGCGGGC	237	5	52.5068	1.06384	-5.62515	4.59e-64
srRNA-9224-18	9224	18	GCGGCGATGTCGGCTACC	237	5	52.5068	1.06384	-5.62515	4.59e-64
srRNA-9966-19	9966	19	AATGGATGGCGCTGGAGCG	964	374	213.572	79.5754	-1.42433	4.74e-64
srRNA-5784-24	5784	24	GCGGAGCGCTGAGAAGACGGTCGA	1417	682	313.933	145.108	-1.11333	5.1e-64
srRNA-9888-18	9888	18	AGCAGGACGGTGGCCATG	483	98	107.007	20.8513	-2.3595	5.21e-64
srRNA-10801-18	10801	18	CGGGGCTGGGCGCGCGCC	357	43	79.0925	9.14905	-3.11185	5.21e-64
srRNA-5475-19	5475	19	CACCCGAGATTGAGCAATA	453	84	100.361	17.8726	-2.48938	5.83e-64
srRNA-9454-20	9454	20	CCCGAAAGATGGTGAACTAT	763	251	169.041	53.4049	-1.66233	1.22e-63
srRNA-8206-18	8206	18	AGTAACGGCGAGTGAACA	980	386	217.117	82.1286	-1.40251	1.3e-63
srRNA-4967-25	4967	25	GTGAAATTCTTGGACCGGCGCAAGA	385	55	85.2958	11.7023	-2.86569	1.64e-63
srRNA-10758-19	10758	19	GGATTGGCTCTAAGGGCTG	220	2	48.7404	0.425537	-6.83969	2.3e-63
srRNA-10416-18	10416	18	CCGGAGTGGCGGAGATGG	230	4	50.9559	0.851074	-5.90382	2.4e-63
srRNA-4975-19	4975	19	CTTGGACCGGCGCAAGACG	398	61	88.1759	12.9789	-2.76422	3.44e-63
srRNA-12167-18	12167	18	GATAACTGGCTTGTGGCG	258	11	57.1593	2.34045	-4.61013	4.25e-63
srRNA-5198-22	5198	22	ACTTAAAGGAATTGACGGAAGG	703	219	155.748	46.5963	-1.74093	1.32e-62
srRNA-11089-18	11089	18	GCCGGCGGCGGCGGCGAC	308	27	68.2366	5.74475	-3.57023	1.35e-62
srRNA-4934-18	4934	18	ACGGCCGGGGGCATTCGT	293	22	64.9134	4.68091	-3.79366	1.39e-62
srRNA-12734-19	12734	19	TAAACCATTCGTAGACGAC	562	141	124.51	30.0004	-2.05321	1.41e-62
srRNA-9447-18	9447	18	GTTAGGACCCGAAAGATG	451	86	99.9179	18.2981	-2.44905	1.77e-62
srRNA-11701-18	11701	18	ACTCTAGTCTGGCACGGT	538	129	119.193	27.4471	-2.11857	2.23e-62
srRNA-11574-24	11574	24	TCTAATTAGTGACGCGCATGAATG	413	69	91.4991	14.681	-2.6398	2.4e-62
srRNA-4690-25	4690	25	TGGATCTTGGGAGCGGGCGGGCGGT	380	55	84.188	11.7023	-2.84683	2.95e-62
srRNA-10704-19	10704	19	TGGAACAATGTAGGTAAGG	734	239	162.616	50.8517	-1.6771	5.25e-62
srRNA-11960-20	11960	20	AGTTTGACTGGGGCGGTACA	903	343	200.057	72.9796	-1.45485	5.94e-62
srRNA-9611-18	9611	18	CTCAGGATAGCTGGCGCT	253	11	56.0515	2.34045	-4.58189	1.21e-61
srRNA-5175-20	5175	20	GGGAGTATGGTTGCAAAGCT	318	32	70.4521	6.80859	-3.37121	1.82e-61
srRNA-4920-21	4920	21	CATGATTAAGAGGGACGGCCG	1433	707	317.478	150.427	-1.07759	2.05e-61
srRNA-5027-20	5027	20	CATTAATCAAGAACGAAAGT	440	83	97.4809	17.6598	-2.46465	2.06e-61
srRNA-11411-18	11411	18	CGACTGTTTAATTAAAAC	309	29	68.4582	6.17029	-3.47181	2.62e-61
srRNA-11702-19	11702	19	CTCTAGTCTGGCACGGTGA	747	249	165.496	52.9794	-1.64329	2.7e-61
srRNA-8272-19	8272	19	TGTGGCGTACGGAAGACCC	320	33	70.8952	7.02136	-3.33587	2.88e-61
srRNA-10685-21	10685	21	TGAACAGCCTCTGGCATGTTG	376	55	83.3019	11.7023	-2.83156	2.96e-61
srRNA-12732-20	12732	20	GCTAAACCATTCGTAGACGA	454	90	100.583	19.1492	-2.39303	3.36e-61
srRNA-10316-18	10316	18	GTCGGTCCTGAGAGATGG	378	56	83.745	11.915	-2.81322	3.7e-61
srRNA-11640-18	11640	18	ACCACAGCCAAGGGAACG	534	130	118.306	27.6599	-2.09666	4.25e-61
srRNA-6894-18	6894	18	TCACTCGGCTCGTGCGTC	265	15	58.7101	3.19153	-4.20129	4.81e-61
srRNA-5446-18	5446	18	ACTTCTTAGAGGGACAAG	332	38	73.5538	8.0852	-3.18544	6.88e-61
srRNA-9225-18	9225	18	CGGCGATGTCGGCTACCC	257	13	56.9377	2.76599	-4.36352	1e-60
srRNA-9228-18	9228	18	CGATGTCGGCTACCCACC	238	8	52.7283	1.70215	-4.95315	1.33e-60
srRNA-9649-19	9649	19	TTTTATCCGGTAAAGCGAA	253	12	56.0515	2.55322	-4.45636	1.36e-60
srRNA-11652-20	11652	20	GGAACGGGCTTGGCGGAATC	769	265	170.37	56.3837	-1.59532	1.85e-60
srRNA-10703-20	10703	20	TTGGAACAATGTAGGTAAGG	1003	414	222.212	88.0862	-1.33495	2.2e-60
srRNA-8580-20	8580	20	CCGGAGGATTCAACCCGGCG	398	66	88.1759	14.0427	-2.65056	2.33e-60
srRNA-9881-19	9881	19	TATAGACAGCAGGACGGTG	786	276	174.136	58.7241	-1.56819	2.84e-60
srRNA-4983-18	4983	18	GGCGCAAGACGGACCAGA	439	85	97.2593	18.0853	-2.42702	3.52e-60
srRNA-5197-18	5197	18	AACTTAAAGGAATTGACG	416	75	92.1638	15.9576	-2.52995	7.45e-60
srRNA-11107-20	11107	20	TCTGGACGCGAGCCGGGCCC	573	154	126.947	32.7663	-1.95394	8.85e-60
srRNA-8346-20	8346	20	TGGACGGTGTGAGGCCGGTA	239	9	52.9498	1.91492	-4.78927	9.44e-60
srRNA-6893-19	6893	19	ATCACTCGGCTCGTGCGTC	300	28	66.4642	5.95752	-3.4798	1.21e-59
srRNA-12252-18	12252	18	GAATTCACCAAGCGTTGG	253	13	56.0515	2.76599	-4.34089	1.42e-59
srRNA-10249-23	10249	23	TCAAACGAGAACTTTGAAGGCCG	1809	997	400.779	212.13	-0.917858	1.93e-59
srRNA-10722-19	10722	19	GGAAGTCGGCAAGCCGGAT	259	15	57.3808	3.19153	-4.16825	2.47e-59
srRNA-4086-19	4086	19	AGTGAAACTGCGAATGGCT	649	198	143.784	42.1282	-1.77105	3.24e-59
srRNA-9446-22	9446	22	CGTTAGGACCCGAAAGATGGTG	1258	594	278.707	126.384	-1.14093	3.8e-59
srRNA-10800-19	10800	19	GCGGGGCTGGGCGCGCGCC	295	27	65.3565	5.74475	-3.50802	4.61e-59
srRNA-8345-25	8345	25	GTGGACGGTGTGAGGCCGGTAGCGG	355	50	78.6494	10.6384	-2.88615	5.23e-59
srRNA-9573-18	9573	18	ATCGAACCATCTAGTAGC	240	10	53.1714	2.12768	-4.64329	6.12e-59
srRNA-8274-19	8274	19	TGGCGTACGGAAGACCCAC	439	88	97.2593	18.7236	-2.37698	1.04e-58
srRNA-12738-23	12738	23	CCATTCGTAGACGACCTGCTTCT	648	199	143.563	42.3409	-1.76156	1.1e-58
srRNA-9610-18	9610	18	CCTCAGGATAGCTGGCGC	260	16	57.6023	3.4043	-4.0807	1.13e-58
srRNA-8983-18	8983	18	AGATACCCGTCGCCGCGC	368	56	81.5295	11.915	-2.77454	1.13e-58
srRNA-10729-18	10729	18	GGCAAGCCGGATCCGTAA	411	75	91.056	15.9576	-2.51251	1.14e-58
srRNA-11703-19	11703	19	TCTAGTCTGGCACGGTGAA	1393	693	308.616	147.449	-1.0656	1.23e-58
srRNA-5795-22	5795	22	AGAAGACGGTCGAACTTGACTA	1581	832	350.267	177.023	-0.984513	2.04e-58
srRNA-8833-23	8833	23	CGCCGCGACCGGCTCCGGGACGG	369	57	81.751	12.1278	-2.75292	2.44e-58
srRNA-5192-24	5192	24	GCTGAAACTTAAAGGAATTGACGG	382	63	84.6311	13.4044	-2.65848	3.95e-58
srRNA-4236-19	4236	19	TCAAAACCAACCCGGTGAG	361	54	79.9786	11.4895	-2.7993	4.16e-58
srRNA-9963-21	9963	21	GAAAATGGATGGCGCTGGAGC	1981	1138	438.886	242.131	-0.85806	4.44e-58
srRNA-5379-21	5379	21	TCCGATAACGAACGAGACTCT	555	149	122.959	31.7025	-1.95551	5.69e-58
srRNA-5721-18	5721	18	TACCGATTGGATGGTTTA	379	62	83.9665	13.1916	-2.67019	5.89e-58
srRNA-4930-22	4930	22	AGGGACGGCCGGGGGCATTCGT	940	383	208.255	81.4903	-1.35365	7.93e-58
srRNA-9457-18	9457	18	GAAAGATGGTGAACTATG	1674	906	370.87	192.768	-0.944048	1.12e-57
srRNA-11965-23	11965	23	GACTGGGGCGGTACACCTGTCAA	430	86	95.2654	18.2981	-2.38026	1.32e-57
srRNA-11691-24	11691	24	GTTGAGCTTGACTCTAGTCTGGCA	661	210	146.443	44.6814	-1.71259	1.52e-57
srRNA-4094-20	4094	20	TGCGAATGGCTCATTAAATC	242	12	53.6145	2.55322	-4.39223	2.02e-57
srRNA-11402-18	11402	18	AGGGGAATCCGACTGTTT	556	151	123.18	32.128	-1.93887	2.03e-57
srRNA-8825-22	8825	22	TGGCGGTGCGCCGCGACCGGCT	244	13	54.0576	2.76599	-4.28863	5.41e-57
srRNA-4859-18	4859	18	CGCAGCTAGGAATAATGG	406	76	89.9483	16.1704	-2.47574	5.6e-57
srRNA-12164-20	12164	20	AGGGATAACTGGCTTGTGGC	213	5	47.1896	1.06384	-5.47111	7e-57
srRNA-5195-21	5195	21	GAAACTTAAAGGAATTGACGG	319	39	70.6736	8.29797	-3.09034	8.05e-57
srRNA-11956-22	11956	22	GGGGAGTTTGACTGGGGCGGTA	416	81	92.1638	17.2342	-2.41892	8.22e-57
srRNA-4476-19	4476	19	AAGGCAGCAGGCGCGCAAA	243	13	53.836	2.76599	-4.2827	1.05e-56
srRNA-10701-21	10701	21	TGTTGGAACAATGTAGGTAAG	1163	540	257.66	114.895	-1.16515	1.45e-56
srRNA-8131-18	8131	18	CAGATCAGACGTGGCGAC	338	47	74.8831	10.0001	-2.90462	1.46e-56
srRNA-10706-22	10706	22	GAACAATGTAGGTAAGGGAAGT	450	98	99.6964	20.8513	-2.2574	1.57e-56
srRNA-9227-18	9227	18	GCGATGTCGGCTACCCAC	268	21	59.3747	4.46814	-3.7321	1.66e-56
srRNA-4981-19	4981	19	CCGGCGCAAGACGGACCAG	268	21	59.3747	4.46814	-3.7321	1.66e-56
srRNA-10585-19	10585	19	CGGCGGCGTCCGGTGAGCT	310	36	68.6797	7.65967	-3.16453	1.67e-56
srRNA-10380-18	10380	18	GCCGATCGAAAGGGAGTC	273	23	60.4825	4.89368	-3.62753	3.09e-56
srRNA-5380-20	5380	20	CCGATAACGAACGAGACTCT	537	144	118.971	30.6387	-1.95718	3.66e-56
srRNA-5513-18	5513	18	AGATGTCCGGGGCTGCAC	434	91	96.1516	19.3619	-2.31209	3.82e-56
srRNA-4914-18	4914	18	TGAGGCCATGATTAAGAG	254	17	56.2731	3.61706	-3.95955	4.54e-56
srRNA-4524-19	4524	19	ACGAAAAATAACAATACAG	1236	594	273.833	126.384	-1.11548	4.7e-56
srRNA-12403-18	12403	18	TGGTGTATGTGCTTGGCT	237	12	52.5068	2.55322	-4.36211	5.54e-56
srRNA-5198-18	5198	18	ACTTAAAGGAATTGACGG	247	15	54.7222	3.19153	-4.09981	6.29e-56
srRNA-10720-18	10720	18	AGGGAAGTCGGCAAGCCG	243	14	53.836	2.97876	-4.17579	9.76e-56
srRNA-10585-18	10585	18	CGGCGGCGTCCGGTGAGC	262	20	58.0454	4.25537	-3.76983	1.1e-55
srRNA-8576-19	8576	19	CCGCCCGGAGGATTCAACC	225	9	49.8482	1.91492	-4.70219	1.17e-55
srRNA-9942-19	9942	19	CCTGCCGAATCAACTAGCC	246	15	54.5007	3.19153	-4.09396	1.21e-55
srRNA-8975-19	8975	19	AGGAAGCCAGATACCCGTC	508	130	112.546	27.6599	-2.02465	1.45e-55
srRNA-9448-23	9448	23	TTAGGACCCGAAAGATGGTGAAC	353	55	78.2063	11.7023	-2.7405	1.52e-55
srRNA-12733-18	12733	18	CTAAACCATTCGTAGACG	228	10	50.5128	2.12768	-4.56929	1.88e-55
srRNA-4913-19	4913	19	CTGAGGCCATGATTAAGAG	270	23	59.8178	4.89368	-3.61159	2.04e-55
srRNA-9796-21	9796	21	GAACTGGCGCTGCGGGATGAA	447	99	99.0317	21.0641	-2.23311	2.07e-55
srRNA-10803-22	10803	22	GGGCTGGGCGCGCGCCGCGGCT	512	133	113.432	28.2982	-2.00305	3.2e-55
srRNA-9433-21	9433	21	GCACGAGCGTACGCGTTAGGA	460	106	101.912	22.5535	-2.1759	3.35e-55
srRNA-11458-18	11458	18	TGACGCGATGTGATTTCT	234	12	51.8421	2.55322	-4.34373	4.02e-55
srRNA-10758-22	10758	22	GGATTGGCTCTAAGGGCTGGGT	353	56	78.2063	11.915	-2.7145	5.65e-55
srRNA-8274-18	8274	18	TGGCGTACGGAAGACCCA	296	33	65.5781	7.02136	-3.22339	6.56e-55
srRNA-9228-19	9228	19	CGATGTCGGCTACCCACCC	268	23	59.3747	4.89368	-3.60086	7.2e-55
srRNA-10019-23	10019	23	CGGAACGGGACGGGAGCGGCCGC	446	100	98.8102	21.2768	-2.21538	9.62e-55
srRNA-11955-23	11955	23	TGGGGAGTTTGACTGGGGCGGTA	333	48	73.7753	10.2129	-2.85275	1.08e-54
srRNA-8202-19	8202	19	CCTCAGTAACGGCGAGTGA	303	36	67.1289	7.65967	-3.13158	1.12e-54
srRNA-11418-19	11418	19	TTAATTAAAACAAAGCATC	209	6	46.3034	1.27661	-5.18073	1.99e-54
srRNA-9448-21	9448	21	TTAGGACCCGAAAGATGGTGA	603	186	133.593	39.5749	-1.75519	2.35e-54
srRNA-4914-21	4914	21	TGAGGCCATGATTAAGAGGGA	438	97	97.0378	20.6385	-2.23321	2.66e-54
srRNA-4342-19	4342	19	CGACGACCCATTCGAACGT	515	137	114.097	29.1493	-1.96873	2.71e-54
srRNA-4860-18	4860	18	GCAGCTAGGAATAATGGA	870	353	192.746	75.1073	-1.35968	6.61e-54
srRNA-9943-18	9943	18	CTGCCGAATCAACTAGCC	207	6	45.8603	1.27661	-5.16686	7.81e-54
srRNA-4889-18	4889	18	GTTCTATTTTGTTGGTTT	531	147	117.642	31.277	-1.91123	8.33e-54
srRNA-10024-19	10024	19	CGGGACGGGAGCGGCCGCG	319	44	70.6736	9.36181	-2.91631	1.31e-53
srRNA-11071-19	11071	19	GGCCCGGACACTCGGGGGG	242	16	53.6145	3.4043	-3.97719	1.35e-53
srRNA-9875-23	9875	23	GGTTGATATAGACAGCAGGACGG	1264	627	280.036	133.406	-1.06979	1.42e-53
srRNA-4866-18	4866	18	AGGAATAATGGAATAGGA	551	159	122.073	33.8302	-1.85136	1.79e-53
srRNA-9941-20	9941	20	ACCTGCCGAATCAACTAGCC	257	21	56.9377	4.46814	-3.67164	1.79e-53
srRNA-4426-20	4426	20	AGGGTTCGATTCCGGAGAGG	293	34	64.9134	7.23413	-3.16563	1.98e-53
srRNA-11956-21	11956	21	GGGGAGTTTGACTGGGGCGGT	360	62	79.7571	13.1916	-2.59599	2.33e-53
srRNA-11691-25	11691	25	GTTGAGCTTGACTCTAGTCTGGCAC	425	93	94.1577	19.7875	-2.25049	3.36e-53
srRNA-9430-22	9430	22	GGAGCACGAGCGTACGCGTTAG	500	132	110.774	28.0854	-1.97972	4.16e-53
srRNA-5816-19	5816	19	ATCTAGAGGAAGTAAAAGT	460	111	101.912	23.6173	-2.10941	4.51e-53
srRNA-9650-18	9650	18	TTTATCCGGTAAAGCGAA	216	9	47.8543	1.91492	-4.64329	4.9e-53
srRNA-10241-19	10241	19	GCAAATATTCAAACGAGAA	412	87	91.2776	18.5109	-2.30189	5.04e-53
srRNA-5782-20	5782	20	TGGCGGAGCGCTGAGAAGAC	363	64	80.4217	13.6172	-2.56216	5.19e-53
srRNA-9448-22	9448	22	TTAGGACCCGAAAGATGGTGAA	1833	1059	406.097	225.322	-0.849836	6.79e-53
srRNA-10704-24	10704	24	TGGAACAATGTAGGTAAGGGAAGT	706	253	156.413	53.8304	-1.53886	1.08e-52
srRNA-11955-24	11955	24	TGGGGAGTTTGACTGGGGCGGTAC	173	0	38.3277	0.212768	-7.49296	1.18e-52
srRNA-11960-21	11960	21	AGTTTGACTGGGGCGGTACAC	633	209	140.24	44.4686	-1.65703	1.33e-52
srRNA-6910-19	6910	19	TCGATGAAGAACGCAGCTA	501	134	110.995	28.511	-1.96091	1.51e-52
srRNA-10785-19	10785	19	GGGCTGGGGCGCGAAGCGG	438	101	97.0378	21.4896	-2.17491	1.53e-52
srRNA-9872-22	9872	22	GTTGGTTGATATAGACAGCAGG	548	160	121.408	34.043	-1.83444	1.6e-52
srRNA-9888-19	9888	19	AGCAGGACGGTGGCCATGG	465	115	103.02	24.4684	-2.07393	1.71e-52
srRNA-9275-25	9275	25	TCTAACGCGTGCGCGAGTCAGGGGC	347	58	76.877	12.3406	-2.63914	2.14e-52
srRNA-8577-19	8577	19	CGCCCGGAGGATTCAACCC	221	11	48.962	2.34045	-4.3868	2.16e-52
srRNA-10016-22	10016	22	GAACGGAACGGGACGGGAGCGG	1086	507	240.601	107.874	-1.1573	2.81e-52
srRNA-8848-18	8848	18	CGGGACGGCCGGGAAGGC	217	10	48.0758	2.12768	-4.49795	2.89e-52
srRNA-8273-18	8273	18	GTGGCGTACGGAAGACCC	217	10	48.0758	2.12768	-4.49795	2.89e-52
srRNA-10783-26	10783	26	TCGGGCTGGGGCGCGAAGCGGGGCTG	227	13	50.2913	2.76599	-4.18444	3.85e-52
srRNA-11097-25	11097	25	CGGCGGCGACTCTGGACGCGAGCCG	1952	1158	432.461	246.386	-0.811649	4.57e-52
srRNA-8526-18	8526	18	TCAAGAGGGCGTGAAACC	230	14	50.9559	2.97876	-4.09647	4.77e-52
srRNA-5300-18	5300	18	AGATTGATAGCTCTTTCT	538	156	119.193	33.1919	-1.84439	5.94e-52
srRNA-10425-21	10425	21	CGGAGATGGGCGCCGCGAGGC	468	118	103.684	25.1067	-2.04605	6.47e-52
srRNA-10224-19	10224	19	AGATCTTGGTGGTAGTAGC	254	22	56.2731	4.68091	-3.58758	7.61e-52
srRNA-12315-19	12315	19	GTGAGACAGGTTAGTTTTA	788	308	174.579	65.5327	-1.4136	8.08e-52
srRNA-5452-18	5452	18	TAGAGGGACAAGTGGCGT	823	331	182.334	70.4264	-1.37239	9.7e-52
srRNA-10242-18	10242	18	CAAATATTCAAACGAGAA	289	35	64.0272	7.4469	-3.10397	1.03e-51
srRNA-4968-24	4968	24	TGAAATTCTTGGACCGGCGCAAGA	259	24	57.3808	5.10644	-3.49018	1.23e-51
srRNA-8214-18	8214	18	CGAGTGAACAGGGAAGAG	250	21	55.3869	4.46814	-3.6318	1.49e-51
srRNA-5789-18	5789	18	GCGCTGAGAAGACGGTCG	447	108	99.0317	22.979	-2.10757	1.59e-51
srRNA-4511-18	4511	18	CGGGGAGGTAGTGACGAA	583	183	129.162	38.9366	-1.72998	1.64e-51
srRNA-5482-19	5482	19	GATTGAGCAATAACAGGTC	283	33	62.6979	7.02136	-3.1586	1.68e-51
srRNA-11084-24	11084	24	GGGGGGCCGGCGGCGGCGGCGACT	181	2	40.1001	0.425537	-6.55818	1.7e-51
srRNA-8346-24	8346	24	TGGACGGTGTGAGGCCGGTAGCGG	499	136	110.552	28.9365	-1.93376	2.22e-51
srRNA-11093-25	11093	25	GCGGCGGCGGCGACTCTGGACGCGA	324	50	71.7814	10.6384	-2.75433	2.83e-51
srRNA-10698-18	10698	18	GCATGTTGGAACAATGTA	377	74	83.5234	15.7449	-2.4073	3.25e-51
srRNA-10018-22	10018	22	ACGGAACGGGACGGGAGCGGCC	731	274	161.951	58.2986	-1.47403	3.38e-51
srRNA-6872-18	6872	18	CGATACGACTCTTAGCGG	326	51	72.2245	10.8512	-2.73463	3.42e-51
srRNA-8202-20	8202	20	CCTCAGTAACGGCGAGTGAA	302	41	66.9073	8.72351	-2.93918	3.58e-51
srRNA-6960-18	6960	18	ATTGATCATCGACACTTC	236	17	52.2852	3.61706	-3.85351	4.91e-51
srRNA-11955-26	11955	26	TGGGGAGTTTGACTGGGGCGGTACAC	229	15	50.7344	3.19153	-3.99064	7.58e-51
srRNA-8579-20	8579	20	CCCGGAGGATTCAACCCGGC	308	44	68.2366	9.36181	-2.86569	7.7e-51
srRNA-4869-24	4869	24	AATAATGGAATAGGACCGCGGTTC	1083	512	239.936	108.937	-1.13915	7.73e-51
srRNA-9268-18	9268	18	CAAGGAGTCTAACGCGTG	283	34	62.6979	7.23413	-3.11553	7.96e-51
srRNA-5795-25	5795	25	AGAAGACGGTCGAACTTGACTATCT	241	19	53.3929	4.0426	-3.72329	1.01e-50
srRNA-8465-19	8465	19	ACGAGACCGATAGTCAACA	346	61	76.6554	12.9789	-2.56222	1.53e-50
srRNA-10237-18	10237	18	AGTAGCAAATATTCAAAC	231	16	51.1775	3.4043	-3.91008	1.63e-50
srRNA-9565-18	9565	18	AAAGACTAATCGAACCAT	490	134	108.558	28.511	-1.92888	2.75e-50
srRNA-10261-19	10261	19	TTTGAAGGCCGAAGTGGAG	265	28	58.7101	5.95752	-3.30083	2.89e-50
srRNA-5519-19	5519	19	CCGGGGCTGCACGCGCGCT	236	18	52.2852	3.82983	-3.77105	3.54e-50
srRNA-10798-27	10798	27	AAGCGGGGCTGGGCGCGCGCCGCGGCT	798	321	176.795	68.2987	-1.37215	3.65e-50
srRNA-10708-20	10708	20	ACAATGTAGGTAAGGGAAGT	461	119	102.133	25.3195	-2.01214	4.83e-50
srRNA-8121-21	8121	21	ACCGCGACCTCAGATCAGACG	485	132	107.451	28.0854	-1.93578	5.15e-50
srRNA-10350-18	10350	18	AGGGACGGGCGATGGCCT	198	7	43.8664	1.48938	-4.88033	5.33e-50
srRNA-5196-18	5196	18	AAACTTAAAGGAATTGAC	328	54	72.6676	11.4895	-2.661	5.42e-50
srRNA-6871-22	6871	22	CCGATACGACTCTTAGCGGTGG	185	4	40.9863	0.851074	-5.58971	7.89e-50
srRNA-10018-20	10018	20	ACGGAACGGGACGGGAGCGG	1010	466	223.763	99.1501	-1.17428	8.82e-50
srRNA-10723-18	10723	18	GAAGTCGGCAAGCCGGAT	278	34	61.5902	7.23413	-3.08981	1.58e-49
srRNA-10250-22	10250	22	CAAACGAGAACTTTGAAGGCCG	1739	1011	385.271	215.109	-0.840806	2.69e-49
srRNA-11955-21	11955	21	TGGGGAGTTTGACTGGGGCGG	162	0	35.8907	0.212768	-7.39818	2.9e-49
srRNA-10580-22	10580	22	GGTTCCGGCGGCGTCCGGTGAG	292	40	64.6919	8.51074	-2.92623	2.94e-49
srRNA-12139-19	12139	19	CAGGAGGTGTCAGAAAAGT	716	272	158.628	57.873	-1.45468	3.55e-49
srRNA-9959-19	9959	19	CCCTGAAAATGGATGGCGC	247	23	54.7222	4.89368	-3.48314	3.68e-49
srRNA-11095-24	11095	24	GGCGGCGGCGACTCTGGACGCGAG	225	16	49.8482	3.4043	-3.87211	7.78e-49
srRNA-11664-19	11664	19	GCGGAATCAGCGGGGAAAG	290	40	64.2488	8.51074	-2.91631	9.47e-49
srRNA-11690-24	11690	24	TGTTGAGCTTGACTCTAGTCTGGC	304	46	67.3504	9.78735	-2.7827	1.2e-48
srRNA-4179-18	4179	18	TACATGCCGACGGGCGCT	181	4	40.1001	0.851074	-5.55818	1.25e-48
srRNA-5724-19	5724	19	CGATTGGATGGTTTAGTGA	928	415	205.596	88.2989	-1.21934	1.46e-48
srRNA-11107-19	11107	19	TCTGGACGCGAGCCGGGCC	407	95	90.1698	20.213	-2.15736	2.42e-48
srRNA-9811-24	9811	24	GATGAACCGAACGCCGGGTTAAGG	387	85	85.7389	18.0853	-2.24513	2.55e-48
srRNA-10812-20	10812	20	GCGCGCCGCGGCTGGACGAG	718	277	159.071	58.9369	-1.43243	3.46e-48
srRNA-10017-25	10017	25	AACGGAACGGGACGGGAGCGGCCGC	665	244	147.329	51.9155	-1.5048	4.81e-48
srRNA-9887-18	9887	18	CAGCAGGACGGTGGCCAT	267	32	59.1532	6.80859	-3.11903	5.25e-48
srRNA-5451-20	5451	20	TTAGAGGGACAAGTGGCGTT	1115	550	247.025	117.023	-1.07787	7.1e-48
srRNA-5116-18	5116	18	GCGTTATTCCCATGACCC	169	2	37.4415	0.425537	-6.45921	7.53e-48
srRNA-11965-21	11965	21	GACTGGGGCGGTACACCTGTC	354	70	78.4278	14.8938	-2.39665	7.56e-48
srRNA-11651-18	11651	18	GGGAACGGGCTTGGCGGA	495	144	109.666	30.6387	-1.83969	1.19e-47
srRNA-11954-25	11954	25	GTGGGGAGTTTGACTGGGGCGGTAC	156	0	34.5614	0.212768	-7.34373	2.07e-47
srRNA-6874-19	6874	19	ATACGACTCTTAGCGGTGG	156	0	34.5614	0.212768	-7.34373	2.07e-47
srRNA-9798-19	9798	19	ACTGGCGCTGCGGGATGAA	299	46	66.2427	9.78735	-2.75877	2.08e-47
srRNA-11085-24	11085	24	GGGGGCCGGCGGCGGCGGCGACTC	162	1	35.8907	0.212768	-7.39818	2.41e-47
srRNA-4534-23	4534	23	ACAATACAGGACTCTTTCGAGGC	294	44	65.135	9.36181	-2.79857	2.45e-47
srRNA-4520-19	4520	19	AGTGACGAAAAATAACAAT	213	14	47.1896	2.97876	-3.98569	3.02e-47
srRNA-4537-19	4537	19	ATACAGGACTCTTTCGAGG	382	85	84.6311	18.0853	-2.22637	3.32e-47
srRNA-9879-20	9879	20	GATATAGACAGCAGGACGGT	908	408	201.165	86.8095	-1.21245	4.23e-47
srRNA-9454-19	9454	19	CCCGAAAGATGGTGAACTA	470	132	104.127	28.0854	-1.89045	5.88e-47
srRNA-8125-19	8125	19	CGACCTCAGATCAGACGTG	299	47	66.2427	10.0001	-2.72774	7.83e-47
srRNA-9654-18	9654	18	TCCGGTAAAGCGAATGAT	287	42	63.5841	8.93628	-2.83092	8.9e-47
srRNA-11716-18	11716	18	GGTGAAGAGACATGAGAG	251	28	55.6084	5.95752	-3.22252	1.46e-46
srRNA-5653-20	5653	20	CAGTAAGTGCGGGTCATAAG	369	80	81.751	17.0215	-2.26388	1.49e-46
srRNA-9980-18	9980	18	GAGCGTCGGGCCCATACC	174	4	38.5493	0.851074	-5.50127	1.55e-46
srRNA-4921-20	4921	20	ATGATTAAGAGGGACGGCCG	482	140	106.786	29.7876	-1.84194	1.75e-46
srRNA-11698-25	11698	25	TTGACTCTAGTCTGGCACGGTGAAG	1517	859	336.088	182.768	-0.878822	2.2e-46
srRNA-11705-18	11705	18	TAGTCTGGCACGGTGAAG	477	138	105.678	29.3621	-1.84765	3.38e-46
srRNA-5191-23	5191	23	AGCTGAAACTTAAAGGAATTGAC	431	113	95.487	24.0428	-1.9897	4.11e-46
srRNA-5819-18	5819	18	TAGAGGAAGTAAAAGTCG	375	84	83.0803	17.8726	-2.21676	4.28e-46
srRNA-12373-18	12373	18	AGTACGAGAGGAACCGCA	471	135	104.349	28.7237	-1.8611	4.52e-46
srRNA-11087-22	11087	22	GGGCCGGCGGCGGCGGCGACTC	163	2	36.1122	0.425537	-6.40706	4.99e-46
srRNA-10995-26	10995	26	CGGGCTCCGGGGCGGCGGGTCCAACC	163	2	36.1122	0.425537	-6.40706	4.99e-46
srRNA-4401-19	4401	19	TGGTGACCACGGGTGACGG	208	14	46.0819	2.97876	-3.95142	7.69e-46
srRNA-9275-24	9275	24	TCTAACGCGTGCGCGAGTCAGGGG	304	51	67.3504	10.8512	-2.63383	8.11e-46
srRNA-5788-22	5788	22	AGCGCTGAGAAGACGGTCGAAC	612	219	135.587	46.5963	-1.54093	8.38e-46
srRNA-5785-24	5785	24	CGGAGCGCTGAGAAGACGGTCGAA	635	234	140.683	49.7878	-1.49858	1.32e-45
srRNA-11032-22	11032	22	CCGGAGCGGGAGGAACCAGCGG	260	33	57.6023	7.02136	-3.03631	1.56e-45
srRNA-10401-19	10401	19	TTCAGATCCCCGAATCCGG	210	15	46.525	3.19153	-3.86569	1.61e-45
srRNA-11130-18	11130	18	CCGTGGATCGCCTCAGCT	222	19	49.1835	4.0426	-3.60482	1.7e-45
srRNA-9781-18	9781	18	CACTTTTGGTAAGCAGAA	190	9	42.094	1.91492	-4.45826	1.7e-45
srRNA-4890-21	4890	21	TTCTATTTTGTTGGTTTTCGG	364	80	80.6433	17.0215	-2.2442	1.96e-45
srRNA-9868-18	9868	18	AGGTGTTGGTTGATATAG	300	50	66.4642	10.6384	-2.64329	2.13e-45
srRNA-11935-18	11935	18	GCTCCGGGGACAGTGCCA	209	15	46.3034	3.19153	-3.8588	3.07e-45
srRNA-10796-20	10796	20	CGAAGCGGGGCTGGGCGCGC	645	242	142.898	51.49	-1.47262	3.87e-45
srRNA-5739-18	5739	18	GTGAGGCCCTCGGATCGG	229	22	50.7344	4.68091	-3.4381	4.61e-45
srRNA-10802-25	10802	25	GGGGCTGGGCGCGCGCCGCGGCTGG	350	74	77.5416	15.7449	-2.30009	4.97e-45
srRNA-12626-19	12626	19	CGGGGTCCGGTGCGGAGAG	181	7	40.1001	1.48938	-4.75082	5.15e-45
srRNA-11109-19	11109	19	TGGACGCGAGCCGGGCCCT	356	77	78.8709	16.3832	-2.26728	5.29e-45
srRNA-10227-18	10227	18	TCTTGGTGGTAGTAGCAA	173	5	38.3277	1.06384	-5.17103	5.59e-45
srRNA-11714-24	11714	24	ACGGTGAAGAGACATGAGAGGTGT	1167	604	258.546	128.512	-1.00852	6.03e-45
srRNA-4671-18	4671	18	CAGTTAAAAAGCTCGTAG	333	66	73.7753	14.0427	-2.39332	6.04e-45
srRNA-10292-18	10292	18	TGAACAGCAGTTGAACAT	282	43	62.4764	9.14905	-2.77162	6.06e-45
srRNA-5080-19	5080	19	TTCCGACCATAAACGATGC	195	11	43.2018	2.34045	-4.20623	6.06e-45
srRNA-9177-19	9177	19	GGACCGTCGGTCACGCGTC	148	0	32.789	0.212768	-7.26778	6.06e-45
srRNA-10584-19	10584	19	CCGGCGGCGTCCGGTGAGC	217	18	48.0758	3.82983	-3.64996	6.16e-45
srRNA-11109-23	11109	23	TGGACGCGAGCCGGGCCCTTCCC	363	81	80.4217	17.2342	-2.22231	9.11e-45
srRNA-5083-21	5083	21	CGACCATAAACGATGCCGACT	398	99	88.1759	21.0641	-2.0656	9.95e-45
srRNA-10689-18	10689	18	CAGCCTCTGGCATGTTGG	204	14	45.1957	2.97876	-3.9234	1.01e-44
srRNA-12138-18	12138	18	GCAGGAGGTGTCAGAAAA	222	20	49.1835	4.25537	-3.53082	1.04e-44
srRNA-9872-20	9872	20	GTTGGTTGATATAGACAGCA	392	96	86.8466	20.4258	-2.08808	1.12e-44
srRNA-4924-19	4924	19	ATTAAGAGGGACGGCCGGG	658	252	145.778	53.6177	-1.443	1.13e-44
srRNA-9177-23	9177	23	GGACCGTCGGTCACGCGTCTCCC	194	11	42.9802	2.34045	-4.19881	1.17e-44
srRNA-11716-19	11716	19	GGTGAAGAGACATGAGAGG	338	69	74.8831	14.681	-2.35069	1.18e-44
srRNA-10798-19	10798	19	AAGCGGGGCTGGGCGCGCG	713	288	157.963	61.2773	-1.36616	1.49e-44
srRNA-10708-19	10708	19	ACAATGTAGGTAAGGGAAG	362	81	80.2002	17.2342	-2.21833	1.51e-44
srRNA-4690-20	4690	20	TGGATCTTGGGAGCGGGCGG	238	26	52.7283	5.53198	-3.25271	1.52e-44
srRNA-11967-26	11967	26	CTGGGGCGGTACACCTGTCAAACGGT	285	45	63.141	9.57458	-2.7213	1.55e-44
srRNA-11089-19	11089	19	GCCGGCGGCGGCGGCGACT	179	7	39.657	1.48938	-4.73479	1.96e-44
srRNA-6927-18	6927	18	TAGCTGCGAGAATTAATG	475	142	105.235	30.2131	-1.80037	2.09e-44
srRNA-9517-18	9517	18	TAGCGGTCCTGACGTGCA	347	74	76.877	15.7449	-2.28767	2.34e-44
srRNA-10709-18	10709	18	CAATGTAGGTAAGGGAAG	291	48	64.4703	10.2129	-2.65824	2.56e-44
srRNA-12490-24	12490	24	CAGGCGGAACGATACGGCAGCGCC	267	38	59.1532	8.0852	-2.8711	3.55e-44
srRNA-9965-21	9965	21	AAATGGATGGCGCTGGAGCGT	931	438	206.261	93.1926	-1.14618	3.55e-44
srRNA-10822-21	10822	21	GCTGGACGAGGCGCCGCCGCC	538	180	119.193	38.2983	-1.63794	5.13e-44
srRNA-8195-19	8195	19	AGGATTCCCTCAGTAACGG	303	54	67.1289	11.4895	-2.54662	5.66e-44
srRNA-9226-18	9226	18	GGCGATGTCGGCTACCCA	156	2	34.5614	0.425537	-6.34373	6.55e-44
srRNA-4524-18	4524	18	ACGAAAAATAACAATACA	230	24	50.9559	5.10644	-3.31886	7.44e-44
srRNA-4537-20	4537	20	ATACAGGACTCTTTCGAGGC	210	17	46.525	3.61706	-3.68511	7.84e-44
srRNA-11131-18	11131	18	CGTGGATCGCCTCAGCTG	275	42	60.9256	8.93628	-2.7693	8.53e-44
srRNA-10688-18	10688	18	ACAGCCTCTGGCATGTTG	150	1	33.2321	0.212768	-7.28715	1.11e-43
srRNA-4449-19	4449	19	CCTGAGAAACGGCTACCAC	180	8	39.8785	1.70215	-4.55018	1.2e-43
srRNA-11956-27	11956	27	GGGGAGTTTGACTGGGGCGGTACACCT	180	8	39.8785	1.70215	-4.55018	1.2e-43
srRNA-11715-22	11715	22	CGGTGAAGAGACATGAGAGGTG	478	146	105.9	31.0642	-1.76937	1.26e-43
srRNA-4598-18	4598	18	ATCCATTGGAGGGCAAGT	218	20	48.2974	4.25537	-3.50459	1.26e-43
srRNA-10707-20	10707	20	AACAATGTAGGTAAGGGAAG	455	133	100.804	28.2982	-1.83277	1.34e-43
srRNA-11735-19	11735	19	TGTAGAATAAGTGGGAGGC	983	478	217.781	101.703	-1.09851	1.47e-43
srRNA-4523-21	4523	21	GACGAAAAATAACAATACAGG	872	400	193.189	85.1074	-1.18266	1.66e-43
srRNA-9887-20	9887	20	CAGCAGGACGGTGGCCATGG	355	80	78.6494	17.0215	-2.20808	1.93e-43
srRNA-9573-20	9573	20	ATCGAACCATCTAGTAGCTG	244	30	54.0576	6.38305	-3.08218	2.23e-43
srRNA-5046-18	5046	18	TCGGAGGTTCGAAGACGA	254	34	56.2731	7.23413	-2.95955	2.31e-43
srRNA-5478-23	5478	23	CCGAGATTGAGCAATAACAGGTC	547	188	121.186	40.0005	-1.59914	3.09e-43
srRNA-10583-19	10583	19	TCCGGCGGCGTCCGGTGAG	219	21	48.5189	4.46814	-3.4408	3.93e-43
srRNA-5520-20	5520	20	CGGGGCTGCACGCGCGCTAC	411	110	91.056	23.4045	-1.95997	4e-43
srRNA-5483-19	5483	19	ATTGAGCAATAACAGGTCT	301	55	66.6858	11.7023	-2.51059	5.58e-43
srRNA-11960-22	11960	22	AGTTTGACTGGGGCGGTACACC	542	186	120.079	39.5749	-1.60132	6.3e-43
srRNA-4861-18	4861	18	CAGCTAGGAATAATGGAA	532	180	117.863	38.2983	-1.62176	6.47e-43
srRNA-4088-18	4088	18	TGAAACTGCGAATGGCTC	218	21	48.2974	4.46814	-3.4342	7.3e-43
srRNA-9227-20	9227	20	GCGATGTCGGCTACCCACCC	358	83	79.314	17.6598	-2.16711	8.6e-43
srRNA-4411-18	4411	18	GGGTGACGGGGAATCAGG	209	18	46.3034	3.82983	-3.59577	9.48e-43
srRNA-4874-19	4874	19	TGGAATAGGACCGCGGTTC	203	16	44.9741	3.4043	-3.72367	9.9e-43
srRNA-10025-19	10025	19	GGGACGGGAGCGGCCGCGG	187	11	41.4294	2.34045	-4.14579	1.14e-42
srRNA-11584-18	11584	18	GACGCGCATGAATGGATG	190	12	42.094	2.55322	-4.04322	1.37e-42
srRNA-11968-25	11968	25	TGGGGCGGTACACCTGTCAAACGGT	505	165	111.881	35.1068	-1.67215	1.44e-42
srRNA-10288-18	10288	18	CATGTGAACAGCAGTTGA	199	15	44.0879	3.19153	-3.78807	1.83e-42
srRNA-9785-19	9785	19	TTTGGTAAGCAGAACTGGC	199	15	44.0879	3.19153	-3.78807	1.83e-42
srRNA-5518-19	5518	19	TCCGGGGCTGCACGCGCGC	219	22	48.5189	4.68091	-3.37369	2.2e-42
srRNA-8346-22	8346	22	TGGACGGTGTGAGGCCGGTAGC	247	33	54.7222	7.02136	-2.9623	3.29e-42
srRNA-4925-19	4925	19	TTAAGAGGGACGGCCGGGG	498	162	110.331	34.4685	-1.67848	3.31e-42
srRNA-4087-18	4087	18	GTGAAACTGCGAATGGCT	198	15	43.8664	3.19153	-3.7808	3.46e-42
srRNA-8847-21	8847	21	CCGGGACGGCCGGGAAGGCCC	259	38	57.3808	8.0852	-2.82721	3.58e-42
srRNA-4235-20	4235	20	ATCAAAACCAACCCGGTGAG	658	262	145.778	55.7453	-1.38685	4.35e-42
srRNA-4080-26	4080	26	CGGTACAGTGAAACTGCGAATGGCTC	930	448	206.039	95.3203	-1.11206	4.78e-42
srRNA-12767-20	12767	20	GGGTTTCGTACGTAGCAGAG	438	128	97.0378	27.2344	-1.83312	5.44e-42
srRNA-4092-22	4092	22	ACTGCGAATGGCTCATTAAATC	243	32	53.836	6.80859	-2.98314	8.02e-42
srRNA-4967-24	4967	24	GTGAAATTCTTGGACCGGCGCAAG	454	138	100.583	29.3621	-1.77636	1.13e-41
srRNA-9439-18	9439	18	GCGTACGCGTTAGGACCC	570	208	126.282	44.2558	-1.51271	1.54e-41
srRNA-9610-19	9610	19	CCTCAGGATAGCTGGCGCT	239	31	52.9498	6.59582	-3.005	1.95e-41
srRNA-11713-19	11713	19	CACGGTGAAGAGACATGAG	660	266	146.221	56.5964	-1.36937	2.07e-41
srRNA-10758-20	10758	20	GGATTGGCTCTAAGGGCTGG	263	41	58.267	8.72351	-2.7397	2.07e-41
srRNA-8346-23	8346	23	TGGACGGTGTGAGGCCGGTAGCG	468	147	103.684	31.277	-1.72902	2.28e-41
srRNA-5525-18	5525	18	CTGCACGCGCGCTACACT	172	8	38.1062	1.70215	-4.4846	2.47e-41
srRNA-5786-23	5786	23	GGAGCGCTGAGAAGACGGTCGAA	325	70	72.0029	14.8938	-2.27334	3.07e-41
srRNA-11997-20	11997	20	CAGGTGTCCTAAGGCGAGCT	774	343	171.478	72.9796	-1.23246	3.07e-41
srRNA-11097-21	11097	21	CGGCGGCGACTCTGGACGCGA	333	74	73.7753	15.7449	-2.22826	3.19e-41
srRNA-4533-24	4533	24	AACAATACAGGACTCTTTCGAGGC	269	44	59.5963	9.36181	-2.67036	3.47e-41
srRNA-10758-24	10758	24	GGATTGGCTCTAAGGGCTGGGTCG	289	53	64.0272	11.2767	-2.50534	3.57e-41
srRNA-11100-19	11100	19	CGGCGACTCTGGACGCGAG	416	118	92.1638	25.1067	-1.87613	3.61e-41
srRNA-4340-18	4340	18	GGCGACGACCCATTCGAA	164	6	36.3338	1.27661	-4.83092	3.67e-41
srRNA-5065-19	5065	19	CAGATACCGTCGTAGTTCC	271	45	60.0394	9.57458	-2.64863	4.04e-41
srRNA-10779-18	10779	18	TCGGTCGGGCTGGGGCGC	264	42	58.4885	8.93628	-2.71041	4.36e-41
srRNA-11715-19	11715	19	CGGTGAAGAGACATGAGAG	282	50	62.4764	10.6384	-2.55403	4.48e-41
srRNA-10789-19	10789	19	TGGGGCGCGAAGCGGGGCT	401	110	88.8405	23.4045	-1.92443	4.52e-41
srRNA-4697-19	4697	19	TGGGAGCGGGCGGGCGGTC	151	3	33.4537	0.638305	-5.71177	5.55e-41
srRNA-12133-19	12133	19	TTTAAGCAGGAGGTGTCAG	151	3	33.4537	0.638305	-5.71177	5.55e-41
srRNA-11713-18	11713	18	CACGGTGAAGAGACATGA	513	175	113.654	37.2345	-1.60994	5.83e-41
srRNA-5779-24	5779	24	CCCTGGCGGAGCGCTGAGAAGACG	592	224	131.156	47.6601	-1.46043	5.98e-41
srRNA-5674-18	5674	18	TTGCGTTGATTAAGTCCC	135	0	29.9089	0.212768	-7.13515	6.11e-41
srRNA-10805-20	10805	20	GCTGGGCGCGCGCCGCGGCT	205	19	45.4172	4.0426	-3.48988	7e-41
srRNA-8207-18	8207	18	GTAACGGCGAGTGAACAG	246	35	54.5007	7.4469	-2.87156	1.01e-40
srRNA-4919-19	4919	19	CCATGATTAAGAGGGACGG	998	504	221.104	107.235	-1.04395	1.02e-40
srRNA-5199-20	5199	20	CTTAAAGGAATTGACGGAAG	358	88	79.314	18.7236	-2.08272	1.09e-40
srRNA-9506-18	9506	18	GTGGAGGTCCGTAGCGGT	215	23	47.6327	4.89368	-3.28296	1.35e-40
srRNA-4926-18	4926	18	TAAGAGGGACGGCCGGGG	689	289	152.646	61.4901	-1.31177	1.79e-40
srRNA-10793-19	10793	19	GCGCGAAGCGGGGCTGGGC	286	53	63.3626	11.2767	-2.49028	1.81e-40
srRNA-4906-18	4906	18	TTCGGAACTGAGGCCATG	261	42	57.8239	8.93628	-2.69392	2.36e-40
srRNA-4535-22	4535	22	CAATACAGGACTCTTTCGAGGC	254	39	56.2731	8.29797	-2.76161	2.41e-40
srRNA-9968-18	9968	18	TGGATGGCGCTGGAGCGT	133	0	29.4658	0.212768	-7.11361	2.53e-40
srRNA-9058-20	9058	20	CCTCCCACGGCGCGACCGCT	237	32	52.5068	6.80859	-2.94707	2.69e-40
srRNA-9812-23	9812	23	ATGAACCGAACGCCGGGTTAAGG	302	61	66.9073	12.9789	-2.366	3.13e-40
srRNA-11714-20	11714	20	ACGGTGAAGAGACATGAGAG	754	334	167.047	71.0647	-1.23305	3.26e-40
srRNA-5200-21	5200	21	TTAAAGGAATTGACGGAAGGG	404	114	89.5052	24.2556	-1.88365	3.31e-40
srRNA-5200-18	5200	18	TTAAAGGAATTGACGGAA	246	36	54.5007	7.65967	-2.83092	4.05e-40
srRNA-7004-19	7004	19	CCCGGGGCTACGCCTGTCT	138	1	30.5736	0.212768	-7.16686	5.11e-40
srRNA-11414-23	11414	23	CTGTTTAATTAAAACAAAGCATC	132	0	29.2443	0.212768	-7.10273	5.14e-40
srRNA-11092-26	11092	26	GGCGGCGGCGGCGACTCTGGACGCGA	143	2	31.6813	0.425537	-6.2182	5.59e-40
srRNA-11995-20	11995	20	CGCAGGTGTCCTAAGGCGAG	429	129	95.0439	27.4471	-1.79194	7.13e-40
srRNA-12164-19	12164	19	AGGGATAACTGGCTTGTGG	1286	725	284.91	154.257	-0.885169	7.46e-40
srRNA-12006-18	12006	18	TAAGGCGAGCTCAGGGAG	270	47	59.8178	10.0001	-2.58056	8.5e-40
srRNA-12493-24	12493	24	GCGGAACGATACGGCAGCGCCGAA	147	3	32.5675	0.638305	-5.67304	8.76e-40
srRNA-4914-19	4914	19	TGAGGCCATGATTAAGAGG	180	12	39.8785	2.55322	-3.96522	8.89e-40
srRNA-8864-20	8864	20	GCCCGGTGGGGAAGGTGGCT	285	54	63.141	11.4895	-2.45826	9.97e-40
srRNA-8455-18	8455	18	AAATACCGGCACGAGACC	195	17	43.2018	3.61706	-3.5782	9.98e-40
srRNA-12390-20	12390	20	AGGTTCAGACATTTGGTGTA	242	35	53.6145	7.4469	-2.84791	1.02e-39
srRNA-10721-21	10721	21	GGGAAGTCGGCAAGCCGGATC	336	79	74.44	16.8087	-2.14687	1.05e-39
srRNA-10227-20	10227	20	TCTTGGTGGTAGTAGCAAAT	251	39	55.6084	8.29797	-2.74447	1.32e-39
srRNA-6878-18	6878	18	GACTCTTAGCGGTGGATC	305	64	67.572	13.6172	-2.311	1.69e-39
srRNA-9216-19	9216	19	CGGGGTCGGCGGCGATGTC	197	18	43.6449	3.82983	-3.51046	1.73e-39
srRNA-5454-21	5454	21	GAGGGACAAGTGGCGTTCAGC	566	213	125.396	45.3197	-1.46828	1.77e-39
srRNA-11583-20	11583	20	TGACGCGCATGAATGGATGA	418	124	92.6068	26.3833	-1.81149	1.92e-39
srRNA-4690-24	4690	24	TGGATCTTGGGAGCGGGCGGGCGG	141	2	31.2382	0.425537	-6.19788	2.24e-39
srRNA-10121-19	10121	19	GCGGCGTCGGGCCCCGCGG	154	5	34.1183	1.06384	-5.00319	2.26e-39
srRNA-5535-19	5535	19	GCTACACTGACTGGCTCAG	172	10	38.1062	2.12768	-4.16267	2.33e-39
srRNA-10349-18	10349	18	AAGGGACGGGCGATGGCC	175	11	38.7708	2.34045	-4.05011	2.82e-39
srRNA-10755-22	10755	22	TAAGGATTGGCTCTAAGGGCTG	330	77	73.1107	16.3832	-2.15787	2.97e-39
srRNA-10021-18	10021	18	GAACGGGACGGGAGCGGC	145	3	32.1244	0.638305	-5.65328	3.47e-39
srRNA-5656-18	5656	18	TAAGTGCGGGTCATAAGC	193	17	42.7587	3.61706	-3.56333	3.49e-39
srRNA-12334-18	12334	18	CCCTACTGATGATGTGTT	181	13	40.1001	2.76599	-3.85774	3.53e-39
srRNA-11454-20	11454	20	GTGTTGACGCGATGTGATTT	291	58	64.4703	12.3406	-2.38523	3.77e-39
srRNA-9204-18	9204	18	AAGCCGAGCGCACGGGGT	212	24	46.9681	5.10644	-3.20129	4.2e-39
srRNA-10379-19	10379	19	GGCCGATCGAAAGGGAGTC	393	111	87.0682	23.6173	-1.8823	4.41e-39
srRNA-7008-18	7008	18	GGGCTACGCCTGTCTGAG	140	2	31.0166	0.425537	-6.18761	4.49e-39
srRNA-11954-26	11954	26	GTGGGGAGTTTGACTGGGGCGGTACA	186	15	41.2078	3.19153	-3.6906	7.08e-39
srRNA-4532-25	4532	25	TAACAATACAGGACTCTTTCGAGGC	302	64	66.9073	13.6172	-2.29674	8.06e-39
srRNA-4930-20	4930	20	AGGGACGGCCGGGGGCATTC	245	38	54.2791	8.0852	-2.74704	1.06e-38
srRNA-10315-19	10315	19	AGTCGGTCCTGAGAGATGG	966	492	214.015	104.682	-1.0317	1.13e-38
srRNA-10783-22	10783	22	TCGGGCTGGGGCGCGAAGCGGG	1803	1144	399.45	243.407	-0.714644	1.22e-38
srRNA-4923-20	4923	20	GATTAAGAGGGACGGCCGGG	635	261	140.683	55.5326	-1.34104	1.31e-38
srRNA-9583-19	9583	19	CTAGTAGCTGGTTCCCTCC	143	3	31.6813	0.638305	-5.63324	1.38e-38
srRNA-12449-18	12449	18	TGTGGGATTATGACTGAA	235	34	52.0637	7.23413	-2.84739	1.45e-38
srRNA-9885-18	9885	18	GACAGCAGGACGGTGGCC	242	37	53.6145	7.87243	-2.76774	1.54e-38
srRNA-5082-18	5082	18	CCGACCATAAACGATGCC	155	6	34.3399	1.27661	-4.74949	1.56e-38
srRNA-5416-18	5416	18	ACGCGACCCCCGAGCGGT	138	2	30.5736	0.425537	-6.16686	1.8e-38
srRNA-11968-24	11968	24	TGGGGCGGTACACCTGTCAAACGG	260	45	57.6023	9.57458	-2.58885	1.81e-38
srRNA-4085-20	4085	20	CAGTGAAACTGCGAATGGCT	605	242	134.036	51.49	-1.38026	1.91e-38
srRNA-4895-18	4895	18	TTTTGTTGGTTTTCGGAA	294	61	65.135	12.9789	-2.32727	2.09e-38
srRNA-12003-18	12003	18	TCCTAAGGCGAGCTCAGG	175	12	38.7708	2.55322	-3.92458	2.23e-38
srRNA-5526-19	5526	19	TGCACGCGCGCTACACTGA	190	17	42.094	3.61706	-3.54072	2.28e-38
srRNA-11958-26	11958	26	GGAGTTTGACTGGGGCGGTACACCTG	371	101	82.1941	21.4896	-1.9354	2.62e-38
srRNA-4523-20	4523	20	GACGAAAAATAACAATACAG	508	181	112.546	38.5111	-1.54717	2.68e-38
srRNA-8345-23	8345	23	GTGGACGGTGTGAGGCCGGTAGC	431	135	95.487	28.7237	-1.73306	3.01e-38
srRNA-10262-19	10262	19	TTGAAGGCCGAAGTGGAGA	219	28	48.5189	5.95752	-3.02576	3.02e-38
srRNA-9445-18	9445	18	GCGTTAGGACCCGAAAGA	289	59	64.0272	12.5533	-2.35061	3.27e-38
srRNA-11709-20	11709	20	CTGGCACGGTGAAGAGACAT	1733	1091	383.942	232.13	-0.725952	3.51e-38
srRNA-4309-18	4309	18	AACCTCGGGCCGATCGCA	211	25	46.7465	5.31921	-3.13557	3.69e-38
srRNA-12733-21	12733	21	CTAAACCATTCGTAGACGACC	388	111	85.9604	23.6173	-1.86383	4.44e-38
srRNA-4168-22	4168	22	TCTAGAGCTAATACATGCCGAC	228	32	50.5128	6.80859	-2.89122	5.07e-38
srRNA-10780-20	10780	20	CGGTCGGGCTGGGGCGCGAA	207	24	45.8603	5.10644	-3.16686	8.55e-38
srRNA-12037-18	12037	18	CGTGGAGCAGAAGGGCAA	212	26	46.9681	5.53198	-3.08581	9.48e-38
srRNA-11967-18	11967	18	CTGGGGCGGTACACCTGT	152	6	33.6752	1.27661	-4.7213	1.17e-37
srRNA-4166-24	4166	24	ATTCTAGAGCTAATACATGCCGAC	384	110	85.0742	23.4045	-1.86193	1.23e-37
srRNA-10018-24	10018	24	ACGGAACGGGACGGGAGCGGCCGC	436	140	96.5947	29.7876	-1.69723	1.43e-37
srRNA-10016-26	10016	26	GAACGGAACGGGACGGGAGCGGCCGC	424	133	93.9361	28.2982	-1.73097	1.44e-37
srRNA-8194-20	8194	20	CAGGATTCCCTCAGTAACGG	441	143	97.7024	30.4259	-1.68309	1.49e-37
srRNA-4889-19	4889	19	GTTCTATTTTGTTGGTTTT	181	15	40.1001	3.19153	-3.65129	1.67e-37
srRNA-11965-24	11965	24	GACTGGGGCGGTACACCTGTCAAA	327	80	72.446	17.0215	-2.08955	2.42e-37
srRNA-5732-18	5732	18	TGGTTTAGTGAGGCCCTC	197	21	43.6449	4.46814	-3.28807	2.94e-37
srRNA-11716-20	11716	20	GGTGAAGAGACATGAGAGGT	424	134	93.9361	28.511	-1.72016	3.07e-37
srRNA-8982-19	8982	19	CAGATACCCGTCGCCGCGC	371	104	82.1941	22.1279	-1.89317	3.4e-37
srRNA-4626-20	4626	20	CAGCCGCGGTAATTCCAGCT	217	29	48.0758	6.17029	-2.9619	4.28e-37
srRNA-10412-22	10412	22	GAATCCGGAGTGGCGGAGATGG	138	3	30.5736	0.638305	-5.58189	4.31e-37
srRNA-8529-19	8529	19	AGAGGGCGTGAAACCGTTA	341	88	75.5477	18.7236	-2.01253	4.34e-37
srRNA-10787-18	10787	18	GCTGGGGCGCGAAGCGGG	252	44	55.83	9.36181	-2.57618	4.37e-37
srRNA-12739-21	12739	21	CATTCGTAGACGACCTGCTTC	743	341	164.61	72.5541	-1.18192	4.41e-37
srRNA-11071-18	11071	18	GGCCCGGACACTCGGGGG	142	4	31.4597	0.851074	-5.20808	5.08e-37
srRNA-8465-18	8465	18	ACGAGACCGATAGTCAAC	170	12	37.6631	2.55322	-3.88276	5.57e-37
srRNA-9655-18	9655	18	CCGGTAAAGCGAATGATT	214	28	47.4112	5.95752	-2.99244	5.77e-37
srRNA-11108-24	11108	24	CTGGACGCGAGCCGGGCCCTTCCC	368	103	81.5295	21.9152	-1.89539	5.9e-37
srRNA-10576-26	10576	26	TCGCGGTTCCGGCGGCGTCCGGTGAG	459	156	101.69	33.1919	-1.61528	7.44e-37
srRNA-5478-20	5478	20	CCGAGATTGAGCAATAACAG	1023	545	226.643	115.959	-0.966809	8.49e-37
srRNA-11578-21	11578	21	ATTAGTGACGCGCATGAATGG	1494	910	330.992	193.619	-0.773573	8.89e-37
srRNA-12281-18	12281	18	ACTAATAGGGAACGTGAG	156	8	34.5614	1.70215	-4.34373	9.86e-37
srRNA-11955-19	11955	19	TGGGGAGTTTGACTGGGGC	218	30	48.2974	6.38305	-2.91963	1e-36
srRNA-6910-18	6910	18	TCGATGAAGAACGCAGCT	169	12	37.4415	2.55322	-3.87425	1.06e-36
srRNA-8530-18	8530	18	GAGGGCGTGAAACCGTTA	274	55	60.704	11.7023	-2.375	1.09e-36
srRNA-9961-20	9961	20	CTGAAAATGGATGGCGCTGG	414	130	91.7207	27.6599	-1.72945	1.21e-36
srRNA-4689-21	4689	21	TTGGATCTTGGGAGCGGGCGG	148	6	32.789	1.27661	-4.68282	1.72e-36
srRNA-8488-21	8488	21	CCGTAAGGGAAAGTTGAAAAG	488	175	108.115	37.2345	-1.53786	1.77e-36
srRNA-11716-21	11716	21	GGTGAAGAGACATGAGAGGTG	394	119	87.2897	25.3195	-1.78557	1.83e-36
srRNA-11132-21	11132	21	GTGGATCGCCTCAGCTGCGGC	155	8	34.3399	1.70215	-4.33446	1.91e-36
srRNA-11097-19	11097	19	CGGCGGCGACTCTGGACGC	275	56	60.9256	11.915	-2.35426	1.94e-36
srRNA-6898-21	6898	21	TCGGCTCGTGCGTCGATGAAG	144	5	31.9028	1.06384	-4.90633	1.96e-36
srRNA-4874-18	4874	18	TGGAATAGGACCGCGGTT	289	63	64.0272	13.4044	-2.25598	2.34e-36
srRNA-11733-18	11733	18	GGTGTAGAATAAGTGGGA	350	95	77.5416	20.213	-1.93969	2.92e-36
srRNA-5415-19	5415	19	TACGCGACCCCCGAGCGGT	164	11	36.3338	2.34045	-3.95645	3.49e-36
srRNA-11088-21	11088	21	GGCCGGCGGCGGCGGCGACTC	139	4	30.7951	0.851074	-5.17727	3.92e-36
srRNA-7009-19	7009	19	GGCTACGCCTGTCTGAGCG	190	20	42.094	4.25537	-3.30626	4.03e-36
srRNA-11678-19	11678	19	GAAAGAAGACCCTGTTGAG	381	113	84.4096	24.0428	-1.8118	5.54e-36
srRNA-11589-18	11589	18	GCATGAATGGATGAACGA	1093	603	242.151	128.299	-0.916395	5.99e-36
srRNA-11961-23	11961	23	GTTTGACTGGGGCGGTACACCTG	287	63	63.5841	13.4044	-2.24596	6.56e-36
srRNA-9123-20	9123	20	GGGCGGACTGTCCCCAGTGC	175	15	38.7708	3.19153	-3.60265	7.31e-36
srRNA-9446-23	9446	23	CGTTAGGACCCGAAAGATGGTGA	1239	716	274.497	152.342	-0.849476	7.76e-36
srRNA-4073-20	4073	20	GCACGGCCGGTACAGTGAAA	233	38	51.6206	8.0852	-2.67459	9.22e-36
srRNA-8384-18	8384	18	GCTCGGGTCTTCCCGGAG	233	38	51.6206	8.0852	-2.67459	9.22e-36
srRNA-9960-21	9960	21	CCTGAAAATGGATGGCGCTGG	511	192	113.211	40.8516	-1.47055	9.43e-36
srRNA-8341-18	8341	18	GCCCGTGGACGGTGTGAG	149	7	33.0106	1.48938	-4.47015	9.95e-36
srRNA-11663-20	11663	20	GGCGGAATCAGCGGGGAAAG	255	48	56.4946	10.2129	-2.46772	9.99e-36
srRNA-5858-18	5858	18	ACCTGCGGAAGGATCATT	118	0	26.1426	0.212768	-6.94097	1.05e-35
srRNA-11705-19	11705	19	TAGTCTGGCACGGTGAAGA	469	166	103.906	35.3196	-1.55674	1.07e-35
srRNA-11455-20	11455	20	TGTTGACGCGATGTGATTTC	191	21	42.3156	4.46814	-3.24344	1.13e-35
srRNA-10586-18	10586	18	GGCGGCGTCCGGTGAGCT	177	16	39.2139	3.4043	-3.52594	1.28e-35
srRNA-4980-20	4980	20	ACCGGCGCAAGACGGACCAG	168	13	37.22	2.76599	-3.75021	1.42e-35
srRNA-8974-19	8974	19	GAGGAAGCCAGATACCCGT	455	158	100.804	33.6174	-1.58427	1.56e-35
srRNA-11579-18	11579	18	TTAGTGACGCGCATGAAT	273	57	60.4825	12.1278	-2.3182	1.64e-35
srRNA-5456-19	5456	19	GGGACAAGTGGCGTTCAGC	322	82	71.3383	17.447	-2.0317	1.8e-35
srRNA-12137-20	12137	20	AGCAGGAGGTGTCAGAAAAG	428	142	94.8223	30.2131	-1.65005	1.9e-35
srRNA-10630-19	10630	19	AGAGGGTGTAAATCTCGCG	498	185	110.331	39.3622	-1.48695	1.99e-35
srRNA-9797-20	9797	20	AACTGGCGCTGCGGGATGAA	260	51	57.6023	10.8512	-2.40827	2.11e-35
srRNA-5279-18	5279	18	CCGGACACGGACAGGATT	158	10	35.0045	2.12768	-4.04018	2.12e-35
srRNA-9125-18	9125	18	GCGGACTGTCCCCAGTGC	176	16	38.9924	3.4043	-3.51776	2.38e-35
srRNA-10753-21	10753	21	GATAAGGATTGGCTCTAAGGG	304	73	67.3504	15.5321	-2.11643	2.64e-35
srRNA-12134-18	12134	18	TTAAGCAGGAGGTGTCAG	151	8	33.4537	1.70215	-4.29674	2.66e-35
srRNA-4989-18	4989	18	AGACGGACCAGAGCGAAA	541	213	119.857	45.3197	-1.40311	2.83e-35
srRNA-5478-18	5478	18	CCGAGATTGAGCAATAAC	192	22	42.5371	4.68091	-3.18386	3.04e-35
srRNA-4795-20	4795	20	GGGCCCGAAGCGTTTACTTT	255	49	56.4946	10.4257	-2.43798	3.15e-35
srRNA-4595-18	4595	18	AGGATCCATTGGAGGGCA	219	33	48.5189	7.02136	-2.78872	3.57e-35
srRNA-4427-19	4427	19	GGGTTCGATTCCGGAGAGG	157	10	34.783	2.12768	-4.03102	4.06e-35
srRNA-5199-21	5199	21	CTTAAAGGAATTGACGGAAGG	380	115	84.188	24.4684	-1.7827	4.21e-35
srRNA-11575-23	11575	23	CTAATTAGTGACGCGCATGAATG	301	72	66.6858	15.3193	-2.12203	4.46e-35
srRNA-10391-18	10391	18	GGGAGTCGGGTTCAGATC	160	11	35.4476	2.34045	-3.92083	4.58e-35
srRNA-10348-19	10348	19	GAAGGGACGGGCGATGGCC	172	15	38.1062	3.19153	-3.57771	4.78e-35
srRNA-10766-19	10766	19	TCTAAGGGCTGGGTCGGTC	824	409	182.555	87.0223	-1.06887	5.43e-35
srRNA-11412-25	11412	25	GACTGTTTAATTAAAACAAAGCATC	183	19	40.5432	4.0426	-3.3261	5.51e-35
srRNA-11651-19	11651	19	GGGAACGGGCTTGGCGGAA	550	220	121.851	46.8091	-1.38026	5.57e-35
srRNA-12490-18	12490	18	CAGGCGGAACGATACGGC	135	4	29.9089	0.851074	-5.13515	5.94e-35
srRNA-11965-25	11965	25	GACTGGGGCGGTACACCTGTCAAAC	206	28	45.6388	5.95752	-2.93748	6.24e-35
srRNA-8136-18	8136	18	CAGACGTGGCGACCCGCT	153	9	33.8968	1.91492	-4.14579	6.5e-35
srRNA-9452-21	9452	21	GACCCGAAAGATGGTGAACTA	699	321	154.862	68.2987	-1.18105	7.24e-35
srRNA-8208-18	8208	18	TAACGGCGAGTGAACAGG	177	17	39.2139	3.61706	-3.43847	7.38e-35
srRNA-10734-19	10734	19	GCCGGATCCGTAACTTCGG	156	10	34.5614	2.12768	-4.02181	7.73e-35
srRNA-10779-21	10779	21	TCGGTCGGGCTGGGGCGCGAA	288	66	63.8057	14.0427	-2.18386	8.29e-35
srRNA-9223-20	9223	20	GGCGGCGATGTCGGCTACCC	115	0	25.478	0.212768	-6.90382	8.74e-35
srRNA-11955-22	11955	22	TGGGGAGTTTGACTGGGGCGGT	313	79	69.3444	16.8087	-2.04457	8.99e-35
srRNA-10248-18	10248	18	TTCAAACGAGAACTTTGA	324	85	71.7814	18.0853	-1.98879	1.03e-34
srRNA-11935-19	11935	19	GCTCCGGGGACAGTGCCAG	200	26	44.3095	5.53198	-3.00175	1.15e-34
srRNA-5815-18	5815	18	TATCTAGAGGAAGTAAAA	269	57	59.5963	12.1278	-2.2969	1.31e-34
srRNA-5481-18	5481	18	AGATTGAGCAATAACAGG	173	16	38.3277	3.4043	-3.49296	1.53e-34
srRNA-5819-19	5819	19	TAGAGGAAGTAAAAGTCGT	524	205	116.091	43.6175	-1.41227	1.64e-34
srRNA-11107-24	11107	24	TCTGGACGCGAGCCGGGCCCTTCC	759	365	168.155	77.6605	-1.11453	1.68e-34
srRNA-10221-21	10221	21	TGCAGATCTTGGTGGTAGTAG	230	39	50.9559	8.29797	-2.61842	1.72e-34
srRNA-5769-25	5769	25	CGGCCCACGGCCCTGGCGGAGCGCT	167	14	36.9984	2.97876	-3.63468	1.76e-34
srRNA-11969-25	11969	25	GGGGCGGTACACCTGTCAAACGGTA	181	19	40.1001	4.0426	-3.31025	1.87e-34
srRNA-5655-19	5655	19	GTAAGTGCGGGTCATAAGC	186	21	41.2078	4.46814	-3.20517	2.31e-34
srRNA-12507-18	12507	18	CAGCGCCGAAGGAGCCTC	133	4	29.4658	0.851074	-5.11361	2.31e-34
srRNA-10461-18	10461	18	ACCGATCCCGGAGAAGCC	133	4	29.4658	0.851074	-5.11361	2.31e-34
srRNA-9204-19	9204	19	AAGCCGAGCGCACGGGGTC	276	61	61.1471	12.9789	-2.23612	2.33e-34
srRNA-5785-23	5785	23	CGGAGCGCTGAGAAGACGGTCGA	719	338	159.293	71.9158	-1.1473	3.02e-34
srRNA-8864-19	8864	19	GCCCGGTGGGGAAGGTGGC	166	14	36.7769	2.97876	-3.62602	3.3e-34
srRNA-11715-20	11715	20	CGGTGAAGAGACATGAGAGG	295	71	65.3565	15.1066	-2.11316	3.34e-34
srRNA-10824-19	10824	19	TGGACGAGGCGCCGCCGCC	188	22	41.6509	4.68091	-3.15349	3.35e-34
srRNA-10756-18	10756	18	AAGGATTGGCTCTAAGGG	261	54	57.8239	11.4895	-2.33135	3.4e-34
srRNA-11703-21	11703	21	TCTAGTCTGGCACGGTGAAGA	623	272	138.024	57.873	-1.25396	3.61e-34
srRNA-12005-19	12005	19	CTAAGGCGAGCTCAGGGAG	271	59	60.0394	12.5533	-2.25784	3.82e-34
srRNA-10757-21	10757	21	AGGATTGGCTCTAAGGGCTGG	554	226	122.737	48.0857	-1.35189	3.83e-34
srRNA-11954-23	11954	23	GTGGGGAGTTTGACTGGGGCGGT	277	62	61.3687	13.1916	-2.21788	3.88e-34
srRNA-12739-18	12739	18	CATTCGTAGACGACCTGC	217	34	48.0758	7.23413	-2.73242	4.18e-34
srRNA-10801-26	10801	26	CGGGGCTGGGCGCGCGCCGCGGCTGG	364	109	80.6433	23.1918	-1.79794	4.92e-34
srRNA-8837-21	8837	21	GCGACCGGCTCCGGGACGGCC	143	7	31.6813	1.48938	-4.41085	5.26e-34
srRNA-5790-22	5790	22	CGCTGAGAAGACGGTCGAACTT	2114	1445	468.351	307.45	-0.607237	5.43e-34
srRNA-9807-19	9807	19	GCGGGATGAACCGAACGCC	162	13	35.8907	2.76599	-3.69774	6.36e-34
srRNA-9872-19	9872	19	GTTGGTTGATATAGACAGC	139	6	30.7951	1.27661	-4.59231	6.98e-34
srRNA-12036-19	12036	19	CCGTGGAGCAGAAGGGCAA	316	83	70.009	17.6598	-1.98707	7.96e-34
srRNA-5211-19	5211	19	GACGGAAGGGCACCACCAG	597	256	132.264	54.4687	-1.27992	8.21e-34
srRNA-9572-19	9572	19	AATCGAACCATCTAGTAGC	131	4	29.0227	0.851074	-5.09175	8.97e-34
srRNA-9224-20	9224	20	GCGGCGATGTCGGCTACCCA	220	36	48.7404	7.65967	-2.66977	1.03e-33
srRNA-4074-19	4074	19	CACGGCCGGTACAGTGAAA	231	41	51.1775	8.72351	-2.55253	1.16e-33
srRNA-12074-18	12074	18	TTTCAGTACGAATACAGA	138	6	30.5736	1.27661	-4.58189	1.36e-33
srRNA-8847-20	8847	20	CCGGGACGGCCGGGAAGGCC	145	8	32.1244	1.70215	-4.23824	1.36e-33
srRNA-9279-19	9279	19	ACGCGTGCGCGAGTCAGGG	205	30	45.4172	6.38305	-2.83092	1.83e-33
srRNA-4689-27	4689	27	TTGGATCTTGGGAGCGGGCGGGCGGTC	205	30	45.4172	6.38305	-2.83092	1.83e-33
srRNA-5454-18	5454	18	GAGGGACAAGTGGCGTTC	412	139	91.2776	29.5748	-1.62589	2e-33
srRNA-6893-18	6893	18	ATCACTCGGCTCGTGCGT	185	22	40.9863	4.68091	-3.13028	2.02e-33
srRNA-5654-20	5654	20	AGTAAGTGCGGGTCATAAGC	190	24	42.094	5.10644	-3.04322	2.16e-33
srRNA-4864-19	4864	19	CTAGGAATAATGGAATAGG	247	49	54.7222	10.4257	-2.39199	2.24e-33
srRNA-5480-22	5480	22	GAGATTGAGCAATAACAGGTCT	251	51	55.6084	10.8512	-2.35745	2.47e-33
srRNA-6874-18	6874	18	ATACGACTCTTAGCGGTG	289	70	64.0272	14.8938	-2.10397	2.51e-33
srRNA-10807-20	10807	20	TGGGCGCGCGCCGCGGCTGG	182	21	40.3216	4.46814	-3.17381	2.56e-33
srRNA-9960-20	9960	20	CCTGAAAATGGATGGCGCTG	355	106	78.6494	22.5535	-1.80209	2.64e-33
srRNA-5784-25	5784	25	GCGGAGCGCTGAGAAGACGGTCGAA	1092	620	241.93	131.916	-0.874964	3.04e-33
srRNA-8168-18	8168	18	TAGTCAGCGGAGGAAAAG	211	33	46.7465	7.02136	-2.73504	3.35e-33
srRNA-4075-19	4075	19	ACGGCCGGTACAGTGAAAC	229	41	50.7344	8.72351	-2.53998	3.45e-33
srRNA-12490-27	12490	27	CAGGCGGAACGATACGGCAGCGCCGAA	153	11	33.8968	2.34045	-3.85629	4.08e-33
srRNA-10824-18	10824	18	TGGACGAGGCGCCGCCGC	233	43	51.6206	9.14905	-2.49625	4.21e-33
srRNA-4537-18	4537	18	ATACAGGACTCTTTCGAG	256	54	56.7162	11.4895	-2.30344	4.62e-33
srRNA-11099-19	11099	19	GCGGCGACTCTGGACGCGA	196	27	43.4233	5.74475	-2.91815	5.06e-33
srRNA-11030-24	11030	24	TTCCGGAGCGGGAGGAACCAGCGG	115	1	25.478	0.212768	-6.90382	5.09e-33
srRNA-5525-23	5525	23	CTGCACGCGCGCTACACTGACTG	239	46	52.9498	9.78735	-2.43564	5.37e-33
srRNA-12767-19	12767	19	GGGTTTCGTACGTAGCAGA	291	72	64.4703	15.3193	-2.07328	6.22e-33
srRNA-10582-22	10582	22	TTCCGGCGGCGTCCGGTGAGCT	164	15	36.3338	3.19153	-3.50899	7.05e-33
srRNA-5477-18	5477	18	CCCGAGATTGAGCAATAA	175	19	38.7708	4.0426	-3.26162	7.2e-33
srRNA-11595-18	11595	18	ATGGATGAACGAGATTCC	251	52	55.6084	11.064	-2.32944	7.33e-33
srRNA-8122-19	8122	19	CCGCGACCTCAGATCAGAC	214	35	47.4112	7.4469	-2.67052	8.25e-33
srRNA-11574-25	11574	25	TCTAATTAGTGACGCGCATGAATGG	847	438	187.651	93.1926	-1.00976	8.72e-33
srRNA-5085-18	5085	18	ACCATAAACGATGCCGAC	185	23	40.9863	4.89368	-3.06615	9.3e-33
srRNA-11969-24	11969	24	GGGGCGGTACACCTGTCAAACGGT	119	2	26.3642	0.425537	-5.95315	9.47e-33
srRNA-12742-21	12742	21	TCGTAGACGACCTGCTTCTGG	460	171	101.912	36.3834	-1.48597	1.02e-32
srRNA-4932-18	4932	18	GGACGGCCGGGGGCATTC	169	17	37.4415	3.61706	-3.37175	1.02e-32
srRNA-8131-20	8131	20	CAGATCAGACGTGGCGACCC	229	42	50.7344	8.93628	-2.50522	1.13e-32
srRNA-4441-20	4441	20	AGAGGGAGCCTGAGAAACGG	1883	1265	417.174	269.152	-0.632227	1.49e-32
srRNA-9963-23	9963	23	GAAAATGGATGGCGCTGGAGCGT	351	106	77.7632	22.5535	-1.78574	1.6e-32
srRNA-4974-18	4974	18	TCTTGGACCGGCGCAAGA	141	8	31.2382	1.70215	-4.19788	1.87e-32
srRNA-4400-18	4400	18	ATGGTGACCACGGGTGAC	134	6	29.6874	1.27661	-4.53946	1.96e-32
srRNA-5174-21	5174	21	GGGGAGTATGGTTGCAAAGCT	247	51	54.7222	10.8512	-2.33427	2.02e-32
srRNA-10015-22	10015	22	GGAACGGAACGGGACGGGAGCG	1204	713	266.743	151.704	-0.814193	2.02e-32
srRNA-5656-19	5656	19	TAAGTGCGGGTCATAAGCT	191	26	42.3156	5.53198	-2.93532	2.24e-32
srRNA-10583-20	10583	20	TCCGGCGGCGTCCGGTGAGC	144	9	31.9028	1.91492	-4.05833	2.27e-32
srRNA-9571-18	9571	18	TAATCGAACCATCTAGTA	122	3	27.0288	0.638305	-5.40411	2.51e-32
srRNA-10990-20	10990	20	CGGCGCGGGCTCCGGGGCGG	107	0	23.7056	0.212768	-6.7998	2.52e-32
srRNA-4968-23	4968	23	TGAAATTCTTGGACCGGCGCAAG	236	46	52.2852	9.78735	-2.41741	2.67e-32
srRNA-5675-18	5675	18	TGCGTTGATTAAGTCCCT	137	7	30.352	1.48938	-4.34901	2.77e-32
srRNA-8454-18	8454	18	TAAATACCGGCACGAGAC	153	12	33.8968	2.55322	-3.73076	2.85e-32
srRNA-9216-18	9216	18	CGGGGTCGGCGGCGATGT	227	42	50.2913	8.93628	-2.49256	3.36e-32
srRNA-9727-21	9727	21	GAAGCCCGGCTCGCTGGCGTG	250	53	55.3869	11.2767	-2.2962	3.6e-32
srRNA-9570-18	9570	18	CTAATCGAACCATCTAGT	143	9	31.6813	1.91492	-4.04828	4.34e-32
srRNA-8201-20	8201	20	CCCTCAGTAACGGCGAGTGA	149	11	33.0106	2.34045	-3.81807	5.27e-32
srRNA-4167-23	4167	23	TTCTAGAGCTAATACATGCCGAC	155	13	34.3399	2.76599	-3.63402	5.28e-32
srRNA-4911-18	4911	18	AACTGAGGCCATGATTAA	182	23	40.3216	4.89368	-3.04256	5.5e-32
srRNA-4982-18	4982	18	CGGCGCAAGACGGACCAG	199	30	44.0879	6.38305	-2.78807	5.68e-32
srRNA-11697-18	11697	18	CTTGACTCTAGTCTGGCA	132	6	29.2443	1.27661	-4.51776	7.4e-32
srRNA-8156-20	8156	20	ATTTAAGCATATTAGTCAGC	171	19	37.8846	4.0426	-3.22826	8.15e-32
srRNA-12627-18	12627	18	GGGGTCCGGTGCGGAGAG	128	5	28.3581	1.06384	-4.7364	9.3e-32
srRNA-11699-18	11699	18	TGACTCTAGTCTGGCACG	145	10	32.1244	2.12768	-3.91631	9.36e-32
srRNA-4929-18	4929	18	GAGGGACGGCCGGGGGCA	347	106	76.877	22.5535	-1.7692	9.55e-32
srRNA-9574-18	9574	18	TCGAACCATCTAGTAGCT	181	23	40.1001	4.89368	-3.03462	9.95e-32
srRNA-4894-18	4894	18	ATTTTGTTGGTTTTCGGA	399	137	88.3974	29.1493	-1.60054	1.16e-31
srRNA-10583-21	10583	21	TCCGGCGGCGTCCGGTGAGCT	183	24	40.5432	5.10644	-2.98907	1.34e-31
srRNA-10015-23	10015	23	GGAACGGAACGGGACGGGAGCGG	538	226	119.193	48.0857	-1.30961	1.35e-31
srRNA-4429-19	4429	19	GTTCGATTCCGGAGAGGGA	222	41	49.1835	8.72351	-2.4952	1.56e-31
srRNA-10718-20	10718	20	TAAGGGAAGTCGGCAAGCCG	224	42	49.6266	8.93628	-2.47337	1.7e-31
srRNA-12390-19	12390	19	AGGTTCAGACATTTGGTGT	180	23	39.8785	4.89368	-3.02662	1.8e-31
srRNA-9889-22	9889	22	GCAGGACGGTGGCCATGGAAGT	226	43	50.0697	9.14905	-2.45225	1.84e-31
srRNA-12602-19	12602	19	TCTCCCCCCGCCGGGCGTC	123	4	27.2503	0.851074	-5.00085	2.04e-31
srRNA-11963-21	11963	21	TTGACTGGGGCGGTACACCTG	230	45	50.9559	9.57458	-2.41197	2.12e-31
srRNA-10249-18	10249	18	TCAAACGAGAACTTTGAA	452	171	100.139	36.3834	-1.46066	2.39e-31
srRNA-11457-19	11457	19	TTGACGCGATGTGATTTCT	137	8	30.352	1.70215	-4.15636	2.56e-31
srRNA-5205-19	5205	19	GGAATTGACGGAAGGGCAC	355	112	78.6494	23.8301	-1.72265	2.72e-31
srRNA-5781-21	5781	21	CTGGCGGAGCGCTGAGAAGAC	214	38	47.4112	8.0852	-2.55187	3.43e-31
srRNA-10722-18	10722	18	GGAAGTCGGCAAGCCGGA	133	7	29.4658	1.48938	-4.30626	3.88e-31
srRNA-8158-18	8158	18	TTAAGCATATTAGTCAGC	118	3	26.1426	0.638305	-5.35601	3.88e-31
srRNA-5193-23	5193	23	CTGAAACTTAAAGGAATTGACGG	312	88	69.1228	18.7236	-1.8843	3.95e-31
srRNA-8122-18	8122	18	CCGCGACCTCAGATCAGA	171	20	37.8846	4.25537	-3.15426	3.97e-31
srRNA-4799-18	4799	18	CCGAAGCGTTTACTTTGA	763	386	169.041	82.1286	-1.04141	4.33e-31
srRNA-12165-18	12165	18	GGGATAACTGGCTTGTGG	181	24	40.1001	5.10644	-2.97321	4.34e-31
srRNA-5456-18	5456	18	GGGACAAGTGGCGTTCAG	461	178	102.133	37.8728	-1.43122	5.17e-31
srRNA-12045-18	12045	18	AGAAGGGCAAAAGCTCGC	129	6	28.5796	1.27661	-4.4846	5.44e-31
srRNA-9197-19	9197	19	CCCGACGAAGCCGAGCGCA	178	23	39.4355	4.89368	-3.0105	5.85e-31
srRNA-8346-25	8346	25	TGGACGGTGTGAGGCCGGTAGCGGC	108	1	23.9271	0.212768	-6.81322	6.83e-31
srRNA-5524-19	5524	19	GCTGCACGCGCGCTACACT	125	5	27.6934	1.06384	-4.70219	6.95e-31
srRNA-8123-23	8123	23	CGCGACCTCAGATCAGACGTGGC	1957	1344	433.568	285.961	-0.600442	7.16e-31
srRNA-9878-21	9878	21	TGATATAGACAGCAGGACGGT	557	242	123.402	51.49	-1.261	7.53e-31
srRNA-10744-23	10744	23	TAACTTCGGGATAAGGATTGGCT	909	496	201.387	105.533	-0.932272	7.95e-31
srRNA-10748-18	10748	18	TTCGGGATAAGGATTGGC	187	27	41.4294	5.74475	-2.85034	9.29e-31
srRNA-9447-24	9447	24	GTTAGGACCCGAAAGATGGTGAAC	448	171	99.2533	36.3834	-1.44783	1.14e-30
srRNA-4968-25	4968	25	TGAAATTCTTGGACCGGCGCAAGAC	189	28	41.8725	5.95752	-2.81322	1.16e-30
srRNA-5451-21	5451	21	TTAGAGGGACAAGTGGCGTTC	251	57	55.6084	12.1278	-2.19698	1.36e-30
srRNA-4597-19	4597	19	GATCCATTGGAGGGCAAGT	140	10	31.0166	2.12768	-3.86569	2.33e-30
srRNA-4341-18	4341	18	GCGACGACCCATTCGAAC	140	10	31.0166	2.12768	-3.86569	2.33e-30
srRNA-4974-19	4974	19	TCTTGGACCGGCGCAAGAC	143	11	31.6813	2.34045	-3.75877	2.42e-30
srRNA-12372-19	12372	19	CAGTACGAGAGGAACCGCA	626	292	138.689	62.1284	-1.15853	2.53e-30
srRNA-8133-18	8133	18	GATCAGACGTGGCGACCC	123	5	27.2503	1.06384	-4.67892	2.66e-30
srRNA-10701-22	10701	22	TGTTGGAACAATGTAGGTAAGG	815	429	180.561	91.2777	-0.984154	2.94e-30
srRNA-10584-20	10584	20	CCGGCGGCGTCCGGTGAGCT	192	30	42.5371	6.38305	-2.7364	3.05e-30
srRNA-8983-19	8983	19	AGATACCCGTCGCCGCGCT	263	64	58.267	13.6172	-2.09725	3.16e-30
srRNA-5446-19	5446	19	ACTTCTTAGAGGGACAAGT	257	61	56.9377	12.9789	-2.13322	3.47e-30
srRNA-4967-26	4967	26	GTGAAATTCTTGGACCGGCGCAAGAC	233	49	51.6206	10.4257	-2.30781	3.53e-30
srRNA-10743-23	10743	23	GTAACTTCGGGATAAGGATTGGC	249	57	55.1653	12.1278	-2.18544	3.74e-30
srRNA-9882-18	9882	18	ATAGACAGCAGGACGGTG	432	163	95.7085	34.6813	-1.46449	4.33e-30
srRNA-8891-18	8891	18	GGCGGCGCGTCTCAGGGC	110	2	24.3702	0.425537	-5.83969	4.8e-30
srRNA-5055-19	5055	19	CGAAGACGATCAGATACCG	585	265	129.605	56.3837	-1.20078	5.28e-30
srRNA-11085-25	11085	25	GGGGGCCGGCGGCGGCGGCGACTCT	118	4	26.1426	0.851074	-4.94097	6.03e-30
srRNA-12742-18	12742	18	TCGTAGACGACCTGCTTC	174	23	38.5493	4.89368	-2.97771	6.17e-30
srRNA-4093-21	4093	21	CTGCGAATGGCTCATTAAATC	153	15	33.8968	3.19153	-3.40883	6.48e-30
srRNA-11968-26	11968	26	TGGGGCGGTACACCTGTCAAACGGTA	571	256	126.504	54.4687	-1.21568	7.28e-30
srRNA-11105-18	11105	18	ACTCTGGACGCGAGCCGG	293	81	64.9134	17.2342	-1.91324	7.52e-30
srRNA-4922-18	4922	18	TGATTAAGAGGGACGGCC	141	11	31.2382	2.34045	-3.73845	8.64e-30
srRNA-5023-18	5023	18	TTTTCATTAATCAAGAAC	121	5	26.8072	1.06384	-4.65527	1.02e-29
srRNA-9964-22	9964	22	AAAATGGATGGCGCTGGAGCGT	732	371	162.173	78.9371	-1.03876	1.03e-29
srRNA-10817-21	10817	21	CCGCGGCTGGACGAGGCGCCG	450	176	99.6964	37.4473	-1.41268	1.08e-29
srRNA-5208-20	5208	20	ATTGACGGAAGGGCACCACC	914	507	202.494	107.874	-0.90854	1.09e-29
srRNA-4230-18	4230	18	ATCAGATCAAAACCAACC	117	4	25.9211	0.851074	-4.9287	1.18e-29
srRNA-11092-28	11092	28	GGCGGCGGCGGCGACTCTGGACGCGAGC	124	6	27.4719	1.27661	-4.42757	1.5e-29
srRNA-11033-18	11033	18	CGGAGCGGGAGGAACCAG	182	27	40.3216	5.74475	-2.81124	1.65e-29
srRNA-11455-21	11455	21	TGTTGACGCGATGTGATTTCT	284	77	62.9195	16.3832	-1.94129	1.66e-29
srRNA-5300-19	5300	19	AGATTGATAGCTCTTTCTC	291	81	64.4703	17.2342	-1.90336	1.92e-29
srRNA-5795-20	5795	20	AGAAGACGGTCGAACTTGAC	536	234	118.749	49.7878	-1.25406	1.92e-29
srRNA-5514-19	5514	19	GATGTCCGGGGCTGCACGC	172	23	38.1062	4.89368	-2.96103	1.99e-29
srRNA-6873-19	6873	19	GATACGACTCTTAGCGGTG	215	42	47.6327	8.93628	-2.41421	2.14e-29
srRNA-9581-21	9581	21	ATCTAGTAGCTGGTTCCCTCC	193	32	42.7587	6.80859	-2.65079	2.29e-29
srRNA-11715-21	11715	21	CGGTGAAGAGACATGAGAGGT	312	93	69.1228	19.7875	-1.80457	2.34e-29
srRNA-4865-18	4865	18	TAGGAATAATGGAATAGG	319	97	70.6736	20.6385	-1.77583	2.35e-29
srRNA-9649-18	9649	18	TTTTATCCGGTAAAGCGA	123	6	27.2503	1.27661	-4.41588	2.92e-29
srRNA-9175-21	9175	21	GGGGACCGTCGGTCACGCGTC	97	0	21.4901	0.212768	-6.65824	3.02e-29
srRNA-4409-18	4409	18	ACGGGTGACGGGGAATCA	279	75	61.8117	15.9576	-1.95363	3.11e-29
srRNA-5513-20	5513	20	AGATGTCCGGGGCTGCACGC	660	322	146.221	68.5115	-1.09374	3.77e-29
srRNA-8129-19	8129	19	CTCAGATCAGACGTGGCGA	119	5	26.3642	1.06384	-4.63122	3.87e-29
srRNA-9446-18	9446	18	CGTTAGGACCCGAAAGAT	178	26	39.4355	5.53198	-2.83363	4.19e-29
srRNA-11956-20	11956	20	GGGGAGTTTGACTGGGGCGG	102	1	22.5978	0.212768	-6.73076	4.55e-29
srRNA-4892-19	4892	19	CTATTTTGTTGGTTTTCGG	307	91	68.0151	19.3619	-1.81263	4.57e-29
srRNA-10417-18	10417	18	CGGAGTGGCGGAGATGGG	111	3	24.5918	0.638305	-5.26778	4.64e-29
srRNA-9267-19	9267	19	CCAAGGAGTCTAACGCGTG	244	57	54.0576	12.1278	-2.15618	4.65e-29
srRNA-10018-18	10018	18	ACGGAACGGGACGGGAGC	402	148	89.0621	31.4897	-1.49993	5.03e-29
srRNA-10749-25	10749	25	TCGGGATAAGGATTGGCTCTAAGGG	348	115	77.0985	24.4684	-1.65578	5.1e-29
srRNA-9426-19	9426	19	AGGTGGAGCACGAGCGTAC	645	312	142.898	66.3838	-1.10608	5.16e-29
srRNA-6959-19	6959	19	CATTGATCATCGACACTTC	211	41	46.7465	8.72351	-2.42188	5.82e-29
srRNA-5614-20	5614	20	ATCGGGGATTGCAATTATTC	189	31	41.8725	6.59582	-2.66638	6.01e-29
srRNA-5082-19	5082	19	CCGACCATAAACGATGCCG	165	21	36.5553	4.46814	-3.03234	6.51e-29
srRNA-9553-18	9553	18	GGTATAGGGGCGAAAGAC	162	20	35.8907	4.25537	-3.07625	8.61e-29
srRNA-6945-18	6945	18	TGAATTGCAGGACACATT	162	20	35.8907	4.25537	-3.07625	8.61e-29
srRNA-5529-19	5529	19	ACGCGCGCTACACTGACTG	167	22	36.9984	4.68091	-2.9826	8.75e-29
srRNA-11132-20	11132	20	GTGGATCGCCTCAGCTGCGG	114	4	25.2564	0.851074	-4.89122	8.96e-29
srRNA-10352-18	10352	18	GGACGGGCGATGGCCTCC	143	13	31.6813	2.76599	-3.51776	9.76e-29
srRNA-10749-24	10749	24	TCGGGATAAGGATTGGCTCTAAGG	256	64	56.7162	13.6172	-2.05833	9.87e-29
srRNA-8505-18	8505	18	AAAGAACTTTGAAGAGAG	540	240	119.636	51.0644	-1.22826	1.02e-28
srRNA-11940-18	11940	18	GGGGACAGTGCCAGGTGG	467	191	103.463	40.6388	-1.34818	1.04e-28
srRNA-8835-21	8835	21	CCGCGACCGGCTCCGGGACGG	212	42	46.9681	8.93628	-2.39393	1.05e-28
srRNA-4627-19	4627	19	AGCCGCGGTAATTCCAGCT	174	25	38.5493	5.31921	-2.85742	1.05e-28
srRNA-8178-18	8178	18	AGGAAAAGAAACTAACCA	134	10	29.6874	2.12768	-3.80249	1.08e-28
srRNA-10566-18	10566	18	TTGGAAAGCGTCGCGGTT	137	11	30.352	2.34045	-3.69693	1.09e-28
srRNA-5795-19	5795	19	AGAAGACGGTCGAACTTGA	419	160	92.8284	34.043	-1.44721	1.1e-28
srRNA-12720-19	12720	19	GTGGAACCTGGCGCTAAAC	351	118	77.7632	25.1067	-1.63102	1.2e-28
srRNA-11996-19	11996	19	GCAGGTGTCCTAAGGCGAG	428	166	94.8223	35.3196	-1.42476	1.28e-28
srRNA-10790-18	10790	18	GGGGCGCGAAGCGGGGCT	205	39	45.4172	8.29797	-2.45241	1.47e-28
srRNA-9884-19	9884	19	AGACAGCAGGACGGTGGCC	337	110	74.6615	23.4045	-1.67358	1.54e-28
srRNA-10349-19	10349	19	AAGGGACGGGCGATGGCCT	161	20	35.6691	4.25537	-3.06732	1.55e-28
srRNA-4512-18	4512	18	GGGGAGGTAGTGACGAAA	478	199	105.9	42.3409	-1.32257	1.56e-28
srRNA-10020-19	10020	19	GGAACGGGACGGGAGCGGC	100	1	22.1547	0.212768	-6.70219	1.83e-28
srRNA-12820-18	12820	18	CCTCGACACAAGGGTTTG	247	60	54.7222	12.7661	-2.09981	1.9e-28
srRNA-5784-20	5784	20	GCGGAGCGCTGAGAAGACGG	286	81	63.3626	17.2342	-1.87835	1.95e-28
srRNA-11642-18	11642	18	CACAGCCAAGGGAACGGG	286	81	63.3626	17.2342	-1.87835	1.95e-28
srRNA-10701-20	10701	20	TGTTGGAACAATGTAGGTAA	663	328	146.886	69.7881	-1.07364	2e-28
srRNA-11372-18	11372	18	CTAGCAGCCGACTTAGAA	133	10	29.4658	2.12768	-3.79169	2.03e-28
srRNA-5448-18	5448	18	TTCTTAGAGGGACAAGTG	136	11	30.1305	2.34045	-3.68636	2.04e-28
srRNA-8539-19	8539	19	AAACCGTTAAGAGGTAAAC	120	6	26.5857	1.27661	-4.38026	2.1e-28
srRNA-4964-22	4964	22	GAGGTGAAATTCTTGGACCGGC	163	21	36.1122	4.46814	-3.01474	2.11e-28
srRNA-9175-20	9175	20	GGGGACCGTCGGTCACGCGT	94	0	20.8255	0.212768	-6.61292	2.51e-28
srRNA-10819-19	10819	19	GCGGCTGGACGAGGCGCCG	170	24	37.6631	5.10644	-2.88276	2.63e-28
srRNA-5657-18	5657	18	AAGTGCGGGTCATAAGCT	116	5	25.6995	1.06384	-4.59438	2.84e-28
srRNA-4430-19	4430	19	TTCGATTCCGGAGAGGGAG	116	5	25.6995	1.06384	-4.59438	2.84e-28
srRNA-8272-20	8272	20	TGTGGCGTACGGAAGACCCA	550	249	121.851	52.9794	-1.20162	2.92e-28
srRNA-8273-19	8273	19	GTGGCGTACGGAAGACCCA	299	89	66.2427	18.9364	-1.8066	3.43e-28
srRNA-10988-22	10988	22	CGCGGCGCGGGCTCCGGGGCGG	99	1	21.9332	0.212768	-6.68769	3.67e-28
srRNA-4888-20	4888	20	GGTTCTATTTTGTTGGTTTT	99	1	21.9332	0.212768	-6.68769	3.67e-28
srRNA-8829-27	8829	27	GGTGCGCCGCGACCGGCTCCGGGACGG	188	32	41.6509	6.80859	-2.61292	3.67e-28
srRNA-11835-21	11835	21	TCGTTTTTTCACTGACCCGGT	348	118	77.0985	25.1067	-1.61863	4.24e-28
srRNA-11697-21	11697	21	CTTGACTCTAGTCTGGCACGG	710	364	157.299	77.4477	-1.02221	4.31e-28
srRNA-11734-18	11734	18	GTGTAGAATAAGTGGGAG	580	271	128.498	57.6603	-1.15609	5.01e-28
srRNA-12016-18	12016	18	TCAGGGAGGACAGAAACC	115	5	25.478	1.06384	-4.58189	5.54e-28
srRNA-9807-18	9807	18	GCGGGATGAACCGAACGC	143	14	31.6813	2.97876	-3.41085	5.55e-28
srRNA-5196-20	5196	20	AAACTTAAAGGAATTGACGG	317	100	70.2306	21.2768	-1.72281	5.62e-28
srRNA-8352-18	8352	18	GTGTGAGGCCGGTAGCGG	103	2	22.8194	0.425537	-5.74483	5.97e-28
srRNA-11098-21	11098	21	GGCGGCGACTCTGGACGCGAG	553	253	122.516	53.8304	-1.18647	7.47e-28
srRNA-9445-19	9445	19	GCGTTAGGACCCGAAAGAT	297	89	65.7996	18.9364	-1.79692	8.47e-28
srRNA-4510-19	4510	19	CCGGGGAGGTAGTGACGAA	366	130	81.0864	27.6599	-1.55166	8.54e-28
srRNA-9196-18	9196	18	TCCCGACGAAGCCGAGCG	281	80	62.2548	17.0215	-1.87083	8.55e-28
srRNA-8527-19	8527	19	CAAGAGGGCGTGAAACCGT	193	35	42.7587	7.4469	-2.52151	9.02e-28
srRNA-11701-20	11701	20	ACTCTAGTCTGGCACGGTGA	1265	798	280.258	169.789	-0.723008	9.03e-28
srRNA-9730-18	9730	18	GCCCGGCTCGCTGGCGTG	92	0	20.3824	0.212768	-6.58189	1.03e-27
srRNA-11582-18	11582	18	GTGACGCGCATGAATGGA	170	25	37.6631	5.31921	-2.82387	1.05e-27
srRNA-11731-18	11731	18	GAGGTGTAGAATAAGTGG	795	430	176.13	91.4905	-0.94495	1.3e-27
srRNA-10151-19	10151	19	CGACGAGTAGGAGGGCCGC	625	305	138.467	64.8944	-1.09338	1.31e-27
srRNA-11704-20	11704	20	CTAGTCTGGCACGGTGAAGA	337	113	74.6615	24.0428	-1.63476	1.32e-27
srRNA-11967-25	11967	25	CTGGGGCGGTACACCTGTCAAACGG	127	9	28.1365	1.91492	-3.87709	1.32e-27
srRNA-5482-20	5482	20	GATTGAGCAATAACAGGTCT	239	58	52.9498	12.3406	-2.10122	1.47e-27
srRNA-4593-18	4593	18	CGAGGATCCATTGGAGGG	117	6	25.9211	1.27661	-4.34373	1.52e-27
srRNA-10795-19	10795	19	GCGAAGCGGGGCTGGGCGC	254	66	56.2731	14.0427	-2.00262	1.62e-27
srRNA-4678-18	4678	18	AAAGCTCGTAGTTGGATC	333	111	73.7753	23.6173	-1.64329	1.74e-27
srRNA-11729-18	11729	18	GAGAGGTGTAGAATAAGT	396	150	87.7328	31.9153	-1.45887	1.88e-27
srRNA-11656-18	11656	18	CGGGCTTGGCGGAATCAG	248	63	54.9438	13.4044	-2.03525	1.92e-27
srRNA-8847-19	8847	19	CCGGGACGGCCGGGAAGGC	120	7	26.5857	1.48938	-4.15787	1.94e-27
srRNA-4080-25	4080	25	CGGTACAGTGAAACTGCGAATGGCT	977	571	216.452	121.491	-0.833199	2e-27
srRNA-12721-18	12721	18	TGGAACCTGGCGCTAAAC	138	13	30.5736	2.76599	-3.46642	2.17e-27
srRNA-9213-22	9213	22	GCACGGGGTCGGCGGCGATGTC	171	26	37.8846	5.53198	-2.77574	2.28e-27
srRNA-12493-25	12493	25	GCGGAACGATACGGCAGCGCCGAAG	101	2	22.3763	0.425537	-5.71654	2.37e-27
srRNA-6938-18	6938	18	ATTAATGTGAATTGCAGG	135	12	29.9089	2.55322	-3.55018	2.39e-27
srRNA-11967-27	11967	27	CTGGGGCGGTACACCTGTCAAACGGTA	234	56	51.8421	11.915	-2.12134	2.58e-27
srRNA-9961-19	9961	19	CTGAAAATGGATGGCGCTG	291	87	64.4703	18.5109	-1.80026	2.59e-27
srRNA-9871-21	9871	21	TGTTGGTTGATATAGACAGCA	158	21	35.0045	4.46814	-2.96979	3.99e-27
srRNA-5196-19	5196	19	AAACTTAAAGGAATTGACG	203	41	44.9741	8.72351	-2.36612	4.05e-27
srRNA-11291-18	11291	18	AACCTCCGCGTCGGTGTT	213	46	47.1896	9.78735	-2.26948	4.69e-27
srRNA-8162-19	8162	19	GCATATTAGTCAGCGGAGG	100	2	22.1547	0.425537	-5.70219	4.72e-27
srRNA-12733-20	12733	20	CTAAACCATTCGTAGACGAC	307	97	68.0151	20.6385	-1.72051	4.72e-27
srRNA-4410-19	4410	19	CGGGTGACGGGGAATCAGG	259	70	57.3808	14.8938	-1.94586	5.12e-27
srRNA-11728-19	11728	19	TGAGAGGTGTAGAATAAGT	382	143	84.6311	30.4259	-1.47589	5.97e-27
srRNA-4916-20	4916	20	AGGCCATGATTAAGAGGGAC	320	105	70.8952	22.3407	-1.66601	6.08e-27
srRNA-10797-21	10797	21	GAAGCGGGGCTGGGCGCGCGC	320	105	70.8952	22.3407	-1.66601	6.08e-27
srRNA-11640-19	11640	19	ACCACAGCCAAGGGAACGG	200	40	44.3095	8.51074	-2.38026	6.54e-27
srRNA-4972-19	4972	19	ATTCTTGGACCGGCGCAAG	162	23	35.8907	4.89368	-2.87462	6.65e-27
srRNA-4402-18	4402	18	GGTGACCACGGGTGACGG	136	13	30.1305	2.76599	-3.44535	7.49e-27
srRNA-11378-19	11378	19	GCCGACTTAGAACTGGTGC	1140	705	252.564	150.002	-0.75167	8.53e-27
srRNA-4988-18	4988	18	AAGACGGACCAGAGCGAA	360	130	79.7571	27.6599	-1.52782	9.79e-27
srRNA-8738-18	8738	18	TGGTGGCGCGCGGGCGGG	107	4	23.7056	0.851074	-4.7998	9.93e-27
srRNA-10122-18	10122	18	CGGCGTCGGGCCCCGCGG	114	6	25.2564	1.27661	-4.30626	1.1e-26
srRNA-5797-22	5797	22	AAGACGGTCGAACTTGACTATC	529	242	117.199	51.49	-1.18659	1.16e-26
srRNA-10778-19	10778	19	GTCGGTCGGGCTGGGGCGC	201	41	44.531	8.72351	-2.35183	1.16e-26
srRNA-9213-19	9213	19	GCACGGGGTCGGCGGCGAT	229	55	50.7344	11.7023	-2.11618	1.18e-26
srRNA-12143-18	12143	18	AGGTGTCAGAAAAGTTAC	94	1	20.8255	0.212768	-6.61292	1.2e-26
srRNA-10755-19	10755	19	TAAGGATTGGCTCTAAGGG	259	71	57.3808	15.1066	-1.92539	1.21e-26
srRNA-8526-20	8526	20	TCAAGAGGGCGTGAAACCGT	205	43	45.4172	9.14905	-2.31155	1.24e-26
srRNA-12739-19	12739	19	CATTCGTAGACGACCTGCT	219	50	48.5189	10.6384	-2.18926	1.31e-26
srRNA-12140-18	12140	18	AGGAGGTGTCAGAAAAGT	249	66	55.1653	14.0427	-1.97394	1.77e-26
srRNA-9177-21	9177	21	GGACCGTCGGTCACGCGTCTC	98	2	21.7117	0.425537	-5.67304	1.87e-26
srRNA-11690-26	11690	26	TGTTGAGCTTGACTCTAGTCTGGCAC	276	81	61.1471	17.2342	-1.82701	1.91e-26
srRNA-12487-20	12487	20	GCCCAGGCGGAACGATACGG	342	120	75.7692	25.5322	-1.56929	2.03e-26
srRNA-5515-18	5515	18	ATGTCCGGGGCTGCACGC	102	3	22.5978	0.638305	-5.14579	2.11e-26
srRNA-10025-18	10025	18	GGGACGGGAGCGGCCGCG	185	34	40.9863	7.23413	-2.50225	2.13e-26
srRNA-11650-19	11650	19	AGGGAACGGGCTTGGCGGA	547	256	121.186	54.4687	-1.15373	2.3e-26
srRNA-8463-18	8463	18	GCACGAGACCGATAGTCA	93	1	20.6039	0.212768	-6.59749	2.41e-26
srRNA-9174-21	9174	21	GGGGGACCGTCGGTCACGCGT	93	1	20.6039	0.212768	-6.59749	2.41e-26
srRNA-4483-19	4483	19	CAGGCGCGCAAATTACCCA	193	38	42.7587	8.0852	-2.40286	2.88e-26
srRNA-11641-18	11641	18	CCACAGCCAAGGGAACGG	313	103	69.3444	21.9152	-1.66185	2.88e-26
srRNA-9584-18	9584	18	TAGTAGCTGGTTCCCTCC	131	12	29.0227	2.55322	-3.50679	2.9e-26
srRNA-11581-21	11581	21	AGTGACGCGCATGAATGGATG	576	277	127.611	58.9369	-1.11451	2.9e-26
srRNA-4430-18	4430	18	TTCGATTCCGGAGAGGGA	119	8	26.3642	1.70215	-3.95315	3.01e-26
srRNA-12140-19	12140	19	AGGAGGTGTCAGAAAAGTT	638	322	141.347	68.5115	-1.04483	3.44e-26
srRNA-4980-22	4980	22	ACCGGCGCAAGACGGACCAGAG	215	49	47.6327	10.4257	-2.19181	3.64e-26
srRNA-12744-18	12744	18	GTAGACGACCTGCTTCTG	97	2	21.4901	0.425537	-5.65824	3.71e-26
srRNA-11578-18	11578	18	ATTAGTGACGCGCATGAA	136	14	30.1305	2.97876	-3.33844	4.08e-26
srRNA-12493-21	12493	21	GCGGAACGATACGGCAGCGCC	175	30	38.7708	6.38305	-2.60265	4.1e-26
srRNA-11384-18	11384	18	TTAGAACTGGTGCGGACC	177	31	39.2139	6.59582	-2.57174	4.64e-26
srRNA-10017-21	10017	21	AACGGAACGGGACGGGAGCGG	1079	662	239.05	140.853	-0.763123	4.77e-26
srRNA-10701-19	10701	19	TGTTGGAACAATGTAGGTA	356	130	78.8709	27.6599	-1.5117	4.89e-26
srRNA-8529-18	8529	18	AGAGGGCGTGAAACCGTT	141	16	31.2382	3.4043	-3.19788	5.04e-26
srRNA-11965-22	11965	22	GACTGGGGCGGTACACCTGTCA	224	54	49.6266	11.4895	-2.1108	5.4e-26
srRNA-4215-20	4215	20	GGGATGCGTGCATTTATCAG	146	18	32.3459	3.82983	-3.07823	5.57e-26
srRNA-10745-22	10745	22	AACTTCGGGATAAGGATTGGCT	970	576	214.901	122.555	-0.810247	5.67e-26
srRNA-11594-18	11594	18	AATGGATGAACGAGATTC	220	52	48.7404	11.064	-2.13925	5.71e-26
srRNA-12740-20	12740	20	ATTCGTAGACGACCTGCTTC	476	209	105.457	44.4686	-1.24579	6.41e-26
srRNA-11938-18	11938	18	CCGGGGACAGTGCCAGGT	268	78	59.3747	16.5959	-1.83902	6.46e-26
srRNA-8489-21	8489	21	CGTAAGGGAAAGTTGAAAAGA	165	26	36.5553	5.53198	-2.72421	6.82e-26
srRNA-10768-19	10768	19	TAAGGGCTGGGTCGGTCGG	1121	697	248.355	148.3	-0.743887	6.88e-26
srRNA-4928-19	4928	19	AGAGGGACGGCCGGGGGCA	347	125	76.877	26.5961	-1.53134	7.19e-26
srRNA-11455-19	11455	19	TGTTGACGCGATGTGATTT	132	13	29.2443	2.76599	-3.40229	8.82e-26
srRNA-9441-18	9441	18	GTACGCGTTAGGACCCGA	178	32	39.4355	6.80859	-2.53406	8.95e-26
srRNA-11651-21	11651	21	GGGAACGGGCTTGGCGGAATC	312	104	69.1228	22.1279	-1.64329	9e-26
srRNA-12731-20	12731	20	CGCTAAACCATTCGTAGACG	269	79	59.5963	16.8087	-1.82601	9.19e-26
srRNA-11106-18	11106	18	CTCTGGACGCGAGCCGGG	238	62	52.7283	13.1916	-1.99895	9.67e-26
srRNA-5780-22	5780	22	CCTGGCGGAGCGCTGAGAAGAC	201	43	44.531	9.14905	-2.28312	9.88e-26
srRNA-6876-24	6876	24	ACGACTCTTAGCGGTGGATCACTC	387	151	85.7389	32.128	-1.41612	1.12e-25
srRNA-10460-18	10460	18	GACCGATCCCGGAGAAGC	107	5	23.7056	1.06384	-4.47787	1.12e-25
srRNA-4073-18	4073	18	GCACGGCCGGTACAGTGA	184	35	40.7647	7.4469	-2.45261	1.17e-25
srRNA-11130-19	11130	19	CCGTGGATCGCCTCAGCTG	272	81	60.2609	17.2342	-1.80594	1.17e-25
srRNA-5084-20	5084	20	GACCATAAACGATGCCGACT	164	26	36.3338	5.53198	-2.71544	1.2e-25
srRNA-10802-22	10802	22	GGGGCTGGGCGCGCGCCGCGGC	224	55	49.6266	11.7023	-2.08433	1.39e-25
srRNA-4344-20	4344	20	ACGACCCATTCGAACGTCTG	103	4	22.8194	0.851074	-4.74483	1.45e-25
srRNA-9267-18	9267	18	CCAAGGAGTCTAACGCGT	159	24	35.2261	5.10644	-2.78625	1.45e-25
srRNA-5654-21	5654	21	AGTAAGTGCGGGTCATAAGCT	239	63	52.9498	13.4044	-1.98192	1.46e-25
srRNA-8492-19	8492	19	AAGGGAAAGTTGAAAAGAA	110	6	24.3702	1.27661	-4.25473	1.51e-25
srRNA-9923-18	9923	18	AGGAGTGTGTAACAACTC	210	48	46.525	10.2129	-2.18761	1.67e-25
srRNA-10286-21	10286	21	TCCATGTGAACAGCAGTTGAA	161	25	35.6691	5.31921	-2.74539	1.76e-25
srRNA-9859-18	9859	18	CCCCAGAAAAGGTGTTGG	90	1	19.9393	0.212768	-6.55018	1.94e-25
srRNA-4073-21	4073	21	GCACGGCCGGTACAGTGAAAC	136	15	30.1305	3.19153	-3.2389	2.09e-25
srRNA-11398-19	11398	19	GACCAGGGGAATCCGACTG	146	19	32.3459	4.0426	-3.00023	2.46e-25
srRNA-4439-22	4439	22	GGAGAGGGAGCCTGAGAAACGG	660	343	146.221	72.9796	-1.00259	2.51e-25
srRNA-8125-18	8125	18	CGACCTCAGATCAGACGT	203	45	44.9741	9.57458	-2.23181	2.82e-25
srRNA-5722-18	5722	18	ACCGATTGGATGGTTTAG	167	28	36.9984	5.95752	-2.63468	2.87e-25
srRNA-10253-18	10253	18	ACGAGAACTTTGAAGGCC	275	84	60.9256	17.8726	-1.7693	3.21e-25
srRNA-11704-18	11704	18	CTAGTCTGGCACGGTGAA	241	65	53.3929	13.83	-1.94885	3.28e-25
srRNA-9797-18	9797	18	AACTGGCGCTGCGGGATG	287	91	63.5841	19.3619	-1.71544	3.31e-25
srRNA-9441-20	9441	20	GTACGCGTTAGGACCCGAAA	1019	621	225.757	132.129	-0.77282	3.71e-25
srRNA-9452-19	9452	19	GACCCGAAAGATGGTGAAC	257	74	56.9377	15.7449	-1.8545	3.8e-25
srRNA-9570-19	9570	19	CTAATCGAACCATCTAGTA	118	9	26.1426	1.91492	-3.77105	4.11e-25
srRNA-11687-18	11687	18	CCCTGTTGAGCTTGACTC	173	31	38.3277	6.59582	-2.53876	4.14e-25
srRNA-9979-19	9979	19	GGAGCGTCGGGCCCATACC	132	14	29.2443	2.97876	-3.29537	4.69e-25
srRNA-11972-19	11972	19	GCGGTACACCTGTCAAACG	267	80	59.1532	17.0215	-1.7971	5.04e-25
srRNA-8972-18	8972	18	CCGAGGAAGCCAGATACC	101	4	22.3763	0.851074	-4.71654	5.53e-25
srRNA-10784-25	10784	25	CGGGCTGGGGCGCGAAGCGGGGCTG	101	4	22.3763	0.851074	-4.71654	5.53e-25
srRNA-5535-18	5535	18	GCTACACTGACTGGCTCA	249	70	55.1653	14.8938	-1.88905	5.53e-25
srRNA-4113-18	4113	18	CAGTTATGGTTCCTTTGG	181	35	40.1001	7.4469	-2.42889	5.83e-25
srRNA-5521-20	5521	20	GGGGCTGCACGCGCGCTACA	345	127	76.4339	27.0216	-1.5001	5.83e-25
srRNA-4462-18	4462	18	TACCACATCCAAGGAAGG	142	18	31.4597	3.82983	-3.03815	5.94e-25
srRNA-4343-18	4343	18	GACGACCCATTCGAACGT	154	23	34.1183	4.89368	-2.80156	6.58e-25
srRNA-12604-19	12604	19	TCCCCCCGCCGGGCGTCGG	111	7	24.5918	1.48938	-4.04539	6.73e-25
srRNA-9885-19	9885	19	GACAGCAGGACGGTGGCCA	261	77	57.8239	16.3832	-1.81945	6.96e-25
srRNA-4170-20	4170	20	TAGAGCTAATACATGCCGAC	209	49	46.3034	10.4257	-2.15098	7.46e-25
srRNA-10814-20	10814	20	GCGCCGCGGCTGGACGAGGC	114	8	25.2564	1.70215	-3.89122	7.46e-25
srRNA-8213-18	8213	18	GCGAGTGAACAGGGAAGA	156	24	34.5614	5.10644	-2.75877	8.01e-25
[truncated: 5,666 more rows]
