# Supplementary material for: Profiling and Identification of Small rDNA-Derived RNAs and Their Potential Biological Functions
Source: PLoS One. 2013 Feb 13;8(2):e56842. doi: 10.1371/journal.pone.0056842 (PMC3572043; doi:10.1371/journal.pone.0056842)
Supplement: Table S13 — piRNAs perfectly matched to mouse 45-kb rDNA unit. (XLS) [file pone.0056842.s017.xls]

## Sheet: Sheet1
Table S13. piRNAs perfectly matched to mouse 45-kb rDNA unit.
srRNA	Position in rDNA	Length	Sequence	piRNA
srRNA-657-28	657	28	GATCGATGTGGTGCTCCGGAGTTCTCTT	piR-1618
srRNA-658-31	658	31	ATCGATGTGGTGCTCCGGAGTTCTCTTCGGG	piR-396
srRNA-658-32	658	32	ATCGATGTGGTGCTCCGGAGTTCTCTTCGGGC	piR-397
srRNA-659-31	659	31	TCGATGTGGTGCTCCGGAGTTCTCTTCGGGC	piR-11788
srRNA-4074-28	4074	28	CACGGCCGGTACAGTGAAACTGCGAATG	piR-638
srRNA-4295-27	4295	27	TGGTGACTCTAGATAACCTCGGGCCGA	piR-22992
srRNA-4295-28	4295	28	TGGTGACTCTAGATAACCTCGGGCCGAT	piR-22993
srRNA-4295-29	4295	29	TGGTGACTCTAGATAACCTCGGGCCGATC	piR-22994
srRNA-4398-26	4398	26	CCATGGTGACCACGGGTGACGGGGAA	piR-892
srRNA-4404-25	4404	25	TGACCACGGGTGACGGGGAATCAGG	piR-14661
srRNA-4852-27	4852	27	TGGATACCGCAGCTAGGAATAATGGAA	piR-20521
srRNA-4864-31	4864	31	CTAGGAATAATGGAATAGGACCGCGGTTCTA	piR-1225
srRNA-5034-30	5034	30	CAAGAACGAAAGTCGGAGGTTCGAAGACGA	piR-515
srRNA-5260-27	5260	27	ACGGGAAACCTCACCCGGCCCGGACAC	piR-170
srRNA-5707-26	5707	26	CCGCCCGTCGCTACTACCGATTGGAT	piR-965
srRNA-5850-27	5850	27	GTAGGTGAACCTGCGGAAGGATCATTA	piR-1963
srRNA-8123-30	8123	30	CGCGACCTCAGATCAGACGTGGCGACCCGC	piR-1078
srRNA-8309-29	8309	29	TGGGGGGCCCAAGTCCTTCTGATCGAGGC	piR-22205
srRNA-8309-32	8309	32	TGGGGGGCCCAAGTCCTTCTGATCGAGGCCCA	piR-22206
srRNA-8328-28	8328	28	TGATCGAGGCCCAGCCCGTGGACGGTGT	piR-16295
srRNA-8387-27	8387	27	CGGGTCTTCCCGGAGTCGGGTTGCTTG	piR-1097
srRNA-8447-28	8447	28	CTAAGGCTAAATACCGGCACGAGACCGA	piR-1212
srRNA-8952-30	8952	30	GCTTTCGCCGAATCCCGGGGCCGAGGAAGC	piR-1801
srRNA-8960-26	8960	26	CGAATCCCGGGGCCGAGGAAGCCAGA	piR-1056
srRNA-8961-25	8961	25	GAATCCCGGGGCCGAGGAAGCCAGA	piR-1464
srRNA-8967-30	8967	30	CGGGGCCGAGGAAGCCAGATACCCGTCGCC	piR-1096
srRNA-9314-25	9314	25	CCGTGGCGCAATGAAGGTGAAGGGC	piR-979
srRNA-9314-26	9314	26	CCGTGGCGCAATGAAGGTGAAGGGCC	piR-980
srRNA-9526-30	9526	30	TGACGTGCAAATCGGTCGTCCGACCTGGGT	piR-14820
srRNA-9826-27	9826	27	GGGTTAAGGCGCCCGATGCCGACGCTC	piR-1918
srRNA-9932-30	9932	30	TAACAACTCACCTGCCGAATCAACTAGCCC	piR-2808
srRNA-10584-30	10584	30	CCGGCGGCGTCCGGTGAGCTCTCGCTGGCC	piR-971
srRNA-10585-29	10585	29	CGGCGGCGTCCGGTGAGCTCTCGCTGGCC	piR-1086
srRNA-11419-30	11419	30	TAATTAAAACAAAGCATCGCGAAGGCCCGC	piR-4034
srRNA-11432-29	11432	29	GCATCGCGAAGGCCCGCGGCGGGTGTTGA	piR-1686
srRNA-11435-30	11435	30	TCGCGAAGGCCCGCGGCGGGTGTTGACGCG	piR-11813
srRNA-11436-32	11436	32	CGCGAAGGCCCGCGGCGGGTGTTGACGCGATG	piR-1077
srRNA-11451-28	11451	28	CGGGTGTTGACGCGATGTGATTTCTGCC	piR-1100
srRNA-11728-28	11728	28	TGAGAGGTGTAGAATAAGTGGGAGGCCC	piR-15293
srRNA-11805-30	11805	30	CGGGCCGCCGGTGAAATACCACTACTCTCA	piR-1093
srRNA-11810-25	11810	25	CGCCGGTGAAATACCACTACTCTCA	piR-1076
srRNA-11987-27	11987	27	AACGGTAACGCAGGTGTCCTAAGGCGA	piR-38
srRNA-11988-26	11988	26	ACGGTAACGCAGGTGTCCTAAGGCGA	piR-171
srRNA-12332-30	12332	30	TACCCTACTGATGATGTGTTGTTGCCATGG	piR-5001
srRNA-12343-28	12343	28	TGATGTGTTGTTGCCATGGTAATCCTGC	piR-16541
srRNA-12343-30	12343	30	TGATGTGTTGTTGCCATGGTAATCCTGCTC	piR-16542
srRNA-12348-26	12348	26	TGTTGTTGCCATGGTAATCCTGCTCA	piR-25515
srRNA-12498-29	12498	29	ACGATACGGCAGCGCCGAAGGAGCCTCGG	piR-165
srRNA-12509-25	12509	25	GCGCCGAAGGAGCCTCGGTTGGCCC	piR-1742
srRNA-12811-28	12811	28	AAAGTCAGCCCTCGACACAAGGGTTTGT	piR-16
srRNA-14524-26	14524	26	TGTGTGTGTGTGTGTGTGTGTGTGTG	piR-140595
srRNA-14526-26	14526	26	TGTGTGTGTGTGTGTGTGTGTGTGTG	piR-140595
srRNA-14528-26	14528	26	TGTGTGTGTGTGTGTGTGTGTGTGTG	piR-140595
srRNA-14530-26	14530	26	TGTGTGTGTGTGTGTGTGTGTGTGTG	piR-140595
srRNA-14532-26	14532	26	TGTGTGTGTGTGTGTGTGTGTGTGTG	piR-140595
srRNA-16778-29*	16778	29	CACTGTAGCTGTCTTCAGACACTCCAGAA	piR-137131
srRNA-16834-25	16834	25	TTGTGAGCCACCATGTGGTTGCTGG	piR-29491
srRNA-18175-25*	18175	25	CCAGCAACCACATGGTGGCTCACAA	piR-29491
srRNA-18869-29*	18869	29	CACTGTAGCTGTCTTCAGACACTCCAGAA	piR-137131
srRNA-18895-27*	18895	27	GAAGAGGGAGTCAGATCTTGTTACGGA	piR-108718
srRNA-18925-25	18925	25	TTGTGAGCCACCATGTGGTTGCTGG	piR-29491
srRNA-20436-29*	20436	29	GCCCTGGCTGTCCTGGAACTCACTTTGTA	piR-4173
srRNA-20436-29	20436	29	GCCCTGGCTGTCCTGGAACTCACTTTGTA	piR-1722
srRNA-20449-30	20449	30	TGGAACTCACTTTGTAGACCAGGCTGGCCT	piR-19852
srRNA-20455-29	20455	29	TCACTTTGTAGACCAGGCTGGCCTCGAAC	piR-9478
srRNA-20455-30	20455	30	TCACTTTGTAGACCAGGCTGGCCTCGAACT	piR-9479
srRNA-21083-28*	21083	28	GCCAGCCTGGTCTACAGAGTGAGTTCCA	piR-19851
srRNA-23299-26	23299	26	TGTGTGTGTGTGTGTGTGTGTGTGTG	piR-140595
srRNA-23301-26	23301	26	TGTGTGTGTGTGTGTGTGTGTGTGTG	piR-140595
srRNA-23303-26	23303	26	TGTGTGTGTGTGTGTGTGTGTGTGTG	piR-140595
srRNA-23305-26	23305	26	TGTGTGTGTGTGTGTGTGTGTGTGTG	piR-140595
srRNA-23307-26	23307	26	TGTGTGTGTGTGTGTGTGTGTGTGTG	piR-140595
srRNA-23309-26	23309	26	TGTGTGTGTGTGTGTGTGTGTGTGTG	piR-140595
srRNA-23311-26	23311	26	TGTGTGTGTGTGTGTGTGTGTGTGTG	piR-140595
srRNA-23313-26	23313	26	TGTGTGTGTGTGTGTGTGTGTGTGTG	piR-140595
srRNA-23315-26	23315	26	TGTGTGTGTGTGTGTGTGTGTGTGTG	piR-140595
srRNA-23317-26	23317	26	TGTGTGTGTGTGTGTGTGTGTGTGTG	piR-140595
srRNA-23319-26	23319	26	TGTGTGTGTGTGTGTGTGTGTGTGTG	piR-140595
srRNA-23321-26	23321	26	TGTGTGTGTGTGTGTGTGTGTGTGTG	piR-140595
srRNA-23323-26	23323	26	TGTGTGTGTGTGTGTGTGTGTGTGTG	piR-140595
srRNA-23325-26	23325	26	TGTGTGTGTGTGTGTGTGTGTGTGTG	piR-140595
srRNA-23327-26	23327	26	TGTGTGTGTGTGTGTGTGTGTGTGTG	piR-140595
srRNA-24085-25*	24085	25	CCAGCAACCACATGGTGGCTCACAA	piR-29491
srRNA-25083-25	25083	25	TTGTGAGCCACCATGTGGTTGCTGG	piR-29491
srRNA-26098-26	26098	26	TGTGTGTGTGTGTGTGTGTGTGTGTG	piR-140595
srRNA-26100-26	26100	26	TGTGTGTGTGTGTGTGTGTGTGTGTG	piR-140595
srRNA-26102-26	26102	26	TGTGTGTGTGTGTGTGTGTGTGTGTG	piR-140595
srRNA-26104-26	26104	26	TGTGTGTGTGTGTGTGTGTGTGTGTG	piR-140595
srRNA-26106-26	26106	26	TGTGTGTGTGTGTGTGTGTGTGTGTG	piR-140595
srRNA-26108-26	26108	26	TGTGTGTGTGTGTGTGTGTGTGTGTG	piR-140595
srRNA-26513-28	26513	28	TGGAACTCACTCTGTAGACCAGGCTGGC	piR-19851
srRNA-28143-26	28143	26	TGTGTGTGTGTGTGTGTGTGTGTGTG	piR-140595
srRNA-28145-26	28145	26	TGTGTGTGTGTGTGTGTGTGTGTGTG	piR-140595
srRNA-28147-26	28147	26	TGTGTGTGTGTGTGTGTGTGTGTGTG	piR-140595
srRNA-28149-26	28149	26	TGTGTGTGTGTGTGTGTGTGTGTGTG	piR-140595
srRNA-28151-26	28151	26	TGTGTGTGTGTGTGTGTGTGTGTGTG	piR-140595
srRNA-28153-26	28153	26	TGTGTGTGTGTGTGTGTGTGTGTGTG	piR-140595
srRNA-28155-26	28155	26	TGTGTGTGTGTGTGTGTGTGTGTGTG	piR-140595
srRNA-28157-26	28157	26	TGTGTGTGTGTGTGTGTGTGTGTGTG	piR-140595
srRNA-28159-26	28159	26	TGTGTGTGTGTGTGTGTGTGTGTGTG	piR-140595
srRNA-28161-26	28161	26	TGTGTGTGTGTGTGTGTGTGTGTGTG	piR-140595
srRNA-29315-26	29315	26	TGTGTGTGTGTGTGTGTGTGTGTGTG	piR-140595
srRNA-29317-26	29317	26	TGTGTGTGTGTGTGTGTGTGTGTGTG	piR-140595
srRNA-29319-26	29319	26	TGTGTGTGTGTGTGTGTGTGTGTGTG	piR-140595
srRNA-29321-26	29321	26	TGTGTGTGTGTGTGTGTGTGTGTGTG	piR-140595
srRNA-29323-26	29323	26	TGTGTGTGTGTGTGTGTGTGTGTGTG	piR-140595
srRNA-29325-26	29325	26	TGTGTGTGTGTGTGTGTGTGTGTGTG	piR-140595
srRNA-29327-26	29327	26	TGTGTGTGTGTGTGTGTGTGTGTGTG	piR-140595
srRNA-29329-26	29329	26	TGTGTGTGTGTGTGTGTGTGTGTGTG	piR-140595
srRNA-29331-26	29331	26	TGTGTGTGTGTGTGTGTGTGTGTGTG	piR-140595
srRNA-29333-26	29333	26	TGTGTGTGTGTGTGTGTGTGTGTGTG	piR-140595
srRNA-29335-26	29335	26	TGTGTGTGTGTGTGTGTGTGTGTGTG	piR-140595
srRNA-34913-26	34913	26	TGTGTGTGTGTGTGTGTGTGTGTGTG	piR-140595
srRNA-34915-26	34915	26	TGTGTGTGTGTGTGTGTGTGTGTGTG	piR-140595
srRNA-34917-26	34917	26	TGTGTGTGTGTGTGTGTGTGTGTGTG	piR-140595
srRNA-34919-26	34919	26	TGTGTGTGTGTGTGTGTGTGTGTGTG	piR-140595
srRNA-34921-26	34921	26	TGTGTGTGTGTGTGTGTGTGTGTGTG	piR-140595
srRNA-34923-26	34923	26	TGTGTGTGTGTGTGTGTGTGTGTGTG	piR-140595
srRNA-34925-26	34925	26	TGTGTGTGTGTGTGTGTGTGTGTGTG	piR-140595
srRNA-34927-26	34927	26	TGTGTGTGTGTGTGTGTGTGTGTGTG	piR-140595
srRNA-34929-26	34929	26	TGTGTGTGTGTGTGTGTGTGTGTGTG	piR-140595
srRNA-34931-26	34931	26	TGTGTGTGTGTGTGTGTGTGTGTGTG	piR-140595
srRNA-36085-26	36085	26	TGTGTGTGTGTGTGTGTGTGTGTGTG	piR-140595
srRNA-36087-26	36087	26	TGTGTGTGTGTGTGTGTGTGTGTGTG	piR-140595
srRNA-36089-26	36089	26	TGTGTGTGTGTGTGTGTGTGTGTGTG	piR-140595
srRNA-36091-26	36091	26	TGTGTGTGTGTGTGTGTGTGTGTGTG	piR-140595
srRNA-36093-26	36093	26	TGTGTGTGTGTGTGTGTGTGTGTGTG	piR-140595
srRNA-36095-26	36095	26	TGTGTGTGTGTGTGTGTGTGTGTGTG	piR-140595
srRNA-36097-26	36097	26	TGTGTGTGTGTGTGTGTGTGTGTGTG	piR-140595
srRNA-36099-26	36099	26	TGTGTGTGTGTGTGTGTGTGTGTGTG	piR-140595
srRNA-36101-26	36101	26	TGTGTGTGTGTGTGTGTGTGTGTGTG	piR-140595
srRNA-36103-26	36103	26	TGTGTGTGTGTGTGTGTGTGTGTGTG	piR-140595
srRNA-36105-26	36105	26	TGTGTGTGTGTGTGTGTGTGTGTGTG	piR-140595
srRNA-38986-26	38986	26	TGTGTGTGTGTGTGTGTGTGTGTGTG	piR-140595
srRNA-38988-26	38988	26	TGTGTGTGTGTGTGTGTGTGTGTGTG	piR-140595
srRNA-38990-26	38990	26	TGTGTGTGTGTGTGTGTGTGTGTGTG	piR-140595
srRNA-38992-26	38992	26	TGTGTGTGTGTGTGTGTGTGTGTGTG	piR-140595
srRNA-42355-26*	42355	26	CACACACACACACACACACACACACA	piR-140595
srRNA-42357-26*	42357	26	CACACACACACACACACACACACACA	piR-140595
srRNA-42359-26*	42359	26	CACACACACACACACACACACACACA	piR-140595
srRNA-42361-26*	42361	26	CACACACACACACACACACACACACA	piR-140595
srRNA-42363-26*	42363	26	CACACACACACACACACACACACACA	piR-140595
srRNA-42365-26*	42365	26	CACACACACACACACACACACACACA	piR-140595
srRNA-42367-26*	42367	26	CACACACACACACACACACACACACA	piR-140595
srRNA-42369-26*	42369	26	CACACACACACACACACACACACACA	piR-140595
srRNA-42371-26*	42371	26	CACACACACACACACACACACACACA	piR-140595
srRNA-42373-26*	42373	26	CACACACACACACACACACACACACA	piR-140595
srRNA-42375-26*	42375	26	CACACACACACACACACACACACACA	piR-140595
srRNA-42377-26*	42377	26	CACACACACACACACACACACACACA	piR-140595
srRNA-42379-26*	42379	26	CACACACACACACACACACACACACA	piR-140595
srRNA-42381-26*	42381	26	CACACACACACACACACACACACACA	piR-140595
srRNA-42383-26*	42383	26	CACACACACACACACACACACACACA	piR-140595
