# Supplementary material for: Profiling and Identification of Small rDNA-Derived RNAs and Their Potential Biological Functions
Source: PLoS One. 2013 Feb 13;8(2):e56842. doi: 10.1371/journal.pone.0056842 (PMC3572043; doi:10.1371/journal.pone.0056842)
Supplement: Table S14 — miRNAs perfectly matched to mouse 45-kb rDNA unit. (XLS) [file pone.0056842.s018.xls]

## Sheet: Sheet1
Table S14. miRNAs perfectly matched to mouse 45-kb rDNA unit.
srRNA	Position in rDNA	Length	Sequence	miRNA
srRNA-169-18	169	18	GCGTGTGCTTGCTGTGGG	mmu-miR-696
srRNA-28076-22*	28076	22	TTTTTTGAGACAGGGTTTCTCT	mmu-miR-706
srRNA-20409-22*	20409	22	TTTTTTGAGACAGGGTTTCTCT	mmu-miR-706
srRNA-7770-21	7770	21	CTCCTTCACCCGGGCGGTACC	mmu-miR-712
srRNA-7836-22	7836	22	TGCGAGTCACCCCCGGGTGTTG	mmu-miR-712*
srRNA-7464-21	7464	21	CGACGAGGGCCGGTCGGTCGC	mmu-miR-714
srRNA-1800-21	1800	21	CTCCGTGCACACCCCCGCGTG	mmu-miR-715
srRNA-36103-20	36103	20	TGTGTGTGTGTGTGTGTGTG	mmu-miR-466i-5p
srRNA-14528-20	14528	20	TGTGTGTGTGTGTGTGTGTG	mmu-miR-466i-5p
srRNA-28157-20	28157	20	TGTGTGTGTGTGTGTGTGTG	mmu-miR-466i-5p
srRNA-34927-20	34927	20	TGTGTGTGTGTGTGTGTGTG	mmu-miR-466i-5p
srRNA-23323-20	23323	20	TGTGTGTGTGTGTGTGTGTG	mmu-miR-466i-5p
srRNA-38988-20	38988	20	TGTGTGTGTGTGTGTGTGTG	mmu-miR-466i-5p
srRNA-29331-20	29331	20	TGTGTGTGTGTGTGTGTGTG	mmu-miR-466i-5p
srRNA-36101-20	36101	20	TGTGTGTGTGTGTGTGTGTG	mmu-miR-466i-5p
srRNA-14526-20	14526	20	TGTGTGTGTGTGTGTGTGTG	mmu-miR-466i-5p
srRNA-28155-20	28155	20	TGTGTGTGTGTGTGTGTGTG	mmu-miR-466i-5p
srRNA-34925-20	34925	20	TGTGTGTGTGTGTGTGTGTG	mmu-miR-466i-5p
srRNA-23321-20	23321	20	TGTGTGTGTGTGTGTGTGTG	mmu-miR-466i-5p
srRNA-38986-20	38986	20	TGTGTGTGTGTGTGTGTGTG	mmu-miR-466i-5p
srRNA-29329-20	29329	20	TGTGTGTGTGTGTGTGTGTG	mmu-miR-466i-5p
srRNA-36099-20	36099	20	TGTGTGTGTGTGTGTGTGTG	mmu-miR-466i-5p
srRNA-14524-20	14524	20	TGTGTGTGTGTGTGTGTGTG	mmu-miR-466i-5p
srRNA-28153-20	28153	20	TGTGTGTGTGTGTGTGTGTG	mmu-miR-466i-5p
srRNA-34923-20	34923	20	TGTGTGTGTGTGTGTGTGTG	mmu-miR-466i-5p
srRNA-23319-20	23319	20	TGTGTGTGTGTGTGTGTGTG	mmu-miR-466i-5p
srRNA-29327-20	29327	20	TGTGTGTGTGTGTGTGTGTG	mmu-miR-466i-5p
srRNA-36097-20	36097	20	TGTGTGTGTGTGTGTGTGTG	mmu-miR-466i-5p
srRNA-28151-20	28151	20	TGTGTGTGTGTGTGTGTGTG	mmu-miR-466i-5p
srRNA-34921-20	34921	20	TGTGTGTGTGTGTGTGTGTG	mmu-miR-466i-5p
srRNA-23317-20	23317	20	TGTGTGTGTGTGTGTGTGTG	mmu-miR-466i-5p
srRNA-29325-20	29325	20	TGTGTGTGTGTGTGTGTGTG	mmu-miR-466i-5p
srRNA-36095-20	36095	20	TGTGTGTGTGTGTGTGTGTG	mmu-miR-466i-5p
srRNA-28149-20	28149	20	TGTGTGTGTGTGTGTGTGTG	mmu-miR-466i-5p
srRNA-34919-20	34919	20	TGTGTGTGTGTGTGTGTGTG	mmu-miR-466i-5p
srRNA-23315-20	23315	20	TGTGTGTGTGTGTGTGTGTG	mmu-miR-466i-5p
srRNA-29323-20	29323	20	TGTGTGTGTGTGTGTGTGTG	mmu-miR-466i-5p
srRNA-36093-20	36093	20	TGTGTGTGTGTGTGTGTGTG	mmu-miR-466i-5p
srRNA-28147-20	28147	20	TGTGTGTGTGTGTGTGTGTG	mmu-miR-466i-5p
srRNA-34917-20	34917	20	TGTGTGTGTGTGTGTGTGTG	mmu-miR-466i-5p
srRNA-23313-20	23313	20	TGTGTGTGTGTGTGTGTGTG	mmu-miR-466i-5p
srRNA-29321-20	29321	20	TGTGTGTGTGTGTGTGTGTG	mmu-miR-466i-5p
srRNA-36091-20	36091	20	TGTGTGTGTGTGTGTGTGTG	mmu-miR-466i-5p
srRNA-28145-20	28145	20	TGTGTGTGTGTGTGTGTGTG	mmu-miR-466i-5p
srRNA-34915-20	34915	20	TGTGTGTGTGTGTGTGTGTG	mmu-miR-466i-5p
srRNA-23311-20	23311	20	TGTGTGTGTGTGTGTGTGTG	mmu-miR-466i-5p
srRNA-29319-20	29319	20	TGTGTGTGTGTGTGTGTGTG	mmu-miR-466i-5p
srRNA-36089-20	36089	20	TGTGTGTGTGTGTGTGTGTG	mmu-miR-466i-5p
srRNA-28143-20	28143	20	TGTGTGTGTGTGTGTGTGTG	mmu-miR-466i-5p
srRNA-34913-20	34913	20	TGTGTGTGTGTGTGTGTGTG	mmu-miR-466i-5p
srRNA-23309-20	23309	20	TGTGTGTGTGTGTGTGTGTG	mmu-miR-466i-5p
srRNA-29317-20	29317	20	TGTGTGTGTGTGTGTGTGTG	mmu-miR-466i-5p
srRNA-36087-20	36087	20	TGTGTGTGTGTGTGTGTGTG	mmu-miR-466i-5p
srRNA-23307-20	23307	20	TGTGTGTGTGTGTGTGTGTG	mmu-miR-466i-5p
srRNA-29315-20	29315	20	TGTGTGTGTGTGTGTGTGTG	mmu-miR-466i-5p
srRNA-36085-20	36085	20	TGTGTGTGTGTGTGTGTGTG	mmu-miR-466i-5p
srRNA-23305-20	23305	20	TGTGTGTGTGTGTGTGTGTG	mmu-miR-466i-5p
srRNA-23303-20	23303	20	TGTGTGTGTGTGTGTGTGTG	mmu-miR-466i-5p
srRNA-23301-20	23301	20	TGTGTGTGTGTGTGTGTGTG	mmu-miR-466i-5p
srRNA-23299-20	23299	20	TGTGTGTGTGTGTGTGTGTG	mmu-miR-466i-5p
srRNA-26098-20	26098	20	TGTGTGTGTGTGTGTGTGTG	mmu-miR-466i-5p
srRNA-26100-20	26100	20	TGTGTGTGTGTGTGTGTGTG	mmu-miR-466i-5p
srRNA-26102-20	26102	20	TGTGTGTGTGTGTGTGTGTG	mmu-miR-466i-5p
srRNA-26104-20	26104	20	TGTGTGTGTGTGTGTGTGTG	mmu-miR-466i-5p
srRNA-26106-20	26106	20	TGTGTGTGTGTGTGTGTGTG	mmu-miR-466i-5p
srRNA-26108-20	26108	20	TGTGTGTGTGTGTGTGTGTG	mmu-miR-466i-5p
srRNA-26110-20	26110	20	TGTGTGTGTGTGTGTGTGTG	mmu-miR-466i-5p
srRNA-26112-20	26112	20	TGTGTGTGTGTGTGTGTGTG	mmu-miR-466i-5p
srRNA-26114-20	26114	20	TGTGTGTGTGTGTGTGTGTG	mmu-miR-466i-5p
srRNA-14538-20	14538	20	TGTGTGTGTGTGTGTGTGTG	mmu-miR-466i-5p
srRNA-28167-20	28167	20	TGTGTGTGTGTGTGTGTGTG	mmu-miR-466i-5p
srRNA-34937-20	34937	20	TGTGTGTGTGTGTGTGTGTG	mmu-miR-466i-5p
srRNA-23333-20	23333	20	TGTGTGTGTGTGTGTGTGTG	mmu-miR-466i-5p
srRNA-38998-20	38998	20	TGTGTGTGTGTGTGTGTGTG	mmu-miR-466i-5p
srRNA-29341-20	29341	20	TGTGTGTGTGTGTGTGTGTG	mmu-miR-466i-5p
srRNA-36111-20	36111	20	TGTGTGTGTGTGTGTGTGTG	mmu-miR-466i-5p
srRNA-14536-20	14536	20	TGTGTGTGTGTGTGTGTGTG	mmu-miR-466i-5p
srRNA-28165-20	28165	20	TGTGTGTGTGTGTGTGTGTG	mmu-miR-466i-5p
srRNA-34935-20	34935	20	TGTGTGTGTGTGTGTGTGTG	mmu-miR-466i-5p
srRNA-23331-20	23331	20	TGTGTGTGTGTGTGTGTGTG	mmu-miR-466i-5p
srRNA-38996-20	38996	20	TGTGTGTGTGTGTGTGTGTG	mmu-miR-466i-5p
srRNA-29339-20	29339	20	TGTGTGTGTGTGTGTGTGTG	mmu-miR-466i-5p
srRNA-36109-20	36109	20	TGTGTGTGTGTGTGTGTGTG	mmu-miR-466i-5p
srRNA-14534-20	14534	20	TGTGTGTGTGTGTGTGTGTG	mmu-miR-466i-5p
srRNA-28163-20	28163	20	TGTGTGTGTGTGTGTGTGTG	mmu-miR-466i-5p
srRNA-34933-20	34933	20	TGTGTGTGTGTGTGTGTGTG	mmu-miR-466i-5p
srRNA-23329-20	23329	20	TGTGTGTGTGTGTGTGTGTG	mmu-miR-466i-5p
srRNA-38994-20	38994	20	TGTGTGTGTGTGTGTGTGTG	mmu-miR-466i-5p
srRNA-29337-20	29337	20	TGTGTGTGTGTGTGTGTGTG	mmu-miR-466i-5p
srRNA-36107-20	36107	20	TGTGTGTGTGTGTGTGTGTG	mmu-miR-466i-5p
srRNA-14532-20	14532	20	TGTGTGTGTGTGTGTGTGTG	mmu-miR-466i-5p
srRNA-28161-20	28161	20	TGTGTGTGTGTGTGTGTGTG	mmu-miR-466i-5p
srRNA-34931-20	34931	20	TGTGTGTGTGTGTGTGTGTG	mmu-miR-466i-5p
srRNA-23327-20	23327	20	TGTGTGTGTGTGTGTGTGTG	mmu-miR-466i-5p
srRNA-38992-20	38992	20	TGTGTGTGTGTGTGTGTGTG	mmu-miR-466i-5p
srRNA-29335-20	29335	20	TGTGTGTGTGTGTGTGTGTG	mmu-miR-466i-5p
srRNA-36105-20	36105	20	TGTGTGTGTGTGTGTGTGTG	mmu-miR-466i-5p
srRNA-14530-20	14530	20	TGTGTGTGTGTGTGTGTGTG	mmu-miR-466i-5p
srRNA-28159-20	28159	20	TGTGTGTGTGTGTGTGTGTG	mmu-miR-466i-5p
srRNA-34929-20	34929	20	TGTGTGTGTGTGTGTGTGTG	mmu-miR-466i-5p
srRNA-23325-20	23325	20	TGTGTGTGTGTGTGTGTGTG	mmu-miR-466i-5p
srRNA-38990-20	38990	20	TGTGTGTGTGTGTGTGTGTG	mmu-miR-466i-5p
srRNA-29333-20	29333	20	TGTGTGTGTGTGTGTGTGTG	mmu-miR-466i-5p
srRNA-20840-20*	20840	20	CACACACACACACACACACA	mmu-miR-466i-5p
srRNA-42389-20*	42389	20	CACACACACACACACACACA	mmu-miR-466i-5p
srRNA-42355-20*	42355	20	CACACACACACACACACACA	mmu-miR-466i-5p
srRNA-42357-20*	42357	20	CACACACACACACACACACA	mmu-miR-466i-5p
srRNA-42359-20*	42359	20	CACACACACACACACACACA	mmu-miR-466i-5p
srRNA-42361-20*	42361	20	CACACACACACACACACACA	mmu-miR-466i-5p
srRNA-42363-20*	42363	20	CACACACACACACACACACA	mmu-miR-466i-5p
srRNA-42365-20*	42365	20	CACACACACACACACACACA	mmu-miR-466i-5p
srRNA-42367-20*	42367	20	CACACACACACACACACACA	mmu-miR-466i-5p
srRNA-42369-20*	42369	20	CACACACACACACACACACA	mmu-miR-466i-5p
srRNA-42371-20*	42371	20	CACACACACACACACACACA	mmu-miR-466i-5p
srRNA-42373-20*	42373	20	CACACACACACACACACACA	mmu-miR-466i-5p
srRNA-42375-20*	42375	20	CACACACACACACACACACA	mmu-miR-466i-5p
srRNA-42377-20*	42377	20	CACACACACACACACACACA	mmu-miR-466i-5p
srRNA-42379-20*	42379	20	CACACACACACACACACACA	mmu-miR-466i-5p
srRNA-42381-20*	42381	20	CACACACACACACACACACA	mmu-miR-466i-5p
srRNA-42383-20*	42383	20	CACACACACACACACACACA	mmu-miR-466i-5p
srRNA-42385-20*	42385	20	CACACACACACACACACACA	mmu-miR-466i-5p
srRNA-20838-20*	20838	20	CACACACACACACACACACA	mmu-miR-466i-5p
srRNA-42387-20*	42387	20	CACACACACACACACACACA	mmu-miR-466i-5p
srRNA-8258-22*	8258	22	CGCGGCGTGGGAAATGTGGCGT	mmu-miR-2182
srRNA-20455-21	20455	21	TCACTTTGTAGACCAGGCTGG	mmu-miR-3470a
srRNA-26519-21	26519	21	TCACTCTGTAGACCAGGCTGG	mmu-miR-3470b
srRNA-21084-21*	21084	21	CCAGCCTGGTCTACAGAGTGA	mmu-miR-3470b
