# Supplementary material for: Profiling and Identification of Small rDNA-Derived RNAs and Their Potential Biological Functions
Source: PLoS One. 2013 Feb 13;8(2):e56842. doi: 10.1371/journal.pone.0056842 (PMC3572043; doi:10.1371/journal.pone.0056842)
Supplement: Table S15 — Some mouse and human srRNAs are perfectly matched to piRNA. (XLS) [file pone.0056842.s019.xls]

## Sheet: Sheet1
Table S15. Some mouse and human srRNAs are perfectly matched to piRNA.
GEO accession	Description	srRNA	Position in rDNA	Length	Sequence	Reads	TPM	piRNA
GSM304914	Mouse neutrophil	srRNA-4074-28	4074	28	CACGGCCGGTACAGTGAAACTGCGAATG	1	32.6851	piR-638
		srRNA-5850-27	5850	27	GTAGGTGAACCTGCGGAAGGATCATTA	25	817.127	piR-1963
		srRNA-8123-30	8123	30	CGCGACCTCAGATCAGACGTGGCGACCCGC	27	882.497	piR-1078
		srRNA-8961-25	8961	25	GAATCCCGGGGCCGAGGAAGCCAGA	1	32.6851	piR-1464
		srRNA-10584-30	10584	30	CCGGCGGCGTCCGGTGAGCTCTCGCTGGCC	5	163.425	piR-971
		srRNA-11728-28	11728	28	TGAGAGGTGTAGAATAAGTGGGAGGCCC	1	32.6851	piR-15293
		srRNA-11805-30	11805	30	CGGGCCGCCGGTGAAATACCACTACTCTCA	5	163.425	piR-1093
		srRNA-11987-27	11987	27	AACGGTAACGCAGGTGTCCTAAGGCGA	5	163.425	piR-38
		srRNA-12348-26	12348	26	TGTTGTTGCCATGGTAATCCTGCTCA	9	294.166	piR-25515
		srRNA-12811-28	12811	28	AAAGTCAGCCCTCGACACAAGGGTTTGT	8	261.481	piR-16
GPL7059	Mouse sample	srRNA-657-28	657	28	GATCGATGTGGTGCTCCGGAGTTCTCTT	4	27.9656	piR-1618
		srRNA-4074-28	4074	28	CACGGCCGGTACAGTGAAACTGCGAATG	3	20.9742	piR-638
		srRNA-4295-27	4295	27	TGGTGACTCTAGATAACCTCGGGCCGA	1	6.99139	piR-22992
		srRNA-4295-29	4295	29	TGGTGACTCTAGATAACCTCGGGCCGATC	1	6.99139	piR-22994
		srRNA-4852-27	4852	27	TGGATACCGCAGCTAGGAATAATGGAA	2	13.9828	piR-20521
		srRNA-5260-27	5260	27	ACGGGAAACCTCACCCGGCCCGGACAC	2	13.9828	piR-170
		srRNA-5850-27	5850	27	GTAGGTGAACCTGCGGAAGGATCATTA	7	48.9398	piR-1963
		srRNA-8123-30	8123	30	CGCGACCTCAGATCAGACGTGGCGACCCGC	5	34.957	piR-1078
		srRNA-8309-29	8309	29	TGGGGGGCCCAAGTCCTTCTGATCGAGGC	1	6.99139	piR-22205
		srRNA-8447-28	8447	28	CTAAGGCTAAATACCGGCACGAGACCGA	3	20.9742	piR-1212
		srRNA-8960-26	8960	26	CGAATCCCGGGGCCGAGGAAGCCAGA	2	13.9828	piR-1056
		srRNA-8961-25	8961	25	GAATCCCGGGGCCGAGGAAGCCAGA	3	20.9742	piR-1464
		srRNA-10584-30	10584	30	CCGGCGGCGTCCGGTGAGCTCTCGCTGGCC	1	6.99139	piR-971
		srRNA-10585-29	10585	29	CGGCGGCGTCCGGTGAGCTCTCGCTGGCC	4	27.9656	piR-1086
		srRNA-11728-28	11728	28	TGAGAGGTGTAGAATAAGTGGGAGGCCC	4	27.9656	piR-15293
		srRNA-11810-25	11810	25	CGCCGGTGAAATACCACTACTCTCA	2	13.9828	piR-1076
		srRNA-12343-28	12343	28	TGATGTGTTGTTGCCATGGTAATCCTGC	3	20.9742	piR-16541
		srRNA-12343-30	12343	30	TGATGTGTTGTTGCCATGGTAATCCTGCTC	1	6.99139	piR-16542
		srRNA-12348-26	12348	26	TGTTGTTGCCATGGTAATCCTGCTCA	3	20.9742	piR-25515
		srRNA-12509-25	12509	25	GCGCCGAAGGAGCCTCGGTTGGCCC	1	6.99139	piR-1742
		srRNA-12811-28	12811	28	AAAGTCAGCCCTCGACACAAGGGTTTGT	25	174.785	piR-16
GSM531975	Human liver A	srRNA-10343-26	10343	26	CAGTTGAACATGGGTCAGTCGGTCCT	4	37.1357	piR-32608
GSM531976	Human liver B	srRNA-5143-29	5143	29	ACAGGTCTGTGATGCCCTTAGATGTCCGG	1	14.0956	piR-30451
		srRNA-10343-26	10343	26	CAGTTGAACATGGGTCAGTCGGTCCT	3	42.2869	piR-32608
GSM1054168	Normal	srRNA-4074-28	4074	28	CACGGCCGGTACAGTGAAACTGCGAATG	1	0.221547	piR-638
		srRNA-4295-27	4295	27	TGGTGACTCTAGATAACCTCGGGCCGA	9	1.99393	piR-22992
		srRNA-4295-28	4295	28	TGGTGACTCTAGATAACCTCGGGCCGAT	3	0.664642	piR-22993
		srRNA-4404-25	4404	25	TGACCACGGGTGACGGGGAATCAGG	4	0.88619	piR-14661
		srRNA-4852-27	4852	27	TGGATACCGCAGCTAGGAATAATGGAA	4	0.88619	piR-20521
		srRNA-5260-27	5260	27	ACGGGAAACCTCACCCGGCCCGGACAC	1	0.221547	piR-170
		srRNA-5850-27	5850	27	GTAGGTGAACCTGCGGAAGGATCATTA	1146	253.893	piR-1963
		srRNA-8123-30	8123	30	CGCGACCTCAGATCAGACGTGGCGACCCGC	27	5.98178	piR-1078
		srRNA-8309-29	8309	29	TGGGGGGCCCAAGTCCTTCTGATCGAGGC	3	0.664642	piR-22205
		srRNA-8328-28	8328	28	TGATCGAGGCCCAGCCCGTGGACGGTGT	8	1.77238	piR-16295
		srRNA-8447-28	8447	28	CTAAGGCTAAATACCGGCACGAGACCGA	3	0.664642	piR-1212
		srRNA-8961-25	8961	25	GAATCCCGGGGCCGAGGAAGCCAGA	1	0.221547	piR-1464
		srRNA-9314-25	9314	25	CCGTGGCGCAATGAAGGTGAAGGGC	16	3.54476	piR-979
		srRNA-9314-26	9314	26	CCGTGGCGCAATGAAGGTGAAGGGCC	3	0.664642	piR-980
		srRNA-10584-30	10584	30	CCGGCGGCGTCCGGTGAGCTCTCGCTGGCC	1	0.221547	piR-971
		srRNA-10585-29	10585	29	CGGCGGCGTCCGGTGAGCTCTCGCTGGCC	1	0.221547	piR-1086
		srRNA-11728-28	11728	28	TGAGAGGTGTAGAATAAGTGGGAGGCCC	33	7.31107	piR-15293
		srRNA-11987-27	11987	27	AACGGTAACGCAGGTGTCCTAAGGCGA	1	0.221547	piR-38
		srRNA-11988-26	11988	26	ACGGTAACGCAGGTGTCCTAAGGCGA	2	0.443095	piR-171
		srRNA-12509-25	12509	25	GCGCCGAAGGAGCCTCGGTTGGCCC	1	0.221547	piR-1742
GSM1054169	Diabetes	srRNA-4074-28	4074	28	CACGGCCGGTACAGTGAAACTGCGAATG	1	0.212768	piR-638
		srRNA-4295-27	4295	27	TGGTGACTCTAGATAACCTCGGGCCGA	144	30.6387	piR-22992
		srRNA-4295-28	4295	28	TGGTGACTCTAGATAACCTCGGGCCGAT	67	14.2555	piR-22993
		srRNA-4295-29	4295	29	TGGTGACTCTAGATAACCTCGGGCCGATC	16	3.4043	piR-22994
		srRNA-4398-26	4398	26	CCATGGTGACCACGGGTGACGGGGAA	1	0.212768	piR-892
		srRNA-4404-25	4404	25	TGACCACGGGTGACGGGGAATCAGG	16	3.4043	piR-14661
		srRNA-4852-27	4852	27	TGGATACCGCAGCTAGGAATAATGGAA	67	14.2555	piR-20521
		srRNA-5034-30	5034	30	CAAGAACGAAAGTCGGAGGTTCGAAGACGA	52	11.064	piR-515
		srRNA-5260-27	5260	27	ACGGGAAACCTCACCCGGCCCGGACAC	4	0.851074	piR-170
		srRNA-5707-26	5707	26	CCGCCCGTCGCTACTACCGATTGGAT	8	1.70215	piR-965
		srRNA-5850-27	5850	27	GTAGGTGAACCTGCGGAAGGATCATTA	5208	1108.1	piR-1963
		srRNA-8123-30	8123	30	CGCGACCTCAGATCAGACGTGGCGACCCGC	696	148.087	piR-1078
		srRNA-8309-29	8309	29	TGGGGGGCCCAAGTCCTTCTGATCGAGGC	2	0.425537	piR-22205
		srRNA-8328-28	8328	28	TGATCGAGGCCCAGCCCGTGGACGGTGT	30	6.38305	piR-16295
		srRNA-8387-27	8387	27	CGGGTCTTCCCGGAGTCGGGTTGCTTG	1	0.212768	piR-1097
		srRNA-8447-28	8447	28	CTAAGGCTAAATACCGGCACGAGACCGA	37	7.87243	piR-1212
		srRNA-8960-26	8960	26	CGAATCCCGGGGCCGAGGAAGCCAGA	4	0.851074	piR-1056
		srRNA-8961-25	8961	25	GAATCCCGGGGCCGAGGAAGCCAGA	8	1.70215	piR-1464
		srRNA-8967-30	8967	30	CGGGGCCGAGGAAGCCAGATACCCGTCGCC	3	0.638305	piR-1096
		srRNA-9314-25	9314	25	CCGTGGCGCAATGAAGGTGAAGGGC	34	7.23413	piR-979
		srRNA-9314-26	9314	26	CCGTGGCGCAATGAAGGTGAAGGGCC	37	7.87243	piR-980
		srRNA-9526-30	9526	30	TGACGTGCAAATCGGTCGTCCGACCTGGGT	1	0.212768	piR-14820
		srRNA-9826-27	9826	27	GGGTTAAGGCGCCCGATGCCGACGCTC	2	0.425537	piR-1918
		srRNA-9932-30	9932	30	TAACAACTCACCTGCCGAATCAACTAGCCC	2	0.425537	piR-2808
		srRNA-10584-30	10584	30	CCGGCGGCGTCCGGTGAGCTCTCGCTGGCC	21	4.46814	piR-971
		srRNA-10585-29	10585	29	CGGCGGCGTCCGGTGAGCTCTCGCTGGCC	14	2.97876	piR-1086
		srRNA-11432-29	11432	29	GCATCGCGAAGGCCCGCGGCGGGTGTTGA	1	0.212768	piR-1686
		srRNA-11435-30	11435	30	TCGCGAAGGCCCGCGGCGGGTGTTGACGCG	1	0.212768	piR-11813
		srRNA-11451-28	11451	28	CGGGTGTTGACGCGATGTGATTTCTGCC	3	0.638305	piR-1100
		srRNA-11728-28	11728	28	TGAGAGGTGTAGAATAAGTGGGAGGCCC	567	120.64	piR-15293
		srRNA-11987-27	11987	27	AACGGTAACGCAGGTGTCCTAAGGCGA	119	25.3195	piR-38
		srRNA-11988-26	11988	26	ACGGTAACGCAGGTGTCCTAAGGCGA	70	14.8938	piR-171
		srRNA-12332-30	12332	30	TACCCTACTGATGATGTGTTGTTGCCATGG	3	0.638305	piR-5001
		srRNA-12343-30	12343	30	TGATGTGTTGTTGCCATGGTAATCCTGCTC	2	0.425537	piR-16542
		srRNA-12509-25	12509	25	GCGCCGAAGGAGCCTCGGTTGGCCC	5	1.06384	piR-1742
		srRNA-12811-28	12811	28	AAAGTCAGCCCTCGACACAAGGGTTTGT	34	7.23413	piR-16
GSM850202	Fibroblast	srRNA-4918-25	4918	25	TCACCCGGCCCGGACACGGACAGGA	7	1.77	piR-41209
		srRNA-4922-25	4922	25	CCGGCCCGGACACGGACAGGATTGA	1	0.25	piR-33082
		srRNA-4923-25	4923	25	CGGCCCGGACACGGACAGGATTGAC	1	0.25	piR-33160
		srRNA-4923-26	4923	26	CGGCCCGGACACGGACAGGATTGACA	2	0.5	piR-33082
		srRNA-4924-25	4924	25	GGCCCGGACACGGACAGGATTGACA	2	0.5	piR-33160
		srRNA-4925-26	4925	26	GCCCGGACACGGACAGGATTGACAGA	2	0.5	piR-33160
		srRNA-4926-25	4926	25	CCCGGACACGGACAGGATTGACAGA	4	1.01	piR-33160
		srRNA-4927-25	4927	25	CCGGACACGGACAGGATTGACAGAT	7	1.77	piR-33160
		srRNA-5137-25	5137	25	CAATAACAGGTCTGTGATGCCCTTA	1	0.25	piR-35058
		srRNA-5142-25	5142	25	ACAGGTCTGTGATGCCCTTAGATGT	1	0.25	piR-30451
		srRNA-5143-25	5143	25	CAGGTCTGTGATGCCCTTAGATGTC	2	0.5	piR-30451
		srRNA-5144-25	5144	25	AGGTCTGTGATGCCCTTAGATGTCC	3	0.76	piR-30451
		srRNA-8118-25	8118	25	GGGGGGCCCAAGTCCTTCTGATCGA	1	0.25	piR-56450
		srRNA-8119-25	8119	25	GGGGGCCCAAGTCCTTCTGATCGAG	7	1.77	piR-56450
		srRNA-9886-26	9886	26	CAGGACGGTGGCCATGGAAGTCGGAA	1	0.25	piR-31038
		srRNA-10339-27	10339	27	CAGCAGTTGAACATGGGTCAGTCGGTC	1	0.25	piR-30438
		srRNA-10342-25	10342	25	CAGTTGAACATGGGTCAGTCGGTCC	3	0.76	piR-32414
		srRNA-10343-25	10343	25	AGTTGAACATGGGTCAGTCGGTCCT	1	0.25	piR-31052
		srRNA-10354-26	10354	26	GGTCAGTCGGTCCTGAGAGATGGGCG	3	0.76	piR-36329
		srRNA-10355-25	10355	25	GTCAGTCGGTCCTGAGAGATGGGCG	3	0.76	piR-36329
		srRNA-10356-25	10356	25	TCAGTCGGTCCTGAGAGATGGGCGA	2	0.5	piR-36329
		srRNA-10358-25	10358	25	AGTCGGTCCTGAGAGATGGGCGAGC	1	0.25	piR-36329
		srRNA-11662-25	11662	25	GGCGGGAGTAACTATGACTCTCTTA	8	2.02	piR-36063
		srRNA-11663-25	11663	25	GCGGGAGTAACTATGACTCTCTTAA	3	0.76	piR-36063
		srRNA-11663-26	11663	26	GCGGGAGTAACTATGACTCTCTTAAG	2	0.5	piR-36063
		srRNA-11666-26	11666	26	GGAGTAACTATGACTCTCTTAAGGTA	1	0.25	piR-36063
		srRNA-11667-25	11667	25	GAGTAACTATGACTCTCTTAAGGTA	6	1.51	piR-36063
		srRNA-12485-25	12485	25	CCATGGTAATCCTGCTCAGTACGAG	1	0.25	piR-51657
		srRNA-12533-25	12533	25	GGTGTATGTGCTTGGCTGAGGAGCC	4	1.01	piR-61651
		srRNA-12533-28	12533	28	GGTGTATGTGCTTGGCTGAGGAGCCAAT	1	0.25	piR-57516
		srRNA-12534-25	12534	25	GTGTATGTGCTTGGCTGAGGAGCCA	1	0.25	piR-31935
		srRNA-12536-25	12536	25	GTATGTGCTTGGCTGAGGAGCCAAT	1	0.25	piR-57516
		srRNA-12561-25	12561	25	GGGGCGAAGCTACCATCTGTGGGAT	1	0.25	piR-36233
GSM850203	Fibroblast AGO-IP	srRNA-4923-25	4923	25	CGGCCCGGACACGGACAGGATTGAC	1	0.35	piR-33082
		srRNA-4926-25	4926	25	CCCGGACACGGACAGGATTGACAGA	1	0.35	piR-33082
		srRNA-4926-26	4926	26	CCCGGACACGGACAGGATTGACAGAT	2	0.69	piR-33082
		srRNA-4927-25	4927	25	CCGGACACGGACAGGATTGACAGAT	3	1.04	piR-33160
		srRNA-4927-26	4927	26	CCGGACACGGACAGGATTGACAGATT	7	2.42	piR-33082
		srRNA-4928-25	4928	25	CGGACACGGACAGGATTGACAGATT	2	0.69	piR-33082
		srRNA-5136-25	5136	25	GCAATAACAGGTCTGTGATGCCCTT	1	0.35	piR-35058
		srRNA-5144-25	5144	25	AGGTCTGTGATGCCCTTAGATGTCC	1	0.35	piR-30451
		srRNA-8215-27	8215	27	TGGGAATGCAGCCCAAAGCGGGTGGTA	1	0.35	piR-33949
		srRNA-9426-25	9426	25	GCACGTGTTAGGACCCGAAAGATGG	7	2.42	piR-33382
		srRNA-9426-26	9426	26	GCACGTGTTAGGACCCGAAAGATGGT	7	2.42	piR-33382
		srRNA-9427-25	9427	25	CACGTGTTAGGACCCGAAAGATGGT	1	0.35	piR-33382
		srRNA-9428-25	9428	25	ACGTGTTAGGACCCGAAAGATGGTG	4	1.38	piR-33382
		srRNA-9428-26	9428	26	ACGTGTTAGGACCCGAAAGATGGTGA	2	0.69	piR-33382
		srRNA-9429-25	9429	25	CGTGTTAGGACCCGAAAGATGGTGA	1	0.35	piR-33382
		srRNA-9430-25	9430	25	GTGTTAGGACCCGAAAGATGGTGAA	1	0.35	piR-33382
		srRNA-9884-27	9884	27	AGCAGGACGGTGGCCATGGAAGTCGGA	1	0.35	piR-31038
		srRNA-9884-28	9884	28	AGCAGGACGGTGGCCATGGAAGTCGGAA	1	0.35	piR-31038
		srRNA-9886-26	9886	26	CAGGACGGTGGCCATGGAAGTCGGAA	1	0.35	piR-31038
		srRNA-9887-25	9887	25	AGGACGGTGGCCATGGAAGTCGGAA	2	0.69	piR-31038
		srRNA-9887-26	9887	26	AGGACGGTGGCCATGGAAGTCGGAAT	5	1.73	piR-31038
		srRNA-9887-28	9887	28	AGGACGGTGGCCATGGAAGTCGGAATCC	4	1.38	piR-31038
		srRNA-10341-26	10341	26	GCAGTTGAACATGGGTCAGTCGGTCC	3	1.04	piR-31052
		srRNA-10342-26	10342	26	CAGTTGAACATGGGTCAGTCGGTCCT	1	0.35	piR-31052
		srRNA-10354-25	10354	25	GGTCAGTCGGTCCTGAGAGATGGGC	1	0.35	piR-36329
		srRNA-10355-25	10355	25	GTCAGTCGGTCCTGAGAGATGGGCG	3	1.04	piR-36329
		srRNA-10355-27	10355	27	GTCAGTCGGTCCTGAGAGATGGGCGAG	1	0.35	piR-36329
		srRNA-12531-27	12531	27	TTGGTGTATGTGCTTGGCTGAGGAGCC	3	1.04	piR-61651
		srRNA-12532-25	12532	25	TGGTGTATGTGCTTGGCTGAGGAGC	1	0.35	piR-57516
		srRNA-12764-26	12764	26	CGGTGCGGAGTGCCCTTCGTCCTGGG	1	0.35	piR-36499
		srRNA-12764-27	12764	27	CGGTGCGGAGTGCCCTTCGTCCTGGGA	1	0.35	piR-36499
