# Supplementary material for: Profiling and Identification of Small rDNA-Derived RNAs and Their Potential Biological Functions
Source: PLoS One. 2013 Feb 13;8(2):e56842. doi: 10.1371/journal.pone.0056842 (PMC3572043; doi:10.1371/journal.pone.0056842)
Supplement: Table S16 — Brief information on the high-throughput sequencing datasets. (XLS) [file pone.0056842.s020.xls]

## Sheet: Sheet1
Table S16. Brief information on the high throughput sequencing datasets.
GEO accession	Description	Title	Source	Organism	Characteristics	Website
GSM304914	Mouse neutrophil	Analysis of small RNAs in murine neutrophils cultured in vitro by Solexa/Illumina genome analyzer	Murine netrophils	Mus musculus	Cloning and high-throughput sequencing of small RNAs from neutrophils in vitro cultured from wild-type mice	http://www.ncbi.nlm.nih.gov/geo/query/acc.cgi?acc=GSM274171
GPL7059	Mouse sample	Whitehead-Young-Mouse-Solexa (small RNA sequences)		Mus musculus	Solexa sequencing	http://www.ncbi.nlm.nih.gov/geo/query/acc.cgi?acc=gpl7059
GSM531975	Human liver A	Human Normal Liver Tissue Sample 2	Human Normal Liver Tissue	Homo sapiens	tissue: liver; tumor stage: Normal liver; clinical characteristics: Distal normal liver tissue of liver hemangioma	http://www.ncbi.nlm.nih.gov/geo/query/acc.cgi?acc=GSM531975
GSM531976	Human liver B	Human Normal Liver Tissue Sample 3	Human Normal Liver Tissue	Homo sapiens	tissue: liver; tumor stage: Normal liver; clinical characteristics: Distal normal liver tissue of liver hemangioma	http://www.ncbi.nlm.nih.gov/geo/query/acc.cgi?acc=GSM531976
GSM531974	Human liver C	Human Normal Liver Tissue Sample 1	Human Normal Liver Tissue	Homo sapiens	tissue: liver; tumor stage: Normal liver; clinical characteristics: Distal normal liver tissue of liver hemangioma	http://www.ncbi.nlm.nih.gov/geo/query/acc.cgi?acc=GSM531974
GSM889256	Seedling	RxT line,Col-0 13-day seedlings	13-day seedlings	Arabidopsis thaliana	Strain: Columbia-0 wild type; line: RxT; tissue: seedlings; developmental stage: 13-day old; rna: small RNA	http://www.ncbi.nlm.nih.gov/geo/query/acc.cgi?acc=GSM889256
GSM889279	Seedling AGO2-IP	The immunoprecipitated AGO2 complex from RxT line, Col-0 13-day seedlings	13-day seedlings	Arabidopsis thaliana	Strain: Columbia-0 wild type; line: RxT; ip: AGO2; treatment: none; tissue: seedlings; developmental stage: 13-day old; rna: small RNA	http://www.ncbi.nlm.nih.gov/geo/query/acc.cgi?acc=GSM889279
GSM642335	Leaf AGO1-IP	AGO1-associated sRNA_mock	Wild type Arabidopsis Col-0	Arabidopsis thaliana	Age: 4-week-old; ecotype: Col-0; antibody: anti-AGO1; vendor: Dr. Yijun Qi (NIBS, Beijing, China)	http://www.ncbi.nlm.nih.gov/geo/query/acc.cgi?acc=GSM642335
GSM642337	Leaf AGO2-IP	AGO2-associated sRNA_mock	Arabidopsis (AGO2::HA:AGO2)	Arabidopsis thaliana	Age: 4-week-old; ecotype: AGO2::HA:AGO2; antibody: anti-AGO2; vendor: sc-805, santa cruz biotech, CA USA	http://www.ncbi.nlm.nih.gov/geo/query/acc.cgi?acc=GSM642337
GSM280087	S2 cell AGO2-IP	S2cell (AGO2IP)	Small RNAs isolated from AGO2 immunoprecipitate from S2 cells	Drosophila melanogaster	From transfected Schneider cells	http://www.ncbi.nlm.nih.gov/geo/query/acc.cgi?acc=GSM280087
GSM280088	S2 cell AGO1-IP	S2cell (AGO1IP)	Small RNAs isolated from AGO1 immunoprecipitate from S2 cells	Drosophila melanogaster	From transfected Schneider cells	http://www.ncbi.nlm.nih.gov/geo/query/acc.cgi?acc=GSM280088
GSM850202	Fibroblast	Endogenous small RNAs from human senescent fibroblast WI-38	Human fibroblast	Homo sapiens	Cell line: WI-38; antibody: none	http://www.ncbi.nlm.nih.gov/geo/query/acc.cgi?acc=GSM850202
GSM850203	Fibroblast AGO-IP	Immunoprecipitating small RNA with an antibody againt AGO proteins from human senescent fibroblast WI-38	Human fibroblast	Homo sapiens	Cell line: WI-38; antibody: pan AGO; antibody vendor: Upstate	http://www.ncbi.nlm.nih.gov/geo/query/acc.cgi?acc=GSM850203
GSM850204	Fibroblast H3K9me2-IP	Immunoprecipitating small RNA with an antibody againt H3K9me2 proteins from human senescent fibroblast WI-38	Human fibroblast	Homo sapiens	Cell line: WI-38; antibody: H3K9me2; antibody vendor: Upstate	http://www.ncbi.nlm.nih.gov/geo/query/acc.cgi?acc=GSM850204
GSM533911	Mouse fetal liver	E18.5 wild type liver small RNA	Fetal liver	Mus musculus	Tissue: liver; developmental stage: E18.5; genotype/variation: wild type; strain: B6/129	http://www.ncbi.nlm.nih.gov/geo/query/acc.cgi?acc=GSM533911
GSM1054168	Normal	Normal liver	Normal liver	Mus musculus	strain: C57BL/6; genotype: wild type; tissue: liver; developmental stage: adult, 9 weeks; gender: male	http://www.ncbi.nlm.nih.gov/geo/query/acc.cgi?acc=GSM1054168
GSM1054169	Diabetes	Diabetic liver	Diabetic liver	Mus musculus	strain: C57BL/6; genotype: db/db; tissue: liver; developmental stage: adult, 9 weeks; gender: male	http://www.ncbi.nlm.nih.gov/geo/query/acc.cgi?acc=GSM1054169
